# Supplementary material for: Transcriptome dynamics associated with resistance and susceptibility against fusarium head blight in four wheat genotypes
Source: BMC Genomics. 2018 Aug 29;19:642. doi: 10.1186/s12864-018-5012-3 (PMC6116500; doi:10.1186/s12864-018-5012-3)
Supplement: Supplementary file 1 — The 28,961 differentially expressed wheat genes. This file also includes (B) statistics of differential expression feature extraction (DEFE) patterns associated with these genes, (C) values of FHB-related traits, (D) Pearson correlation between centroids (eigenvalues) of the clusters and the FHB-related traits. (XLSX 19261 kb) [file 12864_2018_5012_MOESM1_ESM.xlsx]

## Sheet: A. DEGs
Additional file 1: 28961 differentially expressed genes (DEGs) of wheat																										Cluster Membership	Network Degree		log2 FoldChange									p value									DEFE patterns
A: Differentially Expressed genes of this study				orthologs and their annotation					Log(x+1,2)																				Fg treated vs H2O									Fg treated vs H2O									FW00000000	FRS000000	WRS000000
Gene_ID	Blast-Hit-Accession	Human-Readable-Description		JGI_Brachy gene	Brachy-annot-gene	Araport11_gene	Araport11_anno		SFg_2d	SFg_4d	HCFg_2d	HCFg_4d	NFg_2d	NFg_4d	WFg_2d	WFg_4d	SH20_2d	SH20_4d	HCH20_2d	HCH20_4d	NH20_2d	NH20_4d	WH20_2d	WH20_4d					S_2d	S_4d	HC_2d	HC_4d	N_2d	N_4d	W_2d	W_4d		S_2d	S_4d	HC_2d	HC_4d	N_2d	N_4d	W_2d	W_4d		FW(S-2d, S-4d, HC-2d, HC-4d, N-2d, N-4d, W-2d, W4d)	FRS( HC/S_2d, HC/S_4d, N/S_2d, N/S_4d, W/S_2d, W/SFg_4d)	WRS( HC/S_2d, HC/S_4d, N/S_2d, N/S_4d, W/S_2d, W/SFg_4d)
TraesCS1A01G000200	sp|Q9NS15|LTBP3_HUMAN	Latent-transforming growth factor beta-binding protein 3		-	-	-	-		2.61458	6.91446	0.596331	2.23419	0	2.19542	1.19236	3.75306	0	0	0.297211	0.351478	0.267676	0	0	0		C13	0		4.4514	7.7352	0.638	3.1172	-0.2215	3.8713	2.7138	5.7477		0.003317	1.067e-07	0.6962	0.03392	0.8951	0.009152	0.07514	8.37e-05		FW01000000	FRS020202	WRS000000
TraesCS1A01G000700	AT1G67520.3	lectin protein kinase family protein		-	-	-	-		6.13498	8.11366	4.84975	5.33424	4.76824	5.65219	6.14803	6.41324	5.23488	5.5099	4.53986	4.63741	3.50592	4.83321	5.58282	4.895		C13	0		0.8869	2.5705	0.3114	0.6779	1.258	0.8039	0.5536	1.4866		0.3304	0.005233	0.7326	0.4566	0.1707	0.3756	0.5385	0.1		FW01000000	FRS020200	WRS000000
TraesCS1A01G001800	tr|B6TFW5|B6TFW5_MAIZE	50S ribosomal protein L28		Bradi2g40040	AT2G33450.1&Ribosomal L28 family&LOC_Os05g01110.1&ribosomal protein L28 protein, putative, expressed	AT2G33450	Ribosomal L28 family		6.25849	5.83583	6.74329	6.14363	6.76287	6.59258	7.08502	6.30765	7.14851	7.71878	7.15882	7.02244	7.4409	7.31805	7.01908	6.90898		C20	0		-0.886	-2.013	-0.4163	-0.886	-0.6813	-0.7274	0.0616	-0.6061		0.001087	8.925e-10	0.0874	0.000449	0.00486	0.002995	0.7981	0.01603		FW02000000	FRS000000	WRS000000
TraesCS1A01G002000	tr|A0A072UPV9|A0A072UPV9_MEDTR	RING-finger ubiquitin ligase		Bradi2g40110	AT3G47990.1&SUGAR-INSENSITIVE 3&LOC_Os05g05280.1&zinc finger family protein, putative, expressed	AT3G47990	SUGAR-INSENSITIVE 3		6.21126	5.95162	6.60929	6.48633	6.73155	6.53004	7.59052	6.86363	6.49732	6.37655	7.0697	6.84304	6.99202	6.7284	7.2748	7.02045		C8	0		-0.3944	-0.664	-0.4567	-0.3668	-0.2601	-0.2027	0.3206	-0.1571		0.1084	0.03391	0.02744	0.08528	0.2061	0.3401	0.1055	0.4498		FW00000000	FRS000011	WRS000000
TraesCS1A01G002100	tr|A0A1D1XIT3|A0A1D1XIT3_9ARAE	Tripartite motif-containing protein 29		Bradi2g40100	AT5G23490.1LOC_Os05g01060.1&expressed protein	AT5G23490	hypothetical protein		7.48204	6.86709	7.64311	7.3533	7.4239	7.30905	7.59125	7.76956	8.15764	7.57253	8.03313	7.80137	8.16628	7.64413	8.28954	8.03141		C3	0		-0.8082	-0.9808	-0.3915	-0.4503	-0.7472	-0.3433	-0.6973	-0.2626		4.406e-05	8.238e-05	0.03081	0.01547	4.033e-05	0.06531	0.0001015	0.1496		FW00000000	FRS000001	WRS000000
TraesCS1A01G002500	tr|M8C406|M8C406_AEGTA	Phospholipid-transporting ATPase		Bradi2g40060	AT1G68710.1&ATPase E1-E2 type family protein / haloacid dehalogenase-like hydrolase family protein&LOC_Os05g01030.1&phospholipid-transporting ATPase, putative, expressed	-	-		12.7022	12.9884	10.8155	10.8647	11.1406	10.9104	10.578	11.3578	8.70285	8.20332	8.76051	8.72245	8.60194	8.29302	9.13528	8.69212		C1	2789		3.9927	4.7867	2.051	2.14	2.5342	2.6125	1.4407	2.6608		1.652e-60	1.674e-79	2.991e-17	1.416e-18	1.252e-25	1.063e-26	2.687e-09	5.837e-28		FW11111111	FRS222222	WRS000000
TraesCS1A01G002700	tr|R7WEV8|R7WEV8_AEGTA	Paired amphipathic helix protein Sin3		Bradi2g40052	AT1G70060.1&SIN3-like 4&LOC_Os05g01020.2&transcriptional repressor, putative, expressed	AT1G70060	SIN3-like 4		10.2058	11.0516	10.296	10.6098	9.78137	10.4149	9.77993	10.8865	10.3771	10.4167	10.3394	10.6241	10.3134	10.5568	10.7218	10.8811		C12	0		-0.1643	0.6347	-0.0444	-0.0122	-0.5324	-0.1427	-0.943	0.0055		0.2134	3.229e-06	0.7291	0.9242	3.634e-05	0.2656	1.9e-13	0.9654		FW00000000	FRS000000	WRS000000
TraesCS1A01G003000	tr|A0A0U2JSD1|A0A0U2JSD1_ORYSA	NBS-LRR-like resistance protein		-	-	-	-		5.32153	4.65219	5.21499	3.93693	4.85096	3.53378	5.52839	5.40173	6.6785	5.67294	5.54333	4.67741	5.33928	4.31144	6.45089	5.5001		C2	0		-1.3985	-2.1754	-0.3437	-0.7695	-0.4975	-0.9182	-0.9403	-0.0972		0.0002158	0.0001397	0.3343	0.05849	0.1711	0.03142	0.005907	0.7862		FW20000000	FRS000000	WRS202000
TraesCS1A01G004400	tr|A0A1J3DXW2|A0A1J3DXW2_NOCCA	Protein SAWADEE HOMEODOMAIN-like protein 2		-	-	-	-		7.05143	8.32139	7.42479	8.90493	8.06862	9.31801	6.51164	8.44143	5.9167	9.26401	7.40403	8.78326	6.77423	9.46929	5.13027	8.68511		C5	0		1.1561	-0.9338	0.0221	0.1194	1.2927	-0.1499	1.4076	-0.2423		0.005911	0.02279	0.956	0.7629	0.001224	0.7042	0.0007427	0.5413		FW10001000	FRS000000	WRS100000
TraesCS1A01G004500	tr|A0A1J6I1U8|A0A1J6I1U8_NICAT	Protein sawadee homeodomain-like 2		-	-	-	-		5.56335	5.93626	4.84229	6.46308	5.41923	6.97576	4.60176	6.48134	4.16816	7.03117	5.19822	6.98705	4.60781	7.53182	4.18728	6.67829		C22	0		1.3993	-1.0781	-0.3563	-0.5314	0.8398	-0.5542	0.4797	-0.1973		0.0006792	0.006871	0.3322	0.1142	0.02074	0.09348	0.2152	0.5591		FW02000000	FRS000100	WRS000000
TraesCS1A01G005100	tr|M7YWD4|M7YWD4_TRIUA	Charged multivesicular body protein 5		-	-	-	-		7.04289	7.74904	6.04571	6.17196	6.78916	6.55109	5.28639	5.53252	5.73035	5.51493	5.38266	4.85404	5.16502	5.19418	4.71682	4.45408		C1	0		1.3829	2.1848	0.6803	1.3596	1.6505	1.3761	0.5984	1.1096		1.033e-06	2.394e-12	0.0151	3.87e-06	1.089e-09	1.168e-06	0.04495	0.0003504		FW11001000	FRS220222	WRS000000
TraesCS1A01G005400	tr|U5U5S3|U5U5S3_9BRAS	APOLLO		-	-	-	-		3.18098	7.6878	3.27015	5.5803	3.49257	4.40992	1.69997	4.41926	1.32283	2.52391	1.79224	1.39061	1.58664	2.05727	1.8469	1.48441		C1	0		2.4536	5.8593	1.7819	4.5831	2.2682	2.6063	-0.1206	3.4075		0.003764	4.141e-16	0.01063	1.654e-10	0.0006801	6.466e-05	0.8737	1.999e-06		FW01000000	FRS020202	WRS000000
TraesCS1A01G005500	tr|A0A0B0NRC9|A0A0B0NRC9_GOSAR	Translocase subunit seca		Bradi2g40010	AT1G68490.1LOC_Os05g01210.1&expressed protein	-	-		6.7786	7.81423	7.01316	7.58804	6.87648	7.01346	7.24325	7.05893	6.0484	6.13161	7.05488	6.927	6.99756	6.54427	6.88101	7.1637		C1	0		0.7781	1.5361	-0.0431	0.6764	-0.1204	0.4808	0.3692	-0.1074		0.001191	1.79e-09	0.836	0.001171	0.5641	0.02511	0.0742	0.6083		FW01000000	FRS000000	WRS100000
TraesCS1A01G005700	tr|A0A1E5VTW6|A0A1E5VTW6_9POAL	E3 ubiquitin-protein ligase ORTHRUS 2		Bradi2g40000	AT1G57820.1&Zinc finger (C3HC4-type RING finger) family protein&LOC_Os05g01230.1&zinc finger, C3HC4 type domain containing protein, expressed	AT1G57820	Zinc finger (C3HC4-type RING finger) family protein		8.16626	9.03823	8.88792	9.79055	8.6111	10.1425	8.65417	9.23192	8.6425	9.48591	9.07506	10.349	8.91233	10.6086	9.12268	9.48551		C26	0		-0.5259	-0.4023	-0.1879	-0.5594	-0.3008	-0.4649	-0.4689	-0.2529		0.004519	0.0334	0.2736	0.0009213	0.0811	0.005649	0.006257	0.1387		FW00000000	FRS000100	WRS000100
TraesCS1A01G005800	tr|Q8S3W5|Q8S3W5_HORVV	Mei2-like protein		Bradi2g39990	AT5G61960.2&MEI2-like protein 1&LOC_Os05g01240.3&AML1, putative, expressed	-	-		11.1241	12.0735	9.913	10.3154	9.59441	9.82331	9.80934	10.4526	10.4563	10.1599	10.2291	10.1194	10.1345	9.97586	10.3702	10.4558		C12	0		0.676	1.9482	-0.3159	0.2009	-0.5402	-0.1531	-0.5586	-0.0032		1.218e-08	8.955e-56	0.007356	0.08874	5.132e-06	0.1975	1.976e-06	0.9779		FW01000000	FRS222222	WRS000000
TraesCS1A01G005900	tr|M8BIP2|M8BIP2_AEGTA	Charged multivesicular body protein 5		Bradi2g39980	AT3G10640.1&SNF7 family protein&LOC_Os05g01250.1&SNF7 domain containing protein, putative, expressed	AT3G10640	SNF7 family protein		11.0444	11.3664	9.32446	9.1639	10.1737	9.42826	9.71244	9.33373	8.15165	7.61873	7.90261	7.66806	7.79807	7.61137	8.06088	7.86367		C1	566		2.8932	3.8402	1.4222	1.4954	2.374	1.8151	1.6508	1.469		1.291e-29	1.269e-45	2.801e-08	6.762e-09	1.027e-20	1.889e-12	9.452e-11	1.009e-08		FW11111111	FRS220222	WRS000000
TraesCS1A01G006000	tr|A0A061GI31|A0A061GI31_THECC	Leucine-rich repeat receptor-like protein kinase family protein, putative		-	-	-	-		7.80386	5.80552	6.0666	5.69079	6.14203	4.87337	5.65916	6.20001	5.32974	2.18338	3.47232	3.10531	1.14117	3.0502	4.35462	3.71577		C1	87		2.4915	3.3515	2.6795	2.7246	5.6926	1.8835	1.3469	2.5568		7.987e-10	7.461e-08	2.342e-09	1.168e-08	2.711e-19	0.0001184	0.001348	5.457e-09		FW10000000	FRS202020	WRS000000
TraesCS1A01G006800	tr|A0A061FG24|A0A061FG24_THECC	Receptor protein kinase, putative		-	-	-	-		6.67047	4.72551	6.8929	6.71877	7.28164	6.56328	5.51016	6.82587	5.23235	5.58107	5.99651	5.80895	4.32427	4.89372	6.25235	4.92925		C1	0		1.426	-0.8888	0.8963	0.9283	2.9913	1.6733	-0.752	1.9196		0.0003358	0.08249	0.01604	0.01386	8.568e-15	1.806e-05	0.04621	6.54e-07		FW10001001	FRS010021	WRS000000
TraesCS1A01G007200	tr|I7G262|I7G262_TRIMO	Gamma-gliadin		Bradi3g17070	AT2G10940.2&Bifunctional inhibitor/lipid-transfer protein/seed storage 2S albumin superfamily protein&LOC_Os06g31060.2&PROLM23 - Prolamin precursor, expressed	-	-		0	6.0252	0	5.42077	0	6.45877	0.342479	4.51246	0	7.86307	0	1.78431	0	7.68026	0	3.98514		C5	0		0	-1.7952	0	3.9092	0	-1.1662	0.6141	0.5259		1	0.1149	1	0.001116	1	0.2959	0.7119	0.6436		FW00000000	FRS000000	WRS020002
TraesCS1A01G007300	tr|B6UKL1|B6UKL1_TRIDC	Gamma-gliadin		-	-	-	-		0	13.3694	0.567967	11.7688	0.680774	12.951	5.28307	10.1124	1.27981	14.4538	2.9786	6.03468	1.43492	13.6319	0.302914	10.1856		C5	0		-1.1724	-1.0191	-2.9286	5.3201	-0.9426	-0.6387	5.5781	-0.068		0.4421	0.4204	0.03477	2.688e-05	0.5035	0.6135	8.044e-05	0.9571		FW00010000	FRS000000	WRS020002
TraesCS1A01G007400	tr|K7XRJ1|K7XRJ1_WHEAT	Gamma-gliadin		-	-	-	-		0	11.6846	0	9.92733	0.632082	11.3586	3.02198	8.04551	0.874626	11.9617	1.54891	4.55194	0	11.6572	0.369308	8.22307		C5	0		-0.5895	-0.2582	-2.8005	4.9587	1.8475	-0.2776	3.4096	-0.1634		0.7196	0.8495	0.08462	0.0002856	0.2658	0.8383	0.02402	0.9045		FW00010000	FRS000002	WRS020002
TraesCS1A01G007500	tr|W4ZWP2|W4ZWP2_WHEAT	Peptidyl-prolyl cis-trans isomerase		Bradi2g39950	AT5G13120.1&cyclophilin 20-2&LOC_Os05g01270.1&peptidyl-prolyl cis-trans isomerase, putative, expressed	AT5G13120	cyclophilin 20-2		7.94985	6.89452	8.32253	7.97849	8.11165	8.28608	8.20576	8.20936	8.46733	8.44566	8.58546	8.57259	8.75375	8.84906	8.53308	8.62778		C3	0		-0.5342	-1.4819	-0.2624	-0.5945	-0.642	-0.5644	-0.3238	-0.4175		0.01064	3.363e-09	0.183	0.002877	0.001137	0.004199	0.09995	0.03528		FW02000000	FRS010101	WRS000000
TraesCS1A01G007700	tr|A7XDG3|A7XDG3_WHEAT	Gamma gliadin		-	-	-	-		0.528605	13.0447	0.32876	10.4825	1.07011	11.6408	4.93363	9.68938	0.394697	13.6811	2.04017	3.39669	1.22402	12.265	0.327994	9.56757		C5	0		0.8095	-0.6007	-2.5006	6.6815	-0.1009	-0.5871	5.3667	0.114		0.6038	0.622	0.0789	6.28e-08	0.9408	0.6299	0.0001217	0.9255		FW00010000	FRS000002	WRS020002
TraesCS1A01G007900	AT5G08391.1	transmembrane protein, putative (DUF 3339)		Bradi2g39930	AT3G48660.1&Protein of unknown function (DUF 3339)&LOC_Os05g01290.1&expressed protein	-	-		6.81564	5.72728	7.4302	6.68296	7.38691	6.677	8.80689	7.89803	8.36729	8.26875	8.2627	7.8767	8.1457	7.83019	8.56192	8.27965		C2	0		-1.5725	-2.9974	-0.8334	-1.1998	-0.7585	-1.1468	0.2446	-0.3828		4.645e-11	1.765e-19	0.0001215	9.775e-08	0.0004877	3.04e-07	0.247	0.0765		FW22020200	FRS010111	WRS000000
TraesCS1A01G008000	tr|K7R468|K7R468_TRIDC	Low molecular weight glutenin subunit		-	-	-	-		4.08398	15.4048	1.44484	14.0862	2.17746	11.2755	7.4049	12.1808	4.72812	15.7809	5.25444	10.7704	3.0492	12.2296	0.878738	12.143		C5	0		-0.6451	-0.3603	-3.9706	3.1627	-0.8907	-0.9092	6.8066	0.0361		0.5404	0.7221	0.0002655	0.001798	0.408	0.3695	2.066e-09	0.9716		FW00010010	FRS000212	WRS020202
TraesCS1A01G008100	tr|Q072R4|Q072R4_WHEAT	Powdery mildew resistance protein		-	-	-	-		7.18461	5.2829	7.37133	6.72441	5.46621	4.34253	4.61848	5.14167	7.65323	7.16505	7.35784	6.98211	6.28219	5.79145	5.41069	5.44365		C9	0		-0.5281	-1.894	0.0128	-0.2498	-0.8286	-1.4856	-0.8121	-0.308		0.09439	3.453e-06	0.9664	0.4204	0.01041	2.279e-05	0.01731	0.367		FW02000000	FRS012020	WRS002222
TraesCS1A01G008600	tr|M9QX03|M9QX03_ORYSI	Terpene synthase		-	-	-	-		5.15069	4.60814	4.75906	4.62696	6.28557	4.41129	5.83662	5.06824	7.05201	7.74359	5.14084	5.57894	6.71805	6.52677	6.09379	6.38275		C2	0		-1.8411	-3.5547	-0.3961	-0.9869	-0.4357	-2.167	-0.2679	-1.3352		4.657e-07	1.959e-13	0.2659	0.005989	0.1751	7.318e-10	0.4135	9.972e-05		FW22000000	FRS000000	WRS220202
TraesCS1A01G009300	tr|C1K3M2|C1K3M2_WHEAT	Pm3-like disease resistance protein		-	-	-	-		4.05393	2.55155	4.57277	3.93264	6.67776	7.04249	4.45955	5.15262	4.9776	5.34649	5.04853	4.60859	7.10844	7.55463	5.39826	5.3702		C32	0		-1.1929	-2.0993	-0.4987	-0.7159	-0.4341	-0.5127	-0.9822	-0.224		0.001589	0.0006696	0.0635	0.02281	0.0339	0.01075	0.0001397	0.3792		FW00000000	FRS001100	WRS001100
TraesCS1A01G009800	tr|G7ZV85|G7ZV85_MEDTR	FAR1-related sequence protein, putative		-	-	-	-		0	0	0	0	6.44885	6.39523	5.32591	6.0332	0	0	0	0	6.91287	6.89975	6.57444	6.49039		C7	0		0	0	0	0	-0.4761	-0.506	-1.2923	-0.4629		1	1	1	1	0.03442	0.02646	6.728e-08	0.05133		FW00000000	FRS000000	WRS001100
TraesCS1A01G009900	AT5G40060.1	Disease resistance protein (NBS-LRR class) family		-	-	-	-		0	0	0	0	6.90727	5.75167	6.91593	6.16159	1.53095	0	0	0.351478	8.23317	7.32716	8.05241	7.15263		C7	0		-1.6142	0	0	-0.8303	-1.327	-1.5819	-1.1435	-0.9972		0.1887	1	1	0.5631	3.919e-05	2.18e-06	0.0003762	0.002717		FW00002220	FRS001010	WRS001111
TraesCS1A01G010300	sp|Q91VN4|MIC25_MOUSE	MICOS complex subunit Mic25		Bradi2g39900	AT4G12340.1&copper ion binding&LOC_Os05g01300.1&expressed protein	-	-		0	0	4.77011	4.89745	7.14232	6.58381	5.17104	4.9936	0.874626	0	5.16182	5.43798	7.4873	6.57095	5.28221	4.63839		C7	0		-0.4441	0	-0.3919	-0.5634	-0.3477	0.0188	-0.1106	0.3641		0.7395	1	0.1793	0.0524	0.1432	0.9397	0.6894	0.2326		FW00000000	FRS001000	WRS001000
TraesCS1A01G010400	tr|C1K3M2|C1K3M2_WHEAT	Pm3-like disease resistance protein		-	-	-	-		4.0899	2.08153	5.62542	4.79804	6.14834	6.36159	6.08235	6.51278	4.97122	4.66365	5.86359	5.82144	6.82685	6.80628	6.91876	6.91648		C31	0		-1.0905	-2.1224	-0.2446	-1.0022	-0.6878	-0.4439	-0.8504	-0.4056		0.009999	0.004155	0.4201	0.001956	0.01777	0.1259	0.003165	0.1606		FW00000000	FRS000000	WRS001111
TraesCS1A01G010900	tr|A0A0N9LF97|A0A0N9LF97_TRIMO	Low molecular weight glutenin subunit		-	-	-	-		0	8.64779	0	3.01737	0	6.98919	1.38176	4.93447	0	8.15276	0.385081	0	0.296428	7.27494	0	4.85147		C5	0		0	0.4661	-0.9517	4.6099	-0.2653	-0.2719	2.7961	0.0816		1	0.6825	0.5713	0.001759	0.8733	0.8107	0.0644	0.9433		FW00000000	FRS020002	WRS020002
TraesCS1A01G011300	tr|M8CKV5|M8CKV5_AEGTA	Dirigent protein		-	-	-	-		7.10666	4.03021	9.48576	7.98345	9.05779	8.24451	9.5348	9.07178	10.4254	9.37273	10.6574	10.4893	11.1325	10.3577	10.8324	9.76756		C3	0		-3.3571	-5.4784	-1.1631	-2.4905	-2.0593	-2.1019	-1.2886	-0.6909		1.235e-15	8.828e-22	0.004198	1.064e-09	4.092e-07	2.528e-07	0.001507	0.08973		FW22222220	FRS111111	WRS010000
TraesCS1A01G011600	AT2G43780.3	cytochrome oxidase assembly protein		-	-	-	-		6.59777	7.14096	6.06143	5.80174	6.65191	6.15184	7.39417	6.79467	6.32334	7.07328	5.92259	5.90474	6.14467	6.16026	6.76268	6.58639		C16	0		0.3219	0.094	0.1434	-0.1068	0.5047	0.0018	0.6334	0.2088		0.3573	0.7971	0.6732	0.7576	0.1286	0.9957	0.05215	0.5293		FW00000000	FRS020000	WRS020000
TraesCS1A01G013800	tr|A0A1D6RDL4|A0A1D6RDL4_WHEAT	Methionine S-methyltransferase		Bradi2g39790	AT5G49810.1&methionine S-methyltransferase&LOC_Os05g01470.2&methionine S-methyltransferase, putative, expressed	AT5G49810	methionine S-methyltransferase		7.20061	7.07631	7.43226	7.21713	6.81361	6.5195	8.3424	8.33228	8.46938	7.3487	7.72307	7.09668	7.52763	6.84211	9.03903	8.62709		C25	0		-1.2895	-0.194	-0.2956	0.1168	-0.7172	-0.3222	-0.6999	-0.2954		1.138e-09	0.4261	0.1335	0.5675	0.0003839	0.1263	0.0002073	0.1224		FW20000000	FRS000011	WRS000001
TraesCS1A01G014000	tr|W4ZWJ1|W4ZWJ1_WHEAT	Defensin		-	-	-	-		1.96281	8.12364	0.317767	4.16625	1.08497	5.40471	2.41494	3.27029	0.502602	8.05095	0.688762	3.95352	0.16603	5.17074	0	3.43783		C5	0		2.3761	0.0748	-0.8041	0.1897	2.1512	0.2381	4.2267	-0.175		0.08401	0.9278	0.5805	0.8242	0.1151	0.7741	0.001169	0.8424		FW00000000	FRS020202	WRS020202
TraesCS1A01G015300	tr|G5DX74|G5DX74_SILLA	Ras-like protein		Bradi2g39760	AT3G11730.1&Ras-related small GTP-binding family protein&LOC_Os05g01490.1&ras-related protein, putative, expressed	-	-		10.2021	11.5704	9.40754	10.1453	9.93389	10.0852	9.15524	9.75642	8.66035	9.07288	8.47198	8.69342	8.44441	9.01895	8.7023	8.95004		C1	59		1.5592	2.5152	0.9372	1.453	1.4902	1.0654	0.4533	0.8064		2.126e-21	3.473e-50	7.566e-09	2.093e-19	1.488e-20	2.986e-11	0.004978	5.198e-07		FW11011100	FRS020222	WRS000000
TraesCS1A01G015900	tr|R9UD00|R9UD00_TRITD	Serine/threonine-protein kinase		-	-	-	-		8.25066	7.23747	6.81647	6.36251	6.70639	5.75515	7.49479	7.62332	6.56963	4.54331	4.87733	5.16285	4.54546	4.66578	7.13731	5.96366		C1	0		1.6777	2.3696	1.9556	1.1862	2.1869	1.0858	0.3556	1.6658		4.727e-06	4.914e-08	3.036e-07	0.001937	8.765e-09	0.006129	0.3213	5.397e-06		FW11101001	FRS202200	WRS000000
TraesCS1A01G016000	tr|M8BRL2|M8BRL2_AEGTA	Serine/threonine-protein kinase		-	-	-	-		9.70147	10.0265	8.05916	8.13367	7.96121	7.69034	6.53557	7.91734	2.82504	1.70856	2.22466	1.56225	1.09851	0.412438	3.20517	2.20916		C1	1703		6.9963	8.2126	6.0724	7.0307	7.6664	8.4927	3.4408	5.9695		1.352e-44	4.378e-36	1.588e-29	4.419e-28	1.944e-31	9.44e-17	1.793e-13	1.141e-28		FW11111101	FRS222222	WRS000000
TraesCS1A01G016100	tr|M8BRL2|M8BRL2_AEGTA	Serine/threonine-protein kinase		-	-	-	-		7.80692	7.71043	6.50166	6.52995	6.19789	5.75035	3.69504	5.76751	2.29824	0.394075	1.4624	1.58616	0.267676	0.876645	1.36903	1.03245		C1	762		5.8189	7.821	5.4788	5.1858	7.8264	5.6095	2.8249	5.4768		1.801e-20	2.376e-15	7.053e-15	1.861e-14	1.558e-13	9.684e-11	0.0001476	9.11e-12		FW11000000	FRS202222	WRS000000
TraesCS1A01G016200	tr|A0A0B4SVQ6|A0A0B4SVQ6_WHEAT	Disease resistance protein		Bradi2g39847	AT3G07040.1&NB-ARC domain-containing disease resistance protein&ChrUn.fgenesh.mRNA.29&expressed protein	-	-		6.96514	5.64002	6.4167	6.25629	6.06256	6.44382	5.78548	6.13635	7.25871	7.20136	6.6714	6.88162	6.69772	6.97939	6.27271	6.32664		C4	0		-0.3732	-1.5648	-0.261	-0.634	-0.6422	-0.5408	-0.5063	-0.1903		0.07277	1.243e-07	0.1858	0.001623	0.001407	0.005823	0.01404	0.3613		FW02000000	FRS000020	WRS000000
TraesCS1A01G016800	tr|Q6WSC2|Q6WSC2_ORYSI	Glutathione S-transferase		-	-	-	-		9.35223	10.843	7.70021	8.58122	8.05184	7.9155	7.0768	7.75778	1.9699	0	1.15303	0	0	0	1.25447	1.18481		C1	3762		7.7188	11.3091	7.1358	10.1507	10.2271	9.4509	6.3309	7.048		2.255e-18	2.396e-21	1.008e-13	2.945e-16	1.255e-16	3.373e-14	1.175e-11	5.606e-14		FW11111111	FRS020222	WRS000000
TraesCS1A01G016900	tr|A0A1D5S3X7|A0A1D5S3X7_WHEAT	Phosphatidate cytidylyltransferase		-	-	-	-		7.4352	8.84189	7.3483	7.87182	7.47817	7.59357	7.83284	8.02603	7.74891	7.38353	7.68846	7.69823	7.50094	7.48068	8.12284	8.50734		C12	0		-0.301	1.3652	-0.3408	0.1783	-0.0192	0.1191	-0.2913	-0.4823		0.1817	5.42e-09	0.1091	0.4	0.9279	0.5772	0.1614	0.02053		FW01000000	FRS020200	WRS000000
TraesCS1A01G017000	AT2G43410.4	RNA binding protein		Bradi2g39730	AT1G16610.1&arginine/serine-rich 45&LOC_Os05g01540.2&serine/arginine repetitive matrix protein 1, putative, expressed	-	-		5.98386	4.13469	6.51918	6.28245	6.20246	6.4774	6.43687	6.5802	6.65631	6.806	7.01058	7.02856	6.52816	6.99057	6.7541	7.0193		C3	0		-0.8586	-2.6334	-0.495	-0.7559	-0.3352	-0.5068	-0.3002	-0.4413		8.778e-05	8.51e-12	0.003416	1.78e-05	0.0581	0.003165	0.07644	0.01038		FW02000000	FRS000000	WRS000000
TraesCS1A01G017900	tr|Q9XHQ2|Q9XHQ2_HORVU	Receptor-like kinase		-	-	-	-		8.96426	8.38525	9.19726	8.76011	9.98731	8.90877	9.37047	9.31521	7.77005	6.79927	7.57214	7.03458	5.90058	5.71456	8.40848	7.64615		C1	1		1.1868	1.5012	1.6203	1.7178	4.0792	3.1923	0.9573	1.6631		0.001468	0.0001679	1.179e-05	4.09e-06	1.065e-27	6.338e-17	0.009236	6.821e-06		FW11111101	FRS001000	WRS002200
TraesCS1A01G018000	tr|Q6PRE0|Q6PRE0_WHEAT	Receptor-like kinase protein		-	-	-	-		6.43208	5.32545	6.81595	6.74774	7.34444	6.84648	7.64683	8.84403	5.35146	5.60863	5.94288	5.80552	4.4787	5.4964	7.57874	6.94871		C25	0		1.1652	-0.0712	0.879	0.9615	2.9084	1.3603	0.0682	1.8972		0.0003955	0.867	0.003303	0.001575	9.457e-21	9.726e-06	0.8105	3.1e-11		FW00001101	FRS010111	WRS000011
TraesCS1A01G018400	tr|Q2R8J2|Q2R8J2_ORYSJ	NBS-LRR disease resistance protein, putative, expressed		-	-	-	-		4.04119	2.20755	0.567967	0.335521	0	0.434312	6.04868	6.22784	4.06978	3.43454	0.617957	0.351478	0	1.01913	7.01276	6.52479		C16	0		0.1382	-2.7071	-0.108	-0.0058	0	-1.7836	-0.9762	-0.2994		0.7623	0.01072	0.9311	0.9968	1	0.1467	0.002374	0.3598		FW00000000	FRS000000	WRS000010
TraesCS1A01G018500	tr|Q9XHQ2|Q9XHQ2_HORVU	Receptor-like kinase		Bradi2g39720	AT1G66910.1&Protein kinase superfamily protein&LOC_Os01g02800.1&receptor-like kinase ARK1AS, putative, expressed	-	-		7.34914	6.54053	2.98961	3.48287	3.81284	2.57559	7.74152	7.56231	5.88148	5.32012	3.34671	3.72107	3.51216	3.7353	7.98445	6.96669		C16	0		1.4905	1.1922	-0.393	-0.3321	0.3093	-1.3309	-0.2438	0.5971		2.956e-05	0.004079	0.4178	0.4674	0.4749	0.007708	0.4642	0.07754		FW10000000	FRS202001	WRS000011
TraesCS1A01G018600	tr|Q8LPW7|Q8LPW7_WHEAT	Receptor-like kinase		Bradi2g39710	AT1G70250.1&receptor serine/threonine kinase, putative&LOC_Os01g02810.1&resistance-related receptor-like kinase, putative, expressed	-	-		6.69575	5.2386	3.66091	4.46185	4.30837	3.30608	6.62942	6.62408	5.53774	5.11046	4.91025	4.17975	4.7911	4.4674	7.51914	7.11499		C16	0		1.1965	0.0502	-1.3167	0.2835	-0.5076	-1.3079	-0.8933	-0.4916		0.005436	0.9246	0.0047	0.5437	0.2591	0.007957	0.02743	0.2291		FW10000000	FRS202000	WRS000011
TraesCS1A01G018900	tr|B9N0B2|B9N0B2_POPTR	Zinc finger family protein		Bradi2g39700	AT4G06634.1&zinc finger (C2H2 type) family protein&LOC_Os05g01550.1&ZOS5-01 - C2H2 zinc finger protein, expressed	-	-		6.73511	7.00172	7.53559	7.71592	7.53902	7.73176	7.6987	8.10822	7.36905	7.09815	7.80039	8.11837	7.78426	7.98673	8.13165	8.41536		C7	0		-0.603	-0.3533	-0.2681	-0.4094	-0.2453	-0.2692	-0.4281	-0.3075		0.000212	0.06997	0.03486	0.001167	0.05218	0.03248	0.0004558	0.01151		FW00000000	FRS000001	WRS000001
TraesCS1A01G019000	tr|A0A1D5T1X1|A0A1D5T1X1_WHEAT	V-type proton ATPase proteolipid subunit		-	-	AT1G19910	ATPase%2C F0/V0 complex%2C subunit C protein		7.94378	8.65241	8.29088	8.01134	8.11837	7.87005	8.7496	8.08947	7.3584	7.34116	8.15888	7.76153	8.03883	7.52271	8.29843	7.59594		C1	0		0.6335	1.2653	0.1317	0.2471	0.079	0.3487	0.4502	0.4924		0.05921	0.0002893	0.6859	0.4514	0.8083	0.2889	0.1652	0.1333		FW01000000	FRS000000	WRS000000
TraesCS1A01G019200	tr|M7ZVW4|M7ZVW4_TRIUA	Nuclear inhibitor of protein phosphatase 1		Bradi3g20620	AT5G47790.1&SMAD/FHA domain-containing protein &LOC_Os08g23680.3&FHA domain containing protein, putative, expressed	AT5G47790	SMAD/FHA domain-containing protein		6.69763	6.297	7.27479	7.35983	7.67563	7.47159	7.36971	7.08139	6.36328	6.15475	7.22193	7.24315	7.37405	7.42022	7.25841	7.2787		C7	4		0.2836	0.1862	0.0583	0.1089	0.3114	0.0524	0.109	-0.1981		0.134	0.4345	0.6962	0.4708	0.02971	0.7232	0.4561	0.196		FW00000000	FRS001000	WRS000100
TraesCS1A01G020400	tr|Q9FHX1|Q9FHX1_ARATH	Regulator of chromosome condensation (RCC1) family with FYVE zinc finger domain		Bradi2g39600	AT5G42140.1&Regulator of chromosome condensation (RCC1) family with FYVE zinc finger domain&LOC_Os05g01610.1&FYVE zinc finger domain containing protein, expressed	AT5G42140	Regulator of chromosome condensation (RCC1) family with FYVE zinc finger domain-containing protein		5.33322	6.23428	6.15596	6.62698	5.7963	6.62476	6.58581	7.18646	5.68624	7.24806	6.53352	7.13729	6.47982	7.49571	7.21985	7.50825		C40	0		-0.3829	-0.9633	-0.3807	-0.517	-0.6899	-0.8687	-0.633	-0.321		0.2433	0.003588	0.1621	0.05303	0.01257	0.001008	0.01607	0.2195		FW00000000	FRS000001	WRS000010
TraesCS1A01G020500	tr|Q5EWZ1|Q5EWZ1_WHEAT	Actin		Bradi2g39590	AT5G09810.1&actin 7&LOC_Os05g01600.2&actin, putative, expressed	-	-		10.2071	9.59535	10.3707	9.96113	10.055	9.78575	10.8167	10.6295	10.7996	10.3659	10.6546	10.5248	10.6116	10.3925	11.277	11.0567		C3	0		-0.6061	-0.8042	-0.2839	-0.5648	-0.5566	-0.6083	-0.4593	-0.4271		1.393e-06	7.394e-09	0.01961	4.26e-06	5.112e-06	7.668e-07	0.000139	0.0004332		FW00000000	FRS000001	WRS000000
TraesCS1A01G020600	tr|M7ZD84|M7ZD84_TRIUA	Chaperone protein DnaJ		Bradi2g39530	AT2G18465.1&Chaperone DnaJ-domain superfamily protein&LOC_Os05g01590.1&heat shock protein DnaJ, putative, expressed	AT2G18465	Chaperone DnaJ-domain superfamily protein		5.56618	4.96923	6.40753	6.62556	6.58838	6.7228	6.66739	6.60639	5.7691	6.29792	6.58328	6.87508	6.65677	6.7363	6.63556	7.02766		C7	0		-0.2835	-1.0918	-0.1747	-0.2508	-0.0574	-0.0306	0.0299	-0.4245		0.241	0.0004101	0.3142	0.1438	0.7335	0.858	0.8583	0.01275		FW00000000	FRS000110	WRS000000
TraesCS1A01G020800	tr|Q33AM7|Q33AM7_ORYSJ	Cytochrome P450 family protein, expressed		-	-	-	-		7.0645	5.12232	6.02276	5.49177	8.07046	7.64878	4.33377	5.35456	2.58527	0	0	0	0	0	0	0		C1	1474		4.6281	5.6425	7.8091	7.201	10.2925	9.2449	6.189	7.2042		3.978e-06	2.854e-05	5.739e-09	8.157e-08	1.506e-14	5.057e-12	4.228e-06	8.221e-08		FW10001100	FRS000120	WRS000000
TraesCS1A01G020900	tr|M7YH44|M7YH44_TRIUA	Bowman-Birk type trypsin inhibitor		-	-	-	-		8.64957	7.95686	4.69251	4.8853	7.45547	6.16781	4.43475	4.25398	6.92518	7.25657	3.47611	2.84493	4.68449	4.63748	3.3067	3.43412		C1	0		1.7302	0.6763	1.2739	2.1353	2.8063	1.5278	1.1674	0.8663		1.453e-05	0.1069	0.006846	2.484e-05	7.839e-12	0.0003433	0.01436	0.07469		FW10001000	FRS222222	WRS222222
TraesCS1A01G021000	tr|Q9AVS2|Q9AVS2_PEA	Trypsin inhibitor		-	-	-	-		13.7488	15.4781	3.248	2.77254	6.5038	5.29383	3.31393	2.5247	4.42283	2.688	3.16264	0.258016	0	1.48373	0	0.335369		C1	0		9.0461	12.218	0.1107	3.5545	8.6228	4.0571	5.0065	3.3254		2.72e-21	2.801e-32	0.9114	0.006276	8.847e-11	0.0001293	0.0002156	0.01142		FW11000000	FRS222222	WRS000000
TraesCS1A01G021100	tr|M8CRM6|M8CRM6_AEGTA	Anthocyanin 5-aromatic acyltransferase		-	-	-	-		3.37575	2.08341	5.09154	5.20452	6.40215	6.79588	5.76017	5.07288	2.15534	2.61181	5.61855	5.25958	5.25658	6.26057	4.94676	5.00279		C7	0		1.229	-0.5759	-0.5333	-0.0678	1.1484	0.5361	0.8214	0.0707		0.122	0.5388	0.3432	0.9049	0.03841	0.3305	0.1438	0.9015		FW00000000	FRS000100	WRS000000
TraesCS1A01G021400	tr|Q84X88|Q84X88_VIGUU	Trypsin inhibitor		-	-	-	-		8.09177	9.83575	7.71076	7.37562	7.31156	6.27779	6.73866	6.47363	2.78878	2.43693	5.01189	3.6556	2.32608	1.45756	3.14697	2.36125		C1	594		5.5585	7.1173	2.7096	3.7406	5.149	5.2407	3.7051	4.3256		2.481e-22	3.116e-30	2.242e-08	4.366e-13	5.013e-21	1.439e-13	3.294e-12	1.026e-13		FW11111010	FRS020222	WRS000000
TraesCS1A01G023400	tr|A0A061GKH0|A0A061GKH0_THECC	Serine/arginine repetitive matrix protein 2 isoform 1		Bradi2g39470	AT4G29790.1LOC_Os05g01690.1&expressed protein	-	-		7.65562	7.83282	7.41049	7.61714	7.00185	7.22535	7.07757	7.65003	6.70723	7.04539	7.01222	7.3953	6.73455	7.06988	7.18364	7.39427		C1	0		1.0109	0.8202	0.3996	0.2265	0.2557	0.1524	-0.1078	0.2579		1.923e-10	6.114e-06	0.00478	0.1034	0.07841	0.292	0.4421	0.06241		FW10000000	FRS000000	WRS000000
TraesCS1A01G023800	tr|W9RDZ6|W9RDZ6_9ROSA	TBC1 domain family member		Bradi3g22450	AT3G07890.2&Ypt/Rab-GAP domain of gyp1p superfamily protein&LOC_Os08g25010.1&TBC domain containing protein, expressed	AT3G07890	Ypt/Rab-GAP domain of gyp1p superfamily protein		7.7671	8.47327	7.24589	7.20685	7.30984	7.11271	7.54742	7.35992	7.64509	6.92981	7.39406	7.29536	7.43499	6.93201	7.74801	7.47914		C6	0		0.0645	1.5825	-0.149	-0.0853	-0.1145	0.1808	-0.2006	-0.1219		0.6383	1.859e-23	0.239	0.515	0.3567	0.1801	0.0919	0.3399		FW01000000	FRS020202	WRS000000
TraesCS1A01G024200	tr|B7EBV9|B7EBV9_ORYSJ	cDNA clone:J013058P10, full insert sequence		-	-	-	-		5.10915	4.34854	5.84988	5.93863	5.78556	5.90245	6.6613	6.7141	5.17392	5.29725	6.06197	6.01068	6.01708	5.96723	7.07146	7.06366		C25	0		-0.1544	-1.0873	-0.2277	-0.0504	-0.2428	-0.0778	-0.4084	-0.353		0.5946	0.009084	0.2756	0.8136	0.245	0.7151	0.02829	0.06485		FW00000000	FRS000011	WRS000011
TraesCS1A01G024300	tr|B7EBV9|B7EBV9_ORYSJ	cDNA clone:J013058P10, full insert sequence		Bradi5g00990	LOC_Os11g38380.1&expressed protein	-	-		6.2239	5.61749	6.79976	6.56438	6.34914	6.51089	5.75857	6.7609	6.63061	6.59173	6.73877	6.70881	6.50487	6.74109	6.42313	6.47444		C18	0		-0.3778	-0.8638	0.0674	-0.1234	-0.1601	-0.2308	-0.6871	0.2893		0.1073	0.00399	0.7383	0.5522	0.4387	0.2632	0.00126	0.1625		FW00000000	FRS000001	WRS000000
TraesCS1A01G024400	tr|B9SZK5|B9SZK5_RICCO	Receptor-kinase, putative		-	-	-	-		4.518	2.55427	5.65683	4.72263	6.34714	5.49023	5.73859	5.36802	6.6665	5.40872	5.8765	5.36022	6.08613	5.01526	5.96651	4.94002		C8	0		-2.1451	-2.6698	-0.22	-0.6375	0.249	0.4888	-0.246	0.4436		7.764e-11	1.721e-05	0.3962	0.02915	0.312	0.08208	0.3326	0.1195		FW20000000	FRS000000	WRS000000
TraesCS1A01G024600	tr|E3T7S4|E3T7S4_GOSHI	Dehydration-induced 19-like protein		Bradi2g39370	AT1G56280.1&drought-induced 19&LOC_Os05g01730.2&drought induced 19 protein, putative, expressed	-	-		7.62492	7.78344	4.58387	4.13576	5.19183	4.62684	5.85627	5.88825	2.90037	3.43521	3.61326	3.09097	3.34948	2.40241	3.4299	3.27948		C1	57		5.016	4.8873	1.0449	1.2599	1.9071	2.4194	2.5343	2.7157		2.417e-33	1.792e-25	0.004954	0.003399	5.337e-08	4.093e-07	1.475e-12	2.532e-13		FW11000000	FRS222222	WRS000000
TraesCS1A01G024700	tr|M8BWC0|M8BWC0_AEGTA	tRNA pseudouridine synthase B		Bradi2g39361	AT5G14460.1&Pseudouridine synthase family protein&LOC_Os05g01750.1&TruB family pseudouridylate synthase, putative, expressed	AT5G14460	Pseudouridine synthase family protein		6.77077	5.81776	6.27375	6.05561	6.2387	6.33376	7.22592	6.34663	7.36711	7.49058	6.44417	6.74408	6.64083	6.74165	6.9501	6.8916		C2	0		-0.6844	-1.5164	-0.1735	-0.6746	-0.403	-0.4012	0.2743	-0.548		0.0001914	1.194e-09	0.3178	0.0001545	0.01822	0.01921	0.07904	0.001471		FW02000000	FRS000000	WRS000000
TraesCS1A01G025200	AT1G67850.4	lysine ketoglutarate reductase trans-splicing protein (DUF707)		Bradi2g39354	AT1G67850.2&Protein of unknown function (DUF707)&LOC_Os05g01760.1&lysine ketoglutarate reductase trans-splicing related 1, putative, expressed	-	-		8.83744	9.32135	8.28664	8.2129	8.65788	8.26864	8.49057	8.55923	8.19171	7.70199	7.47398	7.21058	7.51132	7.26262	8.09491	7.98348		C1	0		0.6485	1.7405	0.8133	1.0163	1.1475	0.9989	0.3964	0.5757		2.652e-05	7.038e-24	8.875e-08	8.355e-11	9.555e-15	1.313e-10	0.006913	0.0001109		FW01011000	FRS020200	WRS000000
TraesCS1A01G025500	tr|Q2R8J2|Q2R8J2_ORYSJ	NBS-LRR disease resistance protein, putative, expressed		-	-	-	-		6.16326	3.18335	7.33406	7.19989	8.59071	7.99782	4.469	3.59314	3.90222	0.718614	4.58501	5.49012	3.2187	2.79195	4.34964	4.08741		C1	0		2.2693	2.9295	2.7511	1.6868	5.4019	5.3067	0.1251	-0.5195		0.0002995	0.004799	3.999e-06	0.004214	8.405e-19	4.088e-16	0.8381	0.4198		FW00111100	FRS011100	WRS000000
TraesCS1A01G025600	tr|Q2R8J2|Q2R8J2_ORYSJ	NBS-LRR disease resistance protein, putative, expressed		Bradi5g03110	AT3G07040.1&NB-ARC domain-containing disease resistance protein&LOC_Os11g12330.1&disease resistance protein RPM1, putative, expressed	-	-		8.66944	8.5036	7.32667	7.29352	8.4683	7.73681	7.67109	6.83835	8.03593	5.94848	6.07507	6.09083	6.12764	4.93103	7.8303	6.99307		C1	0		0.6105	2.4987	1.2523	1.1907	2.3426	2.8118	-0.16	-0.1546		0.07781	7.502e-11	0.0003908	0.0007967	1.492e-11	2.589e-14	0.6411	0.6594		FW01111100	FRS220002	WRS202000
TraesCS1A01G025900	tr|B9I3F6|B9I3F6_POPTR	Kinase family protein		Bradi2g39347	AT3G04910.1&with no lysine (K) kinase 1&LOC_Os05g01780.1&STE_PAK_Ste20++TranslationKinase_Slob_Wnk.1 - STE kinases include homologs to sterile 7, sterile 11 and sterile 20 from yeast, expressed	AT3G48260	with no lysine (K) kinase 3		6.93294	5.92713	6.83537	6.88857	6.1175	6.55057	6.68863	7.19973	7.2584	7.00346	7.12291	6.94817	6.83243	6.95618	7.41824	7.33046		C4	0		-0.3341	-1.0322	-0.2851	-0.0597	-0.7253	-0.4108	-0.7423	-0.1294		0.06647	4.546e-05	0.08039	0.7214	3.229e-05	0.01546	3.357e-06	0.4209		FW02000000	FRS000001	WRS000000
TraesCS1A01G026200	tr|F1DT48|F1DT48_SETIT	NBS-LRR disease resistance protein-like protein		-	-	-	-		8.24241	7.64736	6.78181	6.41471	6.68638	5.97148	7.761	6.89701	8.49793	5.6611	5.45001	6.25377	4.77907	4.72259	8.00781	7.4026		C1	0		-0.2651	1.797	1.3328	0.1539	1.9228	1.2408	-0.2458	-0.5045		0.5422	0.0001693	0.002818	0.7287	1.846e-05	0.007267	0.5688	0.2478		FW01101000	FRS222200	WRS202001
TraesCS1A01G026400	AT5G38350.1	Disease resistance protein (NBS-LRR class) family		-	-	-	-		6.57966	4.16925	8.6345	8.20125	7.51203	7.36239	9.08947	9.4203	7.96832	6.9409	8.74014	8.49617	7.78336	6.9796	10.0966	9.41806		C3	0		-1.4421	-2.3406	-0.1062	-0.2832	-0.2742	0.3665	-1.0111	0.0021		1.832e-15	2.934e-11	0.44	0.04561	0.06122	0.01933	2.643e-14	0.9873		FW22000020	FRS110111	WRS010011
TraesCS1A01G027200	tr|N1QWS2|N1QWS2_AEGTA	General transcription factor IIH subunit 5		Bradi2g39330	AT1G12400.1&Nucleotide excision repair, TFIIH, subunit TTDA&LOC_Os07g38600.1&REX1 DNA Repair family protein, expressed	AT1G12400	Nucleotide excision repair%2C TFIIH%2C subunit TTDA		6.34347	5.49363	6.1351	5.9556	6.31175	6.25617	6.07526	6.27434	6.78699	6.94894	6.31999	6.39732	6.40843	6.72701	6.27974	6.47312		C4	0		-0.451	-1.3755	-0.1872	-0.4288	-0.103	-0.4694	-0.2258	-0.2041		0.02324	6.511e-07	0.2952	0.02125	0.5515	0.007094	0.2007	0.2555		FW02000000	FRS000000	WRS000000
TraesCS1A01G027500	sp|P08753|GNAI3_RAT	Guanine nucleotide-binding protein G(k) subunit alpha		-	-	-	-		2.38299	2.81767	5.52937	5.54365	7.03401	6.95574	4.82591	5.27834	2.58089	2.29527	4.71655	5.17105	6.27625	6.56205	4.85782	4.85728		C7	0		0.1979	-0.1953	0.8248	0.3922	0.7636	0.3952	-0.0073	0.4323		0.7641	0.8168	0.02975	0.2971	0.02818	0.2586	0.9847	0.2596		FW00000000	FRS001100	WRS000000
TraesCS1A01G027600	tr|Q7XTK1|Q7XTK1_ORYSJ	Elongation factor		-	-	-	-		4.05823	3.47472	7.8803	7.91572	7.32403	7.52317	7.14354	7.74271	5.51675	4.72434	8.04281	8.27387	7.88493	8.0116	8.11731	8.15073		C7	0		-1.4977	-1.4861	-0.1633	-0.3502	-0.565	-0.4967	-0.9749	-0.41		3.653e-06	0.003767	0.2672	0.01782	0.0001879	0.0009852	7.59e-11	0.006068		FW00000000	FRS111111	WRS111111
TraesCS1A01G028500	tr|A0A0U2S210|A0A0U2S210_ORYSA	NBS-LRR-like resistance protein		-	-	-	-		1.95418	2.20755	5.16864	4.4377	5.08584	5.0637	6.69178	6.69465	2.54544	1.39107	5.24667	5.02386	5.39109	4.53617	7.52775	7.2854		C7	0		-0.997	-0.4105	-0.0752	-0.5265	-0.3056	0.5776	-0.8462	-0.5948		0.1973	0.7108	0.7986	0.1048	0.2954	0.07029	0.000884	0.02186		FW00000000	FRS000011	WRS000011
TraesCS1A01G028600	AT5G38350.1	Disease resistance protein (NBS-LRR class) family		-	-	-	-		2.58368	2.44127	6.27314	5.67145	5.851	5.7273	6.45247	6.7227	4.1838	2.46902	6.37445	6.16064	6.5812	6.3532	7.38543	6.73261		C7	0		-1.6232	-1.1716	-0.0969	-0.474	-0.7527	-0.6161	-0.9512	-0.011		0.002615	0.1939	0.6751	0.05387	0.001314	0.01033	1.51e-05	0.9612		FW00000000	FRS000001	WRS000011
TraesCS1A01G028700	AT5G36930.4	Disease resistance protein (TIR-NBS-LRR class) family		-	-	-	-		4.7603	2.73637	0	0.982291	7.18974	6.42912	3.38288	4.19907	5.85021	4.7864	0.385081	0	7.53412	6.12798	4.50362	4.02225		C36	0		-1.1276	-1.651	-0.9422	1.8978	-0.348	0.3061	-1.2201	0.1995		0.001198	0.008277	0.5147	0.1391	0.1757	0.2638	0.0007319	0.5817		FW00000000	FRS001000	WRS001000
TraesCS1A01G028800	AT5G45520.2	Leucine-rich repeat (LRR) family protein		-	-	-	-		5.56569	4.48364	5.51283	5.23653	7.73859	7.0896	5.73564	6.01208	6.71286	5.65917	5.59567	5.20111	8.29996	6.72452	6.46251	5.81736		C32	0		-1.1047	-1.1809	-0.0895	0.0663	-0.5629	0.3621	-0.7415	0.1971		0.0001142	0.00902	0.7376	0.816	0.01406	0.1339	0.003119	0.4503		FW20000000	FRS001100	WRS201100
TraesCS1A01G028900	tr|A0A0U2SCR9|A0A0U2SCR9_ORYSA	NBS-LRR-like resistance protein		Bradi2g39247	AT3G07040.1&NB-ARC domain-containing disease resistance protein&LOC_Os11g43700.1&RGH1A, putative, expressed	-	-		7.0641	4.94815	6.28604	5.92649	9.74942	8.86933	5.74156	5.89724	8.23737	6.46596	6.51017	6.02895	10.2577	8.58955	6.40804	5.91177		C32	0		-1.2279	-1.8013	-0.2241	-0.0958	-0.5078	0.279	-0.6903	-0.0158		1.077e-06	5.054e-06	0.3707	0.7158	0.0245	0.2242	0.006636	0.9523		FW20000000	FRS001120	WRS201120
TraesCS1A01G029100	AT5G41550.1	Disease resistance protein (TIR-NBS-LRR class) family		-	-	-	-		6.51715	5.82388	5.04562	4.71458	8.11768	7.71849	7.06983	7.35218	7.29594	6.60025	5.16226	5.03578	8.56565	8.01333	7.92066	7.5055		C36	0		-0.8603	-1.3244	-0.1139	-0.271	-0.4486	-0.2987	-0.8582	-0.1532		0.0004295	8.769e-05	0.6695	0.3443	0.03034	0.1575	5.423e-05	0.478		FW00000000	FRS001101	WRS201100
TraesCS1A01G029300	tr|A0A061DTI0|A0A061DTI0_THECC	ERD (Early-responsive to dehydration stress) family protein		Bradi2g39230	AT4G22120.4&ERD (early-responsive to dehydration stress) family protein&LOC_Os05g51630.1&early-responsive to dehydration protein-related, putative, expressed	AT3G21620	ERD (early-responsive to dehydration stress) family protein		8.40721	9.83132	7.36643	7.72023	8.03462	8.07693	8.02677	8.28646	8.82788	7.25709	7.45609	7.1443	7.73488	7.02158	8.11594	8.75278		C6	0		-0.4228	2.5251	-0.0913	0.582	0.299	1.0542	-0.0925	-0.4663		0.1509	3.137e-16	0.7566	0.04939	0.3041	0.0003593	0.7498	0.1073		FW01000100	FRS220202	WRS202001
TraesCS1A01G029800	tr|A0A0K9NMJ4|A0A0K9NMJ4_ZOSMR	RING/U-box superfamily protein		Bradi2g39220	AT5G59550.1&zinc finger (C3HC4-type RING finger) family protein&LOC_Os05g01940.1&zinc finger, RING-type, putative, expressed	AT3G46620	zinc finger (C3HC4-type RING finger) family protein		9.87049	10.5285	7.95637	8.41317	8.90576	8.41919	8.34317	8.09237	6.34275	5.40351	5.37496	5.47331	5.38489	4.68171	6.03124	5.1789		C1	4602		3.5247	5.3135	2.5816	2.909	3.5154	3.7437	2.3048	2.9174		2.106e-15	2.974e-28	9.89e-09	1.048e-10	2.698e-15	5.065e-16	2.07e-07	1.097e-10		FW11111111	FRS220222	WRS000000
TraesCS1A01G030000	tr|A0A0B0NPS3|A0A0B0NPS3_GOSAR	Chaperone DnaJ		Bradi2g39200	AT5G02160.1LOC_Os05g01950.1&expressed protein	AT5G02160	transmembrane protein		6.25911	5.12533	4.67829	4.98665	5.25227	4.69349	5.85907	3.87512	6.60932	7.85042	5.4245	4.85389	5.38945	5.79009	4.53033	4.90613		C15	0		-0.3487	-2.833	-0.7586	0.0861	-0.1347	-1.1068	1.3572	-1.0652		0.3759	1.274e-09	0.05933	0.8336	0.7313	0.005677	0.000686	0.01507		FW02000000	FRS000000	WRS020202
TraesCS1A01G030100	tr|I3TAJ6|I3TAJ6_MEDTR	NAD(P)-binding rossmann-fold protein		Bradi2g39190	AT2G37660.1&NAD(P)-binding Rossmann-fold superfamily protein&LOC_Os05g01970.4&NAD dependent epimerase/dehydratase family protein, putative, expressed	AT2G37660	NAD(P)-binding Rossmann-fold superfamily protein		6.6763	6.05989	6.98295	6.21718	5.24872	4.82531	7.85327	7.34409	8.24804	8.06173	7.78934	7.64387	5.87302	6.07227	8.43102	8.23684		C27	0		-1.5867	-2.2958	-0.8056	-1.4298	-0.6236	-1.2961	-0.5776	-0.8927		1.371e-06	2.385e-09	0.009928	7.678e-06	0.06466	0.0001737	0.06033	0.004126		FW22020000	FRS002011	WRS002200
TraesCS1A01G030600	tr|A0A061H018|A0A061H018_THECC	Rab5-interacting family protein		Bradi2g39170	AT5G59410.1&Rab5-interacting family protein&LOC_Os05g01994.1&rab5-interacting protein like, putative, expressed	-	-		7.00489	7.52265	6.10456	6.06584	7.07131	6.60556	7.32967	6.59854	6.19078	6.26567	5.8914	5.45297	5.93545	6.30617	6.44758	6.39268		C1	0		0.8662	1.1697	0.2245	0.6363	1.1602	0.2997	0.8922	0.2096		0.0008829	3.815e-05	0.378	0.01679	1.705e-06	0.2264	0.0001818	0.3961		FW01001000	FRS020000	WRS000000
TraesCS1A01G030700	tr|A0A199VBS0|A0A199VBS0_ANACO	PGR5-like protein 1A, chloroplastic		Bradi2g39150	AT5G59400.1LOC_Os05g02010.1&expressed protein	AT5G59400	PGR5-like A protein		5.16146	6.43062	4.99895	5.13549	5.17752	4.75297	6.37964	6.73782	5.41771	5.87096	5.2353	4.61222	4.98978	4.48723	6.07991	6.89519		C16	0		-0.1889	1.0721	-0.2331	0.5882	0.2067	0.2718	0.3094	-0.1591		0.564	0.001456	0.4302	0.06114	0.4798	0.3998	0.2394	0.5373		FW00000000	FRS000000	WRS000001
TraesCS1A01G031200	tr|A3RI54|A3RI54_SOLTU	Protein kinase		Bradi2g38970	AT1G07570.1&Protein kinase superfamily protein&LOC_Os05g02020.1&protein kinase APK1A, chloroplast precursor, putative, expressed	AT5G02290	Protein kinase superfamily protein		9.98424	10.4777	8.73414	9.2882	9.045	8.85168	8.72311	9.1253	8.19178	8.11553	7.59529	7.4611	7.59703	7.15332	7.87922	8.24358		C1	21		1.7988	2.3617	1.1371	1.8216	1.4472	1.6987	0.8439	0.8804		8.525e-12	6.028e-18	1.632e-05	5.783e-12	3.332e-08	1.871e-10	0.001299	0.0007655		FW11111100	FRS220222	WRS000000
TraesCS1A01G033100	tr|Q6Z1B3|Q6Z1B3_ORYSJ	F-box protein-like		Bradi3g10990	AT4G05475.1&RNI-like superfamily protein&LOC_Os02g21240.1&OsFBX48 - F-box domain containing protein, expressed	AT4G05475	RNI-like superfamily protein		7.58366	7.61821	7.454	7.35806	7.34886	7.21874	8.83488	7.82805	7.42477	8.01811	7.69199	7.31752	7.708	7.3069	8.26103	7.78871		C25	0		0.1712	-0.3419	-0.2375	0.0377	-0.3602	-0.0826	0.5731	0.0389		0.5675	0.281	0.4109	0.8973	0.2123	0.7774	0.04341	0.8926		FW00000000	FRS000010	WRS000000
TraesCS1A01G033200	tr|K7VCJ3|K7VCJ3_MAIZE	Glycosyltransferase		Bradi2g13600	AT2G41640.1&Glycosyltransferase family 61 protein&LOC_Os01g31370.1&glycosyltransferase, putative, expressed	AT2G41640	Glycosyltransferase family 61 protein		9.55827	10.6562	8.41009	8.46179	8.39382	7.68475	8.49917	8.3458	4.49609	4.90121	4.68733	5.2788	4.20876	4.32937	5.88196	4.98141		C1	854		5.072	5.7456	3.7086	3.1387	4.1689	3.3574	2.5947	3.3499		3.197e-18	2.296e-21	1.174e-10	3.852e-08	4.135e-13	9.182e-09	4.366e-06	4.753e-09		FW11111111	FRS020202	WRS000000
TraesCS1A01G033500	tr|A9PFS3|A9PFS3_POPTR	Mitochondrial import inner membrane translocase subunit Tim17/Tim22/Tim23 family protein		-	-	AT2G28900	outer plastid envelope protein 16-1		5.4708	3.41922	4.8946	4.39677	5.40868	5.37849	7.0946	6.25723	6.17304	6.44036	5.92449	5.5288	5.86183	6.02395	7.16187	7.62808		C2	0		-0.8804	-2.7361	-1.0432	-1.1417	-0.458	-0.6378	-0.0651	-1.3796		0.003939	1.765e-08	0.0001705	0.000162	0.08659	0.01793	0.7854	2.62e-08		FW00000002	FRS000010	WRS000011
TraesCS1A01G033600	tr|A9PFS3|A9PFS3_POPTR	Mitochondrial import inner membrane translocase subunit Tim17/Tim22/Tim23 family protein		Bradi2g38750	AT2G28900.1&outer plastid envelope protein 16-1&LOC_Os05g02060.1&mitochondrial import inner membrane translocase subunit Tim17, putative, expressed	-	-		5.83008	6.58237	6.34094	7.74441	6.65277	8.51552	6.83072	7.46985	7.04613	9.51093	7.09207	7.12681	7.12045	9.15817	6.91618	7.84414		C39	0		-1.2596	-2.9565	-0.7503	0.6099	-0.4671	-0.6369	-0.0833	-0.3719		0.004068	2.429e-11	0.06968	0.1368	0.2567	0.1151	0.8394	0.3624		FW22000000	FRS010100	WRS020002
TraesCS1A01G033800	tr|A0A1D5S1Q1|A0A1D5S1Q1_WHEAT	Pectin acetylesterase		Bradi2g38780	AT3G09410.1&Pectinacetylesterase family protein&LOC_Os05g02120.1&pectinacetylesterase domain containing protein, expressed	AT3G09410	Pectinacetylesterase family protein		5.60608	4.63215	5.80293	5.98013	5.69615	5.29372	6.66213	6.70748	6.11217	5.86773	6.46236	6.66286	5.53593	5.96818	7.11037	7.0974		C3	0		-0.5848	-1.6145	-0.6651	-0.6826	0.1793	-0.7051	-0.4551	-0.3903		0.03189	6.78e-05	0.003673	0.002863	0.4534	0.00422	0.03207	0.07169		FW00000000	FRS000011	WRS000001
TraesCS1A01G034300	tr|B9GJP4|B9GJP4_POPTR	Ankyrin repeat family protein		Bradi2g37100	AT2G28840.1&XB3 ortholog 1 in Arabidopsis thaliana&LOC_Os05g02130.1&ankyrin repeat domain-containing protein 28, putative, expressed	AT2G28840	hypothetical protein		6.70853	5.86679	7.08055	6.44077	7.0208	6.52798	7.99124	6.71079	6.98943	7.85619	7.15263	6.62673	7.27251	6.77192	7.05865	6.34592		C19	0		-0.2883	-1.8994	-0.0722	-0.1946	-0.2523	-0.2373	0.9277	0.3645		0.5434	0.000204	0.8755	0.6767	0.5837	0.6098	0.04327	0.4344		FW02000000	FRS000010	WRS000002
TraesCS1A01G035100	tr|Q10NB4|Q10NB4_ORYSJ	Clathrin assembly protein, putative, expressed		Bradi2g37120	AT2G25430.1&epsin N-terminal homology (ENTH) domain-containing protein / clathrin assembly protein-related&LOC_Os05g02140.1&clathrin assembly protein, putative, expressed	-	-		9.21188	10.7163	7.59044	8.08661	8.21442	7.58073	7.9539	7.38532	4.06938	3.4127	3.97112	4.3546	3.47052	4.06761	4.42941	3.53122		C1	5060		5.187	6.9538	3.6465	3.7095	4.7639	3.5253	3.5246	3.9009		1.423e-18	1.899e-27	5.014e-10	1.702e-10	3.695e-16	1.981e-09	9.685e-10	6.159e-11		FW11111111	FRS220202	WRS000000
TraesCS1A01G035600	tr|A0A072UBL3|A0A072UBL3_MEDTR	Cysteine-rich receptor-kinase-like protein		Bradi2g37150	AT5G48540.1&receptor-like protein kinase-related family protein&LOC_Os05g02200.1&cysteine-rich repeat secretory protein 55 precursor, putative, expressed	-	-		10.794	12.0108	8.3299	8.30419	9.52642	9.11329	8.88843	8.77719	5.08642	2.76407	3.57707	2.42412	2.03406	2.83622	4.21083	3.65301		C1	1709		5.7174	8.9064	4.829	6.0486	7.7938	6.3714	4.7012	5.1708		5.593e-32	1.052e-50	6.879e-21	2.06e-25	1.182e-42	1.384e-30	2.43e-21	3.682e-24		FW11111111	FRS222222	WRS000000
TraesCS1A01G035800	tr|D7RXX9|D7RXX9_ORYSI	Mitochondrial ATP synthase 6 kDa subunit		Bradi2g62360	AT3G46430.1LOC_Os03g40920.1&expressed protein	AT5G59613	ATP synthase		9.7065	10.4203	9.76638	9.24659	10.0311	9.78941	10.5321	9.23892	9.22627	10.5767	9.71762	8.84104	9.37047	9.87098	8.87242	8.15446		C1	0		0.4692	-0.153	0.0474	0.3929	0.6418	-0.0789	1.6131	1.0544		0.5386	0.8412	0.9504	0.6063	0.3995	0.9175	0.03426	0.1669		FW00000000	FRS000000	WRS000002
TraesCS1A01G035900	tr|A0A1E5WHB8|A0A1E5WHB8_9POAL	Disease resistance protein RPM1		Bradi2g37166	AT3G46530.1&NB-ARC domain-containing disease resistance protein&LOC_Os10g04110.1&MLA6 protein, putative, expressed	-	-		7.26082	5.94179	6.76474	6.58939	7.19469	7.15587	6.21928	6.45069	8.05908	7.27543	7.07504	7.27731	7.93998	7.61275	7.04817	7.08375		C4	0		-0.882	-1.6699	-0.3138	-0.6887	-0.7455	-0.4689	-0.8462	-0.636		0.0003344	5.366e-07	0.1877	0.004276	0.001295	0.04535	0.0004407	0.009019		FW02000000	FRS000100	WRS000020
TraesCS1A01G036100	tr|A0A061FMD2|A0A061FMD2_THECC	ACT domain-containing protein		Bradi2g37240	AT2G39570.1&ACT domain-containing protein&LOC_Os05g02220.2&ACT domain containing protein, expressed	AT2G39570	ACT domain-containing protein		5.7299	5.77458	5.642	6.16626	5.20583	5.68416	6.45153	6.26154	6.33605	6.40712	5.7077	5.64136	6.06429	5.77158	6.76709	6.68911		C25	0		-0.9333	-0.4411	-0.0795	0.5178	-0.8775	-0.0923	-0.3265	-0.4327		0.0006952	0.151	0.7415	0.03087	0.0003311	0.7041	0.1323	0.05492		FW00000000	FRS000000	WRS000000
TraesCS1A01G036200	tr|W4ZWP7|W4ZWP7_WHEAT	Chalcone-flavonone isomerase family protein		Bradi3g10937	AT1G53520.1&Chalcone-flavanone isomerase family protein&LOC_Os02g21520.1&chalcone isomerase 3, putative, expressed	AT1G53520	Chalcone-flavanone isomerase family protein		5.89897	5.00489	5.53278	5.13569	6.27595	5.43821	6.98675	5.66435	7.46744	6.82509	6.09735	5.7864	6.83125	6.32983	6.9808	6.7195		C2	0		-1.4911	-2.0107	-0.5638	-0.6323	-0.5493	-0.9061	0.0101	-1.0687		1.026e-12	5.292e-10	0.004516	0.003982	0.001917	5.896e-06	0.9518	4.342e-08		FW22000002	FRS000000	WRS220000
TraesCS1A01G037700	tr|M8C1N0|M8C1N0_AEGTA	Phenylalanine ammonia-lyase		-	-	-	-		8.92225	8.88853	8.15582	7.74046	9.00739	8.15218	8.50468	8.08224	3.85172	2.3654	2.76885	3.46844	2.79102	3.19292	4.40516	3.62391		C1	1386		5.2251	6.2604	5.5711	4.3336	6.3829	5.0422	4.1339	4.5314		1.247e-32	9.311e-29	8.455e-31	2.855e-22	6.426e-46	1.086e-27	6.217e-24	1.542e-25		FW11111111	FRS020000	WRS000000
TraesCS1A01G037800	tr|M8CWG2|M8CWG2_AEGTA	Phenylalanine ammonia-lyase		-	-	-	-		8.96176	8.5939	8.54668	8.14284	9.52134	8.75525	8.5971	8.42284	3.56413	1.95575	4.60572	5.27895	4.04425	4.46191	4.87792	4.90751		C1	899		5.6181	6.4656	3.9721	2.8699	5.5152	4.3254	3.7382	3.5348		1.107e-39	3.804e-28	4.487e-26	5.445e-15	7.335e-49	1.549e-29	4.425e-24	1.155e-21		FW11111111	FRS000000	WRS000000
TraesCS1A01G037900	tr|T2DLB0|T2DLB0_PHAVU	BRI1-KD interacting protein		Bradi2g37320	AT3G53670.2LOC_Os05g02260.2&expressed protein	-	-		8.94158	8.53071	9.09311	9.01587	7.67212	7.46346	8.72772	8.32128	9.32582	9.18849	9.48093	9.21003	8.18062	8.23412	8.9334	8.89385		C27	0		-0.3936	-0.679	-0.3878	-0.1941	-0.5096	-0.7698	-0.2057	-0.5737		0.01501	0.0001751	0.01188	0.2124	0.001712	2.949e-06	0.1859	0.0003024		FW00000000	FRS002200	WRS002000
TraesCS1A01G038100	tr|W4ZWK0|W4ZWK0_WHEAT	Histone H2A		-	-	-	-		7.5128	5.54456	7.47572	6.73819	6.97979	6.92571	8.17141	7.265	7.52265	7.55664	7.68466	7.27639	7.81229	7.16169	8.12478	7.72271		C3	0		0.0163	-1.9026	-0.2075	-0.5367	-0.8302	-0.2315	0.0463	-0.4567		0.969	6.983e-05	0.6127	0.1954	0.04341	0.5758	0.9095	0.2668		FW02000000	FRS000101	WRS000000
TraesCS1A01G038200	tr|W4ZYU1|W4ZYU1_WHEAT	Histone H2A		-	-	-	-		5.20487	2.33481	9.21883	8.30404	8.84801	8.34284	9.53049	7.74516	5.25455	5.45407	9.43259	8.85804	9.64155	8.69816	8.77304	8.22753		C7	0		0.003	-2.8403	-0.2097	-0.5444	-0.7787	-0.3477	0.7434	-0.4742		0.9965	0.001385	0.7458	0.4008	0.2288	0.5916	0.2506	0.4651		FW00000000	FRS111111	WRS111111
TraesCS1A01G038400	tr|A0A1D6RGL8|A0A1D6RGL8_WHEAT	Poly [ADP-ribose] polymerase		Bradi1g52530	AT2G31320.1&poly(ADP-ribose) polymerase 2&LOC_Os07g23110.1&poly synthetase 1, putative, expressed	AT2G31320	poly(ADP-ribose) polymerase 2		5.80524	4.82868	7.93061	7.82215	7.40377	7.91628	6.51902	7.53719	6.05008	5.98006	8.12136	8.44768	8.17036	8.47128	7.60742	7.85628		C7	0		-0.4212	-1.4697	-0.1911	-0.6285	-0.7699	-0.5572	-1.1042	-0.3188		0.1613	0.0004667	0.4254	0.008935	0.001439	0.01997	7.774e-06	0.19		FW00000020	FRS111101	WRS111111
TraesCS1A01G039100	tr|N1QSY8|N1QSY8_AEGTA	B3 domain-containing protein		Bradi2g37387	AT2G04865.1&Aminotransferase-like, plant mobile domain family protein&LOC_Os08g27759.1&expressed protein	-	-		5.65594	6.71709	5.11715	6.43032	4.38989	5.87342	7.33965	7.93904	6.277	7.39995	5.54116	6.68865	5.01988	6.59027	7.85993	8.20186		C25	0		-0.8191	-0.6315	-0.4288	-0.2725	-0.6412	-0.726	-0.5181	-0.2621		0.02712	0.0847	0.2236	0.4118	0.08569	0.0307	0.1054	0.4114		FW00000000	FRS000011	WRS000010
TraesCS1A01G039200	tr|N1QPP3|N1QPP3_AEGTA	MORC family CW-type zinc finger protein 4		-	-	-	-		6.92852	7.38135	7.98195	8.06272	6.94482	6.8138	7.34824	7.65165	7.53623	7.18643	8.09535	7.89935	6.73144	7.01389	7.78948	7.73148		C7	0		-0.6046	0.1949	-0.1139	0.1653	0.212	-0.2025	-0.4303	-0.0789		0.003416	0.3948	0.5236	0.3602	0.2668	0.2949	0.01772	0.6666		FW00000000	FRS100000	WRS000000
TraesCS1A01G040400	tr|B6TYA4|B6TYA4_MAIZE	RNA binding protein		Bradi2g37420	AT3G55340.1&phragmoplastin interacting protein 1&LOC_Os05g02400.1&RNA recognition motif containing protein, expressed	AT3G55340	phragmoplastin interacting protein 1		7.72582	7.37688	8.05898	8.12125	8.14914	8.32348	7.86648	8.18615	7.3199	7.11388	7.75928	8.02715	7.80553	8.11857	7.77445	8.28257		C7	0		0.3875	0.2085	0.3012	0.1021	0.3483	0.2002	0.0909	-0.0968		0.04191	0.359	0.08182	0.5552	0.04207	0.2429	0.5987	0.5725		FW00000000	FRS000000	WRS000001
TraesCS1A01G040500	tr|A0A0B0NT69|A0A0B0NT69_GOSAR	Protein-tyrosine sulfotransferase-like protein		Bradi2g37410	AT4G22000.1LOC_Os05g02410.1&expressed protein	AT4G22000	tyrosine sulfotransferase-like protein		6.10437	5.60457	6.97404	7.0539	7.53537	7.35294	7.2097	6.88196	6.1213	6.8427	7.12058	7.16854	7.07729	7.38186	6.49816	7.02973		C7	0		-0.0441	-1.3808	-0.138	-0.1221	0.4671	-0.0261	0.7164	-0.1486		0.8469	4.308e-06	0.435	0.4941	0.006355	0.8806	6.381e-05	0.412		FW02000000	FRS011111	WRS100000
TraesCS1A01G041100	AT5G45520.2	Leucine-rich repeat (LRR) family protein		-	-	-	-		5.2836	3.2468	6.36146	5.8638	6.90994	6.41722	8.31762	8.22189	6.15876	5.31692	6.47767	6.11662	7.20748	6.24266	8.97895	8.53181		C3	0		-0.6532	-1.9333	-0.1169	-0.2402	-0.2987	0.1673	-0.6664	-0.3102		0.006895	0.0006117	0.5258	0.2326	0.08016	0.3777	1.587e-05	0.04987		FW00000000	FRS001011	WRS001011
TraesCS1A01G042500	tr|R7W8X7|R7W8X7_AEGTA	Chaperone protein dnaJ		-	-	-	-		6.76323	8.64755	6.21991	5.9749	6.32183	6.42269	5.73524	6.35134	6.72068	6.47389	6.50958	6.77273	6.93304	6.90397	6.84971	7.00094		C12	0		-0.019	2.1364	-0.2957	-0.7998	-0.6183	-0.5013	-1.1188	-0.6514		0.937	4.116e-18	0.1915	0.0005379	0.00529	0.0246	7.565e-07	0.003718		FW01000020	FRS020202	WRS000000
TraesCS1A01G042700	tr|K7UIU3|K7UIU3_MAIZE	MYB transcription factor		Bradi2g37377	AT3G46130.1&myb domain protein 48&LOC_Os12g37970.1&MYB family transcription factor, putative, expressed	-	-		5.45326	5.3866	5.35509	5.31964	4.27598	4.87265	6.82255	6.01295	6.29092	7.20236	5.66937	5.67025	4.27688	5.42707	5.99643	5.84352		C16	0		-0.7715	-1.7767	-0.321	-0.3516	0.0069	-0.5494	0.8318	0.1697		0.0375	1.655e-05	0.3572	0.3199	0.9859	0.1281	0.01228	0.6204		FW02000000	FRS000010	WRS020202
TraesCS1A01G043600	tr|G7IZY7|G7IZY7_MEDTR	RNA polymerase II transcription factor SIII (Elongin) subunit A		Bradi3g15930	AT2G42780.1LOC_Os08g07280.1&expressed protein	AT2G42780	transcription elongation factor B polypeptide		8.61208	9.21237	7.94207	8.40436	8.48801	8.39025	8.12718	8.43684	8.30547	8.23787	7.9683	8.18053	8.12927	8.22062	8.19603	8.50648		C10	0		0.2465	1.0761	-0.0239	0.2254	0.3594	0.1634	-0.0643	-0.0711		0.08503	5.129e-12	0.8618	0.09733	0.006895	0.2271	0.6321	0.5957		FW01000000	FRS000000	WRS000000
TraesCS1A01G043900	tr|M7YKQ5|M7YKQ5_TRIUA	Laccase		Bradi4g39330	AT3G09220.1&laccase 7&LOC_Os12g15920.1&laccase precursor protein, putative, expressed	AT3G09220	laccase 7		9.77451	12.9759	8.74895	10.2521	8.29449	8.95724	6.67109	9.32071	2.73134	2.03346	3.10047	0.805347	0.517998	0.403559	1.0513	0.817651		C1	852		7.1297	11.9853	5.6498	9.9277	8.9325	9.5093	6.1653	9.0971		5.201e-17	7.178e-31	8.839e-12	2.885e-22	2.258e-17	3.68e-16	2.652e-10	2.968e-19		FW11111111	FRS020222	WRS000000
TraesCS1A01G044800	tr|A8HXL0|A8HXL0_CHLRE	UDP galactose transporter-related protein		Bradi2g37440	AT5G59740.1&UDP-N-acetylglucosamine (UAA) transporter family&LOC_Os05g02490.1&transporter family protein, putative, expressed	AT5G59740	UDP-N-acetylglucosamine (UAA) transporter family		6.24362	5.6966	6.3386	6.32741	6.40303	6.50832	6.0333	6.25886	6.71814	6.73931	6.65622	6.52958	6.53806	6.98822	6.59485	6.86368		C14	0		-0.5477	-1.2201	-0.3148	-0.1986	-0.1168	-0.4804	-0.5792	-0.6085		0.00499	8.548e-06	0.05164	0.2373	0.466	0.002364	0.0003841	0.0002383		FW02000000	FRS000000	WRS000000
TraesCS1A01G045300	tr|A0A103YIH0|A0A103YIH0_CYNCS	Dual specificity phosphatase		Bradi2g37450	AT3G55270.1&mitogen-activated protein kinase phosphatase 1&LOC_Os05g02500.1&dual specificity protein phosphatase, putative, expressed	AT3G55270	mitogen-activated protein kinase phosphatase 1		10.2496	10.6331	9.31115	9.46102	9.14719	9.36469	9.0644	9.72554	8.77127	8.29988	8.38322	8.56501	8.228	8.3468	8.78221	8.62846		C1	10		1.4882	2.3138	0.9281	0.8979	0.9212	1.0145	0.2831	1.0974		4.692e-18	5.745e-36	5.59e-08	1.493e-07	6.61e-08	3.406e-09	0.09515	1.032e-10		FW11000101	FRS022220	WRS000000
TraesCS1A01G045700	tr|A0A173GPK0|A0A173GPK0_9ASPA	Glutathione S-transferase		Bradi2g37480	AT1G75270.1&dehydroascorbate reductase 2&LOC_Os05g02530.1&glutathione S-transferase, N-terminal domain containing protein, expressed	AT1G75270	dehydroascorbate reductase 2		9.09635	8.81552	9.84933	9.42339	9.9464	10.0407	10.4086	9.73866	10.0458	10.4382	10.7166	10.0577	10.7077	10.5396	10.4781	10.2269		C20	0		-0.9678	-1.6622	-0.8641	-0.6329	-0.7587	-0.4964	-0.0692	-0.4867		0.001286	7.987e-08	0.003518	0.03309	0.01037	0.0937	0.8151	0.1008		FW02000000	FRS000110	WRS000000
TraesCS1A01G045800	tr|Q06AW2|Q06AW2_CHEQI	11S seed storage globulin A		-	-	-	-		9.92245	10.3167	8.4147	8.48366	10.1202	10.2964	9.03519	9.09868	9.93262	10.5347	8.80562	8.95003	10.4538	10.2087	8.92142	9.07693		C38	6		-0.0068	-0.2209	-0.3898	-0.4674	-0.3324	0.0878	0.1129	0.0216		0.983	0.4913	0.2211	0.1427	0.2922	0.781	0.7221	0.9457		FW00000000	FRS220002	WRS220022
TraesCS1A01G046500	tr|A0A1E5V7A2|A0A1E5V7A2_9POAL	E3 UFM1-protein ligase 1-like protein		Bradi2g37530	AT3G46220.1LOC_Os05g02650.1&expressed protein	AT3G46220	E3 UFM1-protein ligase-like protein		9.49111	8.98091	9.06672	9.15409	9.07215	9.37875	8.66924	9.53992	10.0125	9.70828	9.29402	9.47266	9.77684	9.90365	9.81889	9.94464		C18	0		-0.5426	-0.7077	-0.2277	-0.3161	-0.7051	-0.5274	-1.1524	-0.4046		0.001675	0.0001638	0.1797	0.06292	3.006e-05	0.001759	9.826e-12	0.01631		FW00000020	FRS000000	WRS000000
TraesCS1A01G047000	tr|A0A103XD00|A0A103XD00_CYNCS	Calcium-transporting ATPase		Bradi2g37570	AT1G07670.1&endomembrane-type CA-ATPase 4&LOC_Os03g17310.1&calcium-transporting ATPase, endoplasmic reticulum-type, putative, expressed	-	-		11.2894	11.4735	10.3419	10.4331	10.3045	10.2638	10.0717	11.0173	8.78336	9.15822	8.52138	8.98696	8.49463	8.89068	9.21577	9.41123		C1	199		2.5066	2.2831	1.8179	1.4446	1.8064	1.3699	0.8556	1.604		2.185e-31	4.873e-25	2.382e-17	1.465e-11	2.833e-17	1.594e-10	5.966e-05	4.592e-14		FW11111101	FRS020220	WRS000000
TraesCS1A01G047200	tr|A0A1D5S458|A0A1D5S458_WHEAT	Potassium transporter		Bradi3g17780	AT2G35060.1&K+ uptake permease 11&LOC_Os04g52390.1&potassium transporter, putative, expressed	AT2G35060	K+ uptake permease 11		6.8508	5.76419	6.93617	6.70812	6.66623	6.72813	6.50321	6.82304	7.14075	6.94777	7.02299	7.07221	7.27752	7.20827	7.18474	7.09661		C4	0		-0.363	-1.1003	-0.0907	-0.3567	-0.61	-0.4872	-0.6823	-0.2751		0.07094	6.991e-05	0.6127	0.05276	0.0006729	0.007196	0.0001419	0.1317		FW02000000	FRS000000	WRS000000
TraesCS1A01G048000	sp|P93194|RPK1_IPONI	Receptor-like protein kinase		Bradi1g57696	AT3G53810.1&Concanavalin A-like lectin protein kinase family protein&LOC_Os07g03890.1&lectin-like receptor kinase 7, putative, expressed	-	-		7.72652	7.26742	5.71831	5.63974	5.29886	4.88254	5.74114	6.2012	2.35355	1.96863	2.73985	2.17546	2.2297	2.49001	3.11315	2.78011		C1	790		5.6467	5.1374	3.1499	3.6985	3.3003	2.5915	2.7646	3.574		3.276e-23	3.63e-15	1.728e-09	1.403e-10	4.165e-10	4.061e-06	2.668e-08	4.01e-12		FW11000000	FRS222220	WRS000000
TraesCS1A01G048100	tr|B8XSM9|B8XSM9_WHEAT	Lectin receptor kinase		Bradi1g57690	AT2G37710.1&receptor lectin kinase&LOC_Os07g03880.1&lectin-like receptor kinase, putative, expressed	-	-		7.57522	7.34145	5.93902	5.93288	5.81442	5.11142	6.16349	6.39926	4.09711	3.34819	3.32696	3.37718	2.42569	3.58095	4.12051	3.62057		C1	594		3.542	4.0553	2.751	2.6327	3.5674	1.5609	2.1015	2.8563		1.075e-17	9.515e-16	3.744e-10	2.203e-09	9.203e-15	0.0003862	1.789e-07	1.152e-11		FW11000000	FRS222220	WRS000000
TraesCS1A01G048200	tr|B4G1N4|B4G1N4_MAIZE	CsAtPR5		-	-	-	-		2.58368	2.55019	3.14649	3.14119	2.20117	2.76833	7.26961	7.5126	2.92314	2.76407	3.04997	2.71945	2.4038	2.52573	7.81973	7.84849		C25	82		-0.3392	-0.298	0.1241	0.4533	-0.1879	0.2606	-0.5503	-0.338		0.551	0.6559	0.7512	0.2903	0.7136	0.5818	7.815e-05	0.01705		FW00000000	FRS000011	WRS000011
TraesCS1A01G048700	tr|M8C9T6|M8C9T6_AEGTA	Non-specific lipid-transfer protein-like protein		Bradi1g55770	AT2G48130.1&Bifunctional inhibitor/lipid-transfer protein/seed storage 2S albumin superfamily protein&LOC_Os07g07930.1&LTPL78 - Protease inhibitor/seed storage/LTP family protein precursor, expressed	-	-		9.75149	11.7423	6.8554	8.26164	7.95907	8.51852	7.38278	7.91112	1.80762	2.03958	3.54684	1.56225	2.40833	1.49187	2.20989	1.61341		C1	4205		8.3891	10.9426	3.3547	7.0452	5.6801	7.3679	5.3532	6.6176		1.12e-24	3.826e-30	1.492e-06	8.868e-18	1.946e-15	9.789e-19	8.701e-13	1.254e-16		FW11111111	FRS222222	WRS000000
TraesCS1A01G049100	sp|Q08298|RD22_ARATH	BURP domain protein RD22		-	-	-	-		6.58616	7.98128	5.59143	6.26355	5.51077	5.8883	5.4793	6.01018	1.32283	1.38145	0.297211	1.88011	1.54674	1.31127	1.18242	2.79319		C1	656		5.8589	6.5807	6.661	4.5563	4.3804	5.1118	4.8998	3.3652		5.595e-14	6.187e-17	1.13e-09	4.235e-12	1.997e-11	3.607e-11	2.123e-10	1.004e-08		FW01000000	FRS020202	WRS000000
TraesCS1A01G049300	tr|A0A1D1Y2R3|A0A1D1Y2R3_9ARAE	Nuclear pore complex protein Nup107		Bradi4g11687	AT3G14120.2LOC_Os11g42420.1&nuclear pore protein 84/107 containing protein, expressed	AT3G14120	nuclear pore complex protein		7.48406	6.7238	7.66759	7.59216	7.46294	7.94044	7.35487	8.07448	7.97953	7.96213	7.78164	8.01992	7.9763	8.23638	8.27047	8.40989		C4	0		-0.5588	-1.2562	-0.1158	-0.4293	-0.5149	-0.2987	-0.9211	-0.3352		0.004613	1.849e-07	0.5243	0.01903	0.004631	0.09647	3.219e-07	0.061		FW02000000	FRS000101	WRS000000
TraesCS1A01G049600	tr|A0A0K9NPK2|A0A0K9NPK2_ZOSMR	ABC transporter G family member		-	-	-	-		6.46143	7.48997	6.1549	5.97914	5.46519	5.47755	6.70588	5.75223	4.23367	3.72902	5.09664	4.43204	4.94274	2.99595	4.81757	3.94347		C1	36		2.3336	3.9162	1.0601	1.5413	0.5259	2.5812	1.8994	1.8446		7.54e-05	1.951e-09	0.0602	0.007481	0.3533	3.302e-05	0.000759	0.001595		FW01000010	FRS020202	WRS000000
TraesCS1A01G050100	tr|B9RYV6|B9RYV6_RICCO	Alcohol dehydrogenase, putative		Bradi3g20810	AT1G32780.1&GroES-like zinc-binding dehydrogenase family protein&LOC_Os10g07229.1&dehydrogenase, putative, expressed	AT1G32780	GroES-like zinc-binding dehydrogenase family protein		7.4113	7.35193	6.79064	7.71395	6.75942	7.44377	7.63493	7.26854	6.29837	8.19075	6.74537	7.34165	6.19935	7.41736	6.57799	7.43712		C5	0		1.132	-0.7688	0.049	0.3675	0.5665	0.0313	1.0659	-0.1687		0.0001753	0.01422	0.8651	0.1942	0.05117	0.9119	0.0001865	0.5529		FW10000010	FRS000000	WRS000000
TraesCS1A01G050200	tr|Q75PZ8|Q75PZ8_HORVU	Tryptophan decarboxylase		-	-	-	-		11.7828	12.5215	9.89974	10.4944	10.0441	10.0074	9.45086	10.6258	3.56512	0	2.10039	0	0.542209	0	0.369308	0		C1	1382		8.0292	12.5814	7.801	11.6872	10.4217	11.1884	10.0003	11.9748		7.459e-17	1.286e-23	6.201e-15	6.329e-19	5.643e-20	5.857e-17	4.502e-16	3.355e-19		FW11111111	FRS000220	WRS000000
TraesCS1A01G050400	tr|W4ZVD1|W4ZVD1_WHEAT	Bidirectional sugar transporter SWEET		-	-	-	-		1.43317	7.95389	1.45114	2.85829	1.71636	3.55665	1.3207	4.28891	2.31964	2.9899	1.11461	1.08032	1.15694	2.68101	1.01025	0.585764		C10	0		-0.7504	4.6907	0.5679	2.3303	0.8734	0.9496	0.5946	4.7611		0.5098	5.244e-07	0.6176	0.03131	0.4151	0.3016	0.6001	4.302e-05		FW01000000	FRS020202	WRS000000
TraesCS1A01G050600	tr|W4ZVB1|W4ZVB1_WHEAT	Defensin		-	-	-	-		7.93604	5.63874	8.67381	7.95607	8.17658	7.8417	8.49386	7.41944	8.17185	7.51118	8.94932	8.70387	8.7758	8.02324	8.21691	8.03391		C8	0		-0.2353	-1.9091	-0.274	-0.7452	-0.5977	-0.1761	0.276	-0.6136		0.5309	1.789e-05	0.4552	0.04341	0.1041	0.6342	0.4531	0.09866		FW02000000	FRS010101	WRS010000
TraesCS1A01G050700	tr|W4ZVX9|W4ZVX9_WHEAT	Defensin		-	-	-	-		6.47335	3.05206	7.36296	5.96926	7.1547	6.26023	6.97238	5.79613	7.94779	6.46861	7.76966	6.96496	8.08529	6.96242	7.42397	6.70808		C8	0		-1.5248	-3.1762	-0.4056	-0.9918	-0.9298	-0.6911	-0.449	-0.9182		3.713e-05	9.517e-08	0.2459	0.006108	0.007836	0.05374	0.2007	0.01189		FW20000000	FRS000000	WRS000000
TraesCS1A01G050800	tr|C9E1C1|C9E1C1_WHEAT	Defensin		Bradi3g49380	AT2G02100.1&low-molecular-weight cysteine-rich 69&LOC_Os02g41904.1&DEF7 - Defensin and Defensin-like DEFL family, expressed	-	-		7.14689	3.52123	7.93355	6.74438	8.12557	6.53459	8.66645	6.66855	8.32101	7.22255	8.54674	7.67012	8.82695	7.77406	8.28979	7.89724		C8	0		-1.1737	-4.3266	-0.6124	-0.9304	-0.7015	-1.2288	0.3773	-1.2336		4.312e-05	1.133e-12	0.02363	0.0008768	0.009281	1.109e-05	0.161	1.038e-05		FW22000202	FRS010011	WRS000000
TraesCS1A01G050900	tr|A0A060AJ86|A0A060AJ86_WHEAT	Defensin		-	-	-	-		6.12534	0	7.53084	5.75274	7.56806	5.1338	8.19214	5.35195	6.87385	5.48527	7.84924	6.21401	8.21427	5.2355	7.24299	5.67125		C8	0		-0.7226	-5.0005	-0.3146	-0.4643	-0.6396	-0.0901	0.9393	-0.3222		0.2174	1.38e-05	0.5789	0.4223	0.2588	0.8783	0.0975	0.5815		FW00000000	FRS000010	WRS000000
TraesCS1A01G051300	tr|A0A0B2RLR4|A0A0B2RLR4_GLYSO	WEB family protein, chloroplastic		Bradi2g37720	AT1G65010.1&Plant protein of unknown function (DUF827)&LOC_Os05g02820.1&protein transport protein-related, putative, expressed	AT1G65010	WEB family protein (DUF827)		8.14239	6.86903	8.63781	8.05717	8.30675	8.37753	9.23994	9.37355	9.23113	9.13259	9.13668	9.21102	9.3561	9.19872	10.2668	9.92413		C3	0		-1.1627	-2.2147	-0.4989	-1.1533	-1.0489	-0.8246	-1.0261	-0.5501		6.152e-08	6.042e-18	0.01451	2.357e-08	3.018e-07	5.803e-05	3.488e-07	0.00654		FW22022020	FRS010111	WRS000010
TraesCS1A01G051500	tr|B4FLE3|B4FLE3_MAIZE	Prostaglandin E synthase 3		Bradi1g61040	AT4G02450.1&HSP20-like chaperones superfamily protein&LOC_Os03g26460.1&CS domain containing protein, putative, expressed	-	-		8.47261	8.12271	6.37062	6.63813	8.51004	8.15012	9.37037	9.21758	8.50101	8.08285	6.13546	6.28737	8.17361	8.15192	9.4173	9.09385		C36	0		-0.0268	-0.0144	0.247	0.3494	0.334	-0.0108	-0.0457	0.1235		0.8658	0.9386	0.1767	0.05363	0.02485	0.9434	0.7499	0.3966		FW00000000	FRS220001	WRS220001
TraesCS1A01G051600	AT1G60410.1	F-box family protein		-	-	-	-		6.49657	5.63858	0	0	6.56164	6.44602	0	0	6.88338	7.15307	0	0	7.02075	6.84255	0	0		C38	39		-0.3008	-1.4998	0	0	-0.4696	-0.3959	0	0		0.2194	2.997e-06	1	1	0.03426	0.08029	1	1		FW02000000	FRS000000	WRS220022
TraesCS1A01G051700	tr|A0A151QUZ1|A0A151QUZ1_CAJCA	Glycine-rich protein A3		-	-	-	-		10.6383	12.3127	10.1261	10.3295	10.778	10.4698	11.3782	10.6162	9.82266	9.98436	9.84681	9.61975	10.0763	9.69889	10.5786	10.3234		C1	0		0.8135	2.3238	0.2782	0.7047	0.6981	0.7679	0.7955	0.2914		0.01415	3.138e-12	0.4	0.03315	0.03439	0.0202	0.01583	0.3775		FW01000000	FRS020202	WRS000000
TraesCS1A01G051900	AT4G25225.2	transmembrane protein		Bradi2g37675	AT4G25225.1LOC_Os05g02740.1&expressed protein	-	-		7.06646	7.46817	7.25514	7.29509	6.67311	6.63818	7.27882	7.06883	6.08016	6.55649	7.22073	6.96002	6.69174	6.50805	6.73998	6.59892		C1	0		1.0205	1.056	0.0346	0.3258	-0.0237	0.142	0.544	0.4715		0.000342	0.0006031	0.894	0.2147	0.9287	0.5977	0.03713	0.07601		FW11000000	FRS000000	WRS100000
TraesCS1A01G052200	tr|G7J3F7|G7J3F7_MEDTR	DUF810 family protein		Bradi1g20630	AT5G06970.1&Protein of unknown function (DUF810)&LOC_Os03g47930.1&expressed protein	AT5G06970	plant/protein (DUF810)		9.77374	9.24123	9.37345	9.196	9.19719	9.15176	8.6014	9.25419	9.44956	8.78071	9.21312	9.28374	9.19709	9.1069	9.19139	9.03179		C6	0		0.3282	0.4784	0.1594	-0.0843	-0.0008	0.0415	-0.5907	0.2223		0.07191	0.01611	0.3745	0.6403	0.9965	0.818	0.001061	0.218		FW00000000	FRS000020	WRS000000
TraesCS1A01G052300	tr|R7W1P9|R7W1P9_AEGTA	GDSL esterase/lipase		Bradi2g12340	AT1G56670.1&GDSL-like Lipase/Acylhydrolase superfamily protein&LOC_Os01g22660.1&GDSL-like lipase/acylhydrolase, putative, expressed	-	-		7.42559	5.95293	7.30831	7.47073	7.66384	7.12231	7.7315	7.32501	7.36768	7.12842	7.57083	7.41313	7.46009	7.17733	7.38655	7.60621		C8	0		0.057	-1.3772	-0.2606	0.0323	0.2051	-0.0602	0.3485	-0.2823		0.7175	3.96e-08	0.0607	0.8195	0.1299	0.6795	0.01025	0.0457		FW02000000	FRS010101	WRS000000
TraesCS1A01G054400	tr|T1N7M5|T1N7M5_TRIUA	Kinesin-like protein		Bradi2g37750	AT3G45850.1&P-loop containing nucleoside triphosphate hydrolases superfamily protein&LOC_Os05g02670.3&kinesin motor domain containing protein, putative, expressed	AT3G45850	P-loop containing nucleoside triphosphate hydrolases superfamily protein		7.22621	5.2961	8.39831	7.19429	7.81788	7.19708	8.08255	7.62859	9.01622	7.03728	9.11324	8.42796	9.14129	8.03668	9.43563	8.55814		C8	0		-1.8379	-2.2849	-0.7142	-1.2283	-1.3231	-0.85	-1.353	-0.9305		2.044e-12	6.819e-09	0.003369	9.248e-07	7.006e-08	0.0006986	2.706e-08	0.0001756		FW22022020	FRS110101	WRS010001
TraesCS1A01G055400	tr|A0A1D1XNI0|A0A1D1XNI0_9ARAE	DIS3-like exonuclease 2		Bradi2g37760	AT5G02250.1&Ribonuclease II/R family protein&LOC_Os01g62440.1&ribonuclease protein, putative, expressed	AT5G02250	Ribonuclease II/R family protein		5.73972	6.08749	6.1099	5.96458	5.88621	6.12577	6.31744	6.3436	7.25484	6.65347	6.58564	6.48442	6.92771	6.86646	7.07439	6.82099		C2	0		-1.568	-0.6655	-0.4829	-0.5372	-1.0454	-0.7492	-0.7742	-0.4799		4.761e-11	0.01913	0.01707	0.01063	2.79e-07	0.0002027	6.107e-05	0.01715		FW20002000	FRS000000	WRS000000
TraesCS1A01G056400	AT4G17300.2	Class II aminoacyl-tRNA and biotin synthetases superfamily protein		-	-	-	-		3.92394	0.857822	5.58219	2.91176	6.86597	3.54748	6.78281	2.18133	7.56996	5.94609	6.01357	4.60432	7.97895	5.531	6.07119	3.94216		C3	0		-3.7275	-4.9003	-0.4305	-1.8203	-1.099	-1.9987	0.7057	-1.9492		6.948e-08	5.48e-06	0.4947	0.00876	0.07674	0.002457	0.2588	0.009675		FW20000000	FRS001010	WRS000000
TraesCS1A01G056500	tr|A0A061GK25|A0A061GK25_THECC	F-box family protein		Bradi3g19440	AT5G57900.1&SKP1 interacting partner 1&LOC_Os08g16840.1&OsFBL45 - F-box domain and LRR containing protein, expressed	AT5G57900	SKP1 interacting partner 1		6.38088	7.56654	6.15712	6.72188	6.86255	6.82226	7.11129	6.45819	6.54692	6.41875	6.34686	6.41478	6.40242	6.48405	6.59852	6.56252		C13	0		-0.1302	1.1505	-0.1792	0.3089	0.4794	0.3381	0.5213	-0.1044		0.555	7.198e-07	0.3705	0.116	0.0112	0.08125	0.005096	0.5972		FW01000000	FRS000002	WRS000000
TraesCS1A01G056600	tr|A0A061SFS5|A0A061SFS5_9CHLO	Pyrimidine-specific ribonucleoside hydrolase		Bradi4g38490	AT2G36310.1&uridine-ribohydrolase 1&LOC_Os09g39440.2&inosine-uridine preferring nucleoside hydrolase family protein, putative, expressed	-	-		7.39375	7.91214	6.07504	5.98411	6.14102	5.70366	6.34114	6.28402	5.19096	3.97997	5.57174	4.48836	5.30336	4.01974	5.49192	4.74043		C1	2		2.289	3.5989	0.51	1.5266	0.8452	1.7471	0.8665	1.5692		3.131e-11	4.767e-19	0.1252	1.968e-05	0.01069	3.284e-06	0.008585	5.83e-06		FW11000000	FRS222222	WRS000000
TraesCS1A01G057200	tr|A0A1D5S176|A0A1D5S176_WHEAT	Glutamyl-tRNA reductase		-	-	-	-		6.18108	6.56403	6.60912	6.41313	6.25972	6.76418	7.05381	6.94962	7.92124	8.56824	7.54856	7.60233	7.59409	7.97131	8.1372	8.04794		C29	0		-1.8164	-2.1712	-0.9437	-1.1942	-1.3353	-1.2123	-1.0909	-1.1001		1.641e-11	1.275e-13	9.208e-05	1.122e-06	5.123e-08	4.187e-07	3.468e-06	4.317e-06		FW22022222	FRS000000	WRS000000
TraesCS1A01G058600	AT1G52870.2	Peroxisomal membrane 22 kDa (Mpv17/PMP22) family protein		Bradi2g37840	AT3G53320.1LOC_Os05g03060.1&expressed protein	AT3G53320	mediator of RNA polymerase II transcription subunit-like protein		6.91876	7.60746	7.10511	7.34061	6.81795	7.3096	6.57884	7.64047	7.44372	7.41678	7.09423	7.82791	7.30055	7.9307	7.56123	8.22313		C40	0		-0.575	0.2918	0.0077	-0.4828	-0.4839	-0.6339	-0.9926	-0.5833		0.007744	0.2092	0.9689	0.01264	0.0143	0.0009871	4.33e-07	0.00215		FW00000000	FRS000000	WRS000000
TraesCS1A01G058900	tr|M8A5S4|M8A5S4_TRIUA	Xylulose kinase		Bradi1g52670	AT2G21370.1&xylulose kinase-1&LOC_Os07g22650.1&expressed protein	AT2G21370	xylulose kinase-1		4.53303	0	4.77661	4.12156	4.57358	4.43518	6.4203	6.08246	5.63424	5.17254	5.33717	5.4276	5.71427	5.52913	6.96316	6.62185		C3	0		-1.2933	-5.1212	-0.5667	-1.335	-1.1704	-1.0434	-0.554	-0.544		0.0004886	2.162e-06	0.0634	5.604e-05	0.0001375	0.0008264	0.03576	0.04732		FW00000000	FRS000000	WRS000010
TraesCS1A01G059100	tr|W4ZY32|W4ZY32_WHEAT	Patatin		Bradi4g13670	AT2G26560.1&phospholipase A 2A&LOC_Os11g39990.1&patatin, putative, expressed	-	-		8.16673	8.26629	8.65009	8.96798	7.82222	7.73258	8.63779	7.92985	7.30237	6.28768	8.12053	7.05554	7.5524	5.78784	7.80138	7.30596		C1	0		0.8788	1.9155	0.5265	1.8972	0.2674	1.9437	0.8322	0.6208		0.03756	1.965e-05	0.2045	5.678e-06	0.5212	5.374e-06	0.04509	0.1378		FW01010100	FRS000000	WRS000000
TraesCS1A01G059300	AT5G18460.1	carboxyl-terminal peptidase (DUF239)		Bradi2g37855	AT2G44210.2&Protein of Unknown Function (DUF239)&LOC_Os07g08240.1&ZmEBE-1 protein, putative, expressed	-	-		3.46802	7.72642	0.596331	2.16819	3.98319	7.6458	1.60051	3.12017	1.93493	8.54836	0	3.33446	0.910554	7.93274	0	3.53785		C5	0		1.4592	-0.8179	1.3641	-1.3275	3.877	-0.281	3.2265	-0.4423		0.1089	0.2411	0.3414	0.1055	1.826e-05	0.6817	0.01123	0.5634		FW00000000	FRS020002	WRS020002
TraesCS1A01G060100	tr|A8JHT2|A8JHT2_CHLRE	Vacuolar processing enzyme		Bradi3g08190	AT1G08750.3&Peptidase C13 family&LOC_Os02g12740.1&GPI-anchor transamidase precursor, putative, expressed	AT1G08750	Peptidase C13 family		6.49177	5.51993	6.39379	6.33056	6.42938	6.69056	6.91658	6.86301	7.11514	7.0246	6.892	6.97045	7.02797	7.13822	7.19689	7.42345		C4	0		-0.629	-1.3202	-0.5031	-0.6361	-0.5952	-0.4636	-0.2794	-0.5632		0.001552	2.548e-06	0.004374	0.0004357	0.0006553	0.007415	0.09297	0.0009595		FW02000000	FRS000101	WRS000000
TraesCS1A01G060600	tr|A0A1E5UXR9|A0A1E5UXR9_9POAL	Interactor of constitutive active ROPs 2, chloroplastic		Bradi2g37920	AT2G37080.1&ROP interactive partner 3&LOC_Os05g03120.2&retrotransposon protein, putative, unclassified, expressed	AT2G37080	ROP interactive partner 3		6.75562	0	7.49787	5.8388	7.23411	6.01365	7.67747	6.38434	7.75883	5.41778	7.80995	6.94039	8.08279	5.89607	8.16076	7.05965		C8	0		-1.1103	-4.9827	-0.3124	-1.1015	-0.8522	0.1029	-0.4844	-0.6813		0.0001689	2.641e-06	0.2533	0.0001565	0.001861	0.7293	0.07406	0.01688		FW20020000	FRS000010	WRS010001
TraesCS1A01G060700	tr|R7W7X2|R7W7X2_AEGTA	Ribosome biogenesis regulatory protein-like protein		Bradi2g37930	AT2G37990.1&ribosome biogenesis regulatory protein (RRS1) family protein&LOC_Os04g58830.1&ribosome biogenesis regulatory protein, putative, expressed	-	-		7.63816	7.26768	7.81999	8.24111	7.98605	8.63908	7.3941	7.74381	7.37004	7.93754	7.6689	8.47355	7.70763	8.78403	7.11613	7.79126		C22	0		0.2633	-0.5822	0.1499	-0.2339	0.2845	-0.1453	0.2873	-0.0472		0.1536	0.006641	0.3709	0.1527	0.08517	0.3658	0.0947	0.7798		FW00000000	FRS000100	WRS000000
TraesCS1A01G061400	AT1G48980.2	2-oxoglutarate (2OG) and Fe(II)-dependent oxygenase superfamily protein		-	-	-	-		8.36266	5.16301	8.26902	8.01377	6.64472	6.63627	6.87134	5.78899	8.4685	8.66031	8.9002	9.20154	6.74419	7.05056	6.0379	6.65851		C9	0		-0.1314	-3.3966	-0.6279	-1.1821	-0.0977	-0.4149	0.8369	-0.8749		0.7397	6.27e-13	0.1077	0.002499	0.8066	0.2988	0.0372	0.03193		FW02020000	FRS012020	WRS002222
TraesCS1A01G062100	tr|A0A103XGG0|A0A103XGG0_CYNCS	Tetraspanin		Bradi2g37950	AT3G45600.1&tetraspanin3&LOC_Os05g03140.1&tetraspanin family protein, putative, expressed	AT3G45600	tetraspanin3		8.50491	10.2029	8.85808	9.03765	8.86493	9.22028	9.20429	8.73509	9.23047	8.7078	9.10239	8.6213	9.56101	8.71165	9.07377	8.62607		C13	0		-0.7574	1.5163	-0.2438	0.4156	-0.6954	0.511	0.1301	0.1082		0.0002973	1.365e-12	0.2258	0.04037	0.0005262	0.0114	0.516	0.5942		FW01000000	FRS020002	WRS000000
TraesCS1A01G062500	tr|D7MBL1|D7MBL1_ARALL	Protease inhibitor/seed storage/lipid transfer protein family protein		-	-	AT4G30880	Bifunctional inhibitor/lipid-transfer protein/seed storage 2S albumin superfamily protein		8.01061	9.79445	7.1029	9.67917	6.25462	7.05166	9.13187	10.3716	6.88496	10.6064	8.21544	10.0562	4.92702	7.84946	7.21261	10.9023		C5	0		1.098	-0.7971	-1.0973	-0.3713	1.3347	-0.7894	1.8935	-0.5221		0.06655	0.1793	0.06445	0.5291	0.02737	0.1841	0.001395	0.3759		FW00000010	FRS002200	WRS002200
TraesCS1A01G062600	tr|D7MBL1|D7MBL1_ARALL	Protease inhibitor/seed storage/lipid transfer protein family protein		-	-	-	-		3.65076	5.9049	3.51767	6.21368	5.41472	6.51274	5.77752	7.18909	2.3696	6.83536	5.52678	6.89721	3.67579	7.09557	4.48279	7.41884		C22	0		1.32	-0.9546	-2.0424	-0.6772	1.7854	-0.5767	1.3063	-0.2264		0.1057	0.1785	0.00342	0.3101	0.009582	0.386	0.05488	0.7329		FW00000000	FRS000000	WRS000000
TraesCS1A01G062700	tr|B9GM43|B9GM43_POPTR	Protease inhibitor/seed storage/lipid transfer family protein		Bradi5g22460	AT4G33550.2&Bifunctional inhibitor/lipid-transfer protein/seed storage 2S albumin superfamily protein&LOC_Os03g25350.1&LTPL36 - Protease inhibitor/seed storage/LTP family protein precursor, expressed	-	-		4.16113	9.16833	1.80363	8.67634	2.73663	5.48957	6.61431	8.51111	2.59565	9.74828	4.28859	7.88427	0.846286	6.45965	1.93768	8.3965		C5	0		1.6085	-0.5619	-2.7068	0.7665	2.4896	-0.9508	4.8407	0.1111		0.08893	0.5101	0.00413	0.3674	0.0163	0.2678	1.798e-07	0.896		FW00000000	FRS000200	WRS000200
TraesCS1A01G062900	tr|D7MBL1|D7MBL1_ARALL	Protease inhibitor/seed storage/lipid transfer protein family protein		-	-	-	-		5.72638	7.57051	4.58826	7.12501	2.86158	3.30638	6.07953	7.20032	3.96179	8.10166	5.17237	7.35448	1.90839	4.7968	4.08112	7.42258		C5	0		1.783	-0.4894	-0.584	-0.2283	1.188	-1.52	2.0183	-0.2185		0.01546	0.4884	0.4126	0.7421	0.1468	0.03953	0.004709	0.7527		FW00000000	FRS000200	WRS000200
TraesCS1A01G063100	tr|D7MBL1|D7MBL1_ARALL	Protease inhibitor/seed storage/lipid transfer protein family protein		Bradi3g29320	AT4G30880.1&Bifunctional inhibitor/lipid-transfer protein/seed storage 2S albumin superfamily protein&LOC_Os03g25350.1&LTPL36 - Protease inhibitor/seed storage/LTP family protein precursor, expressed	-	-		8.35179	10.9869	7.487	10.4696	2.05041	3.66499	9.76278	10.9778	6.89117	11.393	8.22414	10.4787	0.65825	7.15492	6.88884	11.2492		C27	0		1.4055	-0.3906	-0.7106	-0.0088	2.0913	-3.4333	2.7728	-0.2616		0.1115	0.6569	0.4195	0.992	0.05648	0.0001343	0.001636	0.7658		FW00000210	FRS002200	WRS002200
TraesCS1A01G063300	AT4G13985.1	FBD-associated F-box protein		-	-	AT5G60610	F-box/RNI-like superfamily protein		6.5571	6.79184	7.43251	7.45633	7.3378	7.26425	6.35814	6.73483	6.15797	6.31836	7.09057	6.98275	6.87142	6.74282	6.09179	5.86687		C21	0		0.4559	0.265	0.3412	0.485	0.4618	0.5147	0.2818	0.8772		0.01957	0.2456	0.02285	0.001599	0.002075	0.001071	0.09654	5.91e-07		FW00000000	FRS000000	WRS000000
TraesCS1A01G064000	tr|A0A1D5S4V0|A0A1D5S4V0_WHEAT	Glycosyltransferases		Bradi2g37970	AT2G37090.1&Nucleotide-diphospho-sugar transferases superfamily protein&LOC_Os05g03174.2&glycosyltransferase family 43 protein, putative, expressed	-	-		7.40764	6.07988	8.17982	7.65306	7.9161	7.81889	9.09715	8.51577	8.93655	8.48814	8.88614	8.9208	8.72075	8.74477	9.43868	9.23188		C3	0		-1.6096	-2.2772	-0.7068	-1.2741	-0.8051	-0.9334	-0.3422	-0.7164		5.52e-15	2.377e-17	0.0001623	2.45e-11	2.009e-05	8.697e-07	0.06254	0.0001242		FW22020000	FRS010111	WRS000000
TraesCS1A01G064100	tr|M8A212|M8A212_TRIUA	Protein IQ-DOMAIN 1		Bradi2g37980	AT5G03040.3&IQ-domain 2&LOC_Os05g03190.1&IQ calmodulin-binding motif domain containing protein, expressed	AT5G03040	IQ-domain 2		7.46112	6.86839	7.7241	7.35169	7.47887	7.26743	8.42193	7.95025	8.51257	8.27378	8.36957	8.09396	8.25843	7.82391	8.71219	8.25527		C2	0		-1.1473	-1.6248	-0.646	-0.7502	-0.7803	-0.5588	-0.2895	-0.3057		1.219e-09	4.017e-12	0.0001651	2.162e-05	6.692e-06	0.001643	0.08295	0.07601		FW22000000	FRS000011	WRS000000
TraesCS1A01G064200	sp|Q1BEY3|DCD_MYCSS	dCTP deaminase		Bradi1g52980	AT1G64870.1LOC_Os07g17300.1&expressed protein	AT5G13620	hypothetical protein		6.07178	4.63477	5.74913	6.96547	6.71398	7.79091	6.00038	7.01311	4.6872	7.79709	6.24706	7.73698	5.10755	8.31742	4.98852	7.64702		C26	0		1.3905	-2.9844	-0.496	-0.7707	1.6277	-0.5235	1.0323	-0.6307		0.006273	1.052e-07	0.2987	0.0995	0.0006533	0.2596	0.03314	0.1777		FW02001000	FRS010101	WRS000000
TraesCS1A01G065300	tr|G7IFM0|G7IFM0_MEDTR	Transducin/WD-like repeat-protein		Bradi2g13223	AT4G03020.2&transducin family protein / WD-40 repeat family protein&LOC_Os01g28680.3&WD domain, G-beta repeat domain containing protein, expressed	-	-		10.7421	10.3993	9.13122	9.03994	9.75783	9.21623	8.47628	9.47481	6.91188	6.72293	6.91769	6.70528	6.73948	6.57763	7.02421	7.0973		C1	929		3.8201	3.8	2.2119	2.3383	3.0165	2.6343	1.4518	2.3739		5.02e-32	2.992e-28	7.501e-12	6.732e-13	5.749e-21	6.394e-16	6.862e-06	1.649e-13		FW11111111	FRS220220	WRS000000
TraesCS1A01G065400	tr|M8AQ22|M8AQ22_TRIUA	Nuclear pore complex protein Nup98-Nup96		-	-	-	-		5.16267	5.68723	5.51443	6.13806	5.82199	7.0013	5.49612	6.83993	4.87233	7.1456	5.65743	6.42706	5.94745	7.39349	5.72114	6.31503		C39	0		0.1898	-1.1424	-0.1433	-0.296	-0.1311	-0.3985	-0.2403	0.5293		0.5317	0.0001064	0.5402	0.1759	0.5552	0.04654	0.2941	0.01225		FW02000000	FRS000101	WRS000000
TraesCS1A01G066100	tr|Q38712|Q38712_AMAHP	11S globulin seed storage protein		Bradi2g40840	AT5G44120.3&RmlC-like cupins superfamily protein&LOC_Os02g16830.1&glutelin, putative, expressed	AT5G44120	RmlC-like cupins superfamily protein		0.50518	12.9365	0	10.2079	0	11.4785	4.98611	9.16834	1.19996	13.5767	2.24346	4.78934	0.922655	12.0981	0.327994	9.07456		C5	0		-0.5098	-0.605	-3.5878	5.0849	-1.6834	-0.5835	5.4477	0.0879		0.729	0.6154	0.0177	2.679e-05	0.276	0.628	8.921e-05	0.9419		FW00010000	FRS000002	WRS020002
TraesCS1A01G066200	tr|B3XWM9|B3XWM9_NICBE	Lectin receptor kinase-like protein		Bradi2g38080	AT5G03140.1&Concanavalin A-like lectin protein kinase family protein&LOC_Os05g03450.1&lectin protein kinase family protein, putative, expressed	-	-		5.16236	5.28102	6.12317	5.63966	5.1233	5.35814	6.72121	5.77773	4.86933	6.00872	6.43342	6.0168	5.4477	5.58408	5.40479	5.07983		C19	0		0.34	-0.8805	-0.309	-0.3856	-0.3313	-0.2125	1.3177	0.7014		0.5893	0.1873	0.6003	0.5177	0.5808	0.723	0.02614	0.2432		FW00000000	FRS000000	WRS000000
TraesCS1A01G066300	tr|B6TVN8|B6TVN8_MAIZE	Beta 1, 3 galactosyltransferase		Bradi2g12320	AT3G06440.1&Galactosyltransferase family protein&LOC_Os01g22550.1&galactosyltransferase family protein, putative, expressed	AT3G06440	Galactosyltransferase family protein		3.60729	2.54747	4.65978	3.55537	6.68618	6.12931	5.15179	4.71694	3.62492	3.2537	4.75305	4.47356	6.83949	6.18471	5.08567	4.77609		C32	0		-0.0753	-0.3674	-0.1111	-0.9645	-0.1502	-0.0626	0.0461	-0.0542		0.8751	0.599	0.7263	0.009657	0.5656	0.8195	0.8762	0.8666		FW00000000	FRS001000	WRS001000
TraesCS1A01G066400	tr|A0A1D6DED4|A0A1D6DED4_WHEAT	Dihydrolipoyl dehydrogenase		Bradi2g12310	AT1G48030.2&mitochondrial lipoamide dehydrogenase 1&LOC_Os01g22520.1&dihydrolipoyl dehydrogenase 1, mitochondrial precursor, putative, expressed	-	-		3.67087	3.91545	3.69689	3.46391	6.46302	5.27521	7.10398	6.07567	6.59219	7.28604	4.65804	4.6534	7.61276	6.88838	7.44377	7.47689		C2	0		-2.9166	-4.1273	-0.9979	-1.2375	-1.1532	-1.614	-0.3474	-1.4099		3.148e-12	1.862e-12	0.00669	0.001509	4.82e-05	7.985e-08	0.2131	1.185e-06		FW02002202	FRS000010	WRS021000
TraesCS1A01G066700	tr|D7L628|D7L628_ARALL	Kinase family protein		Bradi2g38090	AT3G07070.1&Protein kinase superfamily protein&LOC_Os05g03460.1&protein kinase, putative, expressed	-	-		8.4225	8.38177	7.31338	7.64915	4.58538	4.37617	5.67929	6.89833	7.29374	7.9665	6.30554	6.20938	3.58448	5.01246	5.99887	6.23204		C27	0		1.1408	0.4169	1.0066	1.4359	1.0552	-0.6726	-0.3222	0.6666		0.008545	0.3486	0.02075	0.001005	0.03029	0.1547	0.4669	0.1279		FW10010000	FRS202222	WRS022222
TraesCS1A01G066800	tr|G7JQF7|G7JQF7_MEDTR	Acyl-CoA dehydrogenase		Bradi2g38100	AT3G45300.1&isovaleryl-CoA-dehydrogenase&LOC_Os05g03480.2&acyl-coenzyme A dehydrogenase, mitochondrial precursor, putative, expressed	AT3G45300	isovaleryl-CoA-dehydrogenase		10.2034	10.9645	8.95705	9.71116	9.55945	9.83738	8.60301	9.63998	8.62427	9.42896	7.85027	7.91204	8.6014	8.61136	8.24752	8.69851		C1	0		1.5908	1.533	1.1076	1.7974	0.9586	1.2244	0.3573	0.9413		2.57e-15	7.724e-14	4.277e-08	5.184e-19	1.296e-06	7.641e-10	0.07521	2.189e-06		FW11110100	FRS220222	WRS020000
TraesCS1A01G066900	tr|A0A061FQ68|A0A061FQ68_THECC	p-loop containing nucleoside triphosphate hydrolases superfamily protein		Bradi1g55007	AT3G10420.2&P-loop containing nucleoside triphosphate hydrolases superfamily protein&LOC_Os07g08970.1&uncharacterized protein ycf45, putative, expressed	AT3G10420	P-loop containing nucleoside triphosphate hydrolases superfamily protein		8.91143	10.6604	7.64852	8.87678	6.84204	8.214	7.16912	8.44145	7.28324	7.28163	7.01663	7.11041	6.35881	6.36988	6.9716	7.42288		C10	0		1.6445	3.4263	0.6334	1.7706	0.4884	1.8473	0.1947	1.0184		1.577e-09	1.233e-33	0.01953	4.839e-11	0.07796	2.133e-11	0.4743	0.0001427		FW11010101	FRS222222	WRS000000
TraesCS1A01G067200	tr|A0A061GDK1|A0A061GDK1_THECC	Mitochondrial transcription termination factor family protein, putative		-	-	-	-		5.46592	5.58062	5.82404	6.08558	5.60962	5.67305	5.48098	5.88344	6.40558	6.78522	6.31753	6.41009	5.51477	6.06491	5.85616	6.09326		C4	0		-1.1289	-1.4548	-0.4985	-0.3276	0.094	-0.4217	-0.396	-0.2109		2.751e-06	6.886e-07	0.007156	0.0763	0.6355	0.03058	0.04108	0.2746		FW02000000	FRS000000	WRS000000
TraesCS1A01G067300	tr|A0A0K9NRY1|A0A0K9NRY1_ZOSMR	Polyribonucleotide nucleotidyltransferase		Bradi1g38227	AT3G11964.1&RNA binding;RNA binding&LOC_Os07g10350.1&S1 RNA binding domain containing protein, expressed	AT3G11964	RIBOSOMAL RNA PROCESSING 5		8.53324	7.7334	8.65379	8.49536	8.34599	8.74962	7.88739	9.29109	8.53348	8.25241	8.57145	8.79644	8.82536	8.83052	9.12556	9.19003		C4	0		0.0029	-0.4502	0.0812	-0.3006	-0.4796	-0.0834	-1.2416	0.1014		0.99	0.07792	0.7136	0.1756	0.03019	0.7058	2.068e-08	0.6439		FW00000020	FRS000001	WRS000000
TraesCS1A01G069300	tr|R7W332|R7W332_AEGTA	Phosphoinositide phospholipase C		Bradi2g38170	AT3G08510.2&phospholipase C 2&LOC_Os05g03610.1&phospholipase C, putative, expressed	-	-		8.5752	8.61161	8.96946	8.96906	8.80415	9.2402	9.49147	9.55713	8.8451	9.6952	9.49497	9.87213	9.07667	9.80807	9.64321	10.236		C4	0		-0.3301	-1.051	-0.5245	-0.9051	-0.2711	-0.5672	-0.1507	-0.6782		0.09083	3.375e-07	0.004614	1.037e-06	0.1449	0.00212	0.4124	0.000225		FW02000000	FRS000000	WRS000000
TraesCS1A01G069600	tr|A0A0K9PNZ2|A0A0K9PNZ2_ZOSMR	Zinc finger CCCH domain-containing protein		Bradi2g38247	AT3G55980.1&salt-inducible zinc finger 1&LOC_Os05g03760.1&zinc finger family protein, putative, expressed	-	-		9.03577	9.08388	8.03821	8.34362	8.00817	7.8627	8.77571	8.51669	7.03929	6.80984	6.868	6.55657	6.26601	5.78675	7.45455	7.30255		C1	163		1.9961	2.2025	1.1644	1.7728	1.7343	2.0739	1.3133	1.2078		4.656e-06	1.122e-06	0.007335	4.821e-05	6.687e-05	2.695e-06	0.002327	0.005229		FW11111111	FRS000200	WRS000000
TraesCS1A01G070300	tr|A0A0K9Q2Q2|A0A0K9Q2Q2_ZOSMR	Chaperone protein dnaJ		Bradi2g38210	AT3G08910.1&DNAJ heat shock family protein&LOC_Os05g03630.1&dnaJ domain containing protein, expressed	-	-		6.18713	6.60646	6.29994	5.86806	6.51116	5.92332	7.40869	6.29439	6.03245	5.43438	6.52957	5.72835	6.66393	5.9337	6.71769	6.37941		C17	0		0.1315	0.8989	-0.2325	0.1227	-0.1619	0.0006	0.6957	-0.0846		0.5992	0.002166	0.279	0.6008	0.4404	0.9979	0.0006152	0.7003		FW00000000	FRS000010	WRS000000
TraesCS1A01G070400	tr|A3FBG4|A3FBG4_WHEAT	WRKY transcription factor		Bradi2g00280	AT5G07100.1&WRKY DNA-binding protein 26&LOC_Os05g27730.1&WRKY53, expressed	-	-		12.4314	12.509	10.9164	10.8685	11.2577	10.6817	11.0364	10.9085	7.77558	4.96207	6.35241	6.7765	4.99531	4.97161	7.79363	6.96378		C1	973		4.6077	7.2311	4.5235	4.0414	6.2226	5.673	3.2088	3.9069		1.768e-20	1.748e-41	1.557e-19	5.783e-16	7.201e-35	1.837e-28	9.937e-11	4.319e-15		FW11111111	FRS220222	WRS212001
TraesCS1A01G070600	tr|A0A0K9P5Z4|A0A0K9P5Z4_ZOSMR	Kinase family protein		Bradi2g38200	AT3G55950.1&CRINKLY4 related 3&LOC_Os05g03620.1&TKL_IRAK_CR4L.4 - The CR4L subfamily has homology with Crinkly4, expressed	AT3G55950	CRINKLY4 related 3		8.84645	9.90455	6.90743	7.42436	7.20639	7.03832	7.17979	6.84559	3.34408	4.53133	4.37642	4.16577	3.5013	3.51773	3.77168	3.64627		C1	4306		5.5977	5.3987	2.554	3.2583	3.748	3.5805	3.4528	3.2492		7.63e-22	2.428e-20	3.281e-06	4.201e-09	1.452e-11	4.416e-10	6.738e-10	8.689e-09		FW11111111	FRS222222	WRS000000
TraesCS1A01G071100	tr|F4HQZ1|F4HQZ1_ARATH	Regulator of chromosome condensation (RCC1) family protein		-	-	-	-		5.48457	5.45066	6.32568	5.73028	6.09643	6.37412	6.16064	6.26458	7.06167	6.19115	6.66267	6.68867	6.88927	6.79208	6.70373	6.80238		C4	0		-1.6274	-1.1028	-0.3409	-0.9631	-0.7913	-0.4132	-0.5503	-0.5386		1.508e-11	0.0006646	0.0724	2.177e-06	3.378e-05	0.02972	0.003474	0.005365		FW20000000	FRS000000	WRS000000
TraesCS1A01G071400	tr|M8B356|M8B356_AEGTA	Glycosyltransferase		-	-	-	-		5.94928	7.01408	5.2531	5.65806	3.61827	4.10474	5.7525	5.42075	3.82658	5.56289	4.99251	4.53035	2.70981	3.32293	4.00401	3.94515		C1	0		2.2483	1.4062	0.2626	1.1136	0.9424	0.8091	1.771	1.4981		0.002257	0.05531	0.7109	0.1185	0.215	0.2802	0.01336	0.03778		FW00000000	FRS000200	WRS000000
TraesCS1A01G071500	tr|W4ZXY2|W4ZXY2_WHEAT	Mitochondrial pyruvate carrier		Bradi3g35726	AT5G20090.2&Uncharacterised protein family (UPF0041)&LOC_Os09g20660.1&UPF0041 domain containing protein, putative, expressed	-	-		6.57967	6.93147	4.08201	5.09433	3.35916	3.13561	4.85288	4.69693	4.13381	5.61538	3.86345	4.11562	2.20899	2.42521	3.61653	4.80716		C6	0		2.537	1.3051	0.2326	0.9433	1.2971	0.7306	1.3009	-0.1154		7.661e-08	0.006717	0.6353	0.04517	0.02308	0.2216	0.006765	0.8032		FW01000000	FRS020202	WRS000000
TraesCS1A01G071700	tr|Q2R2A6|Q2R2A6_ORYSJ	Carotenoid isomerase, putative, expressed		Bradi1g67480	AT1G06820.1&carotenoid isomerase&LOC_Os11g36440.1&amine oxidase, flavin-containing, domain containing protein, expressed	AT1G06820	carotenoid isomerase		6.37488	5.75345	5.92502	5.7204	5.49574	5.22901	6.10733	6.17623	6.87014	6.32799	5.968	6.03804	5.69229	5.49041	6.37853	6.27554		C16	0		-0.569	-0.4538	-0.0416	-0.3346	-0.1922	-0.2929	-0.2981	-0.1004		0.02208	0.1459	0.861	0.171	0.4336	0.2589	0.191	0.6685		FW00000000	FRS000000	WRS002000
TraesCS1A01G071800	tr|A7L8D2|A7L8D2_CUCSA	Metal tolerance protein		Bradi4g43740	AT3G61940.1&Cation efflux family protein&LOC_Os05g03780.1&cation efflux family protein, putative, expressed	AT2G46800	zinc transporter		9.60362	9.7762	9.02366	9.31366	8.50002	8.58147	8.96797	9.34914	8.75876	8.53786	8.62151	8.43284	7.79243	8.06869	8.84579	8.80858		C1	0		0.8569	1.325	0.4003	0.8843	0.7102	0.5084	0.1247	0.5405		6.715e-06	7.007e-11	0.03256	2.613e-06	0.0001858	0.007703	0.5033	0.003793		FW01000000	FRS002200	WRS000000
TraesCS1A01G072000	tr|A0A1D1ZE09|A0A1D1ZE09_9ARAE	Glutamate--cysteine ligase, chloroplastic		Bradi2g38340	AT4G23100.3&glutamate-cysteine ligase&LOC_Os05g03820.3&glutamate--cysteine ligase, chloroplast precursor, putative, expressed	AT4G23100	glutamate-cysteine ligase		10.4153	10.5515	9.14246	9.50927	8.75182	8.81993	9.11501	9.987	8.54113	8.53763	7.98392	8.35105	7.72103	7.94961	8.66656	9.01993		C1	0		1.8756	1.9883	1.1567	1.1584	1.0301	0.8677	0.4487	0.9657		4.538e-15	1.177e-15	1.378e-06	1.228e-06	1.748e-05	0.0003148	0.05885	4.454e-05		FW11111000	FRS222220	WRS000000
TraesCS1A01G072100	tr|A0A1D5S0J4|A0A1D5S0J4_WHEAT	Endoglucanase		-	-	-	-		8.70428	9.05758	7.39699	7.98093	8.17671	8.21753	7.58714	8.00417	6.27875	7.29488	7.2246	8.10649	6.37056	7.6574	5.8611	7.97536		C1	0		2.4308	1.7404	0.1723	-0.1247	1.8082	0.5591	1.7321	0.0282		1.251e-09	2.006e-05	0.6612	0.7495	4.249e-06	0.1526	1.429e-05	0.9424		FW11001010	FRS220022	WRS000000
TraesCS1A01G072200	tr|A0A0K9P7B1|A0A0K9P7B1_ZOSMR	Aminotransferase like protein		Bradi2g38350	AT1G80600.1&HOPW1-1-interacting 1&LOC_Os05g03830.1&aminotransferase, putative, expressed	AT1G80600	HOPW1-1-interacting 1		12.3877	12.7925	10.6848	11.0475	11.1409	10.9704	10.6047	10.9742	7.87492	8.71959	7.97482	8.43924	7.52523	7.98196	8.11573	8.61479		C1	1740		4.5074	4.0721	2.7038	2.5983	3.6079	2.9791	2.4828	2.3524		1.274e-52	3.603e-42	3.993e-20	8.594e-19	1.252e-34	4.911e-24	2.864e-17	9.506e-16		FW11111111	FRS222222	WRS000000
TraesCS1A01G072300	tr|A0A1D5S2B0|A0A1D5S2B0_WHEAT	Endoglucanase		Bradi2g38357	AT2G44570.1&glycosyl hydrolase 9B12&LOC_Os05g03840.1&endoglucanase, putative, expressed	-	-		8.35139	5.60645	7.10492	7.72331	4.34701	4.84535	7.00327	7.29327	6.04821	7.12877	6.99987	8.43415	2.5497	5.41777	5.13584	7.9343		C27	0		2.2748	-1.3849	0.1041	-0.6979	1.9342	-0.5782	1.855	-0.6303		0.0008911	0.05557	0.8783	0.303	0.008957	0.4065	0.006932	0.353		FW10000010	FRS012000	WRS000000
TraesCS1A01G072600	tr|Q53UC7|Q53UC7_WHEAT	BZIP transcription factor		Bradi2g38380	AT3G62420.1&basic region/leucine zipper motif 53&LOC_Os05g03865.1&expressed protein	-	-		7.99538	9.30228	7.05347	6.98563	6.21955	6.54364	7.39832	6.58242	5.96581	5.3283	5.52839	4.92899	5.1549	5.10835	5.7517	4.588		C1	10		2.0496	3.9126	1.525	2.044	1.0672	1.4469	1.6443	2.0104		4.939e-05	2.199e-13	0.002484	6.675e-05	0.0353	0.004689	0.001028	9.969e-05		FW11110010	FRS022202	WRS000000
TraesCS1A01G073200	AT4G08850.1	Leucine-rich repeat receptor-like protein kinase family protein		Bradi1g33020	AT4G04220.1&receptor like protein 46&LOC_Os08g16580.1&Cf2/Cf5 disease resistance protein, putative, expressed	-	-		6.68826	7.75473	4.57932	4.70839	3.99818	4.51079	4.76547	6.02612	3.0499	2.37511	1.49692	1.66614	0.744936	1.81747	4.45354	3.84595		C1	0		3.7574	5.1677	3.5168	3.3149	4.2366	2.9612	0.3184	2.245		9.906e-16	1.679e-20	3.38e-08	3.782e-08	2.026e-08	7.613e-07	0.4348	6.816e-08		FW11000000	FRS222222	WRS000000
TraesCS1A01G073300	tr|B9SPH8|B9SPH8_RICCO	Kinase, putative		Bradi2g38413	AT1G70520.1&cysteine-rich RLK (RECEPTOR-like protein kinase) 2&LOC_Os05g03920.1&TKL_IRAK_DUF26-lf.3 - DUF26 kinases have homology to DUF26 containing loci, expressed	AT5G40380	cysteine-rich RLK (RECEPTOR-like protein kinase) 42		8.86738	9.64587	6.98238	7.66033	7.16874	7.24209	6.59178	7.37136	4.03369	4.74133	3.985	3.72078	3.57469	3.03711	4.05496	4.90833		C1	724		4.9529	4.7938	3.0631	3.9857	3.6776	4.3394	2.5994	2.4869		3.395e-38	6.86e-35	4.791e-16	1.16e-24	6.085e-23	1.127e-23	3.669e-12	1.572e-12		FW11111101	FRS222222	WRS000000
TraesCS1A01G074400	tr|B6UEM9|B6UEM9_MAIZE	G-patch domain containing protein		Bradi3g19870	AT3G09850.1&D111/G-patch domain-containing protein&LOC_Os08g19170.1&G-patch domain containing protein, expressed	AT3G09850	D111/G-patch domain-containing protein		10.6676	11.588	9.39507	10.0066	9.56725	9.82018	9.30178	10.1578	8.48919	8.60552	8.29284	8.78528	8.5216	8.63247	9.01934	9.26298		C1	1		2.1843	3.0396	1.1019	1.2246	1.0455	1.1859	0.2816	0.8942		1.348e-29	1.623e-51	1.06e-08	1.506e-10	4.276e-08	6.108e-10	0.1394	2.442e-06		FW11111100	FRS222222	WRS000000
TraesCS1A01G075000	tr|A0A0G2SJE2|A0A0G2SJE2_SALMI	Long-Chain Acyl-CoA Synthetase		Bradi2g38490	AT2G47240.2&AMP-dependent synthetase and ligase family protein&LOC_Os05g04170.2&AMP-binding enzyme, putative, expressed	AT2G47240	AMP-dependent synthetase and ligase family protein		9.69621	11.0962	10.0007	9.61474	9.72278	9.61651	8.92264	9.75292	10.0167	9.08581	10.1253	9.47428	10.407	9.52621	9.81543	9.75105		C6	0		-0.3123	2.0006	-0.1246	0.1423	-0.6828	0.0895	-0.8927	0.0018		0.1602	1.9e-18	0.569	0.5184	0.001809	0.6842	4.946e-05	0.9934		FW01000000	FRS020202	WRS000000
TraesCS1A01G075100	tr|Q500V5|Q500V5_ARATH	Agenet domain-containing protein		Bradi2g38497	AT1G09320.1&agenet domain-containing protein&LOC_Os05g04180.1&agenet domain containing protein, putative, expressed	AT1G09320	agenet domain-containing protein		7.55629	6.18825	8.20327	7.67368	7.85316	7.64448	8.39255	7.7437	8.32708	7.50242	8.44715	8.19004	8.51155	7.88455	8.65446	8.2769		C8	0		-0.8586	-1.4055	-0.2434	-0.5097	-0.659	-0.2441	-0.2588	-0.5342		4.527e-06	3.886e-08	0.1485	0.003307	0.0001027	0.1613	0.12	0.00198		FW02000000	FRS010101	WRS000000
TraesCS1A01G075200	AT5G08440.2	transmembrane protein		-	-	-	-		7.08152	5.89695	6.19615	6.24148	6.17092	5.66367	4.9932	5.01123	6.8575	6.04184	6.02805	5.5504	5.42845	5.09465	5.40185	4.58037		C9	0		0.1937	0.0367	0.1688	0.7201	0.7719	0.555	-0.4161	0.449		0.4145	0.9066	0.4738	0.003572	0.001289	0.03502	0.1071	0.1202		FW00000000	FRS000020	WRS002020
TraesCS1A01G075600	tr|A0A1D5SMS7|A0A1D5SMS7_WHEAT	Formin-like protein		Bradi2g38520	AT2G25050.1&Actin-binding FH2 (Formin Homology) protein&LOC_Os04g17130.1&retrotransposon protein, putative, unclassified, expressed	AT2G25050	actin-binding FH2 (formin 2) family protein		7.27044	6.57101	7.59285	7.34208	7.13025	7.61044	7.0055	7.84525	8.03219	8.05982	8.22111	8.32166	8.18757	8.3954	8.1202	8.31962		C18	0		-0.9285	-1.5955	-0.6306	-0.9786	-1.0627	-0.7866	-1.1213	-0.4751		8.67e-06	5.164e-10	0.0008071	3.044e-07	2.858e-08	2.974e-05	3.968e-09	0.01158		FW02002020	FRS000101	WRS000000
TraesCS1A01G075700	tr|Q40568|Q40568_TOBAC	Phosphate translocator		Bradi2g31660	AT5G46110.1&Glucose-6-phosphate/phosphate translocator-related&LOC_Os05g15160.1&phosphate/phosphate translocator, putative, expressed	-	-		5.60989	4.51224	5.78007	5.29275	5.3672	5.314	5.94718	6.22037	6.70906	6.52635	6.43761	6.26017	6.49853	6.08419	7.01805	6.83223		C2	0		-1.1532	-2.0398	-0.6582	-0.9589	-1.1547	-0.7865	-1.0959	-0.6174		1.769e-06	6.172e-08	0.001145	1.365e-05	4.474e-08	0.000315	9.579e-09	0.00168		FW20000020	FRS000000	WRS000000
TraesCS1A01G075800	tr|M8BHR0|M8BHR0_AEGTA	B3 domain-containing protein		-	-	-	-		7.2486	5.98289	7.81789	7.37094	7.46918	7.17825	7.39762	7.41753	8.17387	7.6459	8.32015	8.02549	8.44112	7.78906	8.17894	7.92769		C3	0		-0.9999	-1.6286	-0.5012	-0.6466	-0.9739	-0.6131	-0.7906	-0.5128		1.367e-10	1.713e-12	0.0001148	2.428e-06	1.737e-13	1.043e-05	1.951e-09	0.0001914		FW02000000	FRS010101	WRS000000
TraesCS1A01G076000	tr|F4J2C8|F4J2C8_ARATH	O-fucosyltransferase family protein		Bradi2g38540	AT3G03810.1&O-fucosyltransferase family protein&LOC_Os05g04190.2&growth regulator related protein, putative, expressed	AT3G03810	O-fucosyltransferase family protein		6.68257	6.08275	6.88362	6.98015	6.62187	6.99751	6.95636	7.42029	7.14363	7.24473	7.09609	7.33629	7.22009	7.46951	7.5869	7.78791		C4	0		-0.4672	-0.8534	-0.2198	-0.3622	-0.604	-0.477	-0.6298	-0.3686		0.02339	0.0007092	0.2281	0.04743	0.001004	0.008153	0.0003608	0.03645		FW00000000	FRS000001	WRS000000
TraesCS1A01G076100	tr|M7YHT3|M7YHT3_TRIUA	Nitrogen regulatory protein P-II-like protein		Bradi2g38563	AT4G01900.1&GLNB1 homolog&LOC_Os05g04220.1&nitrogen regulatory protein P-II, putative, expressed	AT4G01900	nitrogen regulatory P-II-like protein		7.37988	7.92859	2.68394	3.04185	7.2261	7.19259	5.51669	5.25776	7.16841	6.95902	2.23131	2.71646	6.82392	6.39601	5.18093	5.05282		C36	0		0.232	1.1239	0.6024	0.4074	0.4081	0.8044	0.3507	0.2125		0.3161	9.816e-06	0.2524	0.3826	0.06189	0.000389	0.1696	0.4348		FW01000000	FRS220022	WRS220022
TraesCS1A01G076200	tr|K7TRC0|K7TRC0_MAIZE	MYB transcription factor		Bradi2g38560	AT3G06490.1&myb domain protein 108&LOC_Os05g04210.1&MYB family transcription factor, putative, expressed	-	-		7.87466	8.09748	5.15	5.24397	5.2143	4.79912	5.31598	4.84293	1.03998	0.394075	0.617957	0	0.296428	0.329602	0	0		C1	4372		7.714	8.2313	5.643	7.1443	6.8919	5.8212	7.3531	6.8752		1.37e-16	5.749e-15	3.537e-08	1.425e-09	8.685e-10	5.393e-07	4.403e-10	6.249e-09		FW11000000	FRS222222	WRS000000
TraesCS1A01G076400	tr|A0A0K9P328|A0A0K9P328_ZOSMR	Regulator of chromosome condensation (RCC1) family protein		Bradi4g16810	AT5G08710.1&Regulator of chromosome condensation (RCC1) family protein&LOC_Os11g34320.1&regulator of chromosome condensation, putative, expressed	AT5G08710	Regulator of chromosome condensation (RCC1) family protein		6.26426	6.63332	6.17086	6.62023	6.53424	6.58555	7.4091	7.2711	6.53215	6.57561	6.73504	6.29024	6.32374	6.53079	7.19076	7.34417		C25	36		-0.2413	0.3211	-0.5641	0.3235	0.2149	0.0594	0.2179	-0.0728		0.3542	0.271	0.01682	0.176	0.3583	0.8014	0.3278	0.7467		FW00000000	FRS000010	WRS000000
TraesCS1A01G076500	tr|M8BZK3|M8BZK3_AEGTA	Disease resistance protein RPM1		-	-	-	-		6.43682	5.46521	5.47721	4.94381	6.67026	5.3473	6.31158	4.20741	3.50769	3.5875	3.34367	2.98616	1.7133	2.16764	3.75316	2.48158		C1	578		3.0039	2.2073	2.2338	2.0047	5.2182	3.393	2.6092	1.8733		1.746e-06	0.002075	0.0003381	0.001872	1.057e-14	1.129e-06	1.602e-05	0.005644		FW00001000	FRS000000	WRS000000
TraesCS1A01G076700	tr|Q10P40|Q10P40_ORYSJ	Cytochrome P450 family protein, expressed		-	-	-	-		7.15407	6.06281	7.50164	7.53306	7.7653	7.85954	7.72718	6.92132	7.94269	8.5433	8.48657	8.14714	8.16525	8.5351	7.40106	8.0022		C37	0		-0.8314	-2.4034	-0.9842	-0.6144	-0.4001	-0.6695	0.3291	-1.0827		0.002923	2.388e-13	0.000177	0.02013	0.1269	0.01054	0.2128	5.446e-05		FW02000002	FRS010100	WRS000000
TraesCS1A01G076900	tr|A0A061E964|A0A061E964_THECC	Dentin sialophosphoprotein-related, putative isoform 1		Bradi2g10880	LOC_Os01g17396.1&expressed protein	-	-		7.91258	8.87169	6.1013	8.1395	6.44682	6.66731	5.59689	7.38991	6.03316	5.83529	5.52547	5.04509	5.43933	4.73994	5.61837	7.66188		C6	0		1.876	3.014	0.5784	3.0867	1.0118	1.9445	-0.024	-0.2715		6.733e-05	9.297e-10	0.2221	8.135e-11	0.0313	5.729e-05	0.9597	0.5551		FW11010100	FRS202222	WRS000001
TraesCS1A01G077200	tr|R9Q9C7|R9Q9C7_FRAVE	Protein kinase		Bradi2g38590	AT3G05840.1&Protein kinase superfamily protein&LOC_Os05g04340.1&CGMC_GSK.6 - CGMC includes CDA, MAPK, GSK3, and CLKC kinases, expressed	-	-		10.064	10.3875	9.34224	9.25136	9.61642	9.3991	9.35083	10.1212	9.71428	8.79002	9.23056	9.13091	9.4264	9.20185	10.0944	10.0618		C6	0		0.3573	1.5627	0.1103	0.1236	0.1901	0.1944	-0.7416	0.0591		0.05225	1.216e-15	0.5455	0.5008	0.2951	0.288	4.197e-05	0.7436		FW01000000	FRS020200	WRS000001
TraesCS1A01G077500	tr|G7IBT6|G7IBT6_MEDTR	Protein phosphatase 2C-like protein		Bradi2g38640	AT3G62260.1&Protein phosphatase 2C family protein&LOC_Os05g04360.1&protein phosphatase 2C, putative, expressed	AT3G62260	Protein phosphatase 2C family protein		7.89764	9.2953	7.11967	7.83033	7.04962	7.19359	7.76918	7.79408	5.67864	6.13361	5.94407	5.90187	5.773	5.10074	6.41735	6.33354		C1	18		2.2801	3.1396	1.1846	1.9312	1.2763	2.1103	1.3558	1.4647		6.245e-14	2.405e-23	5.241e-05	4.402e-11	1.144e-05	7.392e-12	1.992e-06	3.44e-07		FW11111111	FRS020202	WRS000000
TraesCS1A01G077700	tr|A0A1D5S2S5|A0A1D5S2S5_WHEAT	Peroxidase		Bradi2g38660	AT4G33420.1&Peroxidase superfamily protein&LOC_Os05g04380.1&peroxidase precursor, putative, expressed	-	-		7.56362	8.82001	7.43818	7.99029	7.4717	7.10293	8.06516	7.37675	5.83854	6.15523	6.91428	6.08881	6.83407	5.76684	6.8693	5.87111		C1	24		1.7541	2.5989	0.5196	1.8753	0.632	1.3371	1.1865	1.5001		0.001007	1.956e-06	0.3196	0.0003596	0.2254	0.01151	0.02272	0.004422		FW11010001	FRS000202	WRS000000
TraesCS1A01G078200	tr|W4ZYX3|W4ZYX3_WHEAT	Peroxidase		-	-	-	-		9.38967	10.8738	7.11572	7.48623	7.58589	7.34734	6.36011	7.0166	1.17014	0.413052	0.688762	0.258016	0	0	0	0		C1	5361		9.1311	10.9114	7.5332	8.5134	9.9929	9.0985	8.3076	8.9649		1.472e-25	1.243e-27	5.442e-15	2.735e-15	3.47e-18	2.442e-15	5.09e-13	6.425e-15		FW11111101	FRS222222	WRS000000
TraesCS1A01G078400	tr|W4ZXH9|W4ZXH9_WHEAT	Peroxidase		-	-	-	-		7.99333	9.07365	5.22655	5.17188	4.64675	4.54054	5.55644	5.64598	0.502602	0	0	0	0	0	0	0		C1	3525		9.0418	9.973	7.2679	7.1237	7.1932	6.4396	7.651	7.7439		4.596e-16	2.977e-18	3.15e-10	7.261e-10	5.607e-10	2.766e-08	3.288e-11	2.018e-11		FW11000000	FRS222222	WRS000000
TraesCS1A01G078600	tr|W4ZYU3|W4ZYU3_WHEAT	Peroxidase		-	-	-	-		6.82196	8.41843	4.76659	5.19899	5.15636	5.46019	5.23342	5.53411	0	0	0	0	0	0.329602	0.369308	0		C1	4558		8.6442	9.24	6.7404	7.0911	7.6443	6.4878	6.426	7.5648		1.356e-12	1.957e-14	3.401e-08	6.182e-09	3.791e-10	6.589e-08	8.031e-08	5.509e-10		FW11000000	FRS220202	WRS000000
TraesCS1A01G078800	tr|A0A089QAC9|A0A089QAC9_9POAL	Glutathione S-transferase		Bradi2g13110	AT3G62760.1&Glutathione S-transferase family protein&LOC_Os01g27360.1&glutathione S-transferase, putative, expressed	-	-		11.8337	12.3333	10.1992	10.472	10.259	10.2506	10.8196	11.3249	8.25484	9.64773	8.46714	9.2956	8.0979	9.25558	8.88529	9.75813		C1	4		3.5639	2.6634	1.7231	1.168	2.1487	0.9893	1.9233	1.557		3.5e-21	1.953e-12	4.726e-06	0.001879	1.132e-08	0.008472	3.062e-07	3.299e-05		FW11111011	FRS222222	WRS000000
TraesCS1A01G079400	tr|W4ZWL4|W4ZWL4_WHEAT	Peroxidase		Bradi2g37000	AT5G51890.1&Peroxidase superfamily protein&LOC_Os05g04500.1&peroxidase precursor, putative, expressed	-	-		3.69813	2.07965	5.6341	4.82494	4.90672	4.0475	7.47428	6.68996	5.39282	4.46606	6.30391	5.59503	5.31957	4.87079	7.67989	6.6879		C3	0		-1.7791	-2.3299	-0.6716	-0.7822	-0.416	-0.8737	-0.2033	0.0015		0.002124	0.00518	0.1613	0.1146	0.3982	0.09037	0.6631	0.9975		FW00000000	FRS000011	WRS000011
TraesCS1A01G079500	tr|A0A1D5S4W7|A0A1D5S4W7_WHEAT	Peroxidase		Bradi2g37020	AT4G36430.1&Peroxidase superfamily protein&LOC_Os05g04490.1&peroxidase precursor, putative, expressed	-	-		5.70516	7.03261	3.64313	3.80122	4.29351	3.71983	3.79296	4.07391	0	0	0	0	0	0	0	0		C1	5847		7.657	7.9484	5.6649	5.7538	6.8569	5.6083	5.8637	6.1688		4.818e-10	9.948e-11	4.495e-06	3.196e-06	2.545e-08	5.565e-06	1.917e-06	5.751e-07		FW01000000	FRS020202	WRS000000
TraesCS1A01G079700	tr|B9HA11|B9HA11_POPTR	Kinase family protein		Bradi2g36980	AT2G47060.4&Protein kinase superfamily protein&LOC_Os05g04520.1&protein kinase, putative, expressed	AT2G47060	Protein kinase superfamily protein		10.7393	10.7632	9.8647	9.75596	10.0486	9.7552	9.80251	9.86994	9.59937	9.02409	9.15283	9.15076	9.04634	9.07398	9.49947	9.42617		C1	11		1.1425	1.7607	0.7106	0.6041	1.0021	0.6798	0.3037	0.4435		3.748e-11	6.837e-22	3.594e-05	0.0004697	4.936e-09	8.272e-05	0.07596	0.009836		FW11001000	FRS020200	WRS000000
TraesCS1A01G080500	tr|A0A1D5S1B1|A0A1D5S1B1_WHEAT	Non-specific serine/threonine protein kinase		-	-	-	-		7.34327	8.5709	6.17663	6.86408	6.61178	6.68702	5.65503	6.42461	6.24997	5.98691	5.61562	5.40742	5.83222	5.64142	5.3253	6.35648		C6	0		1.1086	2.8036	0.5713	1.4508	0.793	1.0482	0.3369	0.0677		0.0006738	1.416e-15	0.08059	9.951e-06	0.01278	0.001303	0.3112	0.8326		FW11010100	FRS220222	WRS000000
TraesCS1A01G080600	tr|M7YMY5|M7YMY5_TRIUA	Non-specific serine/threonine protein kinase		-	-	-	-		6.73656	8.01305	6.10548	6.85402	7.20905	6.63785	6.48182	6.4514	6.63015	5.78187	6.22251	5.78894	6.61806	5.9905	6.39067	6.37586		C6	0		0.1309	2.342	-0.1141	1.0974	0.5976	0.6517	0.0985	0.0756		0.659	3.6e-13	0.6918	0.0001578	0.03016	0.02388	0.7264	0.7916		FW01010000	FRS020202	WRS000000
TraesCS1A01G080700	tr|A0A1D5S1L1|A0A1D5S1L1_WHEAT	Non-specific serine/threonine protein kinase		Bradi2g11220	AT3G17510.1&CBL-interacting protein kinase 1&LOC_Os01g18800.1&CAMK_KIN1/SNF1/Nim1_like.9 - CAMK includes calcium/calmodulin depedent protein kinases, expressed	-	-		7.76647	9.32148	6.61014	7.99372	7.65467	7.9203	7.80564	8.11817	7.3527	7.27118	6.47237	6.69654	7.47345	7.37509	7.2991	7.89956		C13	0		0.4457	2.1344	0.1402	1.2897	0.1851	0.5485	0.511	0.2187		0.06385	1.58e-17	0.5626	4.142e-08	0.4182	0.01724	0.02567	0.3359		FW01010000	FRS220202	WRS000000
TraesCS1A01G081300	tr|G7IBR0|G7IBR0_MEDTR	ABC transporter B family protein		Bradi2g36897	AT2G47000.1&ATP binding cassette subfamily B4&LOC_Os01g18670.1&MDR-like ABC transporter, putative, expressed	AT3G62150	P-glycoprotein 21		11.2345	10.1082	10.6674	10.4599	10.8598	10.3915	10.8284	10.8041	10.6434	9.78386	10.28	9.83098	10.7548	10.0199	10.8581	10.1608		C1	0		0.5967	0.2678	0.3865	0.6303	0.1049	0.3699	-0.0302	0.6427		0.0002905	0.1297	0.0182	0.0001301	0.52	0.02445	0.8528	8.788e-05		FW00000000	FRS000000	WRS000000
TraesCS1A01G081400	tr|A0A088BAX2|A0A088BAX2_ARAHY	Diacylglycerol acyltransferase		Bradi2g36890	AT1G48300.1LOC_Os05g04620.1&expressed protein	AT1G48300	diacylglycerol acyltransferase		9.07953	10.0221	8.37801	8.77953	8.90208	8.98165	8.29977	8.7287	8.67742	8.2974	8.30548	8.09819	8.84378	8.39593	8.74939	8.52397		C6	0		0.3925	1.7384	0.0716	0.6916	0.0573	0.5881	-0.4548	0.205		0.003961	4.317e-32	0.5883	2.182e-07	0.6539	6.977e-06	0.0004601	0.1179		FW01000000	FRS020202	WRS000000
TraesCS1A01G081700	AT5G44860.2	polyadenylate-binding protein 1-B-binding protein		-	-	-	-		6.21827	4.55893	7.53015	6.48658	7.44646	6.61419	7.81193	6.13075	6.97131	6.27372	7.92481	7.08035	8.0269	6.84064	7.55017	6.657		C8	0		-0.7646	-2.0484	-0.3906	-0.5942	-0.5752	-0.2238	0.2593	-0.5253		0.1674	0.002004	0.4651	0.2714	0.2821	0.6786	0.6277	0.3336		FW00000000	FRS000010	WRS000000
TraesCS1A01G082000	tr|M7YFM5|M7YFM5_TRIUA	Aspartic proteinase		Bradi2g36862	AT1G11910.1&aspartic proteinase A1&LOC_Os05g04630.4&retrotransposon protein, putative, SINE subclass, expressed	-	-		9.22449	10.0774	8.96332	9.58122	8.77554	9.10894	8.80131	9.72773	8.87475	9.01611	8.76386	8.83992	8.49621	8.54172	9.0823	9.41925		C10	0		0.3652	1.0722	0.1986	0.7448	0.2816	0.5669	-0.2806	0.3083		0.008749	2.427e-13	0.137	2.082e-08	0.03579	2.614e-05	0.03394	0.01829		FW01000000	FRS000200	WRS000000
TraesCS1A01G082200	tr|A0A0K9PID0|A0A0K9PID0_ZOSMR	Thioesterase family protein		Bradi2g36856	AT1G48320.1&Thioesterase superfamily protein&LOC_Os05g04660.1&thioesterase family protein, putative, expressed	-	-		9.98919	10.093	8.90417	8.95918	9.23273	8.9291	8.55593	8.80848	6.75519	6.09853	6.25107	5.7604	6.30234	5.71863	6.24269	5.81213		C1	3727		3.2437	4.0264	2.6548	3.1869	2.926	3.216	2.3159	3.0006		3.182e-22	1.017e-28	2.573e-15	1.077e-20	1.162e-18	5.854e-21	5.053e-12	9.468e-19		FW11111111	FRS220222	WRS000000
TraesCS1A01G082500	tr|Q5MJ27|Q5MJ27_PENAM	Low temperature and salt responsive protein		Bradi2g36770	AT3G05880.1&Low temperature and salt responsive protein family&LOC_Os05g04700.1&OsRCI2-6 - Hydrophobic protein LTI6B, expressed	AT3G05880	Low temperature and salt responsive protein family		9.39778	9.65452	7.77347	7.60671	9.73288	9.38846	7.4368	7.6994	6.48237	4.38969	4.32709	4.2814	5.43763	5.15701	4.8494	4.12512		C1	913		2.9141	4.9331	3.4721	3.3118	4.2859	4.2257	2.5998	3.609		3.985e-11	1.869e-23	6.941e-14	1.398e-12	2.459e-22	6.791e-21	1.009e-08	1.18e-14		FW11111111	FRS220022	WRS000000
TraesCS1A01G083300	sp|Q49Z65|RF1_STAS1	Peptide chain release factor 1		Bradi2g36720	AT4G01670.1LOC_Os05g04830.1&expressed protein	-	-		5.77344	6.93176	4.47531	4.82067	5.34751	5.39717	5.41541	4.17727	2.28499	3.92288	2.61194	2.96084	2.91089	3.60668	2.77773	3.37833		C1	43		3.6122	3.3927	1.9792	1.9058	2.5236	1.8472	2.7863	0.8373		2.919e-07	7.353e-07	0.003065	0.003518	5.893e-05	0.003178	1.791e-05	0.1942		FW01000000	FRS020202	WRS000000
TraesCS1A01G083800	tr|I0YS34|I0YS34_COCSC	Dehydrogenase		Bradi2g36687	AT1G54870.1&NAD(P)-binding Rossmann-fold superfamily protein&LOC_Os05g04870.1&oxidoreductase, short chain dehydrogenase/reductase family protein, putative, expressed	AT1G54870	NAD(P)-binding Rossmann-fold superfamily protein		0	6.91963	0	2.59921	0	3.10115	0	2.33948	0	3.60617	0	0.878634	0.16603	2.47961	0	0.607295		C5	0		0	3.3836	0	2.4474	-0.1374	0.7061	0	2.7028		1	0.002559	1	0.05842	0.9336	0.5279	1	0.04645		FW01000000	FRS020202	WRS000000
TraesCS1A01G084500	tr|M7Z2Z0|M7Z2Z0_TRIUA	2,3-bisphosphoglycerate-dependent phosphoglycerate mutase		Bradi2g36640	AT3G05170.1&Phosphoglycerate mutase family protein&LOC_Os05g04960.1&phosphoglycerate mutase, putative, expressed	AT3G05170	Phosphoglycerate mutase family protein		6.73608	8.12323	5.93107	6.0026	6.36759	5.90639	6.23144	5.98367	4.57983	5.13148	5.04203	4.83207	4.86992	4.53383	4.53303	4.60901		C1	1376		2.2861	2.8415	0.8993	1.1786	1.5107	1.4053	1.7244	1.3946		1.431e-06	4.608e-09	0.0484	0.01066	0.0007951	0.002635	0.0001776	0.002604		FW11000000	FRS020202	WRS000000
TraesCS1A01G085400	sp|Q8EEB0|KDNB_SHEON	3-deoxy-alpha-D-manno-octulosonate 8-oxidase		Bradi2g36580	LOC_Os05g05060.1&expressed protein	-	-		6.00195	4.85069	5.71625	5.59201	4.4098	3.26464	6.91178	5.00345	6.5752	7.82835	6.49231	5.64985	3.67925	4.3901	5.96595	5.30835		C27	0		-0.5176	-3.008	-0.7792	-0.0774	0.7669	-1.1755	0.9475	-0.311		0.2663	2.519e-08	0.08367	0.8663	0.1223	0.02397	0.03382	0.5079		FW02000000	FRS000000	WRS020202
TraesCS1A01G085600	tr|A0A059LRM0|A0A059LRM0_9CHLO	Aminotransferase		Bradi3g23160	AT1G72330.1&alanine aminotransferase 2&LOC_Os10g25130.1&aminotransferase, classes I and II, domain containing protein, expressed	-	-		10.6286	11.0136	10.1199	10.7914	10.1201	11.1724	9.44245	11.1809	10.0558	11.381	9.62342	10.5469	9.94069	11.5386	9.90995	11.0542		C5	0		0.5717	-0.3571	0.4952	0.2435	0.1789	-0.3649	-0.4653	0.1265		0.03246	0.1843	0.06305	0.3593	0.5012	0.1686	0.08075	0.6334		FW00000000	FRS000020	WRS000000
TraesCS1A01G086100	tr|A0A1D5S4B1|A0A1D5S4B1_WHEAT	Carboxypeptidase		Bradi2g35197	AT3G07990.1&serine carboxypeptidase-like 27&LOC_Os05g18604.1&OsSCP28 - Putative Serine Carboxypeptidase homologue, expressed	-	-		6.74214	7.60191	6.43592	6.25672	5.96237	5.87555	6.05828	6.2625	5.2098	6.36331	5.18624	4.82983	5.1826	5.12656	5.00435	4.39413		C1	2		1.5925	1.2678	1.2557	1.4307	0.7823	0.7678	1.0616	1.8938		0.001628	0.01369	0.01108	0.004405	0.1129	0.1247	0.03251	0.0001872		FW10000000	FRS020202	WRS000000
TraesCS1A01G086200	tr|A0A1D1Y592|A0A1D1Y592_9ARAE	Drebrin-like protein		Bradi2g36480	AT4G02920.2LOC_Os05g05140.2&expressed protein	AT4G02920	hypothetical protein		7.83777	8.42766	7.38243	7.92529	7.49857	7.62098	7.93119	7.89423	7.98028	8.13033	7.12474	7.01209	7.36697	7.22377	8.04903	7.76647		C12	0		-0.0521	0.3344	0.2578	0.9088	0.1312	0.3988	-0.1193	0.1277		0.7863	0.1048	0.1699	1.355e-06	0.4765	0.03334	0.5052	0.4847		FW00000000	FRS000000	WRS020000
TraesCS1A01G086500	tr|A9RAB1|A9RAB1_WHEAT	Mitogen-activated protein kinase		Bradi2g36470	AT5G19010.1&mitogen-activated protein kinase 16&LOC_Os05g05160.1&CGMC_MAPKCGMC_2.1 - CGMC includes CDA, MAPK, GSK3, and CLKC kinases, expressed	AT5G19010	mitogen-activated protein kinase 16		8.27726	7.62112	8.26249	8.07306	8.47109	8.23789	8.9041	8.95766	9.071	8.60765	8.564	8.53927	8.80159	8.52252	9.37998	9.36261		C2	0		-0.7997	-1.0052	-0.3009	-0.4607	-0.3304	-0.2886	-0.4794	-0.4054		1.482e-06	4.255e-07	0.05602	0.003935	0.03388	0.06865	0.001718	0.008553		FW02000000	FRS000001	WRS000000
TraesCS1A01G086600	tr|B6T3I5|B6T3I5_MAIZE	Glioma tumor suppressor-like protein		Bradi2g36460	AT2G40430.2LOC_Os05g05220.1&glioma tumor suppressor candidate region gene 2 protein, putative, expressed	AT2G40430	Nop53 protein		9.24992	9.76464	8.89656	8.98437	9.16412	9.20533	8.90082	9.07745	8.68731	8.62949	8.42668	8.63501	8.67534	8.72024	8.71724	8.72563		C1	4		0.5754	1.1932	0.4706	0.3505	0.4882	0.4815	0.1896	0.3526		2.672e-05	1.308e-15	0.000367	0.008032	0.0001628	0.0002357	0.1453	0.007205		FW01000000	FRS000000	WRS000000
TraesCS1A01G087500	tr|M7YI35|M7YI35_TRIUA	Alpha-mannosidase		Bradi3g21117	AT5G66150.1&Glycosyl hydrolase family 38 protein&LOC_Os10g05069.1&lysosomal alpha-mannosidase precursor, putative, expressed	AT5G66150	Glycosyl hydrolase family 38 protein		7.25698	6.73478	6.68317	6.77301	6.55489	6.62117	5.83351	6.98156	6.49132	7.33434	6.58252	7.17363	6.34991	7.11095	6.75069	7.052		C24	0		0.7719	-0.5299	0.1001	-0.3951	0.2124	-0.4959	-0.9224	-0.0692		0.002226	0.06194	0.6769	0.09685	0.3785	0.03745	0.0001577	0.77		FW00000000	FRS000020	WRS000000
TraesCS1A01G087700	tr|A0A072UBE0|A0A072UBE0_MEDTR	Zinc finger homeodomain protein		-	-	-	-		5.51513	6.61876	4.51919	6.60488	5.57729	7.37855	5.48523	6.50929	3.4539	7.91002	5.2362	7.3615	4.4013	8.00209	3.79969	6.9285		C22	0		2.0678	-1.3099	-0.7322	-0.7636	1.2023	-0.6182	1.7591	-0.4194		7.689e-05	0.005017	0.1138	0.07752	0.008394	0.1484	0.0002211	0.3343		FW02000000	FRS000000	WRS000000
TraesCS1A01G087900	AT5G22750.1	DNA/RNA helicase protein		Bradi2g36380	AT3G06010.1&Homeotic gene regulator&LOC_Os05g05230.1&expressed protein	AT3G06010	SNF2/Brahma-type chromatin-remodeling protein CHR12		7.48291	8.15961	7.02733	7.47621	7.35068	7.45019	6.86203	7.6905	7.44553	7.14819	7.04715	7.20268	7.3526	7.44652	7.53154	7.62652		C12	0		0.043	1.0932	-0.0191	0.2915	-0.0023	0.0026	-0.6774	0.065		0.8229	2.029e-07	0.9172	0.1083	0.9897	0.9886	0.0001569	0.7131		FW01000000	FRS000000	WRS000000
TraesCS1A01G088100	tr|W9QLS3|W9QLS3_9ROSA	Ankyrin repeat domain-containing protein 2		Bradi1g28820	AT3G23280.2&XB3 ortholog 5 in Arabidopsis thaliana&LOC_Os07g26490.1&ankyrin repeat domain containing protein, expressed	AT3G23280	hypothetical protein		9.35737	9.93135	8.79664	9.12075	8.79019	8.8523	8.47582	8.98497	8.80006	8.73211	8.65274	8.7117	8.53643	8.7215	8.79252	8.86187		C10	0		0.5577	1.2128	0.1424	0.4167	0.2543	0.1235	-0.3157	0.1228		0.0005735	1.879e-12	0.3672	0.008367	0.1066	0.4351	0.0453	0.436		FW01000000	FRS000200	WRS000000
TraesCS1A01G088300	tr|M7Y5M2|M7Y5M2_TRIUA	Agmatine coumaroyltransferase-1		Bradi3g23280	AT5G48930.1&hydroxycinnamoyl-CoA shikimate/quinate hydroxycinnamoyl transferase&LOC_Os10g23820.1&transferase family protein, putative, expressed	-	-		10.2423	11.3227	7.66186	7.72764	9.38853	8.4941	7.70905	7.62855	3.35016	0	0.97306	0.834522	1.43792	0.659407	1.574	0		C1	2012		6.9478	11.7606	7.2197	7.3279	8.2254	8.5952	6.4349	9.3321		2.299e-20	2.253e-24	8.017e-15	9.473e-15	3.483e-24	1.01e-16	1.772e-14	2.03e-14		FW11111111	FRS220222	WRS000000
TraesCS1A01G088600	tr|A0A059Q133|A0A059Q133_9POAL	Sucrose-phosphatase		Bradi2g36350	AT2G35840.1&Sucrose-6F-phosphate phosphohydrolase family protein&LOC_Os05g05270.1&sucrose-phosphatase, putative, expressed	-	-		8.6865	8.11007	7.90198	7.94891	8.90389	8.48172	7.68832	8.20417	5.09557	4.39488	4.52912	3.76195	3.96233	3.88793	5.18799	4.09039		C1	1574		3.6195	3.4813	3.4051	4.302	4.9874	4.6503	2.5156	4.1655		6.85e-22	4.725e-16	4.063e-19	1.006e-25	2.643e-39	1.332e-30	8.346e-12	1.718e-26		FW11111111	FRS000020	WRS000000
TraesCS1A01G088900	tr|B6TPV9|B6TPV9_MAIZE	ATP binding protein		-	-	AT4G13030	P-loop containing nucleoside triphosphate hydrolases superfamily protein		9.0394	9.7507	8.85439	9.15703	9.05508	9.11451	8.76743	9.03885	8.81593	8.74202	8.69698	8.43867	8.74111	8.46802	8.7745	8.64917		C1	0		0.2262	1.1133	0.1595	0.7131	0.3155	0.6436	-0.0087	0.3894		0.07962	1.188e-15	0.1911	7.547e-09	0.008737	1.723e-07	0.9427	0.001472		FW01000000	FRS000000	WRS000000
TraesCS1A01G089100	tr|W9S0P5|W9S0P5_9ROSA	Serine/threonine-protein kinase ATM		Bradi2g35870	AT5G27650.1&Tudor/PWWP/MBT superfamily protein&LOC_Os05g05660.1&PWWP domain containing protein, expressed	AT5G27650	Tudor/PWWP/MBT superfamily protein		7.51223	8.92778	7.81393	8.35551	7.04187	7.77515	7.63965	7.92588	5.84596	7.58256	7.35924	7.59157	6.57591	7.38693	6.62496	6.96095		C23	0		1.7072	1.3668	0.4537	0.7572	0.4626	0.3906	1.0145	0.9627		4.146e-05	0.0009604	0.2555	0.05726	0.2506	0.3283	0.0115	0.01624		FW11000000	FRS000200	WRS100000
TraesCS1A01G089500	tr|A0A0E3JS38|A0A0E3JS38_ECHCG	1-aminocyclopropane-1-carboxylate oxidase		-	-	AT1G77330	2-oxoglutarate (2OG) and Fe(II)-dependent oxygenase superfamily protein		9.39134	9.10749	7.84762	7.70961	8.99581	8.35803	8.83582	7.61082	6.83043	5.39184	5.00148	5.23534	5.69491	4.3598	6.7342	6.23897		C1	511		2.5574	3.5836	2.8613	2.4503	3.2898	4.0275	2.0927	1.3706		2.97e-09	2.007e-14	1.154e-10	3.198e-08	2.411e-14	1.422e-18	1.04e-06	0.001566		FW11111111	FRS220002	WRS202000
TraesCS1A01G089600	tr|A0A0E3JS38|A0A0E3JS38_ECHCG	1-aminocyclopropane-1-carboxylate oxidase		Bradi2g35860	AT1G77330.1&2-oxoglutarate (2OG) and Fe(II)-dependent oxygenase superfamily protein&LOC_Os05g05680.1&1-aminocyclopropane-1-carboxylate oxidase, putative, expressed	-	-		11.9934	13.0801	10.2996	10.9275	11.5173	11.1667	11.0052	10.3446	8.07981	6.91305	6.24001	6.70918	6.09036	5.35668	8.07686	7.57134		C1	700		3.8688	6.177	4.0213	4.1612	5.3692	5.7609	2.8934	2.7421		1.106e-13	7.494e-31	1.928e-14	1.986e-15	1.105e-24	2.59e-27	2.679e-08	1.438e-07		FW11111111	FRS220202	WRS202200
TraesCS1A01G089900	tr|R7W9T4|R7W9T4_AEGTA	Cullin-1		Bradi2g35830	AT4G02570.3&cullin 1&LOC_Os05g05700.1&cullin, putative, expressed	-	-		10.182	11.0199	10.0936	10.3141	9.91107	10.2363	9.68724	10.461	10.0679	9.82421	9.8866	10.1226	9.93254	10.1471	10.2613	10.4037		C12	0		0.1147	1.2025	0.2068	0.1947	-0.0212	0.0876	-0.5738	0.0573		0.442	7.992e-15	0.1567	0.1822	0.8848	0.5479	8.261e-05	0.6936		FW01000000	FRS000000	WRS000000
TraesCS1A01G090300	tr|M7ZRG0|M7ZRG0_TRIUA	Anaphase-promoting complex subunit 7		Bradi2g35800	AT2G39090.1&tetratricopeptide repeat (TPR)-containing protein&LOC_Os05g05720.1&tetratricopeptide repeat domain containing protein, expressed	AT2G39090	tetratricopeptide repeat (TPR)-containing protein		5.69047	4.76855	6.32527	6.21358	6.28911	6.11503	7.02455	6.533	6.89096	5.8783	6.7591	6.66742	6.95647	6.63192	7.4864	7.28001		C3	0		-1.2632	-1.3104	-0.4287	-0.4415	-0.6706	-0.5247	-0.4661	-0.7537		1.484e-08	0.0002869	0.0141	0.01506	0.0001083	0.003816	0.003387	1.121e-05		FW20000000	FRS000010	WRS000001
TraesCS1A01G090800	tr|V4L2F6|V4L2F6_EUTSA	Flavin-containing monooxygenase		-	-	-	-		7.34238	4.428	7.837	4.35169	8.49159	5.69495	7.54497	3.86771	7.69844	2.71359	6.77224	4.32767	8.65765	4.89613	7.09122	2.94013		C17	0		-0.3347	2.9017	1.0454	0.0414	-0.1626	0.7892	0.4452	0.9796		0.6378	0.005375	0.1392	0.9554	0.8174	0.2747	0.5285	0.2065		FW00000000	FRS000000	WRS000000
TraesCS1A01G091100	tr|G7ISH3|G7ISH3_MEDTR	Chromatin remodeling factor, putative		Bradi2g35740	AT3G06400.2&chromatin-remodeling protein 11&LOC_Os05g05780.1&chromatin-remodeling complex ATPase chain, putative, expressed	AT3G06400	chromatin-remodeling protein 11		9.46531	9.37053	9.7776	9.44934	8.99702	9.20927	8.98977	9.86337	9.88517	9.31225	9.78928	9.84693	9.84431	9.6433	10.3073	10.09		C18	0		-0.4206	0.0494	-0.0124	-0.3945	-0.8481	-0.4364	-1.3177	-0.2265		0.02092	0.7996	0.9444	0.02688	2.022e-06	0.01459	1.162e-13	0.2013		FW00000020	FRS000000	WRS000000
TraesCS1A01G091400	sp|Q8K9H6|DEAD_BUCAP	ATP-dependent RNA helicase DeaD		Bradi2g35707	AT5G27680.1&RECQ helicase SIM&LOC_Os05g05810.1&DEAD-box ATP-dependent RNA helicase, putative, expressed	AT5G27680	RECQ helicase SIM		6.68328	6.86098	6.30954	6.02553	6.11637	6.29726	5.03418	6.15162	6.46476	6.07356	5.95753	5.74703	6.01466	5.97998	5.96856	6.18968		C6	0		0.2339	1.0969	0.3556	0.2705	0.1004	0.3101	-0.967	-0.0378		0.3421	0.0001382	0.131	0.271	0.6681	0.1931	0.0001065	0.8735		FW01000000	FRS000020	WRS000000
TraesCS1A01G091500	tr|B9H112|B9H112_POPTR	Starch synthase family protein		Bradi3g15027	AT1G11720.2&starch synthase 3&LOC_Os08g09230.2&starch synthase III, putative, expressed	-	-		5.82889	7.46529	5.66275	8.48853	5.33112	8.56163	5.62312	8.73984	5.22574	9.66815	6.1827	8.75965	5.18678	9.69521	6.58515	9.10059		C22	0		0.4945	-2.1858	-0.5203	-0.2697	0.1428	-1.1223	-0.9587	-0.3572		0.3422	1.097e-05	0.2915	0.5732	0.7757	0.01881	0.05043	0.455		FW02000000	FRS000000	WRS000000
TraesCS1A01G092700	tr|M7YEH9|M7YEH9_TRIUA	Bifunctional protein FolD		Bradi2g35690	AT3G12290.1&Amino acid dehydrogenase family protein&LOC_Os05g05830.1&bifunctional protein folD, putative, expressed	AT3G12290	Amino acid dehydrogenase family protein		9.50737	8.74682	9.45373	9.01722	10.018	9.66595	10.1443	9.5111	10.2809	10.4843	9.98014	9.62957	10.1268	10.111	10.2039	10.0155		C2	0		-0.7862	-1.8091	-0.5253	-0.6137	-0.1081	-0.4446	-0.0597	-0.504		4.529e-05	3.468e-18	0.005426	0.001285	0.5652	0.01852	0.7505	0.007748		FW02000000	FRS000000	WRS000000
TraesCS1A01G093300	tr|N1QUZ6|N1QUZ6_AEGTA	Glucan 1,3-beta-glucosidase		-	-	-	-		7.82093	8.79026	6.01896	6.51003	5.94464	5.73182	5.47087	6.9984	4.81976	3.18976	3.18768	2.49138	4.26408	2.71583	3.63373	2.89628		C1	180		3.0385	6.4431	2.9283	4.1199	1.724	3.1949	1.8917	4.2505		2.287e-13	5.275e-28	2.416e-10	4.82e-16	3.18e-05	3.064e-10	1.96e-05	2.966e-19		FW11000001	FRS222222	WRS000000
TraesCS1A01G093500	tr|A0A1E5UTN6|A0A1E5UTN6_9POAL	BTB/POZ and MATH domain-containing protein 2		-	-	-	-		7.33468	7.25943	4.99183	5.11747	5.65282	5.14045	5.09608	5.79958	1.93493	0	1.50225	0	0.16603	0	2.07161	1.48374		C1	922		5.8757	8.1047	3.9514	6.9972	7.3694	6.9575	3.2813	4.8111		5.677e-18	3.669e-13	2.905e-08	7.466e-10	6.669e-12	9.068e-10	1.729e-07	1.04e-11		FW11000000	FRS222222	WRS000000
TraesCS1A01G093800	tr|B9RFA8|B9RFA8_RICCO	Rubber elongation factor protein, putative		Bradi2g35600	AT3G05500.1&Rubber elongation factor protein (REF)&LOC_Os05g05940.1&stress-related protein, putative, expressed	AT3G05500	Rubber elongation factor protein (REF)		9.9224	11.6941	9.88231	10.1652	9.75977	9.87211	10.0705	9.96966	8.71183	8.86599	9.56374	9.18475	9.07932	8.91583	9.33937	8.88762		C1	0		1.2153	2.8066	0.317	0.9743	0.6767	0.953	0.728	1.0772		0.0004265	7.929e-16	0.3541	0.004452	0.04805	0.005455	0.03331	0.001676		FW11000001	FRS020202	WRS000000
TraesCS1A01G094000	tr|K7VPN2|K7VPN2_MAIZE	Xylosyltransferase 1		Bradi2g35570	AT1G71070.1&Core-2/I-branching beta-1,6-N-acetylglucosaminyltransferase family protein&LOC_Os05g06050.1&N-acetylglucosaminyltransferase, putative, expressed	-	-		6.00449	5.54439	6.52774	6.62089	6.16505	6.60321	6.97057	7.26827	6.87351	6.80089	6.96641	6.9591	6.96012	7.1522	7.46781	7.37324		C4	0		-0.7864	-1.185	-0.4403	-0.3289	-0.8028	-0.5364	-0.4881	-0.1046		0.0002502	2.717e-05	0.01307	0.06785	1.049e-05	0.002398	0.003525	0.5386		FW02000000	FRS000001	WRS000000
TraesCS1A01G094200	tr|G7KTI5|G7KTI5_MEDTR	Villin		Bradi2g35467	AT2G29890.1&villin-like 1&LOC_Os05g06110.1&villin, putative, expressed	-	-		5.59079	3.71094	6.43881	5.53348	6.58024	6.19415	6.69389	6.10865	7.09329	6.22808	7.20839	7.01453	7.31112	6.97472	7.51701	7.17882		C3	0		-1.8614	-2.9665	-0.7741	-1.4783	-0.7325	-0.797	-0.8321	-1.0768		2.866e-10	6.111e-08	0.00123	7.386e-09	0.002078	0.001141	0.0003846	1.278e-05		FW20020002	FRS000010	WRS000000
TraesCS1A01G094500	tr|A0A061GG53|A0A061GG53_THECC	XH/XS domain-containing protein		Bradi2g35460	AT1G15910.1&XH/XS domain-containing protein&LOC_Os05g06130.1&transcription factor X1, putative, expressed	-	-		6.32233	4.35134	0	0	6.61738	5.99649	1.12316	1.16489	7.00078	5.39486	0.352457	0	7.23064	6.40156	2.40938	2.41559		C38	9		-0.7755	-0.8709	-0.9448	0	-0.6158	-0.4125	-1.7465	-1.6728		0.06366	0.1043	0.5204	1	0.1216	0.3102	0.02009	0.04333		FW00000000	FRS000000	WRS200020
TraesCS1A01G094700	tr|R7W1Q8|R7W1Q8_AEGTA	Lipase		Bradi2g35440	AT3G14360.1&alpha/beta-Hydrolases superfamily protein&LOC_Os05g06140.1&lipase, putative, expressed	-	-		11.8582	12.6914	12.2211	12.5282	11.3168	11.8263	12.5391	12.5561	11.6185	13.2269	12.3945	12.5854	11.8933	12.0764	11.8395	12.4525		C5	0		0.239	-0.5319	-0.1722	-0.0569	-0.5727	-0.2483	0.695	0.1028		0.5204	0.1529	0.6428	0.8781	0.1231	0.5038	0.06124	0.7818		FW00000000	FRS000000	WRS000200
TraesCS1A01G094900	tr|M8ANW0|M8ANW0_AEGTA	Phenylalanine ammonia-lyase		-	-	-	-		7.21848	6.14494	6.30268	5.97015	6.95869	6.61259	7.47085	6.69852	4.7357	1.55426	1.84232	3.17958	2.35658	3.24518	3.71108	3.97368		C1	1095		2.4871	4.4254	4.7671	2.835	4.8555	3.4855	3.8205	2.7729		3.754e-07	2.845e-09	3.047e-14	9.095e-08	3.249e-19	4.59e-11	1.984e-14	2.196e-08		FW10001011	FRS000000	WRS000000
TraesCS1A01G095100	sp|A9AIP4|GUAA_BURM1	GMP synthase [glutamine-hydrolyzing]		Bradi2g35180	AT3G05545.1&RING/U-box superfamily protein&LOC_Os05g06270.1&zinc finger, C3HC4 type domain containing protein, expressed	AT3G05545	RING/U-box superfamily protein		9.9945	10.7136	9.34311	9.5673	9.55539	9.47198	9.76827	10.0626	8.86396	9.14605	9.01771	9.12856	9.02426	9.18294	9.55831	9.35353		C1	0		1.1487	1.5939	0.3264	0.4383	0.53	0.2875	0.2102	0.7088		4.95e-16	8.245e-27	0.01783	0.001477	0.0001049	0.03672	0.1205	1.933e-07		FW11000000	FRS020200	WRS000000
TraesCS1A01G095200	tr|W5AMA8|W5AMA8_WHEAT	Gamma-tubulin complex component		Bradi2g35187	AT3G53760.1&GAMMA-TUBULIN COMPLEX PROTEIN 4&LOC_Os05g06260.1&Spc97 / Spc98 family protein, putative, expressed	AT3G53760	GAMMA-TUBULIN COMPLEX PROTEIN 4		5.5888	4.41027	6.27084	5.9672	6.22238	5.93542	6.2097	6.31346	6.73514	6.2348	6.76155	6.72991	6.74517	6.61559	6.98023	6.92324		C3	0		-1.1789	-1.4495	-0.4932	-0.7596	-0.5166	-0.7101	-0.7875	-0.6145		2.067e-06	5.983e-05	0.01421	0.0002957	0.01032	0.0006986	6.592e-05	0.002504		FW20000000	FRS000000	WRS000000
TraesCS1A01G095500	tr|W4ZVQ0|W4ZVQ0_WHEAT	Serine/threonine-protein phosphatase		Bradi2g35150	AT3G05580.1&Calcineurin-like metallo-phosphoesterase superfamily protein&LOC_Os01g24750.1&Ser/Thr protein phosphatase family protein, putative, expressed	AT3G05580	Calcineurin-like metallo-phosphoesterase superfamily protein		9.17115	10.0773	7.64654	8.18124	8.6846	8.48842	8.58464	8.48925	7.2047	6.87301	6.76372	7.10903	6.84815	6.88279	7.47748	7.77435		C1	21		1.9665	3.2086	0.8886	1.0784	1.8425	1.608	1.1078	0.715		6.545e-14	2.319e-30	0.0007386	3.632e-05	8.819e-13	7.941e-10	1.571e-05	0.005344		FW11011110	FRS220202	WRS000000
TraesCS1A01G095600	tr|W4ZWK7|W4ZWK7_WHEAT	WAT1-related protein		Bradi2g39677	AT5G64700.1&nodulin MtN21 /EamA-like transporter family protein&LOC_Os05g01570.1&auxin-induced protein 5NG4, putative, expressed	AT5G64700	nodulin MtN21 /EamA-like transporter family protein		3.85696	3.79833	5.80419	5.57257	4.90576	4.21638	6.74108	5.35989	6.24897	5.93199	6.53393	6.33441	6.67278	5.56582	6.84416	6.4106		C3	0		-2.6772	-2.5336	-0.7322	-0.7658	-1.7822	-1.403	-0.1048	-1.0602		1.813e-06	0.000126	0.112	0.1003	0.0001525	0.004122	0.8174	0.02354		FW00002000	FRS000010	WRS000000
TraesCS1A01G095800	tr|B9STR1|B9STR1_RICCO	Leucine aminopeptidase, putative		Bradi3g21200	AT2G24200.2&Cytosol aminopeptidase family protein&LOC_Os02g55140.1&leucine aminopeptidase, chloroplast precursor, putative, expressed	-	-		10.9017	11.6555	10.1546	10.562	9.72367	10.1292	9.24689	10.6595	8.20916	8.97691	7.9435	8.2326	7.23206	7.78171	7.73394	8.59879		C1	49		2.693	2.6752	2.2093	2.3232	2.49	2.3462	1.5141	2.0579		4.217e-29	8.157e-28	3.119e-20	2.722e-22	4.789e-25	2.156e-22	3.262e-10	4.984e-18		FW11111111	FRS022220	WRS000200
TraesCS1A01G096200	sp|A8A2L0|FADJ_ECOHS	Fatty acid oxidation complex subunit alpha		-	-	-	-		7.03536	6.59747	7.02516	6.80161	6.83116	6.52776	7.68102	7.83496	7.57128	6.86557	7.22023	6.85368	7.44435	6.79476	8.79318	7.90106		C25	0		-0.5825	-0.1659	-0.1972	-0.0502	-0.6179	-0.2759	-1.1176	-0.0664		0.00694	0.5238	0.3226	0.8081	0.001942	0.1861	2.919e-09	0.7306		FW00000020	FRS000001	WRS000010
TraesCS1A01G096300	AT3G14880.2	transcription factor-like protein		Bradi2g21380	AT5G06950.2&bZIP transcription factor family protein&LOC_Os01g59350.1&transcription factor, putative, expressed	-	-		6.19051	4.92575	5.9359	5.712	5.12334	3.68839	6.71086	4.88741	6.52302	3.56725	5.49472	4.93569	5.11266	3.24172	5.96106	5.51766		C17	0		-0.3102	0.6858	0.442	0.7413	0.0107	0.4941	0.7512	-0.644		0.5008	0.264	0.329	0.11	0.9815	0.3619	0.0908	0.1679		FW00000000	FRS000000	WRS000000
TraesCS1A01G096500	tr|H9B8F9|H9B8F9_MISSI	60S ribosomal protein L18-like protein		Bradi2g35090	AT5G27850.1&Ribosomal protein L18e/L15 superfamily protein&LOC_Os05g06310.1&60S ribosomal protein L18-3, putative, expressed	-	-		10.3099	9.62606	10.4622	10.1597	10.4796	10.466	11.3	11.2925	10.082	10.354	10.3851	10.4761	10.5211	10.533	11.1542	11.187		C25	0		0.2279	-0.729	0.0772	-0.3185	-0.042	-0.0661	0.1463	0.1054		0.144	1.274e-05	0.6126	0.03739	0.7823	0.6645	0.3332	0.4866		FW00000000	FRS000001	WRS000010
TraesCS1A01G096600	tr|I7D3E0|I7D3E0_HORVU	Ethylene receptor		Bradi2g35080	AT1G66340.1&Signal transduction histidine kinase, hybrid-type, ethylene sensor&LOC_Os05g06320.2&ethylene receptor, putative, expressed	-	-		7.33325	6.54659	7.65317	7.20824	7.31614	6.99611	7.71603	7.65827	7.69871	6.51979	6.95877	6.8752	7.5074	6.76447	7.77849	7.24553		C11	0		-0.3578	-0.1243	0.6966	0.3471	-0.2027	0.2304	-0.0606	0.4138		0.02911	0.5919	3.588e-06	0.02752	0.1672	0.1492	0.6689	0.005614		FW00000000	FRS000001	WRS000000
TraesCS1A01G097000	tr|A0A0F7GY80|A0A0F7GY80_9ROSI	Chlororespiratory reduction31		Bradi3g21280	AT4G23890.1LOC_Os07g09800.1&expressed protein	AT4G23890	NAD(P)H-quinone oxidoreductase subunit S		5.41235	5.91514	5.4739	5.27272	5.50243	5.47942	6.61759	4.8359	5.77656	7.7097	5.47221	5.08013	6.20573	5.69249	5.53713	5.17163		C20	0		-0.338	-1.731	0.0027	0.183	-0.6997	-0.2016	1.0688	-0.3368		0.6442	0.01961	0.997	0.7999	0.3263	0.7783	0.1328	0.6421		FW00000000	FRS000000	WRS020202
TraesCS1A01G097200	tr|A0A0K9PNX3|A0A0K9PNX3_ZOSMR	Fe/S biogenesis protein nfuA		Bradi2g35070	AT3G20970.1&NFU domain protein 4&LOC_Os05g06330.1&nifU, putative, expressed	AT3G20970	NFU domain protein 4		8.32945	8.91246	7.96486	7.94379	8.33284	8.17767	8.74774	8.86715	8.01882	7.74002	7.82143	7.48199	8.02548	7.76574	8.61951	8.61998		C25	0		0.3449	1.1724	0.1478	0.478	0.3104	0.405	0.1275	0.2475		0.01828	4.541e-13	0.2845	0.0008178	0.02045	0.00355	0.3274	0.05987		FW01000000	FRS020000	WRS000000
TraesCS1A01G097300	tr|B9RNI7|B9RNI7_RICCO	GATA transcription factor, putative		Bradi2g35057	AT5G26930.1&GATA transcription factor 23&LOC_Os01g24070.1&GATA zinc finger domain containing protein, expressed	AT5G26930	GATA transcription factor 23		6.50609	6.76675	6.24426	6.83284	6.34508	6.34056	6.1325	6.06153	6.05667	6.67873	6.21848	5.66673	6.03859	6.086	5.81858	5.97764		C1	0		0.4934	0.2657	0.0271	1.1732	0.3113	0.2562	0.3108	0.0813		0.04442	0.3276	0.9034	3.132e-07	0.1595	0.2579	0.1704	0.7261		FW00010000	FRS000000	WRS000000
TraesCS1A01G097600	tr|A0A1D1XTE5|A0A1D1XTE5_9ARAE	tRNA (Guanine(26)-N(2))-dimethyltransferase		Bradi2g35030	AT2G25920.1LOC_Os05g06420.1&expressed protein	AT2G25920	pollen-specific LRR extensin-like protein		6.07932	5.03996	6.30736	5.99386	6.41289	6.34613	7.38702	6.61615	7.25886	7.13339	6.96578	6.65811	7.19128	7.09214	7.51384	7.27037		C2	0		-1.3747	-2.1421	-0.6635	-0.6751	-0.7734	-0.7629	-0.1334	-0.6595		3.247e-10	2.732e-11	0.0002459	0.0004615	1.387e-05	2.591e-05	0.4201	0.000224		FW22000000	FRS000010	WRS000000
TraesCS1A01G099000	tr|F4JI90|F4JI90_ARATH	Peroxisomal membrane (Mpv17/PMP22) family protein		Bradi1g15450	AT1G52870.2&Peroxisomal membrane 22 kDa (Mpv17/PMP22) family protein&LOC_Os03g38730.1&peroxisomal membrane protein, putative, expressed	AT1G52870	Peroxisomal membrane 22 kDa (Mpv17/PMP22) family protein		8.27763	9.29679	7.90925	8.54368	7.9733	7.83565	8.70828	8.45061	8.63924	8.11744	7.98031	7.93134	7.89726	7.71673	8.26951	8.71917		C12	0		-0.3325	1.2402	-0.0713	0.6157	0.0779	0.1189	0.4378	-0.2693		0.1236	4.727e-08	0.7353	0.003428	0.7111	0.5768	0.03458	0.1954		FW01000000	FRS000200	WRS000000
TraesCS1A01G099100	tr|D0U5L9|D0U5L9_AVESA	Cellulose synthase-like protein		Bradi3g45515	AT3G03050.1&cellulose synthase-like D3&LOC_Os07g36610.1&CSLF9 - cellulose synthase-like family F; beta1,3;1,4 glucan synthase, expressed	-	-		3.84128	7.91165	4.04657	5.26418	4.65275	6.39943	5.82943	6.12488	3.11088	6.72263	4.65771	6.21785	4.10038	6.32501	4.29382	5.71166		C5	0		1.0202	1.1746	-0.6335	-0.972	0.555	0.0782	1.5598	0.4144		0.1328	0.03955	0.2804	0.08353	0.3397	0.8876	0.006369	0.4577		FW00000000	FRS020202	WRS000000
TraesCS1A01G099300	tr|B9RNG7|B9RNG7_RICCO	Chaperone protein dnaJ, putative		Bradi2g34950	AT3G62600.1&DNAJ heat shock family protein&LOC_Os05g06440.1&dnaJ homolog subfamily B member 11 precursor, putative, expressed	AT3G62600	DNAJ heat shock family protein		9.17166	8.32945	8.85301	8.82634	8.84747	8.68985	9.13485	9.35567	8.72113	8.63455	8.67162	8.88252	8.15052	8.80658	9.3812	9.38812		C25	0		0.4275	-0.3162	0.1826	-0.0533	0.6997	-0.1226	-0.2458	-0.0324		0.004791	0.07508	0.21	0.7157	1.764e-06	0.4025	0.08477	0.8214		FW00000000	FRS000001	WRS000000
TraesCS1A01G099400	tr|Q9ZRA7|Q9ZRA7_WHEAT	Tubulin beta chain		Bradi2g34960	AT5G05620.1&gamma-tubulin complex protein 2&LOC_Os05g06450.1&tubulin/FtsZ domain containing protein, putative, expressed	AT5G05620	gamma-tubulin complex protein 2		6.67027	4.51544	7.24125	6.76784	6.95164	6.78781	7.13438	7.05341	7.28169	7.21409	7.48245	7.38256	7.43719	7.25007	7.57843	7.59295		C3	0		-0.7337	-2.2784	-0.2425	-0.6288	-0.4824	-0.4783	-0.4539	-0.5428		1.553e-05	2.082e-13	0.0692	1.062e-05	0.0003917	0.0007694	0.0005507	8.259e-05		FW02000000	FRS010101	WRS000000
TraesCS1A01G099500	tr|W5AN92|W5AN92_WHEAT	Dihydrolipoyl dehydrogenase		Bradi2g12520	AT3G16950.1&lipoamide dehydrogenase 1&LOC_Os01g23610.1&dihydrolipoyl dehydrogenase, putative, expressed	AT3G16950	lipoamide dehydrogenase 1		9.37108	8.69763	9.32581	9.25737	8.98758	9.13645	9.08575	9.58052	9.53391	9.76252	9.45779	9.8327	9.55455	10.0172	9.66679	10.2172		C14	0		-0.1734	-1.0638	-0.1317	-0.5743	-0.5667	-0.8811	-0.5811	-0.6361		0.4197	3.396e-06	0.5322	0.006474	0.007271	2.891e-05	0.005772	0.002465		FW02000000	FRS000000	WRS000000
TraesCS1A01G100400	tr|Q6ZF83|Q6ZF83_ORYSJ	Serine/threonine-protein kinase		-	-	-	-		9.12955	8.68294	8.52686	8.10847	8.45701	7.94769	7.98012	8.50471	7.72121	7.58829	7.67668	7.51105	7.69224	7.45591	7.84239	7.61409		C1	210		1.4227	1.0578	0.849	0.6059	0.7635	0.4879	0.1382	0.8915		1.489e-10	1.373e-05	9.854e-05	0.006198	0.0004306	0.02778	0.5262	4.664e-05		FW11000000	FRS000020	WRS000000
TraesCS1A01G100600	tr|A0A059XQ60|A0A059XQ60_CICAR	Serine protease		Bradi2g36130	AT2G47940.1&DEGP protease 2&LOC_Os05g05480.1&OsDegp6 - Putative Deg protease homologue, expressed	AT2G47940	DEGP protease 2		6.57137	4.85263	6.81401	6.23915	6.7189	6.47042	7.35908	7.16812	8.1207	7.80219	7.42348	7.27757	8.00857	7.7226	8.31042	8.05506		C2	0		-1.74	-3.0099	-0.6102	-1.0471	-1.2917	-1.2545	-0.9549	-0.8875		1.467e-08	4.056e-13	0.03356	0.0003709	6.477e-06	1.438e-05	0.0006838	0.001841		FW22022200	FRS000001	WRS000000
TraesCS1A01G101200	AT5G45060.2	Disease resistance protein (TIR-NBS-LRR class) family		-	-	-	-		7.6393	4.90809	9.18425	8.01294	8.17569	7.53312	7.81211	8.48905	9.55248	9.659	10.2624	9.74627	9.66188	9.43848	9.82127	9.41594		C4	0		-1.9301	-4.961	-1.0748	-1.7292	-1.4846	-1.9033	-2.0095	-0.925		1.433e-10	6.296e-32	0.0001943	2.926e-09	3.255e-07	7.817e-11	4.642e-12	0.001457		FW22222220	FRS110101	WRS000000
TraesCS1A01G101300	tr|C1KAE3|C1KAE3_HORVU	NBS-LRR disease resistance protein-like protein		-	-	-	-		7.61264	5.95111	9.36565	8.22023	8.40527	7.83285	7.97581	8.49921	9.42726	9.41877	10.2588	9.81672	9.87373	9.36144	9.64729	9.0918		C4	0		-1.8056	-3.7141	-0.8907	-1.5933	-1.4667	-1.5248	-1.6714	-0.5916		3.505e-10	1.37e-25	0.001168	8.751e-09	1.089e-07	4.163e-08	1.496e-09	0.03279		FW22022220	FRS110101	WRS000000
TraesCS1A01G102300	tr|C0PFZ2|C0PFZ2_MAIZE	Sodium/hydrogen exchanger		Bradi2g36000	AT3G05030.1&sodium hydrogen exchanger 2&LOC_Os05g05590.1&transporter, monovalent cation:proton antiporter-2 family, putative, expressed	-	-		7.14391	6.62795	7.26541	7.37671	7.37488	7.03267	8.08178	7.93328	7.90179	7.78987	7.79324	7.66586	7.63178	7.5722	8.29446	8.41747		C2	0		-0.7806	-1.0664	-0.5306	-0.2915	-0.2599	-0.5352	-0.2169	-0.4858		2.769e-05	2.054e-06	0.001511	0.08537	0.1189	0.001815	0.174	0.002764		FW02000000	FRS000001	WRS000000
TraesCS1A01G102500	tr|A0A0K9NKV4|A0A0K9NKV4_ZOSMR	4-hydroxy-tetrahydrodipicolinate reductase		Bradi3g11590	AT3G59890.1&Dihydrodipicolinate reductase, bacterial/plant&LOC_Os02g24020.1&dihydrodipicolinate reductase, putative, expressed	AT3G59890	Dihydrodipicolinate reductase%2C bacterial/plant		7.27167	5.35831	7.78991	7.42453	8.00855	7.8788	8.44028	8.38067	7.97694	7.9456	7.91758	8.09348	8.21825	8.20237	8.64636	8.57879		C3	0		-0.7264	-2.4548	-0.128	-0.6681	-0.208	-0.326	-0.2069	-0.1979		0.001209	1.348e-14	0.5366	0.001454	0.31	0.1147	0.3063	0.3322		FW02000000	FRS010111	WRS000000
TraesCS1A01G102700	tr|Q9SP56|Q9SP56_WHEAT	Glutathione S-transferase		-	-	-	-		8.6733	10.3534	6.86253	7.94819	6.69803	6.8336	7.96059	7.64657	3.11764	2.6774	3.02506	2.04545	2.49786	1.41803	3.50957	2.61615		C1	926		5.6335	7.9023	3.888	6.011	4.2874	5.7295	4.4557	5.1107		4.591e-13	9.998e-20	4.901e-07	2.672e-13	3.006e-08	1.136e-10	4.069e-09	7.531e-11		FW11111111	FRS022202	WRS000000
TraesCS1A01G102800	tr|M1HIR7|M1HIR7_ELAGV	Glutathione S-transferase		Bradi2g35980	AT3G62760.1&Glutathione S-transferase family protein&LOC_Os01g27210.1&glutathione S-transferase, putative, expressed	-	-		7.99922	8.83167	6.86676	7.77682	7.03431	6.92953	7.03635	6.55414	2.54241	3.18147	3.66675	3.06959	3.3471	2.8058	3.22676	2.66819		C1	1861		5.6762	6.1876	3.2185	4.7133	3.7164	4.2132	3.8546	3.9943		6.577e-14	1.681e-14	4.605e-06	6.18e-11	1.027e-07	9.933e-09	6.042e-08	5.189e-08		FW11111110	FRS000202	WRS000000
TraesCS1A01G102900	tr|A0A089QAC9|A0A089QAC9_9POAL	Glutathione S-transferase		Bradi2g35930	AT3G62760.1&Glutathione S-transferase family protein&LOC_Os05g05620.1&glutathione S-transferase, putative, expressed	-	-		7.82563	8.48765	6.68554	6.63432	7.87928	7.36591	7.06366	6.65191	2.83248	4.31442	3.52435	4.08592	3.61112	4.25805	2.99397	4.16305		C1	666		5.2429	4.333	3.2698	2.5144	4.3109	3.1406	4.2198	2.5271		1.249e-22	2.241e-17	1.336e-11	7.266e-08	6.947e-21	1.101e-11	5.392e-17	4.732e-08		FW11101111	FRS220202	WRS000000
TraesCS1A01G103000	tr|M4PWZ9|M4PWZ9_MUSAC	Glutathione S-transferase		-	-	-	-		7.52451	9.18265	5.27793	6.52449	6.06993	6.08476	5.49954	5.43217	2.24822	2.81255	1.71365	2.20344	0.449852	0.659407	1.84417	0.32239		C1	1092		5.5788	6.5333	3.8431	4.551	6.6545	6.2613	3.9298	6.4131		2.05e-10	5.721e-13	1.847e-05	1.644e-07	1.618e-10	1.043e-08	8.605e-06	8.887e-08		FW11000000	FRS220202	WRS000000
TraesCS1A01G103500	tr|A0A1D6A1Q8|A0A1D6A1Q8_WHEAT	Alpha-galactosidase		-	-	-	-		5.30229	0.857822	6.67415	6.9141	4.99201	5.37555	5.38424	6.147	4.60973	4.0905	6.81294	7.63231	5.35745	5.4357	6.16129	6.74365		C35	0		0.6202	-3.3705	-0.1412	-0.7126	-0.3689	-0.0711	-0.7839	-0.601		0.1783	0.0007127	0.7209	0.06966	0.378	0.8645	0.0531	0.1334		FW00000000	FRS110000	WRS110001
TraesCS1A01G103600	tr|W5F620|W5F620_WHEAT	Alpha-galactosidase		-	-	-	-		8.05334	9.62189	7.86894	9.56542	7.56698	9.61764	8.13475	10.1205	7.08851	10.6534	8.09705	10.3689	7.10303	10.5055	7.1071	10.7112		C22	0		0.9455	-1.0256	-0.2264	-0.7957	0.4625	-0.8785	1.0236	-0.5845		0.05199	0.03322	0.637	0.09519	0.3369	0.06535	0.03335	0.22		FW00000000	FRS000000	WRS000000
TraesCS1A01G103900	tr|B9R6R5|B9R6R5_RICCO	Receptor protein kinase, putative		Bradi4g00900	AT1G09970.1&Leucine-rich receptor-like protein kinase family protein&LOC_Os12g43640.1&receptor-like protein kinase HAIKU2 precursor, putative, expressed	AT1G09970	Leucine-rich receptor-like protein kinase family protein		9.39858	9.75715	8.49713	8.63421	7.83606	7.88861	8.50314	8.20259	6.38906	7.55104	6.07518	5.66149	5.82625	5.91585	5.9228	4.98647		C1	289		2.9777	2.1575	2.3893	2.9229	1.9828	1.9484	2.5475	3.1877		3.165e-06	0.0007961	0.0001826	5.196e-06	0.001894	0.002354	6.662e-05	7.786e-07		FW11111111	FRS000200	WRS020002
TraesCS1A01G104000	tr|M8C1J6|M8C1J6_AEGTA	F-box protein		-	-	-	-		5.44358	5.80597	5.16839	6.06474	5.52053	6.11154	5.49063	6.0164	5.30735	7.45081	5.75803	6.53174	5.53937	6.86141	5.60713	6.61102		C39	0		-0.0814	-1.455	-0.5954	-0.4895	-0.0144	-0.7568	-0.1041	-0.5994		0.8108	2.264e-05	0.04463	0.08099	0.9605	0.006114	0.7194	0.0326		FW02000000	FRS000000	WRS000000
TraesCS1A01G104500	tr|M7ZJX5|M7ZJX5_TRIUA	Replication protein A 70 kDa DNA-binding subunit		-	-	-	-		3.90616	5.70606	6.56603	6.63399	5.64309	6.25048	5.96583	6.8229	4.48193	5.91488	6.65796	7.01595	6.73855	6.6632	6.81252	7.13774		C7	0		-0.7451	-0.3873	-0.0896	-0.3795	-1.1095	-0.4131	-0.8648	-0.316		0.0596	0.2698	0.6742	0.07431	8.118e-07	0.05838	5.904e-05	0.132		FW00002000	FRS000001	WRS111111
TraesCS1A01G105700	AT3G13460.4	evolutionarily conserved C-terminal region 2		Bradi2g34785	AT1G48110.2&evolutionarily conserved C-terminal region 7&LOC_Os01g22630.2&ECT protein, putative, expressed	-	-		4.99441	2.55155	4.63298	4.28938	7.17165	6.83727	6.1908	5.99307	4.99591	4.29796	4.40245	4.75507	7.79742	7.21734	6.86796	6.86887		C7	0		0.0169	-1.8858	0.2462	-0.4978	-0.6279	-0.3923	-0.6824	-0.8858		0.9564	0.002393	0.3963	0.09746	0.002115	0.06333	0.001534	8.284e-05		FW00000000	FRS001100	WRS001111
TraesCS1A01G105800	tr|M8BGC7|M8BGC7_AEGTA	GDSL esterase/lipase		Bradi2g34790	AT1G09390.1&GDSL-like Lipase/Acylhydrolase superfamily protein&LOC_Os01g22640.1&GDSL-like lipase/acylhydrolase, putative, expressed	-	-		9.25718	8.97253	9.59648	9.27769	9.68237	9.2665	10.486	9.71033	9.27133	9.16063	9.6216	9.2128	9.41263	9	9.99197	9.64691		C25	0		-0.0302	-0.2472	-0.0251	0.063	0.2691	0.2663	0.4932	0.0632		0.8939	0.3035	0.9098	0.7771	0.2235	0.2321	0.02497	0.7752		FW00000000	FRS000010	WRS000000
TraesCS1A01G105900	tr|A0A1D1YZH1|A0A1D1YZH1_9ARAE	GDSL esterase/lipase		Bradi2g34800	AT1G09390.1&GDSL-like Lipase/Acylhydrolase superfamily protein&LOC_Os05g06710.1&GDSL-like lipase/acylhydrolase, putative, expressed	-	-		9.18083	9.18092	8.62122	8.54168	8.96465	8.42471	9.51577	8.77898	7.28871	7.87941	7.71934	7.61057	7.2899	7.57203	8.06525	7.8145		C1	311		1.9093	1.3159	0.9	0.9265	1.6717	0.8524	1.4469	0.9621		1.561e-08	0.0001587	0.006897	0.005589	5.045e-07	0.01081	1.244e-05	0.003857		FW11001010	FRS000000	WRS000000
TraesCS1A01G106100	tr|A0A072U2X8|A0A072U2X8_MEDTR	E3 ubiquitin-protein ligase		Bradi2g34820	AT3G17205.3&ubiquitin protein ligase 6&LOC_Os05g06690.2&HECT-domain domain containing protein, expressed	AT3G17205	ubiquitin protein ligase 6		9.9063	10.0874	9.45786	9.57487	9.08766	9.11844	8.83136	9.93794	9.31865	8.80264	9.21796	9.15276	9.15072	8.94602	9.67355	9.64035		C6	0		0.5941	1.307	0.239	0.4266	-0.0634	0.1703	-0.8425	0.2972		0.004815	3.559e-09	0.2511	0.04102	0.7611	0.4166	5.187e-05	0.152		FW01000000	FRS000220	WRS000000
TraesCS1A01G106600	tr|B5UB77|B5UB77_HORBU	Universal stress protein		Bradi2g34910	AT3G17020.1&Adenine nucleotide alpha hydrolases-like superfamily protein&LOC_Os05g06500.1&universal stress protein domain containing protein, putative, expressed	AT3G17020	Adenine nucleotide alpha hydrolases-like superfamily protein		10.3666	11.878	9.7679	10.0575	10.1455	9.8313	10.1771	9.98577	8.98705	9.02175	8.94134	8.3127	8.79011	8.26793	9.20015	8.51757		C1	108		1.3834	2.8483	0.8251	1.737	1.352	1.5612	0.9744	1.4654		1.691e-07	3.395e-26	0.001702	5.089e-11	2.554e-07	3.646e-09	0.0002014	2.722e-08		FW11011101	FRS020202	WRS000000
TraesCS1A01G107100	tr|A0A151U7N8|A0A151U7N8_CAJCA	Endo-1,4-beta-xylanase		-	-	-	-		6.33183	3.79547	6.80144	7.61445	5.44522	5.20277	6.70518	6.14566	5.41239	4.39129	7.00834	7.43483	5.4984	4.91331	6.31852	6.51929		C7	0		0.9427	-1.0861	-0.2075	0.1784	-0.0568	0.3013	0.3878	-0.3759		0.06214	0.1216	0.6652	0.7085	0.9084	0.5513	0.4208	0.439		FW00000000	FRS010000	WRS110000
TraesCS1A01G107200	tr|B6UEE8|B6UEE8_MAIZE	Pyrophosphate-energized vacuolar membrane proton pump		Bradi2g34930	AT1G15690.1&Inorganic H pyrophosphatase family protein&LOC_Os05g06480.1&inorganic H+ pyrophosphatase, putative, expressed	-	-		5.4484	9.0922	4.26378	8.34448	5.79374	9.58098	6.73102	8.47084	3.46917	10.6112	5.19018	8.60481	3.09457	9.86747	2.90523	8.22432		C5	0		1.9979	-1.4727	-0.9186	-0.2531	2.7228	-0.2768	3.856	0.2387		0.025	0.08256	0.288	0.7647	0.001791	0.7431	1.246e-05	0.7778		FW00000010	FRS000000	WRS000002
TraesCS1A01G107300	tr|M8BLB5|M8BLB5_AEGTA	Serine/threonine-protein phosphatase 4 regulatory subunit 3		Bradi2g34980	AT3G06670.1&binding&LOC_Os01g23590.1&suppressor of Mek, putative, expressed	-	-		7.66577	6.78899	8.11404	7.70475	8.34054	8.02375	8.06129	8.09176	8.63615	8.26175	8.6188	8.41368	8.75765	8.57713	8.84437	8.84526		C3	0		-0.9815	-1.356	-0.5042	-0.7099	-0.4179	-0.5566	-0.7883	-0.7531		1.414e-06	3.154e-08	0.007696	0.0002331	0.02621	0.003456	2.766e-05	7.348e-05		FW02000000	FRS000101	WRS000000
TraesCS1A01G107500	tr|D5KXI5|D5KXI5_EUCNI	Fasciclin-like arabinogalactan protein		Bradi2g34650	AT5G03170.1&FASCICLIN-like arabinogalactan-protein 11&LOC_Os05g07060.1&fasciclin domain containing protein, expressed	-	-		0	0	3.84382	3.15422	4.19667	1.49382	7.36601	3.96464	4.0991	3.19445	5.45418	4.04785	4.74442	3.93333	6.24835	4.18578		C3	0		-4.6859	-2.906	-1.6263	-0.9558	-0.5564	-2.7035	1.0941	-0.2291		0.0002593	0.02861	0.05205	0.2706	0.506	0.004257	0.1796	0.7875		FW00000000	FRS000010	WRS000000
TraesCS1A01G107600	AT2G15530.6	RING/U-box superfamily protein		Bradi2g34660	AT5G42940.1&RING/U-box superfamily protein&LOC_Os05g07070.2&zinc finger, C3HC4 type domain containing protein, expressed	AT2G37150	RING/U-box superfamily protein		7.78867	8.63606	7.22163	7.93114	6.92925	7.46361	7.21514	8.15817	7.65558	7.4304	7.60436	7.45524	7.3058	7.47195	7.86025	8.00567		C12	0		0.1889	1.1489	-0.386	0.4881	-0.3784	-0.0079	-0.6464	0.152		0.4261	4.897e-06	0.09287	0.03312	0.1035	0.9727	0.004501	0.5002		FW01000000	FRS000200	WRS000000
TraesCS1A01G107700	tr|B6SQ50|B6SQ50_MAIZE	MYB-related transcription factor		Bradi2g34670	AT5G52660.2&Homeodomain-like superfamily protein&LOC_Os05g07010.2&myb-like DNA-binding domain containing protein, expressed	-	-		4.74031	7.29978	3.28045	3.39755	4.82161	4.76035	4.48037	3.84076	2.4011	0	1.10205	0.666726	1.09228	0	1.46388	0.834954		C1	270		2.5455	8.1325	2.8553	3.4006	4.5409	6.62	3.4735	3.8873		0.0002959	1.437e-12	0.001061	0.0003454	5.606e-09	1.175e-08	4.816e-06	2.679e-05		FW01000000	FRS020202	WRS000000
TraesCS1A01G108500	tr|A0A1D1YAF1|A0A1D1YAF1_9ARAE	Ubiquitin carboxyl-terminal hydrolase 12		Bradi2g34730	AT3G17380.1&TRAF-like family protein&LOC_Os10g33830.1&MATH domain containing protein, expressed	-	-		5.27243	1.78109	4.90048	4.96014	5.41213	4.56998	8.28311	7.69548	5.58263	3.79761	4.81772	5.04744	5.60902	4.86478	8.08604	8.48542		C25	0		-0.3356	-1.5921	0.0875	-0.0763	-0.2093	-0.2978	0.1975	-0.7916		0.2865	0.04746	0.7687	0.7983	0.4408	0.336	0.3974	0.0007949		FW00000000	FRS000011	WRS000011
TraesCS1A01G109300	tr|A0A0G2T442|A0A0G2T442_9ROSI	Pentatricopeptide repeat superfamily protein		Bradi2g36217	AT4G35850.1&Pentatricopeptide repeat (PPR) superfamily protein&LOC_Os05g05320.1&PPR repeat domain containing protein, putative, expressed	AT4G35850	Pentatricopeptide repeat (PPR) superfamily protein		7.98757	7.03876	7.91119	7.66512	8.30853	8.34047	8.395	8.25886	8.42677	8.38314	8.19992	8.3856	8.49151	8.79716	8.36989	8.64744		C3	0		-0.5032	-1.248	-0.2881	-0.7238	-0.182	-0.4612	0.0245	-0.3881		0.01852	6.878e-07	0.1579	0.0004389	0.3666	0.0222	0.9031	0.05545		FW02000000	FRS000101	WRS000000
TraesCS1A01G109400	tr|M7YXH4|M7YXH4_TRIUA	PAX-interacting protein 1		Bradi2g36210	AT3G21480.1&BRCT domain-containing DNA repair protein&LOC_Os05g05440.1&expressed protein	AT3G21480	BRCT domain-containing DNA repair protein		5.67469	5.05704	6.0504	5.55822	5.59315	5.701	5.33741	5.89339	6.42189	5.85688	6.17807	6.45753	6.76426	6.30497	6.54972	6.40909		C4	0		-0.8686	-0.9641	-0.1319	-0.8989	-1.1843	-0.6247	-1.2434	-0.5246		0.001079	0.009319	0.5583	0.0001295	1.993e-07	0.006974	5.203e-08	0.02232		FW00002000	FRS000000	WRS000000
TraesCS1A01G110000	tr|C6ZRQ0|C6ZRQ0_SOYBN	Kinase-like protein		Bradi3g37600	AT2G05940.1&Protein kinase superfamily protein&LOC_Os08g35600.1&tyrosine protein kinase domain containing protein, putative, expressed	-	-		10.2246	10.8003	8.25601	8.72347	9.05493	8.80382	8.25431	8.83919	4.65144	1.21787	3.1956	2.94225	2.72327	1.15376	5.12583	4.55848		C1	802		5.559	9.5166	5.1213	5.7551	6.4663	8.1511	3.1138	4.274		1.033e-22	2.699e-31	1.041e-17	3.308e-21	2.28e-27	7.293e-24	2.328e-08	3.441e-14		FW11111111	FRS220222	WRS000000
TraesCS1A01G110400	tr|A0A0H3Y7K3|A0A0H3Y7K3_SALMI	Basic helix-loop-helix transcription factor		Bradi2g34600	AT2G40200.1&basic helix-loop-helix (bHLH) DNA-binding superfamily protein&LOC_Os01g06640.1&basic helix-loop-helix, putative, expressed	-	-		6.10159	7.22126	6.26755	5.77058	6.26665	5.24708	6.11367	5.43903	4.16764	2.8222	4.89693	3.63904	3.45942	2.49856	4.13687	3.20806		C1	436		2.0659	4.1016	1.4009	2.0871	2.878	2.9727	2.0204	2.3379		6.932e-08	8.2e-18	3.271e-05	4.249e-08	2.047e-15	5.792e-10	1.231e-08	9.093e-09		FW01000000	FRS020202	WRS000000
TraesCS1A01G110600	AT4G03230.6	G-type lectin S-receptor-like Serine/Threonine-kinase		-	-	-	-		7.77234	1.77644	7.79448	7.41059	7.28498	6.22233	7.30264	6.0071	7.03393	5.42431	8.44021	8.02564	6.9538	5.95836	6.9307	7.06172		C35	0		0.719	-3.5509	-0.6426	-0.6101	0.335	0.2545	0.3733	-1.0603		0.06879	1.23e-05	0.09447	0.1147	0.3883	0.5257	0.3365	0.00759		FW00000002	FRS010000	WRS110001
TraesCS1A01G110900	tr|A0A1E5W418|A0A1E5W418_9POAL	6-phosphofructo-2-kinase/fructose-2, 6-bisphosphatase		Bradi2g34580	AT1G07110.1&fructose-2,6-bisphosphatase&LOC_Os05g07130.2&6PF-2-K/Fru-2,6-P2ASE liver isozyme, putative, expressed	AT1G07110	fructose-2%2C6-bisphosphatase		7.35928	6.98968	7.22623	7.1996	7.90457	7.66162	7.77543	7.73792	8.68794	8.43845	7.96442	7.91487	8.65312	8.27997	8.4859	8.60097		C2	2		-1.3572	-1.4051	-0.7413	-0.7104	-0.7495	-0.6164	-0.7168	-0.8646		7.653e-11	5.754e-09	0.0001633	0.0003606	8.858e-05	0.001496	0.0001771	7.911e-06		FW22000000	FRS000000	WRS000000
TraesCS1A01G111000	AT1G10970.2	zinc transporter		Bradi2g34560	AT2G30080.1&ZIP metal ion transporter family&LOC_Os05g07210.1&metal cation transporter, putative, expressed	AT2G30080	ZIP metal ion transporter family		7.04571	7.45349	6.84602	7.0683	6.93256	6.56571	7.10884	7.0037	6.0242	5.50111	6.66134	6.4544	6.33982	5.92531	6.63249	6.54491		C1	0		1.0635	1.947	0.1875	0.6262	0.5915	0.6444	0.4772	0.4605		4.983e-06	5.318e-13	0.3698	0.003208	0.004573	0.00386	0.02046	0.02917		FW11000000	FRS000000	WRS000000
TraesCS1A01G111100	tr|W9R9R3|W9R9R3_9ROSA	Aspartate--tRNA ligase		-	-	-	-		6.5203	6.07986	7.30825	7.07616	7.02559	7.28644	7.0107	7.32429	7.98449	7.72958	7.59343	7.62398	7.95844	7.92611	7.86176	7.82427		C4	0		-1.4288	-1.7337	-0.2841	-0.545	-0.9358	-0.6496	-0.8537	-0.5008		2.123e-10	7.445e-10	0.1536	0.007176	2.734e-06	0.001085	1.64e-05	0.01221		FW22000000	FRS010101	WRS000000
TraesCS1A01G111300	tr|Q84S70|Q84S70_ORYSJ	Kelch-like protein		Bradi2g34547	AT5G01660.1LOC_Os05g07220.2&kelch repeat-containing protein, putative, expressed	-	-		7.58162	6.84306	8.31494	8.05324	8.38051	8.45595	8.37428	8.43024	8.26467	8.50803	8.61953	8.79141	8.77695	8.93396	8.94291	9.27673		C3	0		-0.7576	-1.8225	-0.3045	-0.7397	-0.3959	-0.4803	-0.569	-0.8456		0.002084	2.067e-10	0.1871	0.00144	0.08544	0.03706	0.01317	0.0002392		FW02000000	FRS010101	WRS000000
TraesCS1A01G111900	tr|A0A097PQB0|A0A097PQB0_ACOCL	Haloacid dehalogenase-like hydrolase superfamily protein		Bradi2g34490	AT3G10970.1&Haloacid dehalogenase-like hydrolase (HAD) superfamily protein&LOC_Os05g07632.1&haloacid dehalogenase-like hydrolase family protein, putative, expressed	AT3G10970	Haloacid dehalogenase-like hydrolase (HAD) superfamily protein		6.73335	8.47236	6.47024	6.79924	6.33256	6.67049	6.81005	6.92762	7.43554	7.13435	6.65683	6.54559	7.05349	6.74851	7.32869	7.12225		C12	0		-0.7738	1.4249	-0.188	0.2605	-0.7236	-0.0798	-0.52	-0.1959		0.0006689	4.304e-10	0.3786	0.2253	0.0006378	0.7079	0.01074	0.3476		FW01000000	FRS020202	WRS000000
TraesCS1A01G112000	tr|A0A0B0NSV6|A0A0B0NSV6_GOSAR	ATP-dependent helicase/deoxyribonuclease subunit B		Bradi2g34480	AT3G51610.1LOC_Os05g07640.1&expressed protein	AT3G51610	ATP-dependent helicase/deoxyribonuclease subunit B		6.58703	5.59073	6.53428	6.87815	6.7266	6.98994	6.83796	7.15039	6.6498	7.03507	6.62031	7.05667	6.80142	7.32854	6.96624	7.15963		C3	0		-0.0772	-1.7743	-0.0813	-0.1682	-0.0635	-0.3294	-0.1304	-0.0088		0.641	1.462e-10	0.5541	0.1996	0.6251	0.008351	0.2987	0.9445		FW02000000	FRS010101	WRS000000
TraesCS1A01G112100	tr|B9H7W1|B9H7W1_POPTR	Transporter-related family protein		Bradi2g34470	AT1G06890.2&nodulin MtN21 /EamA-like transporter family protein&LOC_Os05g07670.1&solute carrier family 35 member E3, putative, expressed	AT1G06890	nodulin MtN21 /EamA-like transporter family protein		7.40717	7.32802	7.56002	7.72366	7.27804	7.5071	8.41992	8.35274	7.86752	7.95893	7.62886	7.91945	7.69191	7.99844	8.64599	8.64486		C25	0		-0.5309	-0.6515	-0.0682	-0.1964	-0.4098	-0.4984	-0.2261	-0.292		0.007835	0.003815	0.7108	0.2849	0.02668	0.006648	0.1989	0.1008		FW00000000	FRS000010	WRS000000
TraesCS1A01G112200	tr|G7K0U4|G7K0U4_MEDTR	Kinase interacting (KIP1-like) family protein		Bradi2g34460	AT5G58320.2&Kinase interacting (KIP1-like) family protein&LOC_Os05g07680.1&KIP1, putative, expressed	-	-		7.04395	6.00909	6.88542	7.21096	6.73632	7.14704	6.86577	7.88583	7.07353	7.21399	6.78733	7.54286	7.09743	7.48812	7.4638	8.23285		C4	0		-0.0063	-1.3021	0.0979	-0.3375	-0.3626	-0.3457	-0.5974	-0.347		0.9806	5.425e-05	0.6912	0.1635	0.1386	0.1532	0.01323	0.1419		FW02000000	FRS010101	WRS000001
TraesCS1A01G112400	tr|Q9SWG5|Q9SWG5_SECCE	Thioredoxin-like protein		Bradi2g34450	AT3G08710.1&thioredoxin H-type 9&LOC_Os05g07690.2&thioredoxin, putative, expressed	AT3G08710	thioredoxin H-type 9		8.75291	8.97722	7.71695	7.87679	7.88757	7.62326	7.65667	7.95039	7.16561	6.59628	6.63289	6.82217	6.64341	6.69028	7.09062	6.68262		C1	161		1.6081	2.2772	1.0804	1.0454	1.2529	0.9271	0.5695	1.2725		2.929e-14	9.834e-22	3.219e-07	7.357e-07	1.576e-09	1.372e-05	0.005901	1.622e-09		FW11111001	FRS220222	WRS000000
TraesCS1A01G112500	tr|A3F4A8|A3F4A8_TRIDB	Ribosomal protein		Bradi2g34440	AT1G26910.1&Ribosomal protein L16p/L10e family protein&LOC_Os05g07700.1&ribosomal protein, putative, expressed	-	-		13.578	14.3154	12.5924	13.0533	12.9926	12.9795	12.3137	12.948	11.7604	11.8909	11.9433	11.9821	11.7794	11.977	11.8317	11.8906		C1	1328		1.8185	2.4255	0.6487	1.0705	1.2123	1.0017	0.482	1.0568		9.286e-45	2.644e-76	5.105e-07	1.152e-16	5.623e-21	8.757e-15	0.000191	2.787e-16		FW11011101	FRS020222	WRS000000
TraesCS1A01G112600	tr|A0A0K9NPL2|A0A0K9NPL2_ZOSMR	RING finger protein		Bradi2g34430	AT5G01960.1&RING/U-box superfamily protein&LOC_Os01g07390.1&zinc finger, C3HC4 type family protein, expressed	-	-		7.54726	8.05732	6.89786	7.2933	7.29636	7.36019	7.35086	7.2856	6.83654	7.00521	6.74063	7.03154	6.85184	7.24739	6.88997	7.28226		C1	0		0.7314	1.1298	0.1622	0.2619	0.4532	0.1	0.4638	0.0024		1.594e-05	1.685e-09	0.3084	0.09251	0.002829	0.5117	0.002249	0.9874		FW01000000	FRS000000	WRS000000
TraesCS1A01G112700	tr|A0A072V2C7|A0A072V2C7_MEDTR	WD repeat phosphoinositide-interacting-like protein		-	-	-	-		5.05342	7.95616	5.09027	6.05571	4.92769	5.19895	4.79107	5.93631	5.07473	5.0743	4.95001	4.6981	4.81028	4.36269	5.31922	5.40196		C10	0		0.0921	3.1143	0.1359	1.3919	0.1207	0.8605	-0.5594	0.5419		0.807	6.005e-17	0.6922	4.805e-05	0.7264	0.01699	0.09816	0.0989		FW01000000	FRS020202	WRS000000
TraesCS1A01G112800	tr|A0A0K9PGM4|A0A0K9PGM4_ZOSMR	DNA-directed RNA polymerase		-	-	AT3G52090	DNA-directed RNA polymerase%2C RBP11-like protein		6.38548	6.13058	6.6304	6.44707	6.61522	6.45225	6.88163	6.64961	6.59002	7.23549	6.86074	6.94179	6.68646	7.18053	6.92566	6.9326		C4	0		-0.1626	-1.0159	-0.2317	-0.4982	-0.0684	-0.7193	-0.0321	-0.2844		0.3979	2.977e-05	0.142	0.002265	0.6649	5.791e-06	0.8323	0.0767		FW02000000	FRS000000	WRS000000
TraesCS1A01G113300	tr|A8CF52|A8CF52_BRACM	Glycerophosphodiester phosphodiesterase		Bradi1g14983	AT5G08030.1&PLC-like phosphodiesterases superfamily protein&LOC_Os03g40670.1&glycerophosphoryl diester phosphodiesterase family protein, putative, expressed	-	-		8.25373	7.00599	8.10072	7.49313	8.15047	7.22297	7.70665	7.78646	7.19863	6.72078	7.10102	6.91225	5.79358	6.21043	7.41017	6.98937		C1	0		1.061	0.3212	0.9987	0.577	2.3651	1.0041	0.2969	0.7977		0.001271	0.3915	0.002023	0.07801	5.832e-13	0.002549	0.3573	0.01423		FW10001100	FRS000000	WRS002000
TraesCS1A01G114900	tr|A0A0K9NTZ6|A0A0K9NTZ6_ZOSMR	Receptor-like kinase		Bradi2g34314	AT3G25560.1&NSP-interacting kinase 2&LOC_Os01g07630.1&BRASSINOSTEROID INSENSITIVE 1-associated receptor kinase 1 precursor, putative, expressed	-	-		4.81228	6.13714	4.16745	6.21832	4.91258	6.63538	4.90165	6.38205	3.4287	7.20827	4.79457	6.83774	3.35862	7.33646	3.17143	6.92113		C22	0		1.3488	-1.1708	-0.6423	-0.6202	1.6395	-0.6934	1.8333	-0.5351		0.0468	0.06543	0.3043	0.2992	0.009638	0.2432	0.004591	0.3697		FW00000000	FRS000000	WRS000000
TraesCS1A01G115700	tr|A0A151SH42|A0A151SH42_CAJCA	Metallothiol transferase fosB		-	-	AT1G80160	Lactoylglutathione lyase / glyoxalase I family protein		8.71259	8.57995	7.86705	7.78446	8.06963	7.72422	8.09756	7.31576	6.72559	6.37446	6.76118	5.88005	6.78155	5.27464	6.56053	5.39953		C1	416		2.0055	2.1301	1.1011	1.8965	1.2831	2.4542	1.5336	1.9221		1.767e-06	1.525e-06	0.008187	7.448e-06	0.001968	1.111e-08	0.0002304	6.867e-06		FW11111111	FRS000002	WRS000000
TraesCS1A01G115900	tr|Q68HV7|Q68HV7_TRITD	Metallothionein		-	-	-	-		10.5984	13.2783	11.2111	11.451	11.5225	11.6173	11.9507	10.7786	11.3627	11.8496	10.8945	10.0966	11.168	10.6287	10.5261	10.5389		C13	0		-0.7541	1.4169	0.3139	1.3423	0.3512	0.9803	1.4121	0.2376		0.08037	0.001008	0.4658	0.001826	0.4143	0.02274	0.001032	0.581		FW01010010	FRS020212	WRS020202
TraesCS1A01G116000	tr|M7ZPH3|M7ZPH3_TRIUA	GTPase obg		Bradi4g09260	AT1G07615.1&GTP-binding protein Obg/CgtA&LOC_Os11g47800.1&spo0B-associated GTP-binding protein, putative, expressed	AT1G07615	GTP-binding protein Obg/CgtA		8.3956	7.3344	8.50681	8.32407	8.44723	8.29101	8.20377	8.48034	8.66912	8.59451	8.52764	8.57628	8.59301	8.46352	8.61328	8.44277		C3	0		-0.2695	-1.256	-0.0209	-0.2415	-0.1447	-0.177	-0.4058	0.0382		0.06361	1.798e-11	0.8768	0.07776	0.281	0.1958	0.002574	0.7795		FW02000000	FRS000001	WRS000000
TraesCS1A01G116200	tr|W5GG94|W5GG94_WHEAT	Cellulose synthase		-	-	-	-		8.43388	7.67922	8.60868	8.62996	8.44206	8.56764	9.03911	9.43341	9.021	9.05719	9.08642	9.31503	9.01955	9.19831	9.77669	9.96015		C4	0		-0.6317	-1.3904	-0.4786	-0.6876	-0.5768	-0.6336	-0.7382	-0.5265		7.653e-05	2.359e-13	0.001325	4.279e-06	0.0001166	2.265e-05	4.349e-07	0.0003156		FW02000000	FRS000001	WRS000000
TraesCS1A01G116600	AT3G26730.7	RING/U-box superfamily protein		Bradi2g34156	AT1G68680.1LOC_Os05g08414.1&expressed protein	AT1G68680	SH3/FCH domain protein		5.72804	6.12967	6.58124	6.03886	6.08557	6.51796	7.50541	6.59565	5.63089	6.45839	6.21889	5.96805	6.1668	6.46055	6.31579	5.91056		C19	0		0.1183	-0.2801	0.3645	0.0644	-0.0879	0.0656	1.1915	0.6873		0.8031	0.5738	0.4109	0.8863	0.8434	0.8824	0.006684	0.1236		FW00000010	FRS000010	WRS000000
TraesCS1A01G116700	tr|B6SL93|B6SL93_MAIZE	Early response to dehydration 15-like protein		Bradi1g62300	AT2G41430.4&dehydration-induced protein (ERD15)&LOC_Os03g23010.3&expressed protein	AT2G41430	dehydration-induced protein (ERD15)		9.73061	9.14991	9.15804	8.85814	9.51957	9.09283	9.79065	9.02077	9.194	8.04	8.54132	8.45342	8.2249	7.65879	8.82781	8.22		C1	0		0.5367	1.1095	0.6143	0.4	1.2886	1.4304	0.9583	0.7976		0.1314	0.002756	0.08333	0.2608	0.0002768	6.183e-05	0.006757	0.02493		FW01001100	FRS000000	WRS000000
TraesCS1A01G116900	sp|B5ENJ1|LEUC_ACIF5	3-isopropylmalate dehydratase large subunit		-	-	-	-		9.42195	10.6374	7.46201	7.70002	8.07467	7.59011	8.10344	7.48841	6.29156	6.17509	5.66391	5.25092	4.93943	5.27577	6.42345	6.59709		C1	16		3.1292	4.4515	1.8058	2.4286	3.1455	2.3197	1.6754	0.89		6.066e-13	8.656e-23	3.775e-05	4.411e-08	7.854e-13	1.72e-07	0.0001027	0.03974		FW11111110	FRS222222	WRS000000
TraesCS1A01G117400	tr|A0A1J3JUF2|A0A1J3JUF2_NOCCA	Pentatricopeptide repeat-containing protein		Bradi2g34120	AT3G15630.1LOC_Os05g08420.1&expressed protein	-	-		7.38829	8.1326	6.26888	7.11428	6.00898	6.31168	7.16283	6.36208	6.21635	7.49617	6.12962	6.13277	5.94921	5.66134	6.12206	6.1014		C13	0		1.2084	0.6391	0.1398	0.984	0.0626	0.6654	1.0414	0.2598		0.0003609	0.06392	0.6751	0.002986	0.852	0.05054	0.001498	0.4385		FW10000010	FRS202202	WRS020202
TraesCS1A01G117500	tr|Q1ZYR6|Q1ZYR6_ORYSJ	Boron transporter		Bradi2g34110	AT1G15460.1&HCO3- transporter family&LOC_Os05g08430.1&boron transporter protein, putative, expressed	-	-		9.25397	7.63702	9.04986	7.63279	9.50123	7.7561	10.7045	9.18855	9.7127	7.87848	8.63225	7.01637	9.60362	7.48951	10.6235	9.5434		C11	0		-0.4486	-0.3129	0.4145	0.6183	-0.1017	0.262	0.0804	-0.3529		0.2583	0.4593	0.2946	0.1241	0.7964	0.5123	0.8381	0.3714		FW00000000	FRS000011	WRS200001
TraesCS1A01G118400	tr|W4ZYX4|W4ZYX4_WHEAT	Auxin-responsive protein		Bradi2g34030	AT1G04250.1&AUX/IAA transcriptional regulator family protein&LOC_Os05g08570.2&OsIAA15 - Auxin-responsive Aux/IAA gene family member, expressed	-	-		7.96741	7.32167	7.09421	7.06751	7.16997	6.96467	7.10529	6.56185	6.19175	6.47415	6.73	6.37916	6.0891	6.03228	6.37463	6.4438		C1	446		1.8458	0.7499	0.3651	0.7086	1.0837	0.9359	0.7403	0.1179		4.434e-12	0.01397	0.1529	0.006634	2.5e-05	0.0004077	0.003947	0.6543		FW10001000	FRS000000	WRS000000
TraesCS1A01G118800	tr|A0A061GNC5|A0A061GNC5_THECC	RING/U-box superfamily protein		Bradi2g34010	AT1G80400.1&RING/U-box superfamily protein&LOC_Os05g08610.2&zinc finger family protein, putative, expressed	-	-		7.97918	9.03298	7.31544	7.72257	7.15117	7.42274	6.84436	7.96706	7.07883	6.49303	6.58488	6.7761	6.789	6.7574	7.25668	7.64607		C6	0		0.9068	2.504	0.7327	0.9509	0.3622	0.6633	-0.4086	0.3211		0.0001282	2.834e-22	0.001671	4.098e-05	0.116	0.004398	0.07498	0.1533		FW01000000	FRS020222	WRS000001
TraesCS1A01G119100	tr|A0A1E5UPB1|A0A1E5UPB1_9POAL	3'-N-debenzoyl-2'-deoxytaxol N-benzoyltransferase		-	-	AT3G62160	HXXXD-type acyl-transferase family protein		5.09623	4.60683	4.07433	4.13762	5.3697	4.68671	7.76795	6.72926	3.05767	4.23999	4.34444	3.79283	3.9849	4.17733	6.08625	5.52125		C25	6		2.2406	0.1185	-0.2756	0.3298	1.4043	0.5325	1.6588	1.1965		0.003968	0.8869	0.7069	0.6582	0.05139	0.4664	0.01805	0.09045		FW00000000	FRS000011	WRS000000
TraesCS1A01G119500	tr|A0A0K9PL91|A0A0K9PL91_ZOSMR	Copper ion binding protein		Bradi2g33960	AT2G25670.2LOC_Os01g08410.1&early fruit mRNA, putative, expressed	AT2G25670	hypothetical protein		9.91977	11.5362	8.32284	9.44285	8.62	8.93064	8.04891	9.0233	6.58961	7.37886	5.87155	5.84987	5.72793	5.58382	5.92846	6.84683		C1	198		3.3406	4.1935	2.4572	3.5825	2.9004	3.3507	2.1252	2.1749		9.661e-26	4.343e-38	2.594e-14	1.458e-28	9.424e-20	1.297e-24	3.891e-11	4.572e-12		FW11111111	FRS222222	WRS020200
TraesCS1A01G119600	tr|A0A061GLU8|A0A061GLU8_THECC	Leucine-rich repeat family protein		Bradi2g33930	AT3G24480.1&Leucine-rich repeat (LRR) family protein&LOC_Os05g08770.1&uncharacterized protein At4g06744 precursor, putative, expressed	-	-		6.86821	7.2198	6.98963	6.61745	6.4361	6.65944	7.22641	6.65166	5.46251	7.44349	7.1444	7.01322	6.85718	7.09678	6.34918	6.01207		C1	0		1.443	-0.2322	-0.153	-0.3952	-0.4195	-0.4289	0.8697	0.6355		0.01793	0.7058	0.7965	0.5071	0.4811	0.4709	0.1436	0.2885		FW00000000	FRS000000	WRS100000
TraesCS1A01G119700	tr|A0A1E5V7Q0|A0A1E5V7Q0_9POAL	MAR-binding filament-like protein 1-1		Bradi2g33920	AT3G16000.1&MAR binding filament-like protein 1&LOC_Os05g08790.1&MAR-binding filament-like protein 1, putative, expressed	-	-		7.62754	6.39588	8.16347	7.7361	7.94079	7.76219	7.92062	8.1325	8.65279	7.90686	8.4926	8.35061	8.64284	8.43234	8.85668	8.49057		C3	0		-1.0833	-1.672	-0.3289	-0.6126	-0.7019	-0.6771	-0.935	-0.3574		4.397e-05	1.666e-07	0.1937	0.01659	0.005595	0.007902	0.0002111	0.1593		FW22000000	FRS010101	WRS000000
TraesCS1A01G119800	AT5G20700.1	senescence-associated family protein, putative (DUF581)		Bradi2g33900	AT5G11460.1&Protein of unknown function (DUF581)&LOC_Os05g08800.1&DUF581 domain containing protein, expressed	-	-		4.97638	5.0568	5.66334	5.67464	5.40505	5.92484	6.64562	6.13652	5.88703	6.41189	6.15224	6.43756	5.75456	6.53355	6.21757	7.04932		C4	0		-0.8818	-1.6109	-0.495	-0.7998	-0.3525	-0.5896	0.4455	-0.9193		0.005442	2.483e-05	0.05508	0.002051	0.184	0.01964	0.06944	0.0002196		FW00000000	FRS000010	WRS000000
TraesCS1A01G120200	tr|Q9AQZ5|Q9AQZ5_ORYSJ	70 kDa heat shock protein		Bradi2g33682	AT1G79930.1&heat shock protein 91&LOC_Os01g08560.1&DnaK family protein, putative, expressed	AT1G79930	heat shock protein 91		11.2715	10.5622	11.5217	11.0861	10.9263	10.9301	11.3984	11.8621	11.406	11.1383	11.5677	11.5486	11.4421	11.4706	12.214	12.0038		C3	0		-0.1379	-0.5606	-0.0461	-0.461	-0.5155	-0.5406	-0.815	-0.1416		0.3734	0.0005329	0.7634	0.002678	0.0007825	0.0004326	9.788e-08	0.3546		FW00000000	FRS000001	WRS000000
TraesCS1A01G120500	tr|B6TTU1|B6TTU1_MAIZE	Late embryogenesis abundant protein		Bradi2g33630	AT1G71730.1LOC_Os05g08920.1&late embryogenesis abundant protein, putative, expressed	AT1G71730	hypothetical protein		6.39974	7.9348	6.84354	6.76899	7.1917	6.6395	8.01957	6.94849	5.34652	6.82942	6.96317	6.48872	6.76874	6.42476	6.84113	6.25849		C1	0		1.1034	1.0821	-0.1179	0.2695	0.4198	0.2214	1.1741	0.6892		0.02231	0.02411	0.796	0.5579	0.3562	0.6304	0.00964	0.1339		FW00000010	FRS000210	WRS101010
TraesCS1A01G121500	tr|A0A191XX76|A0A191XX76_WHEAT	WRKY transcription factor		Bradi2g33540	AT5G26170.1&WRKY DNA-binding protein 50&LOC_Os05g09020.1&WRKY67, expressed	AT5G26170	WRKY DNA-binding protein 50		7.05539	7.46817	6.41719	6.56278	6.58396	6.24416	6.06207	5.92699	2.98916	1.69311	2.83753	2.61626	0.929033	1.79675	1.61912	1.50011		C1	1275		4.2458	5.6705	3.7456	4.3066	6.579	4.8537	4.8983	4.9286		2.037e-19	1.624e-18	6.289e-16	5.918e-18	5.123e-22	4.933e-16	2.548e-16	2.76e-15		FW11000000	FRS000222	WRS000000
TraesCS1A01G122000	tr|D7MM99|D7MM99_ARALL	Lactoylglutathione lyase family protein		Bradi2g33500	AT5G57040.1&Lactoylglutathione lyase / glyoxalase I family protein&LOC_Os07g06660.1&glyoxalase family protein, putative, expressed	AT5G57040	Lactoylglutathione lyase / glyoxalase I family protein		5.45819	5.52082	6.04561	5.58117	7.14417	6.33473	7.90344	6.04313	7.70612	7.99182	6.80541	6.64581	7.63903	7.14842	7.66831	7.23827		C2	0		-2.2215	-2.1907	-0.7578	-1.0689	-0.4924	-0.8139	0.2344	-1.2046		3.086e-14	1.614e-11	0.003044	6.184e-05	0.0425	0.001252	0.3268	2.802e-06		FW22020002	FRS001010	WRS020000
TraesCS1A01G122100	tr|A0A0K9NUJ1|A0A0K9NUJ1_ZOSMR	Glycine-rich protein		Bradi2g33487	AT5G11700.2LOC_Os01g09246.1&glycine-rich protein, putative, expressed	-	-		6.00294	4.32371	6.43808	6.0241	5.99432	6.12304	6.13464	6.54117	6.91832	6.57434	6.77571	6.95432	6.91751	6.90693	7.0617	6.97222		C4	0		-1.0291	-2.1485	-0.3404	-0.9196	-0.9273	-0.7792	-0.9467	-0.4343		3.238e-06	6.996e-09	0.0608	1.32e-06	6.904e-07	2.842e-05	1.386e-07	0.01725		FW20000000	FRS000000	WRS000000
TraesCS1A01G122200	tr|A0A1E5W3E0|A0A1E5W3E0_9POAL	Protein CHUP1, chloroplastic		Bradi2g33480	AT1G52080.1&actin binding protein family&LOC_Os05g09380.3&AR791, putative, expressed	AT1G52080	actin binding protein family		6.06878	7.12374	5.87273	5.9571	5.75421	5.6641	5.17096	6.04782	5.81947	5.47586	5.53405	5.17788	6.22658	4.88647	5.7219	4.95802		C6	0		0.313	1.5146	0.3414	0.8278	-0.488	0.785	-0.5604	1.1125		0.3155	8.214e-06	0.2463	0.006549	0.08941	0.01204	0.05939	0.0002695		FW01000000	FRS020202	WRS000000
TraesCS1A01G122500	tr|M8A4V3|M8A4V3_TRIUA	Malic enzyme		Bradi2g33450	AT5G25880.1&NADP-malic enzyme 3&LOC_Os05g09440.1&NADP-dependent malic enzyme, chloroplast precursor, putative, expressed	-	-		13.7428	13.8422	12.2194	11.9732	12.8049	12.1516	12.4276	12.1712	9.635	8.15706	8.85852	8.84869	8.96309	8.20857	9.2916	9.05799		C1	2253		4.0841	5.6506	3.3411	3.1042	3.8184	3.9203	3.1172	3.0948		7.733e-29	3.086e-51	8.686e-20	2.854e-17	1.967e-25	1.801e-26	1.807e-17	3.22e-17		FW11111111	FRS220222	WRS000000
TraesCS1A01G122800	tr|N1R3B4|N1R3B4_AEGTA	Phosphotransferase		Bradi2g33380	AT2G19860.1&hexokinase 2&LOC_Os05g09500.1&hexokinase, putative, expressed	-	-		8.36428	9.33475	7.00981	7.44542	7.30454	7.13951	6.98711	7.86571	5.6341	5.6392	4.62606	4.96169	4.97331	4.54354	5.72192	6.41249		C1	41		2.7731	3.5365	2.4202	2.4643	2.3514	2.633	1.2796	1.457		5.835e-17	8.71e-24	2.195e-12	3.251e-13	8.141e-13	5.981e-14	8.2e-05	4.508e-06		FW11111111	FRS222222	WRS000000
TraesCS1A01G123000	tr|A0A1D5S476|A0A1D5S476_WHEAT	Derlin		Bradi2g33360	AT4G29330.1&DERLIN-1&LOC_Os05g09550.1&Der1-like family domain containing protein, expressed	AT4G29330	DERLIN-1		8.03067	7.24441	7.88699	8.14004	8.23491	8.13536	8.4089	8.14658	8.00131	8.07006	7.92459	8.17849	7.80602	8.22432	8.17591	8.40885		C28	0		0.0062	-0.9171	-0.0343	-0.0393	0.436	-0.0885	0.2341	-0.2621		0.9657	1.052e-06	0.794	0.763	0.0006937	0.4943	0.06348	0.0421		FW00000000	FRS000001	WRS000000
TraesCS1A01G123100	sp|C3N7K2|PSB2_SULIY	Proteasome subunit beta 2		Bradi2g33350	LOC_Os05g09580.1&expressed protein	-	-		7.33744	7.81013	7.89791	7.70253	8.45357	8.10855	9.0175	7.70341	7.21867	8.10655	8.53577	7.62443	8.2404	7.89854	7.60652	7.11052		C30	0		0.1355	-0.324	-0.6321	0.0743	0.2106	0.2108	1.3996	0.5889		0.7864	0.5242	0.1968	0.88	0.6667	0.6674	0.004261	0.2322		FW00000010	FRS000010	WRS100000
TraesCS1A01G123900	tr|B9HE22|B9HE22_POPTR	Kinase family protein		Bradi2g33037	AT2G25760.1&Protein kinase family protein&LOC_Os05g11140.2&CK1_CaseinKinase_1a.5 - CK1 includes the casein kinase 1 kinases, expressed	AT2G25760	Protein kinase family protein		6.70607	6.39214	6.40612	6.72612	6.18297	6.30935	7.23965	7.73084	6.88626	6.44567	6.59417	6.41286	6.44263	6.43039	7.69593	7.77197		C25	26		-0.1821	0.1626	-0.1915	0.3403	-0.2633	-0.1427	-0.4527	-0.0423		0.375	0.5178	0.3098	0.07494	0.1694	0.4622	0.008067	0.8044		FW00000000	FRS000001	WRS000001
TraesCS1A01G124100	tr|W4ZYC2|W4ZYC2_WHEAT	PRA1 family protein		Bradi2g33060	AT3G13710.1&prenylated RAB acceptor 1.F4&LOC_Os05g11120.1&prenylated rab acceptor, putative, expressed	-	-		5.88308	7.28484	4.44095	5.87071	4.60438	4.91794	3.83613	4.78008	1.10313	3.12597	2.49084	3.45539	1.59822	2.72159	1.80845	2.35115		C1	85		5.6724	3.8457	2.1262	2.454	3.4177	2.3022	2.3124	2.6245		1.483e-10	3.583e-09	0.0009757	3.183e-05	5.338e-07	0.0002671	0.001025	5.427e-05		FW01000000	FRS000202	WRS000000
TraesCS1A01G124600	tr|A0A0K9NTE2|A0A0K9NTE2_ZOSMR	Mitochondrial carrier family		Bradi2g32600	AT5G19760.1&Mitochondrial substrate carrier family protein&LOC_Os05g11780.1&mitochondrial carrier protein, putative, expressed	AT5G19760	Mitochondrial substrate carrier family protein		9.12236	8.45081	9.36852	9.05299	9.24048	9.33191	9.67453	9.43422	9.46411	9.5191	9.67561	9.63172	9.64936	9.92291	9.63189	9.57083		C3	0		-0.3381	-1.0915	-0.3066	-0.5806	-0.4095	-0.5882	0.0436	-0.1366		0.08709	4.254e-07	0.1098	0.002607	0.03276	0.002159	0.8196	0.4771		FW02000000	FRS000000	WRS000000
TraesCS1A01G125000	tr|D7M6L5|D7M6L5_ARALL	Kinase family protein		Bradi2g32620	AT1G06390.1&GSK3/SHAGGY-like protein kinase 1&LOC_Os05g11730.1&CGMC_GSK.7 - CGMC includes CDA, MAPK, GSK3, and CLKC kinases, expressed	AT1G06390	GSK3/SHAGGY-like protein kinase 1		7.73251	6.70131	8.03335	7.74124	7.72081	7.79557	7.97965	8.08839	8.42735	8.08533	8.20016	8.37413	8.35621	8.04913	8.29447	8.38567		C3	0		-0.6734	-1.284	-0.1654	-0.632	-0.6364	-0.252	-0.3109	-0.2974		4.494e-06	1.426e-10	0.2073	2.473e-06	1.466e-06	0.06119	0.01649	0.02396		FW02000000	FRS000001	WRS000000
TraesCS1A01G125200	AT2G41070.5	Basic-leucine zipper (bZIP) transcription factor family protein		Bradi2g33191	AT2G03630.1LOC_Os05g10800.1&expressed protein	AT2G03630	suppressor SRP40-like protein		7.85965	9.06043	7.81777	5.84912	7.36705	5.01202	7.91666	3.77962	7.19028	2.51954	7.36167	4.17587	8.1064	3.20323	6.32604	2.10428		C17	0		0.6632	6.7899	0.4424	1.6407	-0.7186	1.8529	1.5473	1.8184		0.4261	2.659e-12	0.594	0.05357	0.3864	0.03338	0.06275	0.04767		FW01000000	FRS020202	WRS000000
TraesCS1A01G125400	tr|B6U0B7|B6U0B7_MAIZE	Calmodulin binding protein		Bradi2g33150	AT4G33050.3&calmodulin-binding family protein&LOC_Os05g10840.1&calmodulin-binding protein, putative, expressed	-	-		11.5214	11.9826	9.22618	9.52569	9.89237	9.46896	8.76247	9.83394	4.58682	3.59583	4.40746	3.92559	4.12882	4.0452	4.74713	4.45421		C1	4708		6.9842	8.6716	4.8319	5.6157	5.7928	5.4584	4.0281	5.3935		2.223e-55	1.033e-58	1.399e-27	2.141e-34	8.795e-40	7.556e-33	3.106e-20	2.786e-34		FW11111111	FRS222222	WRS000000
TraesCS1A01G125700	AT1G17620.1	Late embryogenesis abundant (LEA) hydroxyproline-rich glycoprotein family		Bradi2g33100	AT1G17620.1&Late embryogenesis abundant (LEA) hydroxyproline-rich glycoprotein family&LOC_Os05g11010.1&harpin-induced protein 1 domain containing protein, expressed	-	-		6.31062	6.52323	7.92023	7.12162	6.88663	7.06484	8.79686	8.01185	7.18283	7.35117	8.25762	7.53693	7.354	7.55701	8.10908	7.09292		C19	0		-0.856	-0.7802	-0.3336	-0.4142	-0.4647	-0.4843	0.6797	0.91		0.129	0.1803	0.5414	0.451	0.3977	0.3779	0.2127	0.09709		FW00000000	FRS100010	WRS000000
TraesCS1A01G125800	tr|B2CDE2|B2CDE2_9ASPA	Agamous MADS-box transcription factor		Bradi2g32910	AT4G18960.1&K-box region and MADS-box transcription factor family protein &LOC_Os05g11414.1&OsMADS58 - MADS-box family gene with MIKCc type-box, expressed	-	-		9.24247	8.11551	9.5927	9.38502	9.81544	9.55844	10.2436	9.91192	9.89762	9.19842	10.0902	9.82237	10.2374	9.68668	10.5345	10.4162		C3	0		-0.6442	-1.1374	-0.497	-0.4347	-0.4211	-0.131	-0.29	-0.5041		0.0004219	5.961e-08	0.004962	0.01463	0.01698	0.4611	0.09865	0.004309		FW02000000	FRS010101	WRS000001
TraesCS1A01G126900	tr|A0A0K9PC58|A0A0K9PC58_ZOSMR	ABC transporter G family member		Bradi2g31910	AT3G21090.1&ABC-2 type transporter family protein&LOC_Os05g13520.1&white-brown complex homolog protein 12, putative, expressed	AT3G21090	ABC-2 type transporter family protein		8.2084	7.93521	8.31457	7.59564	7.75343	6.83403	8.44248	7.58336	8.23559	7.87341	8.09464	7.45414	8.17026	6.96033	8.10409	7.23924		C17	0		-0.0171	0.0065	0.2191	0.1399	-0.4191	-0.1274	0.3371	0.3442		0.9401	0.9794	0.3171	0.5351	0.05701	0.5834	0.1221	0.1283		FW00000000	FRS000200	WRS000000
TraesCS1A01G127500	tr|A0A1C3RMF1|A0A1C3RMF1_MEDTR	S-type anion channel		Bradi2g31957	AT5G24030.1&SLAC1 homologue 3&LOC_Os01g28840.1&C4-dicarboxylate transporter/malic acid transport protein, expressed	AT5G24030	SLAC1 homologue 3		4.53467	5.07393	5.45506	3.80086	5.53098	4.50416	6.2153	4.51975	6.17903	6.22775	5.72244	4.86734	7.27889	5.87036	6.64589	4.82235		C2	0		-1.6588	-1.4258	-0.2696	-1.1329	-1.7458	-1.3709	-0.4327	-0.3085		0.005139	0.02379	0.624	0.05327	0.001343	0.01444	0.4233	0.5896		FW00002000	FRS000000	WRS000000
TraesCS1A01G128100	AT1G16320.1	plant/protein (DUF2358)		-	-	-	-		6.20222	7.15725	5.81508	5.88524	6.74178	6.33656	6.60706	6.04557	6.03012	6.03928	5.81774	5.74387	6.05718	5.83281	6.02003	5.76274		C1	0		0.0971	1.2137	-0.0022	0.1693	0.7042	0.518	0.5927	0.2868		0.6682	6.158e-07	0.9916	0.4193	0.0001338	0.00965	0.001626	0.1638		FW01000000	FRS020002	WRS000000
TraesCS1A01G128300	AT5G01970.1	heat-inducible transcription repressor		Bradi2g31230	AT2G30530.1LOC_Os05g25070.1&expressed protein	AT5G01970	heat-inducible transcription repressor		7.52634	7.38713	6.89556	6.92411	6.87507	6.4152	7.15276	7.18022	6.39841	6.18562	6.30501	6.22344	6.43349	6.33958	6.95898	6.83197		C1	0		1.1393	1.2022	0.5964	0.7252	0.4321	0.0793	0.2029	0.352		3.277e-11	7.431e-09	0.000212	1.235e-05	0.005391	0.6386	0.1707	0.02231		FW11000000	FRS000200	WRS000000
TraesCS1A01G128600	tr|A0A1D1ZHQ9|A0A1D1ZHQ9_9ARAE	U1 small nuclear ribonucleoprotein		Bradi3g21360	AT3G50670.1&U1 small nuclear ribonucleoprotein-70K&LOC_Os10g02630.1&transposon protein, putative, CACTA, En/Spm sub-class, expressed	-	-		8.48759	8.01481	8.69053	8.56041	8.8082	8.81866	8.798	9.14525	8.77087	8.91232	8.87432	9.09076	8.93989	9.14187	9.36715	9.32009		C4	0		-0.2623	-0.9551	-0.1848	-0.5297	-0.1335	-0.3248	-0.5691	-0.1753		0.09085	1.213e-07	0.2021	0.0002822	0.3537	0.02451	6.656e-05	0.2212		FW00000000	FRS000001	WRS000000
TraesCS1A01G129300	tr|Q948S5|Q948S5_TOBAC	Myb		Bradi2g31887	AT4G32730.2&Homeodomain-like protein&LOC_Os01g12860.1&MYB family transcription factor, putative, expressed	AT5G11510	myb domain protein 3r-4		6.8699	4.89186	6.63892	6.34362	6.22914	6.52678	5.90876	6.77553	7.27013	6.74973	6.88484	7.35854	7.17423	7.28213	7.03454	7.64101		C4	0		-0.5028	-1.7037	-0.2492	-1.0153	-0.9484	-0.7743	-1.1372	-0.8705		0.06511	5.684e-06	0.3344	9.769e-05	0.0002687	0.00271	1.353e-05	0.0006663		FW02020020	FRS000001	WRS000000
TraesCS1A01G129400	tr|M0UEL1|M0UEL1_HORVV	DNA helicase		Bradi2g31580	AT5G44635.1&minichromosome maintenance (MCM2/3/5) family protein&LOC_Os05g14590.1&MCM6 - Putative minichromosome maintenance MCM complex subunit 6, expressed	AT5G44635	minichromosome maintenance (MCM2/3/5) family protein		8.89068	7.60975	9.40326	8.99608	9.14385	9.12384	8.93716	9.22953	9.74222	9.5301	9.69384	9.91983	9.9163	9.95479	9.71999	10.0126		C4	0		-0.8733	-1.8954	-0.2907	-0.9231	-0.7717	-0.83	-0.7806	-0.7818		0.0001116	7.672e-14	0.1863	2.905e-05	0.0004544	0.0001649	0.0003926	0.0003875		FW02000000	FRS010101	WRS000000
TraesCS1A01G129800	tr|C3V9V9|C3V9V9_CITMA	SKP1-like protein		-	-	-	-		6.05084	6.14562	6.22297	6.29014	5.83907	6.29044	6.69959	6.13093	5.64963	6.73795	6.2004	6.20078	6.24125	6.24745	5.84916	5.71926		C5	0		0.3798	-0.6599	0.0278	0.0792	-0.405	0.0548	0.8589	0.4177		0.2428	0.06466	0.9239	0.7872	0.1675	0.8511	0.003015	0.1632		FW00000000	FRS000000	WRS000000
TraesCS1A01G130700	tr|B9SSU6|B9SSU6_RICCO	DNA polymerase epsilon, catalytic subunit, putative		Bradi3g44197	AT1G08260.1&DNA polymerase epsilon catalytic subunit&LOC_Os02g30800.1&POLE1 - Putative DNA polymerase epsilon catalytic subunit, expressed	AT1G08260	DNA polymerase epsilon catalytic subunit		7.0787	6.40364	7.74652	7.48884	6.84545	7.30504	6.4731	7.71278	7.94601	7.76879	8.06612	8.4001	7.9377	8.33002	7.99276	8.22475		C18	0		-0.8793	-1.4293	-0.3226	-0.9114	-1.0997	-1.0311	-1.5247	-0.5126		2.635e-05	3.107e-08	0.08523	1.472e-06	1.455e-08	5.487e-08	4.259e-15	0.006565		FW02002220	FRS010001	WRS000000
TraesCS1A01G131300	tr|A0A0K9Q4R5|A0A0K9Q4R5_ZOSMR	Calcium-binding endonuclease/exonuclease/phosphatase family		Bradi3g23040	AT5G54130.2&Calcium-binding endonuclease/exonuclease/phosphatase family&LOC_Os10g13550.1&endonuclease/exonuclease/phosphatase family domain containing protein, expressed	AT5G54130	Calcium-binding endonuclease/exonuclease/phosphatase family		6.17809	6.0992	6.63434	6.66667	6.29145	6.19312	6.84594	7.44141	6.62014	6.40661	6.84104	6.81275	6.81551	6.67371	7.49632	7.51733		C25	0		-0.5303	-0.1148	-0.2119	-0.1253	-0.5268	-0.484	-0.6437	-0.076		0.007224	0.6425	0.1714	0.4309	0.0009231	0.003393	7.887e-06	0.597		FW00000000	FRS000001	WRS000001
TraesCS1A01G131500	tr|D8L9F8|D8L9F8_WHEAT	Ras-related protein, expressed		Bradi3g23330	AT5G65270.1&RAB GTPase homolog A4A&LOC_Os10g23100.1&ras-related protein, putative, expressed	AT5G65270	RAB GTPase homolog A4A		7.86268	7.20786	8.26111	7.82777	8.63694	8.09837	8.66376	8.22231	8.50838	8.07052	8.76567	8.41151	8.68365	8.44813	8.79507	8.58892		C8	0		-0.6895	-1.1598	-0.5021	-0.5879	-0.0461	-0.3507	-0.13	-0.3676		0.000245	5.893e-07	0.003766	0.0009315	0.7888	0.04584	0.4482	0.03581		FW02000000	FRS000101	WRS000000
TraesCS1A01G131900	sp|P07034|HBA_CHLME	Hemoglobin subunit alpha-A		-	-	-	-		7.52751	7.53491	6.00204	6.31427	6.31789	6.11368	6.32916	6.22587	8.71606	8.98252	6.5329	6.62398	6.81074	6.93114	6.93522	6.93713		C15	0		-1.1612	-1.4352	-0.5358	-0.314	-0.4874	-0.8348	-0.6217	-0.7164		1.047e-08	1.64e-10	0.0125	0.1416	0.01895	7.874e-05	0.002376	0.0007377		FW22000000	FRS222222	WRS222222
TraesCS1A01G132400	tr|F2CXB8|F2CXB8_HORVV	Histone H2A		Bradi3g26880	AT3G54560.1&histone H2A 11&LOC_Os03g53190.2&Core histone H2A/H2B/H3/H4 domain containing protein, putative, expressed	-	-		8.28153	5.77278	9.18405	8.34761	9.63197	8.68971	9.57397	8.03995	8.90371	8.98081	9.85415	9.29262	9.74823	9.19056	8.84833	8.73528		C19	0		-0.6352	-3.3247	-0.6671	-0.9444	-0.1155	-0.4976	0.7238	-0.6935		0.05735	1.616e-16	0.04106	0.004048	0.7232	0.1291	0.02683	0.03554		FW02000000	FRS011111	WRS000000
TraesCS1A01G132600	tr|A0A0Q3JED1|A0A0Q3JED1_BRADI	Phospholipid-transporting ATPase		Bradi3g26400	AT1G59820.1&aminophospholipid ATPase 3&LOC_Os05g01030.1&phospholipid-transporting ATPase, putative, expressed	AT1G59820	aminophospholipid ATPase 3		9.272	9.37613	9.35668	9.21964	8.94549	9.08406	8.84386	9.78941	9.66645	9.28062	9.36332	9.46913	9.58684	9.41009	10.0312	9.88751		C18	0		-0.3903	0.115	-0.0078	-0.2471	-0.6413	-0.3279	-1.1902	-0.0981		0.03235	0.5536	0.9649	0.166	0.0003147	0.06616	1.871e-11	0.579		FW00000020	FRS000000	WRS000000
TraesCS1A01G133500	tr|R7W1K8|R7W1K8_AEGTA	Pentatricopeptide repeat-containing protein		Bradi3g22720	AT4G34830.1&Pentatricopeptide repeat (PPR) superfamily protein&LOC_Os10g10170.1&PPR repeat domain containing protein, putative, expressed	AT4G34830	Pentatricopeptide repeat (PPR) superfamily protein		7.2772	6.60686	7.50975	6.90586	7.46288	7.12211	7.09724	7.50479	8.8755	8.30712	8.06078	8.0793	8.45827	8.22021	8.53908	8.41366		C2	1		-1.6547	-1.9166	-0.5527	-1.1725	-0.9975	-1.1016	-1.4501	-0.9095		4.161e-10	5.53e-10	0.02846	5.026e-06	7.411e-05	1.485e-05	8.566e-09	0.0003211		FW22020220	FRS000001	WRS000000
TraesCS1A01G133800	tr|A0A199VDI0|A0A199VDI0_ANACO	Lysine-specific demethylase		Bradi2g31107	AT4G20400.1&JUMONJI 14&LOC_Os05g23670.1&transcription factor jumonji, putative, expressed	AT4G20400	JUMONJI 14		8.91908	9.27773	7.76457	8.19023	8.25822	8.19962	7.56135	8.24331	7.1513	7.36702	7.25809	7.40592	7.17316	7.36989	7.43387	7.84812		C1	3		1.7729	1.9391	0.5087	0.7918	1.0904	0.8287	0.1247	0.3958		2.796e-19	9.653e-20	0.008399	3.794e-05	8.732e-09	1.592e-05	0.5151	0.03623		FW11001000	FRS220222	WRS000000
TraesCS1A01G133900	tr|A0A072TUJ8|A0A072TUJ8_MEDTR	Trichome birefringence-like protein		Bradi2g32220	AT4G01080.1&TRICHOME BIREFRINGENCE-LIKE 26&LOC_Os05g12380.1&expressed protein	AT1G01430	TRICHOME BIREFRINGENCE-LIKE 25		5.97565	4.76972	5.83666	5.98507	5.99952	6.18936	5.98617	6.19814	6.46457	6.83146	5.92425	6.36144	6.36502	6.5996	6.48997	6.5776		C4	0		-0.4492	-2.0565	-0.0825	-0.392	-0.3708	-0.4226	-0.5043	-0.3789		0.0691	4.243e-08	0.7165	0.08005	0.0893	0.05122	0.0189	0.08289		FW02000000	FRS000000	WRS000000
TraesCS1A01G134000	tr|A0A1D1YQH7|A0A1D1YQH7_9ARAE	Calmodulin		Bradi2g31900	AT5G37770.1&EF hand calcium-binding protein family&LOC_Os05g13580.1&OsCML18 - Calmodulin-related calcium sensor protein, expressed	AT5G37770	EF hand calcium-binding protein family		5.4899	7.55034	5.62394	6.00861	6.17005	6.34056	6.95042	5.76314	5.63653	5.57474	5.46506	5.50843	5.5897	5.081	5.88201	5.51267		C1	0		-0.102	2.0488	0.1634	0.4768	0.5811	1.2804	1.0697	0.2508		0.8291	2.048e-05	0.7154	0.2868	0.1876	0.004493	0.01431	0.5764		FW01000000	FRS020212	WRS000000
TraesCS1A01G134200	AT5G21222.4	protein kinase family protein		-	-	-	-		0.528605	1.38598	2.3128	2.03776	6.83525	6.54483	1.32241	2.17097	2.8956	1.55426	2.90885	2.4809	7.01541	6.69976	2.25914	2.28583		C32	4		-2.8173	-0.151	-0.6948	-0.4388	-0.1804	-0.1569	-1.5244	-0.1491		0.006563	0.8853	0.2135	0.4941	0.5944	0.6482	0.03633	0.8163		FW00000000	FRS001000	WRS001100
TraesCS1A01G135300	AT4G30100.2	P-loop containing nucleoside triphosphate hydrolases superfamily protein		Bradi3g21287	AT4G30100.1&P-loop containing nucleoside triphosphate hydrolases superfamily protein&LOC_Os10g02930.1&helicase SEN1, putative, expressed	AT4G30100	P-loop containing nucleoside triphosphate hydrolases superfamily protein		9.12143	9.08339	9.18074	9.1908	8.65715	8.80146	8.32735	9.52784	9.36265	9.079	9.29951	9.40364	9.30273	9.13669	9.63176	9.65914		C24	0		-0.2328	0.0475	-0.1199	-0.2093	-0.647	-0.3377	-1.3039	-0.1311		0.1802	0.8001	0.4751	0.2139	0.0001288	0.04632	1.091e-14	0.4328		FW00000020	FRS000000	WRS000000
TraesCS1A01G135400	tr|A0A118K5B4|A0A118K5B4_CYNCS	Aminotransferase-like, plant mobile domain-containing protein		-	-	-	-		4.30843	2.55292	6.44849	6.31498	0.409364	2.04874	2.61924	2.43079	5.8805	4.11438	6.82596	6.36389	0.846286	2.47552	1.73428	2.02197		C27	0		-1.6299	-1.5185	-0.3804	-0.0387	-0.9421	-0.6213	1.0312	0.4982		0.000259	0.03393	0.2905	0.9156	0.4336	0.3187	0.1079	0.4409		FW00000000	FRS000000	WRS000000
TraesCS1A01G135500	tr|M8BU25|M8BU25_AEGTA	Protein FAR1-RELATED SEQUENCE 5		-	-	-	-		6.4611	5.37184	5.95246	5.54938	6.37463	6.55415	0.851039	2.01028	7.37463	7.37791	6.00225	6.51233	7.07771	7.03618	0.369308	2.19978		C9	216		-0.9948	-2.0178	-0.0441	-0.9707	-0.7048	-0.4874	0.718	-0.1886		0.01626	2.377e-05	0.9139	0.01812	0.07755	0.2226	0.5547	0.7828		FW02000000	FRS000000	WRS200022
TraesCS1A01G135600	tr|A0A072VL92|A0A072VL92_MEDTR	Ion channel pollux-like protein		Bradi3g21330	AT5G43745.1&Protein of unknown function (DUF1012)&LOC_Os03g06720.1&expressed protein	AT5G43745	ion channel POLLUX-like protein%2C putative (DUF1012)		7.19039	6.39542	6.51884	5.91069	6.66077	6.13711	6.41676	7.09283	7.84987	7.58844	6.66875	6.48965	7.22066	6.90191	7.58369	7.38889		C2	0		-0.5983	-1.1886	-0.1509	-0.5853	-0.5687	-0.7983	-1.1835	-0.2975		0.01332	5.134e-05	0.5277	0.01946	0.01505	0.001006	3.524e-07	0.2003		FW02000020	FRS000000	WRS220000
TraesCS1A01G135700	tr|A0A1D5S5C4|A0A1D5S5C4_WHEAT	Ferrochelatase		Bradi2g62550	AT2G30390.1&ferrochelatase 2&LOC_Os05g29760.2&ferrochelatase-2, chloroplast precursor, putative, expressed	AT2G30390	ferrochelatase 2		7.39105	7.01677	7.50379	7.13979	7.6944	7.3205	7.77859	7.72267	8.58477	7.93248	7.60216	7.43115	8.23439	7.64599	8.65257	8.15199		C2	0		-1.2744	-1.0004	-0.1002	-0.3033	-0.5402	-0.3216	-0.8826	-0.4299		3.924e-13	2.331e-06	0.5356	0.07112	0.000589	0.04983	1.063e-08	0.007003		FW22000000	FRS000000	WRS000000
TraesCS1A01G136000	tr|A0A1E5V3T8|A0A1E5V3T8_9POAL	F-box protein		Bradi3g27400	AT4G35930.1&F-box family protein&LOC_Os10g30280.1&OsFBX386 - F-box domain containing protein, expressed	AT4G35930	F-box family protein		5.41349	5.14395	6.23332	5.72683	6.14941	5.80432	6.19585	5.58628	6.45469	6.49075	6.69339	6.84695	6.63175	6.56676	6.38769	6.62921		C3	0		-1.0642	-1.1259	-0.466	-1.1092	-0.4874	-0.779	-0.195	-1.0554		1.52e-05	0.000508	0.01315	2.694e-08	0.009946	8.455e-05	0.3011	2.838e-07		FW00020000	FRS000000	WRS000000
TraesCS1A01G136500	tr|A0A097PQG6|A0A097PQG6_BRADI	ABC1-like kinase		Bradi2g30567	AT1G79600.1&Protein kinase superfamily protein&LOC_Os05g25840.3& ELMO/CED-12 family protein, putative, expressed	AT1G79600	Protein kinase superfamily protein		6.85706	7.20246	6.90904	6.89431	6.27489	6.26166	7.13817	6.96212	7.43201	7.19396	7.07007	7.03362	6.21295	6.31881	7.35254	7.27267		C27	0		-0.5335	-0.0013	-0.1695	-0.1493	0.0604	-0.0686	-0.2165	-0.3115		0.002234	0.9949	0.2743	0.3474	0.7222	0.6932	0.1449	0.04597		FW00000000	FRS000200	WRS002000
TraesCS1A01G137000	tr|B9I623|B9I623_POPTR	3'-5' exonuclease domain-containing family protein		Bradi3g27252	AT5G35910.1&Polynucleotidyl transferase, ribonuclease H fold protein with HRDC domain&LOC_Os10g30100.1&3-5 exonuclease family protein, putative, expressed	AT5G35910	Polynucleotidyl transferase%2C ribonuclease H fold protein with HRDC domain-containing protein		7.8304	6.85617	8.657	8.09538	8.26247	8.43129	8.22819	8.48637	8.75618	8.55407	8.84127	8.97241	8.93464	9.0132	8.79082	8.84868		C3	0		-0.9878	-1.5997	-0.185	-0.8731	-0.6732	-0.583	-0.5648	-0.362		2.851e-07	7.395e-12	0.2959	1.166e-06	0.0001537	0.00104	0.00147	0.04241		FW02000000	FRS010101	WRS000000
TraesCS1A01G137400	tr|A0A0K9NPL2|A0A0K9NPL2_ZOSMR	RING finger protein		Bradi2g31250	AT5G01960.1&RING/U-box superfamily protein&LOC_Os05g25180.1&zinc finger, C3HC4 type family protein, expressed	-	-		6.08263	6.69641	6.10103	5.74211	6.01788	5.95885	6.28921	6.01838	5.922	5.89025	5.9362	5.64789	5.99201	5.61472	5.94838	5.99814		C1	0		0.2059	0.8696	0.1684	0.1055	0.0225	0.3547	0.3296	0.0193		0.4662	0.004835	0.5125	0.6956	0.9298	0.1831	0.1924	0.9411		FW00000000	FRS020000	WRS000000
TraesCS1A01G138000	AT4G30900.3	DNAse I-like superfamily protein		Bradi1g61210	AT4G30900.2&DNAse I-like superfamily protein&LOC_Os05g19974.2&endonuclease/exonuclease/phosphatase family protein, putative, expressed	AT4G30900	DNAse I-like superfamily protein		5.84219	4.85267	5.8831	5.49529	5.97917	5.68001	6.41638	6.16373	6.07527	5.59088	6.15406	5.99562	6.15845	5.8606	6.71366	6.78633		C3	0		-0.2971	-0.4534	-0.2763	-0.5078	-0.1714	-0.213	-0.307	-0.6293		0.1648	0.1586	0.1096	0.007189	0.3086	0.2511	0.04517	0.0001371		FW00000000	FRS000000	WRS000001
TraesCS1A01G138400	tr|A0A061DQM7|A0A061DQM7_THECC	Kinase interacting (KIP1-like) family protein, putative		Bradi3g27007	AT4G02710.1&Kinase interacting (KIP1-like) family protein&LOC_Os10g28610.1&KIP1, putative, expressed	-	-		10.66	10.398	10.627	10.7339	10.29	10.7446	9.52269	10.7779	10.6632	10.9416	10.8437	11.0408	10.8528	11.1008	10.8376	11.0282		C24	0		-0.0073	-0.5334	-0.2167	-0.3059	-0.5626	-0.3568	-1.3156	-0.25		0.9668	0.003445	0.2134	0.07908	0.001251	0.04035	5.401e-14	0.1511		FW00000020	FRS000020	WRS000000
TraesCS1A01G139500	tr|R7W363|R7W363_AEGTA	LIM domain and RING finger protein		Bradi2g31550	AT3G62240.1&RING/U-box superfamily protein&LOC_Os05g19970.1&ZOS5-06 - C2H2 zinc finger protein, expressed	AT3G62240	RING/U-box superfamily protein		8.86824	9.25874	8.40067	8.77583	8.31762	8.48153	8.32091	9.0862	8.11898	7.91458	7.71355	8.00455	7.85312	8.38719	8.51093	8.77617		C6	0		0.749	1.2111	0.6874	0.7791	0.4696	0.0914	-0.1917	0.3103		1.049e-05	5.803e-11	3.374e-05	2.198e-06	0.004192	0.5756	0.2358	0.05302		FW01000000	FRS000000	WRS000000
TraesCS1A01G139900	tr|V5NQJ4|V5NQJ4_WHEAT	Heavy metal-associated protein		Bradi3g27550	AT5G03380.1&Heavy metal transport/detoxification superfamily protein &LOC_Os10g30450.1&heavy-metal-associated domain-containing protein, putative, expressed	-	-		12.0276	11.4326	11.4513	11.275	11.2474	10.9078	11.3465	11.0569	9.98786	10.4471	9.76041	9.65858	9.85097	8.8064	9.90525	9.09215		C1	890		2.0272	0.9777	1.6786	1.6037	1.386	2.0867	1.4307	1.9511		3.691e-07	0.01477	2.521e-05	5.757e-05	0.000501	1.755e-07	0.0003285	1.008e-06		FW10111111	FRS000000	WRS000202
TraesCS1A01G141300	tr|Q9M7J5|Q9M7J5_ELYEL	Protein kinase		Bradi3g27640	AT5G03320.1&Protein kinase superfamily protein&LOC_Os10g30600.2&tyrosine protein kinase domain containing protein, putative, expressed	-	-		8.74049	9.23313	7.14208	7.18027	7.50046	7.50626	6.70192	7.34837	5.77717	4.49271	5.38837	4.53224	5.59339	4.48613	5.9542	5.33355		C1	230		2.9838	4.8773	1.7716	2.7151	1.9196	3.051	0.7514	2.0333		3.544e-22	1.551e-38	1.158e-08	3.144e-16	1.823e-10	4.697e-20	0.01337	6.205e-11		FW11111101	FRS222222	WRS000000
TraesCS1A01G141400	tr|A0A0K9PAR3|A0A0K9PAR3_ZOSMR	ABC transporter G family member		Bradi3g27647	AT5G60740.1&ABC transporter family protein&LOC_Os10g30610.1&white-brown complex homolog protein, putative, expressed	-	-		7.74763	7.78485	7.66011	7.33291	7.2007	6.9106	6.04164	7.55054	7.31654	6.20545	7.74826	7.51628	7.63782	7.32198	7.63792	7.2985		C12	0		0.4592	1.4817	-0.0869	-0.1793	-0.4395	-0.4197	-1.6122	0.2523		0.1043	2.674e-06	0.7493	0.5152	0.1084	0.1309	8.246e-09	0.3589		FW01000020	FRS000220	WRS010000
TraesCS1A01G141500	tr|Q8GZT6|Q8GZT6_ORYSA	Chitinase		Bradi3g26810	LOC_Os10g28050.1&chitinase 2, putative, expressed	-	-		9.39565	11.1503	7.8726	8.39156	8.12505	7.88765	7.52382	7.75016	3.3292	2.20532	3.57731	2.90289	1.52262	1.94082	2.90283	1.82725		C1	4712		6.2136	8.6825	4.3361	5.47	6.9622	6.1683	4.7339	6.2177		7.102e-26	7.171e-36	3.148e-14	5.19e-20	5.323e-26	8.156e-20	1.849e-15	2.888e-20		FW11111111	FRS220222	WRS000000
TraesCS1A01G141900	tr|A0A0K9NX08|A0A0K9NX08_ZOSMR	RING finger protein		Bradi3g27700	AT5G01520.1&RING/U-box superfamily protein&LOC_Os10g30850.2&zinc finger, RING-type, putative, expressed	-	-		6.73485	8.21743	5.44654	5.89153	6.64211	6.62514	6.1868	5.86362	6.45078	5.64135	5.69247	5.25622	6.23154	5.51581	5.46872	5.10942		C1	0		0.3115	2.5094	-0.2449	0.6242	0.417	1.1329	0.7165	0.7704		0.278	7.162e-16	0.3993	0.03492	0.1225	6.853e-05	0.01127	0.009642		FW01000000	FRS220202	WRS000000
TraesCS1A01G142200	tr|A0A199VHK6|A0A199VHK6_ANACO	Transmembrane protein 8B		Bradi3g27740	AT2G46060.1&transmembrane protein-related&LOC_Os10g30910.1&transmembrane protein-related, putative, expressed	AT2G46060	transmembrane protein-like protein		6.88837	5.50489	7.10135	6.73724	7.135	6.97933	6.37647	7.16669	7.66192	7.15556	7.4496	7.3179	7.43841	7.43634	7.64063	7.25819		C4	0		-0.7894	-1.6899	-0.351	-0.5869	-0.3046	-0.4648	-1.2758	-0.091		0.0009172	2.02e-07	0.1102	0.009254	0.1644	0.0362	9.513e-09	0.6821		FW02000020	FRS010101	WRS000000
TraesCS1A01G142400	sp|A7MNK6|NHAB_CROS8	Na(+)/H(+) antiporter NhaB		Bradi3g27800	AT1G02260.1&Divalent ion symporter&LOC_Os03g05390.6&Citrate transporter protein, putative, expressed	AT1G02260	Divalent ion symporter		6.95657	5.45197	7.75767	7.25299	6.96018	6.55589	8.05133	7.17031	7.43581	7.1165	7.85264	7.36623	7.69132	6.95123	7.60011	7.14609		C8	0		-0.4455	-1.6695	-0.0965	-0.1174	-0.7357	-0.3879	0.4491	0.0232		0.1183	5.893e-06	0.7164	0.6649	0.006333	0.1607	0.09019	0.932		FW02000000	FRS010011	WRS000000
TraesCS1A01G142700	tr|A0A1E5VU45|A0A1E5VU45_9POAL	ATP-dependent DNA helicase DDM1		-	-	-	-		5.66817	5.19034	6.08345	5.73689	0.632082	0.32239	5.92943	6.07623	6.48133	6.84176	6.48895	6.32462	0.406899	3.24338	6.3268	6.44498		C27	10		-0.8445	-1.5389	-0.4067	-0.5966	0.7313	-4.3436	-0.4014	-0.3707		0.05014	0.001464	0.3136	0.1455	0.5368	2.702e-05	0.3202	0.3613		FW02000000	FRS000000	WRS000200
TraesCS1A01G142900	tr|G7KE15|G7KE15_MEDTR	Calcium ion-binding protein		Bradi3g27870	AT2G04280.1LOC_Os10g31810.1&expressed protein	AT4G12700	calcium ion-binding protein		7.53474	6.75885	8.14776	7.91626	7.66632	8.00283	7.70598	8.09414	8.1991	8.19461	8.54434	8.82442	8.41706	8.67973	8.31513	8.34763		C4	0		-0.6765	-1.7839	-0.3971	-0.9135	-0.7524	-0.6745	-0.6151	-0.2545		0.001049	4.297e-12	0.03573	1.62e-06	8.447e-05	0.0003827	0.00124	0.1827		FW02000000	FRS010101	WRS000000
TraesCS1A01G143000	tr|Q337P3|Q337P3_ORYSJ	Glutamine synthetase, putative, expressed		Bradi3g27877	AT3G53180.1&glutamate-ammonia ligases;catalytics;glutamate-ammonia ligases&LOC_Os10g31820.1&fluG, putative, expressed	AT3G53180	nodulin/glutamine synthase-like protein		11.1068	10.5247	10.5249	10.2415	10.4682	10.2546	9.75729	10.3408	9.59628	9.08182	9.59607	9.93982	9.4316	9.59061	9.53479	9.74661		C1	71		1.5084	1.4253	0.9272	0.3026	1.0355	0.6623	0.2231	0.5932		2.194e-11	1.306e-09	3.541e-05	0.1775	3.803e-06	0.003196	0.3206	0.008184		FW11001000	FRS000020	WRS000000
TraesCS1A01G143200	tr|A7UMA9|A7UMA9_WHEAT	CsAtPR5		Bradi5g27410	LOC_Os01g66230.1&csAtPR5, putative, expressed	-	-		7.38915	7.58782	6.91546	6.82012	6.89735	6.68279	5.88648	6.44146	6.53578	6.42771	6.1064	6.21269	6.43071	6.23622	6.22974	6.25542		C6	0		0.9272	1.278	0.8098	0.6366	0.4684	0.4324	-0.3391	0.1879		0.0009527	4.365e-05	0.003185	0.02161	0.08236	0.1183	0.2238	0.4999		FW01000000	FRS000022	WRS000000
TraesCS1A01G143300	tr|G7JNA1|G7JNA1_MEDTR	RING finger and CHY zinc finger protein		Bradi3g27900	AT5G22920.1&CHY-type/CTCHY-type/RING-type Zinc finger protein&LOC_Os10g31850.1&RING finger and CHY zinc finger domain-containing protein 1, putative, expressed	AT5G22920	CHY-type/CTCHY-type/RING-type Zinc finger protein		7.63938	6.57729	7.49314	7.07169	7.8866	7.60581	7.63089	7.44929	8.20709	7.12023	7.49867	7.36307	7.97134	6.97357	7.56648	7.38681		C11	0		-0.6381	-0.548	-0.0059	-0.2949	-0.0849	0.6377	0.0615	0.0619		0.003994	0.05055	0.9777	0.1749	0.6832	0.003227	0.7698	0.7731		FW00000000	FRS000100	WRS000000
TraesCS1A01G143400	tr|M8BCY6|M8BCY6_AEGTA	Midasin		Bradi3g27912	AT1G67120.1&ATPases;nucleotide binding;ATP binding;nucleoside-triphosphatases;transcription factor binding&LOC_Os10g31864.1&expressed protein	AT1G67120	midasin-like protein		9.92429	10.2392	9.6654	9.95268	9.20072	9.94356	8.02116	9.91257	9.19685	9.64581	9.57617	10.0113	9.37257	9.69339	9.55806	9.41451		C12	0		0.7312	0.6076	0.0885	-0.0566	-0.1719	0.2493	-1.537	0.4974		0.003092	0.01614	0.7171	0.8164	0.4826	0.3072	4.438e-10	0.04188		FW00000020	FRS000020	WRS000000
TraesCS1A01G143800	tr|A0A1D5RSR6|A0A1D5RSR6_WHEAT	Inosine triphosphate pyrophosphatase		Bradi3g27950	AT4G13720.1&Inosine triphosphate pyrophosphatase family protein&LOC_Os10g31940.1&inosine triphosphate pyrophosphatase, putative, expressed	AT4G13720	Inosine triphosphate pyrophosphatase family protein		7.17755	6.82935	6.99077	6.92335	7.83516	7.29959	7.66905	6.57598	7.04989	7.24604	6.91109	6.3526	6.8395	6.92871	6.5664	6.65635		C1	0		0.142	-0.3171	0.0854	0.5363	1.0044	0.3748	1.1124	-0.0786		0.5563	0.253	0.708	0.02297	6.195e-06	0.09992	8.881e-07	0.7388		FW00001010	FRS000000	WRS000000
TraesCS1A01G144000	AT3G32330.1	DNA repair protein-like protein		Bradi3g27970	AT1G08600.2&P-loop containing nucleoside triphosphate hydrolases superfamily protein&LOC_Os10g31970.1&SNF2 family N-terminal domain containing protein, expressed	AT1G08600	P-loop containing nucleoside triphosphate hydrolases superfamily protein		8.50711	8.40347	8.29382	8.07787	7.64426	7.75761	7.26707	8.11812	8.47834	7.66433	8.29816	8.27091	8.44444	8.26722	8.54742	8.28519		C24	0		0.0278	0.7851	-0.0046	-0.1867	-0.802	-0.5129	-1.2834	-0.167		0.8945	0.0007366	0.9818	0.3627	9.192e-05	0.01271	4.09e-10	0.4145		FW00000020	FRS000020	WRS000000
TraesCS1A01G144300	tr|A0A0K9P1L1|A0A0K9P1L1_ZOSMR	Ribonuclease H		Bradi3g27990	AT1G24090.1&RNase H family protein&ChrSy.fgenesh.mRNA.22&expressed protein	-	-		6.93795	6.36887	7.32491	7.18873	7.29877	7.41659	7.01627	6.98955	7.66258	7.66032	7.64302	7.55154	7.72116	7.68075	7.55238	7.6957		C4	0		-0.8573	-1.1024	-0.3182	-0.3651	-0.4182	-0.2692	-0.5474	-0.7082		1.839e-06	1.442e-06	0.03723	0.0202	0.005915	0.07921	0.0003698	7.734e-06		FW02000000	FRS000000	WRS000000
TraesCS1A01G144800	tr|R7W395|R7W395_AEGTA	Pentatricopeptide repeat-containing protein		Bradi3g28060	AT3G04260.1&plastid transcriptionally active 3&LOC_Os10g32540.1&SAP domain containing protein, expressed	AT3G04260	plastid transcriptionally active 3		4.58658	1.39208	5.29052	4.1566	5.08218	4.18086	5.30236	5.02384	6.76197	6.10893	5.61663	5.58974	6.59128	5.87185	6.29561	5.35181		C2	0		-2.2898	-4.6057	-0.3313	-1.4521	-1.5305	-1.7332	-1.0093	-0.3309		6.144e-09	9.074e-08	0.3292	9.293e-05	5.378e-06	1.677e-06	0.002215	0.3477		FW20000000	FRS000000	WRS200000
TraesCS1A01G145000	tr|Q8H903|Q8H903_ORYSJ	60 kDa chaperonin		Bradi3g28070	AT3G23990.1&heat shock protein 60&LOC_Os10g32550.1&T-complex protein, putative, expressed	AT3G23990	heat shock protein 60		9.69281	8.40952	9.98801	9.64332	9.76742	9.78808	9.47271	9.9885	10.1303	9.45755	10.1234	10.2233	10.2582	10.2575	10.1487	10.2062		C3	0		-0.4564	-1.0412	-0.1352	-0.5782	-0.4903	-0.4701	-0.6755	-0.2173		0.02491	3.535e-06	0.4982	0.003893	0.01409	0.01872	0.0007257	0.2769		FW02000000	FRS010101	WRS000000
TraesCS1A01G145100	tr|A0A0K9PF69|A0A0K9PF69_ZOSMR	Cysteine--tRNA ligase		-	-	-	-		11.639	12.1727	9.23307	9.52355	9.56458	9.3804	7.9212	9.50365	3.21131	2.96118	2.68116	2.82877	1.62546	3.20175	2.56833	3.16693		C1	2930		8.5772	8.849	6.6666	6.742	8.2983	6.2476	5.4928	6.3889		3.274e-45	3.208e-42	5.596e-27	6.417e-28	6.715e-36	3.306e-25	1.356e-18	6.317e-27		FW11111111	FRS222222	WRS000000
TraesCS1A01G145300	tr|M8ATY8|M8ATY8_AEGTA	GDSL esterase/lipase		Bradi3g28100	AT3G04290.1&Li-tolerant lipase 1&LOC_Os10g32580.1&GDSL-like lipase/acylhydrolase, putative, expressed	-	-		8.04558	6.8489	7.71905	8.53394	7.47631	8.63475	8.03044	8.13512	7.23967	8.76016	8.11725	8.76479	7.2961	8.76742	6.95388	8.05669		C26	0		0.8053	-1.9051	-0.392	-0.2279	0.1773	-0.1293	1.0621	0.0771		0.2023	0.003326	0.5319	0.7158	0.7777	0.8363	0.09089	0.9022		FW02000000	FRS010100	WRS000000
TraesCS1A01G145800	tr|G7K9S8|G7K9S8_MEDTR	Plant/T7N9-9 protein		Bradi3g28120	AT1G07040.1LOC_Os10g32680.1&expressed protein	AT1G07040	plant/protein		10.7576	11.5834	9.73095	11.0649	9.18987	10.0076	9.05058	10.5143	8.83383	10.9789	8.85797	10.2795	8.22726	9.81309	8.48045	10.5199		C23	0		1.9232	0.6	0.8696	0.7824	0.9603	0.1939	0.5702	-0.0056		1.595e-10	0.04589	0.003715	0.008654	0.001398	0.5164	0.05782	0.9851		FW10000000	FRS202222	WRS000200
TraesCS1A01G147400	tr|A0A061DNJ7|A0A061DNJ7_THECC	PfkB-like carbohydrate kinase family protein		Bradi3g28237	AT4G28706.2&pfkB-like carbohydrate kinase family protein&LOC_Os10g32830.1&kinase, pfkB family, putative, expressed	-	-		5.45894	4.98386	5.24764	4.50488	5.38599	5.24587	6.05079	5.38463	6.72974	6.37757	5.96616	5.92738	6.70715	6.16446	6.59453	6.37788		C2	0		-1.5808	-1.668	-0.7298	-1.4533	-1.3237	-0.9518	-0.564	-1.007		1.428e-10	1.442e-06	0.0003988	9.772e-10	1.4e-11	4.016e-06	0.00165	9.335e-07		FW20002000	FRS000000	WRS000000
TraesCS1A01G148400	tr|A0A0K9PMD0|A0A0K9PMD0_ZOSMR	50S ribosomal protein L14		-	-	-	-		8.18598	7.37689	8.23383	7.86919	8.49716	8.25563	8.34531	7.93811	7.39127	7.85429	8.01043	7.98429	8.03559	8.01973	7.34121	7.35936		C30	0		0.8262	-0.4941	0.2249	-0.1208	0.4602	0.2395	1.0058	0.5794		0.001905	0.09351	0.3792	0.6396	0.07053	0.3502	9.327e-05	0.0257		FW00000010	FRS000000	WRS000000
TraesCS1A01G149300	tr|D9IXC7|D9IXC7_HORVV	Cellulose synthase		Bradi3g28350	AT5G44030.1&cellulose synthase A4&LOC_Os10g32980.1&CESA7 - cellulose synthase, expressed	AT5G44030	cellulose synthase A4		6.04831	4.32371	7.82036	6.15618	6.51461	5.20188	9.0859	8.00264	7.97912	7.00679	8.62475	7.65268	7.44159	7.73989	9.18405	7.76802		C3	0		-1.9287	-2.5799	-0.7941	-1.4836	-0.9175	-2.5249	-0.0968	0.2316		0.001194	0.0001462	0.1685	0.01093	0.1143	1.741e-05	0.8663	0.6886		FW22000200	FRS100011	WRS000000
TraesCS1A01G149700	tr|B9SKP2|B9SKP2_RICCO	Receptor protein kinase, putative		Bradi3g28380	AT1G35710.1&Protein kinase family protein with leucine-rich repeat domain&LOC_Os10g33040.1&receptor-like protein kinase precursor, putative, expressed	-	-		8.74869	8.75767	6.48231	6.8112	5.90461	6.53609	6.10322	7.34635	4.74261	5.58373	4.50921	6.31023	3.32661	5.63686	4.90698	6.36133		C1	0		4.0573	3.076	2.0054	0.5002	2.6906	0.8959	1.2176	0.9899		1.128e-35	5.032e-20	1.14e-09	0.09709	5.402e-14	0.003866	0.0001407	0.000864		FW11000000	FRS222222	WRS000000
TraesCS1A01G149800	tr|Q5ZC21|Q5ZC21_ORYSJ	Esterase/lipase/thioesterase-like protein		Bradi2g12850	AT1G54570.1&Esterase/lipase/thioesterase family protein&LOC_Os01g26039.1&expressed protein	AT1G54570	Esterase/lipase/thioesterase family protein		5.67891	6.67119	4.12765	4.40892	4.63411	4.70561	4.5875	5.24597	4.95332	4.03061	3.80616	3.54074	5.09353	4.07167	4.72244	4.70119		C6	0		0.7837	2.5216	0.3349	0.9737	-0.4681	0.6677	-0.1887	0.5615		0.03128	1.86e-09	0.3975	0.0178	0.1796	0.07876	0.5931	0.1096		FW01000000	FRS020202	WRS000000
TraesCS1A01G150100	AT4G08850.1	Leucine-rich repeat receptor-like protein kinase family protein		Bradi3g28390	AT2G34930.1&disease resistance family protein / LRR family protein&LOC_Os10g33140.1&hcrVf2 protein, putative, expressed	-	-		10.475	11.0919	8.72554	9.09669	8.71777	8.67614	8.44656	8.95479	7.19015	5.64826	5.93868	6.25718	4.67085	4.75332	7.62719	6.52025		C1	138		3.2872	5.2623	2.7924	2.8182	4.0674	3.9507	0.8186	2.4388		1.07e-34	1.731e-67	4.863e-24	7.628e-25	1.182e-45	2.675e-39	0.001964	1.849e-19		FW11111101	FRS222222	WRS202000
TraesCS1A01G150200	tr|G7I4R9|G7I4R9_MEDTR	Peptide transporter		Bradi3g28400	AT5G46050.1&peptide transporter 3&LOC_Os10g33170.1&POT domain containing peptide transporter, putative, expressed	-	-		7.19321	8.4436	6.18559	5.97069	5.89341	5.20152	6.46634	5.73897	5.268	5.26117	4.51496	3.88748	4.46013	3.88172	4.11804	4.01391		C1	1		1.9623	3.1891	1.6869	2.0474	1.449	1.3481	2.3835	1.7602		0.0002462	1.199e-08	0.00172	0.0002206	0.006725	0.01627	1.12e-05	0.001398		FW11000000	FRS020202	WRS000000
TraesCS1A01G150400	tr|G7I4R9|G7I4R9_MEDTR	Peptide transporter		Bradi3g28410	AT5G46050.1&peptide transporter 3&LOC_Os10g33210.1&peptide transporter PTR3-A, putative, expressed	AT5G46050	peptide transporter 3		7.67608	8.57357	6.52687	6.40167	6.09524	5.56823	5.77429	5.6847	3.36198	4.04336	4.16027	3.57769	3.03519	2.77296	4.19475	3.28863		C1	551		4.4499	4.5653	2.3869	2.8263	3.1297	2.915	1.605	2.4749		3.563e-13	4.649e-13	3.895e-05	2.245e-06	1.55e-07	4.765e-06	0.005728	4.552e-05		FW11000000	FRS022222	WRS000000
TraesCS1A01G150900	tr|A0A072TKE8|A0A072TKE8_MEDTR	Fatty acid hydroxylase superfamily protein		Bradi3g28460	AT1G02205.2&Fatty acid hydroxylase superfamily&LOC_Os10g33250.1&WAX2, putative, expressed	AT1G02205	Fatty acid hydroxylase superfamily		10.6399	10.9253	10.9881	10.5395	10.1152	9.52418	10.7941	10.3633	11.1466	11.0077	11.0952	10.5999	11.1442	10.1804	11.1761	10.8417		C27	0		-0.5044	-0.0889	-0.1068	-0.0602	-1.0262	-0.6539	-0.3811	-0.4772		0.06044	0.7433	0.6892	0.822	0.0001254	0.0149	0.1537	0.07459		FW00002000	FRS000200	WRS000000
TraesCS1A01G151600	tr|A0A061DM98|A0A061DM98_THECC	PPPDE thiol peptidase family protein, putative		Bradi3g28530	AT3G07090.1&PPPDE putative thiol peptidase family protein&LOC_Os10g33350.1&endo-beta-N-acetylglucosaminidase, putative, expressed	-	-		6.32047	7.31241	6.07451	6.83137	6.2083	6.24882	5.7542	6.16422	5.74488	5.60582	6.38654	6.34806	6.04064	6.05224	5.64905	6.38558		C10	0		0.5814	1.5124	-0.3083	0.4945	0.1715	0.2051	0.11	-0.2242		0.01726	4.116e-09	0.1427	0.01652	0.4141	0.34	0.6191	0.293		FW01000000	FRS000202	WRS000000
TraesCS1A01G152600	tr|Q7GC42|Q7GC42_ORYSA	Ribonuclease		-	-	-	-		3.47282	0	0	0	3.43534	0	5.05757	4.65805	7.20744	5.7354	0.297211	0	4.39694	2.01363	5.11551	5.47752		C16	0		-4.1679	-5.9007	-0.9394	0	-0.9929	-3.9095	-0.054	-0.8362		1.281e-12	1.618e-07	0.5277	1	0.05394	0.001009	0.9074	0.07784		FW20000000	FRS000000	WRS202020
TraesCS1A01G152800	tr|Q4ADQ2|Q4ADQ2_9CARY	Ribonuclease		-	-	-	-		0.50518	0	5.01434	1.78646	4.90309	2.65005	4.79947	3.67528	5.07283	3.45463	4.65544	3.65671	6.93628	4.60607	5.39055	5.14916		C3	0		-5.0088	-3.5738	0.3613	-2.0932	-2.0381	-2.1476	-0.6043	-1.5293		1.944e-06	0.002627	0.5221	0.004123	0.0002214	0.0006846	0.2774	0.009517		FW00002000	FRS000000	WRS001000
TraesCS1A01G153100	tr|A0A1D5RPM9|A0A1D5RPM9_WHEAT	Long-chain-alcohol oxidase		Bradi3g28677	AT3G23410.1&fatty alcohol oxidase 3&LOC_Os10g33460.1&alcohol oxidase, putative, expressed	-	-		7.3131	9.16278	8.04106	8.79671	7.47663	8.12323	8.8288	8.22528	7.16075	8.17549	8.13984	8.07407	7.78456	7.72662	7.79413	7.62572		C13	0		0.1811	0.9729	-0.0983	0.7156	-0.3073	0.3966	1.0285	0.5964		0.6814	0.02704	0.8188	0.09517	0.4755	0.3565	0.0164	0.1657		FW00000000	FRS000010	WRS000000
TraesCS1A01G153600	tr|A0A1J3CVG2|A0A1J3CVG2_NOCCA	Vacuolar protein sorting-associated protein 2-like protein 2		Bradi3g28730	AT1G03950.1&vacuolar protein sorting-associated protein 2.3&LOC_Os10g33660.1&SNF7 domain containing protein, putative, expressed	AT1G03950	vacuolar protein sorting-associated protein 2.3		8.35821	8.74348	7.8474	7.85146	8.196	7.97762	7.50223	7.76185	7.60887	7.27878	7.25324	7.1235	7.44348	7.15949	7.31975	7.2058		C1	18		0.7731	1.6325	0.597	0.7275	0.7559	0.8108	0.1805	0.5577		5.539e-05	1.827e-14	0.001363	0.0001215	3.31e-05	1.627e-05	0.3323	0.003075		FW01000000	FRS000002	WRS000000
TraesCS1A01G154200	tr|A0A1D6ALU1|A0A1D6ALU1_WHEAT	S-adenosylmethionine decarboxylase proenzyme		-	-	-	-		6.24551	5.62897	6.16478	6.19454	5.67849	5.87466	5.68111	6.51542	6.8484	6.93317	6.91625	6.54935	6.46058	6.37851	6.61227	6.41477		C18	0		-0.5853	-1.2855	-0.7539	-0.3504	-0.8163	-0.5185	-0.9478	0.102		0.01849	4.238e-05	0.0007479	0.1277	0.0004915	0.02682	3.448e-05	0.6535		FW02000000	FRS000000	WRS000000
TraesCS1A01G154300	tr|M7ZWT2|M7ZWT2_TRIUA	Exportin-4		Bradi3g28760	AT3G04490.1LOC_Os10g33710.1&expressed protein	AT3G04490	exportin-4 protein		7.40656	7.32137	8.06208	7.80427	7.5161	7.84935	7.25932	7.99563	8.44999	7.93794	8.32994	8.407	8.42865	8.46881	8.43455	8.5404		C18	0		-1.0761	-0.5179	-0.2686	-0.5993	-0.9144	-0.6191	-1.1849	-0.5453		1.85e-07	0.02624	0.1555	0.001732	1.755e-06	0.001136	5.734e-10	0.004099		FW20000020	FRS000000	WRS000000
TraesCS1A01G154400	AT1G04430.3	S-adenosyl-L-methionine-dependent methyltransferases superfamily protein		Bradi3g28770	AT1G04430.2&S-adenosyl-L-methionine-dependent methyltransferases superfamily protein&LOC_Os10g33720.1&methyltransferase, putative, expressed	AT1G04430	S-adenosyl-L-methionine-dependent methyltransferases superfamily protein		7.86295	7.1366	7.93777	7.66696	7.80983	7.64594	7.66809	7.82272	8.39954	8.28727	8.33425	8.45279	8.45011	8.37891	8.38493	8.35234		C4	0		-0.5648	-1.1556	-0.3994	-0.7908	-0.6405	-0.7423	-0.7187	-0.5306		0.001009	5.198e-08	0.01176	9.473e-07	5.425e-05	3.906e-06	5.732e-06	0.0009642		FW02000000	FRS000000	WRS000000
TraesCS1A01G155200	tr|T1NAD0|T1NAD0_TRIUA	Malate dehydrogenase		Bradi3g28820	AT5G43330.1&Lactate/malate dehydrogenase family protein&LOC_Os10g33800.1&lactate/malate dehydrogenase, putative, expressed	AT5G43330	Lactate/malate dehydrogenase family protein		11.0439	10.3029	10.9957	11.0231	10.7407	11.2422	10.8927	11.4348	11.7343	12.0122	11.3397	11.6637	11.3591	12.1491	11.5555	12.0331		C14	0		-0.6939	-1.7188	-0.3434	-0.6398	-0.6172	-0.905	-0.661	-0.5971		0.0009366	1.317e-15	0.09951	0.002151	0.003084	1.384e-05	0.00151	0.004138		FW02000000	FRS000001	WRS000000
TraesCS1A01G156400	tr|B9H7W1|B9H7W1_POPTR	Transporter-related family protein		Bradi3g28920	AT2G28315.1&Nucleotide/sugar transporter family protein&LOC_Os10g33920.1&transporter-related, putative, expressed	-	-		8.35099	7.69893	8.10035	7.57797	7.70694	7.4328	7.78141	8.06085	6.93838	6.52827	7.3215	6.88038	6.85034	6.174	7.3838	6.50769		C1	42		1.4318	1.2077	0.7765	0.6764	0.856	1.2606	0.3992	1.5568		5.547e-07	0.0001665	0.005119	0.0167	0.002155	1.265e-05	0.1498	3.637e-08		FW11000101	FRS000000	WRS000000
TraesCS1A01G156600	tr|A0A1D5RTK2|A0A1D5RTK2_WHEAT	Auxin response factor		Bradi3g28950	AT4G30080.1&auxin response factor 16&LOC_Os10g33940.1&auxin response factor 18, putative, expressed	AT4G30080	auxin response factor 16		8.05916	8.04809	8.04558	8.12934	9.08591	9.07731	8.52635	8.60828	9.09989	9.55344	8.74758	9.14336	9.37106	9.7818	8.9329	9.46994		C14	0		-1.1139	-1.517	-0.7024	-1.0175	-0.2828	-0.7044	-0.4085	-0.8617		3.682e-11	2.151e-16	7.862e-06	9.475e-11	0.06325	3.701e-06	0.008058	2.479e-08		FW22020000	FRS001100	WRS000000
TraesCS1A01G157500	tr|Q8H963|Q8H963_ZINVI	Homeobox leucine-zipper protein		Bradi3g28970	AT5G60690.1&Homeobox-leucine zipper family protein / lipid-binding START domain-containing protein&LOC_Os10g33960.1&START domain containing protein, expressed	AT5G60690	Homeobox-leucine zipper family protein / lipid-binding START domain-containing protein		7.10635	5.86581	7.66994	7.04799	7.41889	7.17864	7.22177	7.30618	8.29239	7.57965	8.19303	7.9588	8.31142	7.85138	8.13831	7.87174		C3	0		-1.2958	-1.7971	-0.5253	-0.9085	-0.8958	-0.6784	-0.918	-0.5671		1.916e-11	5.846e-11	0.002005	3.071e-07	1.681e-07	0.0001135	8.443e-08	0.001256		FW22000000	FRS010101	WRS000000
TraesCS1A01G158500	tr|A0A199V1C8|A0A199V1C8_ANACO	28S ribosomal protein S29, mitochondrial		Bradi1g54480	AT1G16870.1&mitochondrial 28S ribosomal protein S29-related&LOC_Os07g10300.2&expressed protein	AT1G16870	mitochondrial 28S ribosomal protein S29-like protein		7.54324	6.70665	7.99286	7.74778	7.8782	8.00258	8.0128	8.0302	8.23993	7.94134	8.20694	8.33921	8.32971	8.59359	8.30274	8.27981		C3	0		-0.7694	-1.358	-0.213	-0.5936	-0.4519	-0.5959	-0.2899	-0.249		1.409e-05	2.102e-09	0.1804	0.0002374	0.004424	0.0001688	0.06568	0.1197		FW02000000	FRS010101	WRS000000
TraesCS1A01G158600	tr|B7FJV5|B7FJV5_MEDTR	Transmembrane protein, putative		Bradi1g54440	AT5G18130.1LOC_Os07g10420.1&expressed protein	-	-		10.0344	11.9189	8.44282	9.59714	8.84677	9.28746	8.41963	8.90648	7.19606	8.08759	6.84823	6.92242	6.86635	6.91064	6.59065	7.08457		C1	731		2.8449	3.8227	1.5959	2.658	1.9794	2.3737	1.8293	1.8188		6.777e-17	1.18e-28	2.876e-06	5.796e-15	5.015e-09	3.224e-12	8.728e-08	8.476e-08		FW11111111	FRS222222	WRS020200
TraesCS1A01G158800	tr|B9RF64|B9RF64_RICCO	Xaa-pro aminopeptidase, putative		Bradi1g54327	AT3G05350.1&Metallopeptidase M24 family protein&LOC_Os07g10540.1&peptidase, M24 family protein, putative, expressed	AT3G05350	Metallopeptidase M24 family protein		6.69398	6.95264	6.70642	6.62684	6.39407	6.64124	6.46817	6.8407	7.49766	7.48801	6.99189	7.01739	7.14806	7.14006	7.46091	7.2377		C29	0		-0.8085	-0.4037	-0.2891	-0.3805	-0.759	-0.5072	-1.0018	-0.3983		0.0001571	0.0913	0.1396	0.05672	0.0001244	0.01005	1.96e-07	0.04179		FW00000020	FRS000000	WRS000000
TraesCS1A01G158900	AT5G66810.1	Ran-binding protein in the microtubule-organising centre protein		Bradi3g23290	AT5G66810.1LOC_Os10g24070.1&expressed protein	AT5G66810	Ran-binding protein in the microtubule-organising centre protein		6.41425	7.38431	6.20916	6.67788	5.87972	6.09787	6.16895	6.43027	6.41972	6.34997	6.34775	6.50806	6.14056	6.19906	6.44418	6.5954		C12	0		-0.0558	1.0138	-0.1401	0.1798	-0.2752	-0.0907	-0.2593	-0.1665		0.8036	2.125e-05	0.4868	0.3647	0.184	0.6623	0.1894	0.4048		FW01000000	FRS000202	WRS000000
TraesCS1A01G159100	tr|Q8H7V0|Q8H7V0_ORYSJ	40S ribosomal protein S17, putative, expressed		Bradi3g29060	AT2G05220.1&Ribosomal S17 family protein&LOC_Os10g27190.1&40S ribosomal protein S17, putative, expressed	AT5G04800	Ribosomal S17 family protein		9.70711	9.80909	9.99728	9.87602	9.69483	9.91307	10.0312	9.4888	8.56692	9.53027	9.67345	9.52597	9.40509	9.55111	9.0303	8.88819		C1	0		1.1391	0.2651	0.3212	0.3463	0.2873	0.3597	0.9931	0.5959		0.008788	0.5454	0.457	0.4231	0.5061	0.4052	0.02157	0.1686		FW10000000	FRS000000	WRS000000
TraesCS1A01G159200	AT1G43020.1	electron protein, putative (Protein of unknown function, DUF547)		Bradi3g29080	AT3G11920.1&glutaredoxin-related&LOC_Os10g34170.1&glutaredoxin domain containing protein, putative, expressed	AT3G11920	glutaredoxin-like protein		7.66004	8.90679	6.07489	6.72135	6.5745	6.47547	5.8918	6.38949	2.93393	4.55111	4.171	4.79339	3.28836	4.31684	2.85112	3.81883		C1	686		4.9992	4.6014	1.9346	1.9283	3.364	2.185	3.1875	2.6276		3.784e-21	4.375e-20	3.056e-05	1.973e-05	1.026e-12	2.321e-06	5.544e-10	2.628e-08		FW11010000	FRS222222	WRS000000
TraesCS1A01G160800	tr|Q8VYP8|Q8VYP8_ARATH	Peptidoglycan-binding LysM domain-containing protein		Bradi3g29280	AT5G23130.1&Peptidoglycan-binding LysM domain-containing protein&LOC_Os10g34420.1&lysM domain containing protein, putative, expressed	-	-		7.04103	7.93909	6.26232	6.82281	6.52897	6.57184	6.33308	6.55002	6.28192	5.50533	6.13726	5.96767	5.89285	5.8684	6.22489	6.11888		C6	0		0.8132	2.571	0.1277	0.8726	0.6539	0.6988	0.1281	0.4339		9.791e-05	5.039e-25	0.522	1.284e-05	0.000821	0.0005965	0.5091	0.02965		FW01000000	FRS020202	WRS000000
TraesCS1A01G161200	tr|A0A072VGZ9|A0A072VGZ9_MEDTR	Ubiquitin carboxyl-terminal hydrolase-like protein		-	-	AT3G20370	TRAF-like family protein		9.14322	7.5013	9.19353	8.82684	9.57418	9.09047	9.61695	8.72682	9.4999	9.0496	9.60188	9.37893	9.55095	9.3006	9.27418	9.32004		C8	0		-0.3783	-1.458	-0.407	-0.5518	0.0246	-0.2135	0.344	-0.5938		0.02993	4.747e-12	0.01548	0.001174	0.883	0.2072	0.04017	0.0004934		FW02000000	FRS010101	WRS000000
TraesCS1A01G161300	tr|B6SZF0|B6SZF0_MAIZE	Metal-dependent phosphohydrolase, HD subdomain		Bradi3g29300	AT1G17330.1&Metal-dependent phosphohydrolase&LOC_Os10g34470.1&HD domain containing protein 2, putative, expressed	AT1G17330	Metal-dependent phosphohydrolase		7.55906	6.31631	7.5118	7.01941	7.69292	7.59794	7.53198	7.44129	7.69428	6.49948	7.48133	7.11598	7.54273	7.22391	7.7974	7.1263		C11	0		-0.1643	-0.3319	0.0325	-0.0873	0.1526	0.3684	-0.2702	0.3168		0.4876	0.2723	0.8853	0.707	0.4946	0.1057	0.2253	0.1665		FW00000000	FRS000101	WRS000000
TraesCS1A01G161900	tr|A0A1D1Z388|A0A1D1Z388_9ARAE	Thioredoxin		-	-	AT5G08290	mRNA splicing factor%2C thioredoxin-like U5 snRNP		7.81097	7.25995	7.99321	8.403	8.28313	8.42669	8.32018	8.24191	7.95943	8.2774	8.49459	8.54194	7.99891	8.6214	8.24086	8.71457		C3	0		-0.1311	-0.9595	-0.4982	-0.1325	0.2854	-0.191	0.0793	-0.4736		0.4835	1.244e-05	0.003743	0.4396	0.09639	0.263	0.6422	0.005746		FW00000000	FRS010100	WRS000000
TraesCS1A01G162400	tr|A0A0K9P736|A0A0K9P736_ZOSMR	RING/U-box superfamily protein		Bradi3g29400	AT3G19950.1&RING/U-box superfamily protein&LOC_Os10g34590.1&zinc finger, C3HC4 type domain containing protein, expressed	AT3G19950	RING/U-box superfamily protein		6.8016	7.90399	6.93002	6.94168	6.23365	6.49895	6.84016	6.27075	5.58349	6.75227	6.5801	6.27429	6.4083	6.14325	5.78074	5.54976		C1	0		1.2672	1.1696	0.3494	0.6582	-0.1757	0.3648	1.0605	0.7229		0.01335	0.02376	0.4802	0.1859	0.724	0.4652	0.03337	0.1518		FW00000000	FRS000202	WRS000000
TraesCS1A01G162800	tr|B9H5P2|B9H5P2_POPTR	Myosin-related family protein		Bradi3g29440	AT3G19960.1&myosin 1&LOC_Os10g34710.1&myosin-2 heavy chain, non muscle, putative, expressed	AT3G19960	myosin 1		8.95038	10.6139	8.34175	8.92318	8.34234	8.68488	7.91035	8.70399	8.62451	8.1958	8.32653	8.22219	8.7035	8.15879	8.35821	8.37731		C10	0		0.3482	2.4449	0.0135	0.7043	-0.3606	0.5286	-0.4523	0.3263		0.04139	1.67e-42	0.9353	2.353e-05	0.02896	0.001564	0.006798	0.04956		FW01000000	FRS020222	WRS000000
TraesCS1A01G163700	tr|A0A072VGZ9|A0A072VGZ9_MEDTR	Ubiquitin carboxyl-terminal hydrolase-like protein		-	-	AT3G17380	TRAF-like family protein		11.1147	9.42473	11.0348	10.8701	11.7299	11.3408	11.7874	10.8619	10.9253	10.2908	10.9721	10.6373	10.8501	10.6615	10.8801	10.8596		C11	0		0.1927	-0.8284	0.0626	0.2324	0.8779	0.6774	0.9054	0.0023		0.4313	0.001191	0.7973	0.341	0.0003103	0.00547	0.0002003	0.9924		FW00000000	FRS010101	WRS000000
TraesCS1A01G164000	tr|A0A1E5VD52|A0A1E5VD52_9POAL	ALG-2 interacting protein X		Bradi3g29880	AT1G15130.1&Endosomal targeting BRO1-like domain-containing protein&LOC_Os10g35250.1&vacuolar protein-sorting protein bro1, putative, expressed	AT1G15130	Endosomal targeting BRO1-like domain-containing protein		9.42184	10.326	9.28176	9.48946	9.11586	9.23117	9.11108	9.4846	9.06985	9.17388	9.37821	9.4481	9.09755	9.19726	9.23353	9.21145		C10	0		0.3469	1.1758	-0.0975	0.0454	0.0161	0.037	-0.1214	0.2729		0.00488	1.363e-19	0.4005	0.6957	0.8905	0.7521	0.2956	0.01927		FW01000000	FRS000200	WRS000000
TraesCS1A01G164600	tr|A0A072UUJ2|A0A072UUJ2_MEDTR	Plant/F9H3-4 protein		Bradi3g29840	AT1G03610.1&Protein of unknown function (DUF789)&LOC_Os10g35150.1&expressed protein	AT1G03610	plant/protein (DUF789)		9.89177	10.0826	8.20495	8.26032	8.56262	8.16248	7.52524	8.14509	7.68114	7.21388	6.59158	6.71106	6.79734	6.44185	6.77316	7.08744		C1	8		2.2074	2.9921	1.6166	1.5566	1.7698	1.7259	0.7537	1.0587		2.575e-15	9.449e-24	1.214e-08	4.399e-08	2.375e-10	1.695e-09	0.007819	0.0001686		FW11111101	FRS222222	WRS200000
TraesCS1A01G164900	tr|A0A1D5RTW9|A0A1D5RTW9_WHEAT	Alpha-galactosidase		Bradi3g29797	AT5G08380.1&alpha-galactosidase 1&LOC_Os10g35070.1&alpha-galactosidase precursor, putative, expressed	AT5G08380	alpha-galactosidase 1		9.7427	9.95298	8.90964	9.42884	9.22628	8.87427	8.64307	8.50786	7.11034	7.361	6.90919	6.369	6.45859	5.32794	6.51408	6.07009		C1	866		2.6318	2.6055	1.9939	3.0436	2.7559	3.5403	2.1235	2.4327		1.884e-10	8.06e-10	1.296e-06	2.266e-13	2.128e-11	7.762e-17	2.803e-07	5.26e-09		FW11111111	FRS000222	WRS000202
TraesCS1A01G165300	tr|Q9FWV7|Q9FWV7_ORYSJ	Ser/Thr protein phosphatase family protein, expressed		Bradi3g29790	LOC_Os10g35060.1&Ser/Thr protein phosphatase family protein, putative, expressed	-	-		7.14109	7.66098	6.60659	6.59657	6.6129	6.43652	6.81745	6.63254	7.12207	6.7214	6.62574	6.50309	6.32323	6.42255	6.96742	6.63797		C6	0		0.0032	0.843	-0.025	0.1002	0.2941	-0.0035	-0.1527	-0.0037		0.9868	9.652e-05	0.8906	0.592	0.1067	0.9852	0.3807	0.984		FW00000000	FRS020202	WRS000000
TraesCS1A01G165400	tr|D6BRE1|D6BRE1_JATCU	Aquaporin		Bradi3g29780	AT1G73190.1&Aquaporin-like superfamily protein&LOC_Os10g35050.1&aquaporin protein, putative, expressed	AT1G73190	Aquaporin-like superfamily protein		6.50316	8.57604	5.67072	6.15737	0	4.58401	6.84572	6.22689	6.38661	7.90829	5.23569	5.32812	0.267676	5.3878	6.25354	5.81854		C27	0		0.1347	0.6502	0.4377	0.828	-0.1211	-0.8155	0.588	0.4088		0.8068	0.2327	0.4264	0.1317	0.933	0.146	0.2742	0.4526		FW00000000	FRS020202	WRS020202
TraesCS1A01G165500	tr|Q2QRJ4|Q2QRJ4_ORYSJ	AT hook motif-containing protein, putative		Bradi1g40710	LOC_Os05g19050.1&retrotransposon protein, putative, unclassified, expressed	-	-		6.71751	6.22804	6.49798	6.1371	0	0.947654	6.4381	6.33889	7.27529	6.65601	6.71646	6.27349	0	3.65722	6.77146	6.39686		C27	14		-0.5853	-0.4018	-0.2182	-0.1325	0	-3.4449	-0.3369	-0.0584		0.1303	0.3503	0.562	0.7298	1	5.534e-06	0.3691	0.8781		FW00000000	FRS002000	WRS002200
TraesCS1A01G165700	tr|Q7XD45|Q7XD45_ORYSJ	Chloroplast inner envelope protein, putative, expressed		-	-	-	-		6.43881	4.48761	6.59636	5.78963	7.67024	6.26021	8.38146	6.56778	8.87419	8.72324	7.34836	7.02041	8.49591	7.98666	8.23211	8.15692		C2	0		-2.5541	-4.0391	-0.7518	-1.2406	-0.824	-1.7416	0.1465	-1.5927		5.318e-15	1.188e-20	0.0151	0.0001068	0.006345	2.069e-08	0.6257	2.652e-07		FW22020202	FRS001010	WRS220000
TraesCS1A01G165900	tr|Q9FWV1|Q9FWV1_ORYSJ	G-patch domain containing protein, expressed		Bradi3g29740	AT5G08535.1&D111/G-patch domain-containing protein&LOC_Os10g35000.1&G-patch domain containing protein, expressed	AT5G08535	D111/G-patch domain-containing protein		7.43714	7.82433	6.41867	6.72563	7.18295	6.99378	6.8762	6.30496	5.85282	5.96087	6.272	5.77003	5.98376	5.94652	5.73862	5.92642		C1	145		1.6097	2.1474	0.1561	0.9573	1.2142	1.0545	1.1587	0.3842		3.721e-10	1.034e-13	0.5224	0.0001382	3.323e-07	1.886e-05	2.327e-06	0.1272		FW11001110	FRS220002	WRS000000
TraesCS1A01G166100	tr|B9GHT3|B9GHT3_POPTR	Plant basic secretory family protein		-	-	-	-		11.2587	11.552	10.5977	10.9173	11.0615	10.5624	10.652	10.3599	7.89826	8.02105	7.80618	6.99957	5.84956	5.82208	8.18965	7.45313		C1	1024		3.3309	3.4889	2.7632	3.8748	5.162	4.6992	2.4366	2.8781		1.694e-11	3.268e-12	2.272e-08	6.049e-15	3.666e-25	8.511e-21	7.968e-07	6.08e-09		FW11111111	FRS000000	WRS002200
TraesCS1A01G166200	tr|B9GHT3|B9GHT3_POPTR	Plant basic secretory family protein		-	-	-	-		8.49022	9.35369	6.1337	6.68361	7.13282	6.68954	6.56678	6.36252	3.65166	3.92019	3.70935	2.22644	1.94164	1.91556	3.92796	2.66577		C1	567		4.9459	5.2925	2.4856	4.6036	5.4433	5.0794	2.6797	3.8376		3.94e-17	7.821e-18	1.872e-05	1.839e-12	8.678e-18	2.776e-13	2.78e-06	5.83e-10		FW11011100	FRS220222	WRS000000
TraesCS1A01G166600	tr|B9GHT3|B9GHT3_POPTR	Plant basic secretory family protein		Bradi3g29710	AT2G15220.1&Plant basic secretory protein (BSP) family protein&LOC_Os10g34910.1&secretory protein, putative, expressed	AT2G15220	Plant basic secretory protein (BSP) family protein		6.18655	7.87561	4.26645	6.23988	5.61005	6.78619	3.77105	4.70331	1.6419	5.17204	1.51179	2.44318	1.66243	2.99742	2.0763	3.08008		C1	0		4.9686	2.6374	3.1579	3.9283	4.2787	3.8883	1.9265	1.7095		6.926e-11	1.589e-05	3.576e-05	2.77e-09	3.668e-10	7.283e-10	0.006109	0.007089		FW01000100	FRS020002	WRS000000
TraesCS1A01G166900	tr|W5ZT55|W5ZT55_MAIZE	Myosin		Bradi3g29700	AT1G04160.1&myosin XI B&LOC_Os03g64290.1&myosin, putative, expressed	-	-		8.83402	8.01607	8.56866	8.4307	7.87817	8.22065	7.09823	8.48076	8.33927	8.05179	8.32477	8.47665	7.97978	8.16973	8.34381	8.35341		C24	0		0.497	0.0069	0.2431	-0.0403	-0.1027	0.0447	-1.2526	0.1271		0.02034	0.9772	0.2439	0.8475	0.6268	0.8322	4.031e-09	0.544		FW00000020	FRS000020	WRS000000
TraesCS1A01G167400	tr|A0A199VE45|A0A199VE45_ANACO	CDT1-like protein a, chloroplastic		Bradi3g29590	AT3G54710.1&homolog of yeast CDT1 B homolog of yeast CDT1 B&LOC_Os10g34820.2&CDT1B - Putative DNA replication initiation protein, expressed	-	-		6.29893	5.63874	6.66613	6.61103	6.60716	6.76552	6.21904	6.3671	6.96735	6.42298	6.54343	6.7248	6.8555	7.21887	6.42588	6.83458		C4	0		-0.8251	-0.9652	0.122	-0.1087	-0.2459	-0.4676	-0.2062	-0.4685		0.0007655	0.002435	0.5736	0.6193	0.2497	0.02762	0.3475	0.03346		FW00000000	FRS000100	WRS000000
TraesCS1A01G168100	tr|A0A1D5RVQ7|A0A1D5RVQ7_WHEAT	Carboxypeptidase		Bradi1g60600	AT2G27920.1&serine carboxypeptidase-like 51&LOC_Os03g27590.1&OsSCP18 - Putative Serine Carboxypeptidase homologue, expressed	-	-		9.59979	9.40682	8.34746	8.07098	8.92625	8.35931	8.13834	8.03958	6.57077	5.30175	6.45256	5.43987	6.12266	4.70328	6.57167	5.71787		C1	814		3.0502	4.0676	1.8945	2.6281	2.801	3.6903	1.5676	2.3299		2.321e-19	1.679e-26	1.956e-08	5.495e-14	6.981e-17	2.885e-24	3.141e-06	1.297e-11		FW11111111	FRS220222	WRS000000
TraesCS1A01G168600	tr|A0A1D1XS02|A0A1D1XS02_9ARAE	Calcium uniporter protein, mitochondrial		Bradi3g30110	AT2G23790.1&Protein of unknown function (DUF607)&LOC_Os10g35770.1&E2F-related protein, putative, expressed	AT2G23790	calcium uniporter (DUF607)		8.4833	9.18106	7.04952	6.79141	7.36823	6.93021	7.21753	6.86035	7.3547	7.1666	7.75991	7.16013	7.55656	6.70867	7.54201	7.11887		C6	0		1.1642	1.9781	-0.7106	-0.3722	-0.1908	0.2266	-0.3297	-0.2599		0.0001942	1.527e-09	0.02154	0.2364	0.5358	0.4725	0.2849	0.4078		FW11000000	FRS222222	WRS000000
TraesCS1A01G168900	tr|A0A0N7IZQ6|A0A0N7IZQ6_ZOSMR	Monothiol glutaredoxin		Bradi3g30080	AT4G04950.1&thioredoxin family protein&LOC_Os10g35720.1&OsGrx_S17 - glutaredoxin subgroup II, expressed	AT4G04950	thioredoxin family protein		8.8015	8.64554	8.7989	8.85248	9.77244	9.68875	9.04856	8.82275	8.63438	8.65901	8.82152	8.81492	9.33403	9.47099	8.81543	8.8753		C32	0		0.1922	0.0004	-0.0212	0.0395	0.4408	0.2167	0.234	-0.0524		0.1699	0.9982	0.8713	0.7644	0.0004976	0.08918	0.07064	0.6906		FW00000000	FRS000100	WRS000000
TraesCS1A01G169000	AT4G28260.2	acyl-UDP-N-acetylglucosamine O-acyltransferase		Bradi3g30070	AT4G28260.2LOC_Os10g35710.1&expressed protein	AT4G28260	acyl-UDP-N-acetylglucosamine O-acyltransferase		8.86029	9.43688	8.28708	8.61055	8.3964	8.3429	7.95119	8.39788	8.4332	7.83041	8.07373	8.01822	8.35875	7.95822	8.14867	8.15197		C6	0		0.4362	1.6719	0.2114	0.6018	0.0387	0.3794	-0.195	0.2456		0.01641	3.155e-17	0.2341	0.0007379	0.8258	0.03404	0.2723	0.1677		FW01000000	FRS000202	WRS000000
TraesCS1A01G169100	tr|M8C536|M8C536_AEGTA	30S ribosomal protein S18		-	-	AT1G07210	Ribosomal protein S18		7.32219	7.06894	7.80823	7.6119	8.35011	8.42796	8.43854	7.71497	7.93188	8.3534	8.3513	7.98982	8.3302	8.78405	8.09239	7.81608		C37	0		-0.6203	-1.1842	-0.5411	-0.384	0.0232	-0.3554	0.3472	-0.1014		0.01055	1.081e-05	0.01641	0.09329	0.9172	0.1113	0.1209	0.6576		FW02000000	FRS001110	WRS000000
TraesCS1A01G169300	tr|A0A0B0PIZ1|A0A0B0PIZ1_GOSAR	RING finger protein		Bradi3g30040	AT3G47160.1&RING/U-box superfamily protein&LOC_Os10g35670.1&zinc finger, RING-type, putative, expressed	AT3G47160	RING/U-box superfamily protein		7.14343	8.20378	8.26963	8.98287	7.1742	8.09183	7.78202	8.68605	7.51989	7.65137	8.48058	8.26192	7.60242	7.65114	8.26416	8.57623		C7	0		-0.3951	0.6809	-0.2115	0.7231	-0.4295	0.4446	-0.4792	0.109		0.0783	0.003487	0.2888	0.0002871	0.03793	0.02932	0.01699	0.5836		FW00000000	FRS100000	WRS000000
TraesCS1A01G170000	tr|A0A1E5VLS1|A0A1E5VLS1_9POAL	CBS domain-containing protein CBSX5		Bradi3g30017	AT4G27460.1&Cystathionine beta-synthase (CBS) family protein&LOC_Os10g35630.1&cystathionin beta synthase protein, putative, expressed	AT4G27460	Cystathionine beta-synthase (CBS) family protein		9.09751	10.3044	8.46388	8.35438	7.56674	7.39633	8.51042	8.10121	5.55205	5.67048	6.93186	6.05825	6.55291	5.78736	6.84511	5.4568		C1	149		3.5806	4.571	1.5271	2.2833	1.0108	1.6136	1.6611	2.6474		4.04e-17	9.907e-25	0.0002146	4.918e-08	0.01466	0.0001342	5.644e-05	3.738e-10		FW11110111	FRS022202	WRS100010
TraesCS1A01G170100	tr|G7K588|G7K588_MEDTR	RP/EB family microtubule-associated protein		Bradi3g30010	AT5G67270.1&end binding protein 1C&LOC_Os10g35580.1&ATEB1A-like microtubule associated protein, putative, expressed	AT5G67270	end binding protein 1C		6.75484	6.00924	7.52209	7.23017	7.4565	7.57515	7.09063	6.94752	6.96306	7.02249	7.76401	7.96806	7.63448	7.7439	7.02861	7.41754		C21	0		-0.3427	-0.8969	-0.2414	-0.7436	-0.1757	-0.1655	0.0642	-0.4742		0.1478	0.002187	0.2387	0.0003371	0.3915	0.4212	0.7595	0.02546		FW00000000	FRS010100	WRS010000
TraesCS1A01G170200	tr|A0A0K9PQR0|A0A0K9PQR0_ZOSMR	Major facilitator superfamily transporter		-	-	AT4G36790	Major facilitator superfamily protein		6.11389	6.22004	6.08065	6.6818	6.56743	7.09566	5.95958	6.23061	7.08862	7.51876	6.70019	6.79582	7.27076	7.76589	6.4465	6.92977		C14	0		-0.9966	-1.1993	-0.6228	-0.1125	-0.7068	-0.6608	-0.5066	-0.7095		4.032e-06	1.703e-06	0.001004	0.5431	7.524e-05	0.0001218	0.007772	0.0001855		FW02000000	FRS000000	WRS000000
TraesCS1A01G170900	tr|B9SXB7|B9SXB7_RICCO	Prolyl 4-hydroxylase alpha subunit, putative		Bradi3g29950	AT1G20270.1&2-oxoglutarate (2OG) and Fe(II)-dependent oxygenase superfamily protein&LOC_Os10g35470.1&oxidoreductase, putative, expressed	-	-		5.80729	5.19582	4.92568	4.84465	7.0806	7.56412	4.64682	4.77571	5.80818	5.91827	4.53929	4.53149	7.09349	7.73614	4.33187	4.61719		C32	0		0.0022	-0.4953	0.4078	0.2882	-0.0108	-0.1724	0.3279	0.1749		0.9942	0.1732	0.1944	0.3715	0.966	0.4908	0.3054	0.5864		FW00000000	FRS001100	WRS001100
TraesCS1A01G171000	tr|W9RXN6|W9RXN6_9ROSA	Protochlorophyllide reductase		Bradi3g57380	AT5G54190.1&protochlorophyllide oxidoreductase A&LOC_Os10g35370.1&oxidoreductase, short chain dehydrogenase/reductase family domain containing family, expressed	AT5G54190	protochlorophyllide oxidoreductase A		7.22675	5.6534	8.14635	7.18915	7.30302	7.19445	8.55171	7.69185	7.9455	8.94999	8.53221	8.27487	8.65208	8.39113	8.15981	7.62237		C2	0		-0.7197	-3.2425	-0.382	-1.0772	-1.3366	-1.1833	0.3878	0.0688		0.1739	1.398e-08	0.4625	0.03923	0.01036	0.02339	0.4556	0.8951		FW02000000	FRS010101	WRS000000
TraesCS1A01G171400	tr|B6TXE3|B6TXE3_MAIZE	Fiber protein Fb34		Bradi3g29930	AT3G15480.1&Protein of unknown function (DUF1218)&LOC_Os10g35294.1&fiber protein Fb34, putative, expressed	-	-		6.62087	6.89861	6.34568	6.38771	6.09448	6.27325	6.69981	6.48915	5.29378	5.84496	5.61054	5.60448	4.93042	5.90976	5.68963	5.76549		C1	26		1.3481	1.2622	0.7515	0.7626	1.171	0.3748	1.0225	0.7297		8.605e-06	0.0001278	0.007101	0.006854	4.141e-05	0.1778	0.0001859	0.008638		FW01000010	FRS000000	WRS000000
TraesCS1A01G172100	tr|A0A1D5RR29|A0A1D5RR29_WHEAT	DNA ligase		Bradi3g29530	AT1G08130.1&DNA ligase 1&LOC_Os10g34750.2&LIG1 - Putative DNA ligase I, expressed	AT1G08130	DNA ligase 1		7.71712	6.69079	7.94479	7.52578	7.82579	8.02737	7.48208	7.54256	8.24074	8.13095	8.14109	8.31897	8.53162	8.53701	8.02743	8.105		C4	0		-0.5832	-1.2031	-0.1978	-0.7899	-0.7063	-0.5137	-0.5505	-0.5634		0.0006987	3.483e-08	0.207	8.309e-07	5.831e-06	0.0009697	0.0005048	0.000471		FW02000000	FRS000100	WRS000000
TraesCS1A01G172600	AT2G29670.2	Tetratricopeptide repeat (TPR)-like superfamily protein		Bradi3g30140	AT2G29670.1&Tetratricopeptide repeat (TPR)-like superfamily protein&LOC_Os10g35800.1&expressed protein	-	-		5.30326	8.16081	5.30895	5.75633	5.03588	6.76073	5.46136	5.73555	4.31662	7.65272	5.48927	5.57136	5.68996	6.83635	4.83744	4.81197		C33	0		1.1296	0.4997	-0.1821	0.1702	-0.6608	-0.0702	0.6324	0.9363		0.05034	0.3518	0.7351	0.7513	0.2203	0.8936	0.2429	0.08503		FW00000000	FRS020002	WRS020002
TraesCS1A01G172700	tr|A0A1J3K328|A0A1J3K328_NOCCA	Thylakoid lumenal 17.4 kDa protein, chloroplastic		Bradi3g30150	AT5G53490.3&Tetratricopeptide repeat (TPR)-like superfamily protein&LOC_Os10g35810.1&thylakoid lumenal protein, putative, expressed	AT5G53490	Tetratricopeptide repeat (TPR)-like superfamily protein		5.03217	4.43477	5.5091	5.09766	6.10604	5.46293	6.14583	5.63195	6.99822	7.12639	6.16968	6.35017	6.97105	6.84033	6.75483	6.72413		C2	2		-2.1251	-2.5964	-0.6705	-1.2703	-0.8698	-1.399	-0.6316	-1.1027		5.369e-12	3.956e-11	0.008881	2.095e-06	0.0003275	3.289e-08	0.008638	1.499e-05		FW22000202	FRS000000	WRS000000
TraesCS1A01G173100	tr|W5AMS1|W5AMS1_WHEAT	Glutamyl-tRNA reductase		Bradi3g30160	AT1G58290.1&Glutamyl-tRNA reductase family protein&LOC_Os10g35840.1&shikimate/quinate 5-dehydrogenase, putative, expressed	AT1G58290	Glutamyl-tRNA reductase family protein		8.41218	9.02177	8.02479	8.10029	7.98343	8.12955	7.47	8.02786	8.27508	8.52591	7.99324	8.04161	8.14984	8.48128	8.05022	8.17194		C12	0		0.1628	0.5838	0.0288	0.0584	-0.1649	-0.3575	-0.5889	-0.1445		0.309	0.0006124	0.8506	0.7051	0.2778	0.01828	0.0001356	0.3474		FW00000000	FRS000002	WRS000000
TraesCS1A01G173500	tr|G7IP48|G7IP48_MEDTR	F-box/LRR protein		Bradi3g30187	AT3G48880.1&RNI-like superfamily protein&LOC_Os10g35920.1&OsFBX389 - F-box domain containing protein, expressed	AT3G48880	RNI-like superfamily protein		7.18411	7.91508	6.40178	6.82269	6.49678	6.52536	6.26006	6.63631	6.10314	6.19216	6.33324	6.32881	5.85503	6.49243	6.17057	6.41458		C1	0		1.0778	1.6647	0.0696	0.4849	0.6501	0.0285	0.0889	0.2236		1.253e-06	5.246e-12	0.738	0.01955	0.001896	0.8907	0.6706	0.282		FW11000000	FRS020202	WRS000000
TraesCS1A01G173600	tr|I3QD69|I3QD69_ORYSA	LIM domain containing protein		Bradi3g30200	AT3G61230.1&GATA type zinc finger transcription factor family protein&LOC_Os10g35930.1&OsPLIM2c - LIM domain protein, putative actin-binding protein and transcription factor, expressed	-	-		6.21295	7.30008	5.88961	3.57475	6.01781	3.57079	5.9748	2.44565	6.88059	0.394075	5.8702	2.03292	6.78692	2.47718	5.44584	2.11848		C17	0		-0.6165	7.1336	0.0173	1.7158	-0.7655	1.2249	0.5287	0.3886		0.3135	2.717e-12	0.9772	0.02148	0.2028	0.08716	0.3831	0.6196		FW01000000	FRS020202	WRS000000
TraesCS1A01G174000	AT5G55550.9	RNA-binding (RRM/RBD/RNP motifs) family protein		Bradi3g30230	AT4G00570.1&NAD-dependent malic enzyme 2&LOC_Os10g35960.1&NAD-dependent malic enzyme, mitochondrial precursor, putative, expressed	AT4G00570	NAD-dependent malic enzyme 2		8.69597	8.70669	8.67276	7.9073	8.5387	7.95791	8.47512	8.10205	9.19101	8.14308	8.84486	8.55546	9.06865	8.08815	9.00593	8.46948		C17	0		-0.5193	0.6403	-0.1722	-0.6447	-0.5305	-0.135	-0.5329	-0.3682		0.002104	0.0008004	0.2871	0.0001111	0.001019	0.4212	0.0009487	0.02662		FW00000000	FRS000000	WRS000000
TraesCS1A01G174700	tr|A0A0B2QQ03|A0A0B2QQ03_GLYSO	Remorin		Bradi3g30260	AT5G23750.2&Remorin family protein&LOC_Os10g36000.1&remorin C-terminal domain containing protein, putative, expressed	-	-		6.73798	8.96082	7.16003	7.25411	7.83517	8.09384	8.70401	7.77587	8.1178	8.07199	7.31141	6.62906	8.20514	7.21533	7.8604	7.229		C13	0		-1.3186	0.9109	-0.1506	0.6224	-0.3691	0.8805	0.8395	0.5458		0.0009098	0.02129	0.6963	0.1103	0.3338	0.02209	0.02761	0.1565		FW20000000	FRS021012	WRS020000
TraesCS1A01G175000	tr|A0A061GCE0|A0A061GCE0_THECC	Myosin heavy chain-related protein, putative		Bradi3g30277	AT1G63300.1&Myosin heavy chain-related protein&LOC_Os10g36060.1&protein transport protein-related, putative, expressed	AT5G41140	Myosin heavy chain-related protein		7.25556	6.37356	8.0417	7.32891	7.78704	7.93039	8.3705	8.28245	9.02336	8.23256	8.71853	8.71897	9.16293	8.80411	9.39827	8.83772		C2	0		-1.9095	-1.9577	-0.6774	-1.3947	-1.3753	-0.8776	-1.0289	-0.5552		1.149e-16	4.278e-12	0.001353	1.04e-10	8.523e-11	3.531e-05	8.22e-07	0.008623		FW22022020	FRS010111	WRS000000
TraesCS1A01G175200	tr|Q9FEK9|Q9FEK9_TRITD	Lipid transfer protein		-	-	-	-		7.64466	7.28521	8.81602	7.99435	9.12258	8.60838	9.06953	7.44723	7.31696	7.71523	8.77201	7.89756	8.63519	7.79595	7.65219	6.75852		C19	0		0.3341	-0.3966	0.0436	0.0935	0.4796	0.8016	1.3966	0.6808		0.5811	0.5229	0.9419	0.8761	0.4223	0.181	0.01967	0.2586		FW00000000	FRS000000	WRS000000
TraesCS1A01G175500	tr|A0A199UJ70|A0A199UJ70_ANACO	Low-temperature-induced 65 kDa protein		-	-	-	-		2.1102	6.79607	3.70429	5.17837	4.35492	5.37773	3.88491	4.12828	2.65524	3.58888	3.87833	3.42529	4.58902	3.76349	3.24596	2.97258		C13	0		-0.6917	3.1275	-0.1799	1.7655	-0.2473	1.6561	0.6596	1.2245		0.4734	8.596e-05	0.8103	0.01808	0.7344	0.02479	0.3832	0.1112		FW01000000	FRS000002	WRS000000
TraesCS1A01G176900	tr|A0A1D5RQ83|A0A1D5RQ83_WHEAT	Electron transfer flavoprotein-ubiquinone oxidoreductase, mitochondrial		Bradi3g30480	AT2G43400.1&electron-transfer flavoprotein:ubiquinone oxidoreductase&LOC_Os10g37210.1&FAD dependent oxidoreductase domain containing protein, expressed	AT2G43400	electron-transfer flavoprotein:ubiquinone oxidoreductase		5.77549	4.96974	6.76068	7.52252	6.69057	7.06664	6.4399	7.3398	6.6842	5.87103	7.13817	7.0456	6.87565	7.00913	6.88718	7.54593		C31	0		-0.913	-0.7122	-0.3793	0.4878	-0.185	0.0516	-0.455	-0.2066		0.0003579	0.03981	0.06997	0.01873	0.38	0.8058	0.03157	0.3134		FW00000000	FRS010101	WRS010101
TraesCS1A01G177000	tr|D7LY50|D7LY50_ARALL	Kinase family protein		Bradi3g30490	AT1G33260.2&Protein kinase superfamily protein&LOC_Os10g37190.1&protein kinase domain containing protein, expressed	AT1G33260	Protein kinase superfamily protein		6.87425	6.1561	6.8191	7.01918	7.19316	6.67649	7.55654	6.43043	5.02615	4.69676	6.06899	5.61075	5.39415	5.43968	6.31326	5.81178		C1	0		1.9109	1.5649	0.7539	1.4	1.8063	1.2475	1.2451	0.6215		9.23e-06	0.001523	0.06319	0.0006587	8.768e-06	0.002585	0.001914	0.1304		FW10011110	FRS000000	WRS000000
TraesCS1A01G177100	tr|Q9FW91|Q9FW91_ORYSJ	Cytochrome P450 family protein		-	-	-	-		5.75134	7.30931	6.30162	6.38943	6.09288	6.75243	6.50549	5.9641	5.98014	6.25538	6.19576	6.01821	6.52406	6.0356	6.06831	5.838		C13	0		-0.2124	1.109	0.1066	0.3646	-0.433	0.7261	0.4343	0.1262		0.6527	0.0202	0.8112	0.4165	0.3306	0.1039	0.3288	0.7802		FW00000000	FRS000002	WRS000000
TraesCS1A01G177300	tr|Q9FW91|Q9FW91_ORYSJ	Cytochrome P450 family protein		Bradi3g30510	AT1G64940.1&cytochrome P450, family 87, subfamily A, polypeptide 6&LOC_Os10g37110.1&transposon protein, putative, unclassified, expressed	AT1G64940	cytochrome P450%2C family 87%2C subfamily A%2C polypeptide 6		11.5461	12.5774	10.2176	10.7598	9.20517	9.10639	9.83412	10.1934	5.38478	5.55548	6.29245	5.85118	4.98831	4.94166	6.82514	5.91636		C1	638		6.1274	6.8506	3.884	4.8457	4.1838	4.1378	2.9755	4.2351		1.62e-28	3.453e-33	1.082e-12	1.019e-18	2.866e-14	1.127e-13	4.388e-08	9.863e-15		FW11111111	FRS022222	WRS000010
TraesCS1A01G177600	tr|A0A1D5RR26|A0A1D5RR26_WHEAT	Kinesin-like protein		Bradi3g30547	AT4G39050.1&Kinesin motor family protein&LOC_Os10g36880.1&kinesin motor domain containing protein, putative, expressed	AT4G39050	Kinesin motor family protein		7.90449	7.18934	8.22725	7.94499	7.71219	7.57568	7.54282	8.0342	8.63103	7.9972	8.53875	8.54588	8.41498	8.25092	8.66096	8.65068		C18	0		-0.7841	-0.8264	-0.3128	-0.5969	-0.7059	-0.6821	-1.1183	-0.6173		1.649e-05	0.0001891	0.06358	0.0004891	3.739e-05	8.406e-05	4.838e-11	0.0002922		FW00000020	FRS000000	WRS000000
TraesCS1A01G177700	tr|B9MUF1|B9MUF1_POPTR	SH3 domain-containing protein 1		Bradi3g30560	AT4G34660.1&SH3 domain-containing protein&LOC_Os10g36870.1&src homology-3 domain protein 3, putative, expressed	AT4G34660	SH3 domain-containing protein		7.48703	6.77164	8.10191	7.74545	7.91363	7.97535	7.71459	8.03151	8.33687	8.07478	8.45509	8.29968	8.56127	8.36924	8.64357	8.35049		C4	0		-0.9546	-1.2862	-0.3513	-0.5512	-0.6514	-0.4022	-0.9277	-0.319		4.217e-10	1.956e-10	0.006769	4.207e-05	5.693e-07	0.002295	8.493e-13	0.01594		FW02000000	FRS000101	WRS000000
TraesCS1A01G177800	tr|B9MXJ3|B9MXJ3_POPTR	Cytochrome P450 family protein		Bradi3g30590	AT4G36220.1&ferulic acid 5-hydroxylase 1&LOC_Os10g36848.1&cytochrome P450, putative, expressed	AT4G36220	ferulic acid 5-hydroxylase 1		7.65405	9.6494	6.73259	7.24107	6.37841	6.05242	7.66089	6.57879	6.33444	5.81428	6.33943	5.53453	5.72118	6.00409	6.7852	5.78884		C1	0		1.3428	3.8509	0.391	1.6879	0.6544	0.0494	0.8699	0.7891		0.01145	2.687e-12	0.4581	0.001508	0.2166	0.9261	0.09605	0.1374		FW01010000	FRS020202	WRS000000
TraesCS1A01G178100	tr|G7J7T1|G7J7T1_MEDTR	Zinc finger CCCH domain protein		Bradi3g30620	AT2G16485.1&nucleic acid binding;zinc ion binding;DNA binding&LOC_Os10g36810.1&plus-3 domain containing protein, putative, expressed	AT3G51120	zinc finger CCCH domain-containing protein 44		7.38351	7.12148	8.01656	8.06251	7.32324	7.54112	7.51601	8.37366	8.19818	7.28894	8.1864	8.00295	8.07244	7.5195	8.5583	8.31995		C4	0		-0.8491	-0.0931	-0.1717	0.0708	-0.7549	0.0195	-1.0507	0.0535		1.751e-05	0.69	0.3379	0.6963	3.724e-05	0.9166	4.4e-09	0.7643		FW00000020	FRS000001	WRS000000
TraesCS1A01G178300	tr|A0A0K9PIU0|A0A0K9PIU0_ZOSMR	Serine carboxypeptidase S28 family protein		Bradi3g30640	AT4G36195.1&Serine carboxypeptidase S28 family protein&LOC_Os10g36760.1&OsProCP3 - Putative Lysosomal Pro-x Carboxypeptidase homologue, expressed	AT4G36195	Serine carboxypeptidase S28 family protein		7.57206	7.65392	7.65024	8.11905	7.50983	7.98747	7.46097	8.12067	8.0438	8.77604	8.09324	8.78859	7.86842	8.568	7.80615	8.78962		C40	0		-0.5449	-1.1135	-0.4439	-0.6687	-0.3552	-0.5831	-0.3429	-0.6691		0.01171	1.754e-06	0.02787	0.000791	0.08012	0.003517	0.09061	0.0007853		FW02000000	FRS000000	WRS000000
TraesCS1A01G178700	tr|A0A0K9PGR6|A0A0K9PGR6_ZOSMR	SAUR-like auxin-responsive protein family		Bradi3g30660	AT2G46690.1&SAUR-like auxin-responsive protein family &LOC_Os10g36703.1&CPuORF40 - conserved peptide uORF-containing transcript, expressed	-	-		7.80768	8.72565	6.66165	7.17827	6.88144	6.30923	6.01464	6.35864	3.41545	4.56744	3.97966	3.82014	4.67557	3.78003	3.82463	3.45793		C1	1052		4.5508	4.5003	2.7204	3.3459	2.2241	2.5824	2.241	2.9661		7.1e-15	4.404e-14	1.044e-06	2.656e-09	3.632e-05	5.41e-06	6.519e-05	2.136e-07		FW11111000	FRS020222	WRS000000
TraesCS1A01G179400	tr|G7J9Q1|G7J9Q1_MEDTR	Response to low sulfur protein, putative		Bradi3g30730	AT5G24660.1&response to low sulfur 2&LOC_Os10g36610.1&UP-9A, putative, expressed	-	-		8.97898	10.0803	6.92204	7.94293	7.38957	6.88962	7.1539	7.43642	4.56235	4.65038	5.2895	4.51159	4.06139	3.49783	4.38831	3.8021		C1	2465		4.4646	5.4183	1.6384	3.448	3.357	3.4365	2.7865	3.6785		3.17e-17	3.351e-22	0.001519	6.171e-11	1.532e-10	5.998e-10	1.203e-07	8.968e-12		FW11111111	FRS222222	WRS000000
TraesCS1A01G179600	tr|A0A1D1ZF68|A0A1D1ZF68_9ARAE	F-box protein SKIP31		Bradi3g30750	AT5G24610.1LOC_Os10g36550.3&CRP3 - Cysteine-rich family protein precursor, expressed	AT5G24610	cyclic AMP-responsive element-binding protein		9.29417	9.13149	8.5584	8.49541	9.01957	8.11042	8.96159	8.39474	8.63425	7.72577	7.79807	7.62942	7.78761	7.00097	8.67125	8.18596		C1	0		0.6583	1.4547	0.7579	0.8551	1.2363	1.1068	0.2891	0.2089		0.0009349	4.215e-11	0.0001302	1.966e-05	2.662e-10	7.139e-08	0.1358	0.2911		FW01001100	FRS000200	WRS000000
TraesCS1A01G179700	tr|A0A061G3J4|A0A061G3J4_THECC	DNA mismatch repair protein MutS, putative		Bradi3g30757	AT5G54090.1&DNA mismatch repair protein MutS, type 2&LOC_Os10g36530.2&mutS domain V family protein, expressed	AT5G54090	DNA mismatch repair protein MutS%2C type 2		5.55306	4.87156	5.20092	5.42373	5.40627	5.19828	5.47944	5.73546	6.62892	6.64568	5.94264	6.28834	6.36427	6.20235	6.57704	6.47275		C29	1		-1.1414	-1.5481	-0.7534	-0.8315	-0.9714	-1.011	-1.1382	-0.7442		4.395e-05	2.551e-05	0.003273	0.001058	9.349e-05	7.693e-05	2.366e-06	0.00254		FW02000000	FRS000000	WRS000000
TraesCS1A01G180100	tr|A0A1D1YXM8|A0A1D1YXM8_9ARAE	Protein jagunal 1		Bradi3g30780	AT5G51510.1LOC_Os10g36480.1&expressed protein	AT5G51510	jagunal-like protein		6.71029	6.63764	6.5009	6.77307	6.57793	6.92043	6.58289	6.33547	6.54825	7.75355	6.63399	7.05643	6.54954	7.30079	6.19402	6.88569		C22	0		0.1927	-1.0648	-0.1342	-0.2854	0.0298	-0.3735	0.4009	-0.5519		0.4537	0.0001626	0.5741	0.227	0.9001	0.1082	0.09515	0.02231		FW02000000	FRS000000	WRS000000
TraesCS1A01G180200	tr|Q337D2|Q337D2_ORYSJ	Tubulin folding cofactor D, putative, expressed		Bradi3g30790	AT3G60740.1&ARM repeat superfamily protein&LOC_Os10g36490.1&HEAT repeat family protein, putative, expressed	AT3G60740	ARM repeat superfamily protein		6.9625	5.53222	7.10795	6.64716	6.72251	6.64768	6.6046	6.93947	7.45615	6.87598	7.36078	7.22744	7.35374	7.13872	7.42871	7.35817		C3	0		-0.4823	-1.2547	-0.2516	-0.5718	-0.6362	-0.496	-0.8349	-0.4203		0.02288	2.079e-05	0.1927	0.004394	0.001175	0.01311	1.795e-05	0.03287		FW02000000	FRS000001	WRS000000
TraesCS1A01G180300	tr|A0A1D5RUQ6|A0A1D5RUQ6_WHEAT	Methionine aminopeptidase		Bradi3g30810	AT2G45240.1&methionine aminopeptidase 1A&LOC_Os10g36470.2&peptidase, M24 family protein, putative, expressed	AT2G45240	methionine aminopeptidase 1A		7.57219	7.48469	7.72339	7.61788	8.18047	8.4371	7.05219	7.81733	7.50176	7.53413	7.286	7.63652	8.03288	8.41151	7.38673	7.77173		C32	0		0.1643	-0.1547	0.4387	-0.0113	0.1484	0.0276	-0.3349	0.0465		0.3447	0.4478	0.00627	0.9439	0.3314	0.8562	0.03896	0.7692		FW00000000	FRS000000	WRS000000
TraesCS1A01G181000	tr|A0A1D1YNA5|A0A1D1YNA5_9ARAE	Cystathionine gamma-lyase		Bradi3g30860	AT1G64660.1&methionine gamma-lyase&LOC_Os10g37340.1&cystathionine gamma-synthase, putative, expressed	AT1G64660	methionine gamma-lyase		7.27421	8.19576	6.52058	6.7133	6.15396	5.96683	7.04254	5.46054	4.83398	5.60003	5.50359	4.58666	5.68583	4.61895	5.55036	4.07574		C1	0		2.492	2.6534	1.0145	2.1234	0.4653	1.3665	1.4848	1.408		3.747e-05	1.832e-05	0.08646	0.000426	0.4305	0.02384	0.01175	0.02199		FW11010000	FRS000202	WRS000000
TraesCS1A01G181100	sp|Q5NNY7|CLPX_ZYMMO	ATP-dependent Clp protease ATP-binding subunit ClpX		Bradi3g30870	AT4G24130.1&Protein of unknown function, DUF538&LOC_Os10g37400.1&DUF538 domain containing protein, putative, expressed	AT4G24130	DUF538 family protein (Protein of unknown function%2C DUF538)		6.29467	5.9162	6.77622	7.22543	7.30184	7.826	7.45512	6.60871	6.1618	7.97988	7.564	7.65596	7.06735	8.11096	5.95147	6.98357		C37	0		0.1517	-2.012	-0.7816	-0.43	0.2322	-0.2791	1.501	-0.373		0.7797	0.0003938	0.135	0.4105	0.6565	0.5917	0.004341	0.4782		FW02000010	FRS000100	WRS100000
TraesCS1A01G181500	tr|M7Z8W1|M7Z8W1_TRIUA	Cytochrome b5		Bradi3g30890	AT5G53560.1&cytochrome B5 isoform E&LOC_Os10g37420.2&cytochrome b5-like Heme/Steroid binding domain containing protein, expressed	AT5G53560	cytochrome B5 isoform E		9.01474	9.70286	8.76903	9.10696	9.47165	9.60131	9.55879	8.89067	8.68507	9.74921	8.92057	8.93704	8.61587	9.3872	8.52194	9.07665		C5	0		0.3502	-0.0132	-0.1507	0.1651	0.8578	0.216	1.0388	-0.1861		0.09365	0.9505	0.4586	0.4169	2.206e-05	0.2841	2.973e-07	0.3604		FW00000010	FRS000000	WRS000000
TraesCS1A01G182100	tr|W4ZTR0|W4ZTR0_WHEAT	Pectinesterase		Bradi3g24750	AT3G29090.1&pectin methylesterase 31&LOC_Os10g26680.1&pectinesterase, putative, expressed	AT3G29090	pectin methylesterase 31		8.58715	9.09356	7.42301	7.60773	7.66253	7.29762	7.00737	7.52851	6.00229	5.99982	6.03872	6.1129	5.97562	5.81576	6.09391	6.17985		C1	3856		2.6425	3.3109	1.3928	1.5245	1.6954	1.4815	0.9214	1.3559		9.407e-29	7.578e-36	1.908e-09	6.047e-11	7.361e-14	5.163e-10	6.94e-05	4.152e-09		FW11111101	FRS220222	WRS000000
TraesCS1A01G182300	tr|A0A0K9PGN5|A0A0K9PGN5_ZOSMR	ATP-dependent zinc metalloprotease FtsH		Bradi3g31130	AT2G46620.1&P-loop containing nucleoside triphosphate hydrolases superfamily protein&LOC_Os10g37500.1&AAA-type ATPase family protein, putative, expressed	AT2G46620	P-loop containing nucleoside triphosphate hydrolases superfamily protein		7.21378	8.78309	6.05863	6.44685	6.3403	6.13096	6.36586	5.63666	2.9374	3.545	3.67886	2.62182	2.97854	2.6376	3.67124	3.28892		C1	3682		4.4323	5.4818	2.4211	3.8586	3.4451	3.6154	2.7316	2.4145		2.57e-10	7.153e-14	0.0002762	4.142e-08	2.707e-07	3.416e-07	3.788e-05	0.0003706		FW11000000	FRS020202	WRS000000
TraesCS1A01G182400	tr|A0A0K9PJ16|A0A0K9PJ16_ZOSMR	Major facilitator superfamily domain-containing protein		Bradi3g31140	AT1G64650.1&Major facilitator superfamily protein&LOC_Os10g37520.1&major facilitator superfamily domain-containing protein 5, putative, expressed	AT1G64650	Major facilitator superfamily protein		7.68329	5.95411	8.14132	7.50257	8.07329	7.7654	8.17099	7.70489	8.83977	8.23574	8.80111	8.67434	8.92116	8.85858	8.75252	8.6957		C3	0		-1.2362	-2.2343	-0.6612	-1.1781	-0.848	-1.0973	-0.5804	-0.992		3.307e-10	2.024e-16	0.0002669	2.464e-10	2.965e-06	2.201e-09	0.00131	8.313e-08		FW22020200	FRS010101	WRS000000
TraesCS1A01G182500	tr|B6T238|B6T238_MAIZE	Mitochondrial import inner membrane translocase subunit tim23		Bradi3g31150	AT1G17530.1&translocase of inner mitochondrial membrane 23&LOC_Os03g02390.1&mitochondrial import inner membrane translocase subunit Tim17, putative, expressed	-	-		6.2229	7.10172	6.93254	6.58951	6.91987	6.70244	6.93974	6.39868	4.82768	6.65472	6.47505	6.11184	6.07915	6.54417	5.95284	5.84752		C1	0		1.4776	0.4002	0.4561	0.4694	0.8354	0.1616	0.9859	0.5514		0.005139	0.4491	0.3581	0.3486	0.09251	0.7454	0.04779	0.2726		FW00000000	FRS000000	WRS000000
TraesCS1A01G182600	AT1G49360.1	F-box family protein		Bradi3g31350	AT2G17030.1&F-box family protein with a domain of unknown function (DUF295)&LOC_Os10g37570.1&OsFBDUF49 - F-box and DUF domain containing protein, expressed	-	-		6.15956	7.77333	4.73158	5.45873	6.12198	5.59948	5.19636	4.58193	1.85647	3.50186	2.10223	2.52355	1.53474	2.30202	2.16147	1.4779		C1	992		4.7269	4.9751	2.8525	3.0234	4.94	3.4761	3.222	3.4946		1.05e-07	1.209e-08	0.0007439	0.000233	5.475e-09	3.246e-05	0.0001107	0.0001038		FW01000000	FRS020202	WRS000000
TraesCS1A01G182700	tr|A0A0B0PTJ6|A0A0B0PTJ6_GOSAR	FAS-associated factor 2-B		Bradi3g31370	AT4G10790.1&UBX domain-containing protein&LOC_Os10g37630.1&UBX domain-containing protein, putative, expressed	AT4G10790	UBX domain-containing protein		8.22687	8.8982	7.87016	8.17307	7.87513	7.9866	7.7177	7.95382	7.39364	7.35877	7.66793	7.72458	7.54445	7.83575	7.68342	7.5887		C1	0		0.8091	1.5713	0.1975	0.4575	0.337	0.1385	0.0284	0.3645		3.218e-09	8.574e-25	0.109	0.0002055	0.005823	0.2599	0.8167	0.003612		FW01000000	FRS000000	WRS000000
TraesCS1A01G183000	tr|A0A1D5RZT1|A0A1D5RZT1_WHEAT	Trehalase		Bradi3g31410	AT4G24040.1&trehalase 1&LOC_Os10g37660.1&trehalase precursor, putative, expressed	AT4G24040	trehalase 1		7.682	8.495	6.91403	7.8213	6.59928	7.27875	6.14409	7.55543	5.5851	6.90991	5.43098	6.34736	5.49169	7.19569	5.68335	6.77249		C23	0		2.1729	1.6429	1.498	1.4793	1.1319	0.0763	0.4793	0.7853		1.511e-15	2.276e-09	1.742e-08	4.403e-09	1.483e-05	0.7575	0.07026	0.001569		FW11110000	FRS002220	WRS000000
TraesCS1A01G183800	tr|R7W1G5|R7W1G5_AEGTA	Xanthine dehydrogenase		Bradi1g15800	AT4G34890.1&xanthine dehydrogenase 1&LOC_Os03g31550.1&aldehyde oxidase, putative, expressed	AT4G34890	xanthine dehydrogenase 1		10.0531	11.0287	9.17104	9.8907	8.68743	9.20541	8.43766	9.98571	9.0887	9.70743	8.75417	9.08998	8.7048	8.98524	9.0652	9.80516		C12	0		0.9728	1.3134	0.4153	0.8022	-0.0188	0.2196	-0.6276	0.1803		4.785e-06	1.185e-09	0.04946	0.0001378	0.9293	0.2988	0.003021	0.3887		FW01000000	FRS022222	WRS000000
TraesCS1A01G183900	tr|A0A1D5RQI5|A0A1D5RQI5_WHEAT	Non-lysosomal glucosylceramidase		Bradi1g28847	AT3G24180.2&Beta-glucosidase, GBA2 type family protein&LOC_Os10g33420.1&non-lysosomal glucosylceramidase, putative, expressed	-	-		6.82555	6.58481	5.92053	5.87084	6.58796	5.96602	5.46187	5.91872	7.22632	6.48423	5.90545	5.49943	6.27689	5.98248	6.34965	5.82074		C15	0		-0.3881	0.184	0.0061	0.4187	0.3166	-0.0491	-0.9115	0.1022		0.121	0.5356	0.9807	0.113	0.1855	0.8465	0.0002678	0.6912		FW00000000	FRS000020	WRS200000
TraesCS1A01G184100	sp|Q8Z553|GLPB_SALTI	Anaerobic glycerol-3-phosphate dehydrogenase subunit B		Bradi3g32020	AT2G30700.1LOC_Os10g38980.2&expressed protein	AT2G30700	GPI-anchored protein		6.33767	5.1943	6.90448	6.98641	6.80514	6.98185	6.89867	7.07884	7.66145	7.5543	7.43026	7.73425	7.68489	7.88242	7.59787	7.77393		C4	0		-1.4829	-1.9956	-0.53	-0.7514	-0.883	-0.9079	-0.7021	-0.6977		1.708e-11	9.119e-12	0.00446	5.689e-05	2.093e-06	8.789e-07	0.0001311	0.0001725		FW22000000	FRS010101	WRS000000
TraesCS1A01G184500	tr|F2DS97|F2DS97_HORVV	Mitogen-activated protein kinase		Bradi3g32000	AT4G01370.1&MAP kinase 4&LOC_Os10g38950.1&CGMC_MAPKCMGC_2_ERK.14 - CGMC includes CDA, MAPK, GSK3, and CLKC kinases, expressed	-	-		8.79936	8.76509	8.11823	8.31304	8.38709	8.09607	8.04702	8.16244	7.45496	7.80934	7.33644	7.75448	6.99546	7.41557	7.22391	7.57146		C1	143		1.3844	0.9922	0.7799	0.5602	1.3914	0.6765	0.829	0.5923		1.041e-11	7.331e-06	8.903e-05	0.00459	2.028e-12	0.0007129	3.103e-05	0.002848		FW10001000	FRS000000	WRS000000
TraesCS1A01G184600	tr|A0A1D6D927|A0A1D6D927_WHEAT	Peptidylprolyl isomerase		Bradi1g61590	AT3G54010.1&FKBP-type peptidyl-prolyl cis-trans isomerase family protein&LOC_Os03g25140.1&peptidyl-prolyl isomerase PASTICCINO1, putative, expressed	AT3G54010	FKBP-type peptidyl-prolyl cis-trans isomerase family protein		9.0336	7.99111	8.55013	8.34154	8.60072	8.15205	8.02167	8.37505	8.37608	7.63876	8.28323	7.98021	8.05372	7.73196	8.4198	8.23988		C1	0		0.6618	0.4034	0.2676	0.3726	0.5479	0.4111	-0.399	0.1348		0.0004537	0.06636	0.1458	0.04639	0.002846	0.02917	0.03039	0.4675		FW00000000	FRS000020	WRS000000
TraesCS1A01G184900	tr|A0A1D2A8X7|A0A1D2A8X7_AUXPR	Glutamyl-tRNA reductase		Bradi3g31980	AT5G52810.1&NAD(P)-binding Rossmann-fold superfamily protein&LOC_Os10g38930.1&shikimate/quinate 5-dehydrogenase, putative, expressed	AT5G52810	NAD(P)-binding Rossmann-fold superfamily protein		6.21056	8.66468	5.78074	6.39915	5.52854	6.12796	6.13499	5.55646	3.93384	5.21012	4.9559	4.22153	4.64151	4.19106	4.14914	3.15858		C1	0		2.3664	3.5333	0.825	2.1436	0.8824	1.9478	1.9976	2.4601		0.001202	1.291e-06	0.2424	0.002676	0.2117	0.006477	0.005025	0.0008445		FW01000000	FRS020202	WRS000000
TraesCS1A01G185300	tr|Q10SD4|Q10SD4_ORYSJ	C-terminal binding protein		Bradi3g31947	AT1G01510.1&NAD(P)-binding Rossmann-fold superfamily protein&LOC_Os10g38900.1&erythronate-4-phosphate dehydrogenase, putative, expressed	-	-		7.93497	7.05305	6.79804	6.96456	6.51598	6.96015	6.8579	7.00621	8.12321	7.87699	6.84719	7.15905	7.1091	7.38727	7.21263	7.21945		C15	0		-0.2571	-0.8469	-0.0513	-0.1894	-0.5991	-0.4332	-0.3523	-0.2139		0.1859	0.0003264	0.794	0.3328	0.002344	0.02471	0.06565	0.2716		FW00000000	FRS202020	WRS202000
TraesCS1A01G185900	tr|B9RNU3|B9RNU3_RICCO	RNA binding protein, putative		Bradi3g31900	AT5G25060.1&RNA recognition motif (RRM)-containing protein&LOC_Os02g08360.1&RNA recognition motif, putative, expressed	AT5G25060	RNA recognition motif (RRM)-containing protein		7.77958	7.11815	7.96977	7.65125	7.83793	7.97566	7.17294	7.83707	8.39378	7.95436	8.08128	8.38035	8.32161	8.22578	8.32542	8.15987		C18	0		-0.6348	-0.7386	-0.1141	-0.7283	-0.4857	-0.2556	-1.1575	-0.3228		0.002624	0.002724	0.5677	0.0003004	0.01474	0.2012	8.844e-09	0.1086		FW00000020	FRS000000	WRS000000
TraesCS1A01G186100	tr|Q6WSC2|Q6WSC2_ORYSI	Glutathione S-transferase		Bradi3g31880	AT1G59700.1&glutathione S-transferase TAU 16&LOC_Os10g38740.1&glutathione S-transferase, putative, expressed	-	-		11.7054	12.7918	10.1378	10.4519	10.3498	10.343	10.0474	9.82297	5.74784	4.85151	6.05773	5.05449	5.38313	4.38743	5.46562	4.64653		C1	4772		5.8932	7.8788	4.0268	5.3159	4.9056	5.9084	4.5279	5.1312		5.66e-22	4.911e-34	3.675e-11	6.321e-18	8.059e-16	3.179e-21	1.305e-13	1.076e-16		FW11111111	FRS020222	WRS000000
TraesCS1A01G186300	tr|Q6WSC2|Q6WSC2_ORYSI	Glutathione S-transferase		Bradi3g31860	AT1G10370.1&Glutathione S-transferase family protein&LOC_Os10g38700.1&glutathione S-transferase, putative, expressed	-	-		8.53535	8.93571	6.98607	7.22642	7.98782	7.38909	7.36527	6.88899	2.86927	1.94925	2.08957	1.47612	1.28315	0.982899	2.79015	2.50594		C1	1510		5.8525	6.7781	5.1506	6.108	7.2739	7.1156	4.6944	4.5519		3.453e-19	5.188e-19	9.447e-14	1.192e-15	4.143e-23	1.02e-15	2.35e-13	4.596e-12		FW11111111	FRS220202	WRS000000
TraesCS1A01G186400	tr|A0A173GPJ4|A0A173GPJ4_9ASPA	Glutathione S-transferase		Bradi3g31841	AT1G10370.1&Glutathione S-transferase family protein&LOC_Os10g38700.1&glutathione S-transferase, putative, expressed	-	-		11.8407	11.5114	9.86108	10.0992	10.7084	10.3743	9.49672	10.5865	5.10509	2.86879	3.77868	1.5647	1.67344	1.58647	4.6529	4.96267		C1	1226		6.7018	8.7942	6.1003	8.5781	9.2874	9.0324	4.8203	5.5812		5.524e-32	1.4e-36	3.245e-25	7.523e-34	1.039e-44	5.839e-35	3.221e-17	7.934e-23		FW11111111	FRS200020	WRS000000
TraesCS1A01G186500	tr|Q6WSC2|Q6WSC2_ORYSI	Glutathione S-transferase		Bradi3g31820	AT1G10360.1&glutathione S-transferase TAU 18&LOC_Os10g38590.1&glutathione S-transferase, N-terminal domain containing protein, expressed	-	-		10.4164	11.831	8.79604	9.56927	9.41166	9.45236	8.72337	8.91086	3.98946	5.88978	3.90577	3.00114	2.90801	3.45265	4.24781	3.8702		C1	783		6.4432	5.7516	4.8882	6.5267	6.5294	6.0023	4.4567	5.0315		1.418e-23	1.386e-19	2.238e-14	1.313e-22	1.028e-23	4.874e-20	1.937e-12	3.651e-15		FW11111111	FRS220222	WRS000000
TraesCS1A01G186600	tr|Q9FUE4|Q9FUE4_ORYSJ	Glutathione S-transferase		Bradi3g31777	AT1G10360.1&glutathione S-transferase TAU 18&LOC_Os10g38160.1&glutathione S-transferase, putative, expressed	-	-		14.6693	15.8342	12.7249	13.7804	12.9	12.8024	12.2614	13.2638	6.86243	3.45986	6.26891	3.64271	3.3035	2.17549	4.50382	3.3257		C1	1236		7.6447	12.0901	6.3206	9.9892	9.4973	10.5972	7.6258	9.8142		3.065e-28	1.004e-55	9.18e-20	1.257e-43	2.74e-40	2.719e-42	2.866e-27	6.602e-42		FW11111111	FRS220222	WRS002020
TraesCS1A01G186700	tr|Q6WSC2|Q6WSC2_ORYSI	Glutathione S-transferase		Bradi3g31727	AT1G10360.1&glutathione S-transferase TAU 18&LOC_Os10g38470.1&glutathione S-transferase, putative, expressed	-	-		11.2374	12.7056	9.69117	10.489	10.1266	10.0395	9.63483	9.45646	5.5625	6.36343	5.95512	5.19296	3.81046	4.13253	5.04276	4.07654		C1	1113		5.561	6.2212	3.6519	5.1655	6.2219	5.7981	4.5001	5.2974		1.535e-13	2.827e-16	1.126e-06	7.633e-12	2.83e-16	3.548e-14	2.433e-09	3.924e-12		FW11111111	FRS020202	WRS000000
TraesCS1A01G186800	tr|Q6WSC2|Q6WSC2_ORYSI	Glutathione S-transferase		Bradi3g31737	AT1G10370.1&Glutathione S-transferase family protein&LOC_Os10g38470.1&glutathione S-transferase, putative, expressed	-	-		10.8993	11.8444	7.94927	8.4715	9.97333	9.58919	7.77103	7.94279	5.47918	4.15918	3.56636	3.56664	3.94552	4.52454	3.76952	3.3612		C1	913		5.4203	7.655	4.4435	4.8791	6.0308	5.0602	4.0378	4.6494		1.073e-27	4.488e-43	5.187e-17	4.185e-20	1.042e-32	2.645e-23	1.046e-14	3.827e-18		FW11111111	FRS220222	WRS000000
TraesCS1A01G187000	tr|B9S2E7|B9S2E7_RICCO	Glutathione s-transferase, putative		Bradi3g31704	AT1G10360.1&glutathione S-transferase TAU 18&LOC_Os10g38140.1&glutathione S-transferase, putative, expressed	AT1G10370	Glutathione S-transferase family protein		9.31403	9.46998	5.50376	5.74537	8.32838	8.25429	5.54709	5.7352	3.19532	3.06412	2.25714	1.12095	2.03047	2.82971	2.4388	2.49764		C1	451		6.2315	6.0825	3.4407	4.9202	6.4718	5.4653	3.2714	3.3859		4.518e-18	1.294e-15	5.679e-06	1.301e-08	1.388e-18	5.645e-14	1.083e-05	4.967e-06		FW11001100	FRS220022	WRS000000
TraesCS1A01G187400	tr|N1QQW4|N1QQW4_AEGTA	Phospholipase D		Bradi3g31637	AT2G42010.1&phospholipase D beta 1&LOC_Os10g38060.2&phospholipase D, putative, expressed	AT2G42010	phospholipase D beta 1		9.57211	10.4628	9.00824	9.18264	8.89741	8.88652	8.54792	9.0574	7.38587	7.8998	8.0102	8.09323	7.71958	7.9326	7.66476	7.58242		C1	1306		2.2094	2.4999	0.9976	1.088	1.1748	0.9546	0.8858	1.475		2.337e-19	5.276e-23	3.155e-05	5.808e-06	9.408e-07	7.372e-05	0.0002387	1.003e-09		FW11011001	FRS020222	WRS000000
TraesCS1A01G187600	tr|A0A072VGZ9|A0A072VGZ9_MEDTR	Ubiquitin carboxyl-terminal hydrolase-like protein		-	-	-	-		6.09872	4.13098	9.31397	8.68089	7.24074	6.68947	9.84257	8.42645	6.57434	4.6759	9.60091	8.98807	6.83643	6.07649	9.49638	9.10327		C7	0		-0.4173	-1.2263	-0.2857	-0.3038	0.4087	0.6132	0.3463	-0.6774		0.1115	0.01851	0.1763	0.1557	0.06909	0.01071	0.1	0.001581		FW00000000	FRS111111	WRS110011
TraesCS1A01G188000	tr|A0A1I9WKA7|A0A1I9WKA7_PINPS	Arogenate dehydratase		Bradi3g31590	AT2G27820.1&prephenate dehydratase 1&LOC_Os10g37980.1&prephenate dehydratase domain containing protein, expressed	-	-		8.07196	8.44354	7.47757	7.53604	6.36434	6.60801	7.09646	7.17798	5.95638	6.05924	6.04129	5.55338	5.11133	5.44058	5.87642	5.17609		C1	108		2.1596	2.2318	1.4412	1.9795	1.2611	1.1691	1.2294	2.017		1.945e-09	4.588e-09	4.353e-05	3.643e-08	0.0005039	0.001331	0.0005164	2.919e-08		FW11110011	FRS002202	WRS000000
TraesCS1A01G188500	tr|A0A1D1XQG5|A0A1D1XQG5_9ARAE	U-box domain-containing protein 4		Bradi3g31550	AT2G45720.2&ARM repeat superfamily protein&LOC_Os10g37850.1&armadillo, putative, expressed	AT2G45720	ARM repeat superfamily protein		4.82231	4.92946	5.94264	5.76075	5.3198	5.06911	7.04239	5.39599	4.91838	5.05557	6.30171	5.83467	5.30069	5.18193	6.11446	5.5773		C7	0		-0.0172	-0.3135	-0.3596	-0.0806	0.0196	-0.0906	0.93	-0.1837		0.9724	0.572	0.4122	0.8564	0.9652	0.8431	0.03205	0.6839		FW00000000	FRS000010	WRS000000
TraesCS1A01G188700	tr|A0A1E5VXM7|A0A1E5VXM7_9POAL	F-box protein PP2-A13		Bradi3g31520	AT3G61060.1&phloem protein 2-A13&LOC_Os10g37830.1&OsFBX391 - F-box domain containing protein, expressed	AT3G61060	phloem protein 2-A13		8.76054	8.89952	8.03724	8.04919	8.20495	7.96152	8.38994	7.75626	8.48443	8.37051	7.57939	7.52288	7.45132	7.38564	8.01263	7.58485		C1	0		0.3001	0.6158	0.4592	0.5206	0.7559	0.5783	0.3746	0.1718		0.177	0.009487	0.03779	0.01943	0.0005819	0.009633	0.08538	0.4414		FW00000000	FRS000002	WRS002000
TraesCS1A01G188800	tr|M7ZDK8|M7ZDK8_TRIUA	COP9 signalosome complex subunit 1		Bradi3g31500	AT3G61140.1&26S proteasome, regulatory subunit Rpn7;Proteasome component (PCI) domain&LOC_Os03g02540.1&proteasome subunit, putative, expressed	-	-		6.7173	5.51607	6.97949	6.62605	7.11885	6.70374	7.02508	6.57021	6.94964	6.36512	7.21493	7.0412	7.19587	6.97591	7.00159	6.99026		C8	0		-0.3342	-0.9894	-0.233	-0.3923	-0.0796	-0.2732	0.0274	-0.4242		0.1408	0.002183	0.2448	0.05881	0.6885	0.1848	0.891	0.04183		FW00000000	FRS000100	WRS000000
TraesCS1A01G188900	tr|A0A1D5RWD2|A0A1D5RWD2_WHEAT	Rhomboid-like protein		-	-	-	-		6.02572	5.9528	6.47362	6.21794	6.10276	5.94287	7.49309	6.25449	5.66277	6.00049	6.29277	6.31016	5.89727	5.84332	6.56959	5.84395		C19	0		0.4118	-0.0643	0.1831	-0.109	0.197	0.1097	0.9255	0.4129		0.2381	0.8712	0.5624	0.7336	0.5381	0.7367	0.002695	0.2023		FW00000000	FRS000010	WRS000000
TraesCS1A01G189100	tr|B9R9E4|B9R9E4_RICCO	Ankyrin repeat-containing protein, putative		Bradi3g31460	AT5G07270.1&XB3 ortholog 3 in Arabidopsis thaliana&LOC_Os10g37730.1&pollen ankyrin, putative, expressed	AT5G07270	hypothetical protein		8.0089	8.92981	7.71054	7.76892	7.77288	7.70966	7.82528	7.96515	8.45464	7.38251	8.16069	8.08345	8.12486	7.89196	8.27621	8.1637		C6	0		-0.4271	1.444	-0.4509	-0.3113	-0.3494	-0.1807	-0.4577	-0.1993		0.02112	8.456e-13	0.0107	0.08099	0.04726	0.3127	0.008782	0.2598		FW01000000	FRS020202	WRS000000
TraesCS1A01G189300	tr|A0A061ETT5|A0A061ETT5_THECC	Alpha/beta-Hydrolases superfamily protein		Bradi3g31440	AT2G36290.1&alpha/beta-Hydrolases superfamily protein&LOC_Os10g37710.1&hydrolase, alpha/beta fold family protein, putative, expressed	-	-		7.35369	7.95632	6.07013	6.19001	6.48231	6.411	6.99109	6.61594	3.3035	1.84095	3.95659	3.90949	3.30689	3.63098	4.1616	3.42709		C1	831		4.2472	5.9713	2.1615	2.2999	3.2743	2.8383	2.8824	3.2772		9.712e-19	1.38e-20	9.637e-07	2.497e-07	1.662e-13	5.073e-10	1.951e-11	7.535e-13		FW11000010	FRS220202	WRS000000
TraesCS1A01G190400	tr|A0A1D5RUC8|A0A1D5RUC8_WHEAT	Histone H2B		-	-	-	-		7.10825	5.51781	8.57433	7.54207	8.19255	8.00318	8.3465	7.25013	7.63245	7.8161	8.70374	8.61576	8.68902	8.4969	7.92427	7.64159		C19	0		-0.5299	-2.3923	-0.1285	-1.0717	-0.4948	-0.489	0.421	-0.3907		0.1788	1.833e-07	0.7344	0.004954	0.1919	0.1983	0.2678	0.3092		FW02020000	FRS111111	WRS101000
TraesCS1A01G190500	AT3G15410.2	Leucine-rich repeat (LRR) family protein		Bradi3g33990	AT4G35470.1&plant intracellular ras group-related LRR 4&LOC_Os10g42190.2&leucine rich repeat containing protein, expressed	-	-		6.86983	9.06996	7.24626	7.63352	7.12189	7.31706	7.15119	7.75621	6.679	6.5347	7.35863	7.19812	6.88606	6.76568	7.49211	6.97108		C13	0		0.282	2.5393	-0.1139	0.4378	0.2475	0.5488	-0.3491	0.7888		0.1341	1.303e-40	0.4724	0.006099	0.1249	0.0009309	0.02549	8.373e-07		FW01000000	FRS020202	WRS000000
TraesCS1A01G190700	tr|B9IPW6|B9IPW6_POPTR	PHD finger family protein		Bradi3g34000	AT3G02890.1&RING/FYVE/PHD zinc finger superfamily protein&LOC_Os10g42196.1&expressed protein	-	-		9.67644	10.4067	9.41663	10.0226	9.1326	9.81632	8.67286	10.0194	9.70603	9.87008	9.49926	9.89228	9.51787	10.0059	9.6112	10.1089		C12	0		-0.0388	0.5476	-0.0842	0.1341	-0.3855	-0.1904	-0.9378	-0.0895		0.7878	0.0002605	0.548	0.3349	0.006069	0.1706	2.911e-11	0.5185		FW00000000	FRS000000	WRS000000
TraesCS1A01G190900	tr|A0A0K9NYX7|A0A0K9NYX7_ZOSMR	AT hook motif DNA-binding family protein		Bradi3g34030	AT2G33620.1&AT hook motif DNA-binding family protein&LOC_Os10g42230.2&AT hook motif domain containing protein, expressed	-	-		6.16576	5.00513	7.15685	6.35685	6.45325	6.29443	7.00868	6.33155	6.56317	6.23449	7.15277	6.75806	6.99339	6.2577	6.58606	6.18703		C8	0		-0.5012	-1.3477	0.0035	-0.4126	-0.5435	0.0464	0.4237	0.1449		0.1767	0.003234	0.9918	0.2364	0.1145	0.8949	0.2166	0.6807		FW00000000	FRS100000	WRS000000
TraesCS1A01G191200	tr|A0A1D1YF25|A0A1D1YF25_9ARAE	Transposon Ty3-G Gag-Pol polyprotein		Bradi3g34771	AT1G67020.1LOC_Os02g35820.1&retrotransposon protein, putative, unclassified, expressed	-	-		6.29361	6.73673	6.8728	6.95465	6.82554	6.85757	6.8641	7.34947	7.48975	7.69079	7.19593	7.15413	7.04349	7.45252	7.48386	7.64105		C4	0		-1.332	-1.3705	-0.3268	-0.206	-0.2242	-0.6108	-0.6237	-0.2918		5.217e-08	7.013e-07	0.1257	0.3395	0.2946	0.004218	0.003005	0.1645		FW22000000	FRS000001	WRS000000
TraesCS1A01G191300	tr|Q7XBZ0|Q7XBZ0_ORYSJ	Carbohydrate kinase, putative, expressed		Bradi3g34040	AT4G27600.1&pfkB-like carbohydrate kinase family protein&LOC_Os10g42240.1&kinase, pfkB family, putative, expressed	AT4G27600	pfkB-like carbohydrate kinase family protein		4.95127	7.3784	5.25159	6.42174	5.32387	5.68722	5.7498	5.94009	5.68093	5.87942	5.53282	5.38778	5.39182	5.16702	5.4463	5.73215		C13	0		-0.581	1.6894	-0.2813	1.0245	-0.073	0.5445	0.3211	0.2095		0.06872	1.911e-08	0.3095	0.0001355	0.7904	0.05199	0.2299	0.4339		FW01000000	FRS020202	WRS000000
TraesCS1A01G191900	tr|B1N662|B1N662_SOLLC	Mitochondrial carrier protein		Bradi3g34090	AT5G46800.1&Mitochondrial substrate carrier family protein&LOC_Os10g42299.3&mitochondrial carrier protein, putative, expressed	AT5G46800	Mitochondrial substrate carrier family protein		7.37036	7.49146	7.3512	6.92181	7.64042	7.2057	7.15583	6.87924	5.61518	6.30145	6.21603	6.01706	6.38634	6.02273	5.75293	5.71542		C1	679		1.8215	1.1328	1.1353	0.8946	1.2569	1.1847	1.4118	1.1707		9.69e-07	0.003735	0.001386	0.01302	0.000341	0.000957	8.22e-05	0.001225		FW11101111	FRS000000	WRS000000
TraesCS1A01G192300	tr|A0A1E5VNP6|A0A1E5VNP6_9POAL	60S ribosomal export protein NMD3		Bradi3g34097	AT2G03820.1&nonsense-mediated mRNA decay NMD3 family protein&LOC_Os10g42320.1&nonsense-mediated mRNA decay protein 3, putative, expressed	AT2G03820	nonsense-mediated mRNA decay NMD3 family protein		10.45	10.8645	8.69106	9.05332	9.06067	9.14366	9.13699	9.64464	8.46019	7.93451	7.64527	7.87533	7.83374	8.02843	8.73449	8.41753		C1	1		1.9979	2.8329	1.0455	1.1859	1.2272	1.1127	0.4035	1.2274		5.015e-24	3.397e-41	1.758e-07	2.804e-09	4.833e-10	2.069e-08	0.03869	3.798e-10		FW11111101	FRS222222	WRS000000
TraesCS1A01G192800	tr|B4FJ79|B4FJ79_MAIZE	PLATZ transcription factor		Bradi3g34160	AT4G17900.1&PLATZ transcription factor family protein&LOC_Os10g42410.1&zinc-binding protein, putative, expressed	-	-		10.0589	10.1884	8.84774	8.68179	9.74443	8.99712	8.73878	8.64925	7.02237	5.52955	6.60832	6.34205	6.45839	5.9454	7.05892	6.30405		C1	954		3.0404	4.4928	2.2413	2.3375	3.2855	3.0538	1.6787	2.3497		4.465e-25	9.537e-42	2.673e-14	4.501e-15	1.709e-29	4.457e-24	8.349e-09	2.541e-15		FW11111111	FRS220222	WRS000000
TraesCS1A01G193000	tr|A0A0K9Q1P3|A0A0K9Q1P3_ZOSMR	ADP-ribosylation factor GTPase-activating protein		Bradi3g34180	AT4G17890.1&ARF-GAP domain 8&LOC_Os10g42420.1&GTPase-activating protein, putative, expressed	AT4G17890	ARF-GAP domain 8		8.10499	9.22929	7.87959	8.66794	7.86315	8.77512	7.57987	8.47188	8.01485	9.00634	7.90849	8.56141	7.81021	9.17473	7.68409	8.60763		C5	0		0.1055	0.2773	-0.0306	0.1016	0.0543	-0.399	-0.1003	-0.135		0.5699	0.1396	0.8622	0.5558	0.7576	0.01899	0.5722	0.4344		FW00000000	FRS000000	WRS000000
TraesCS1A01G193200	tr|G7KF32|G7KF32_MEDTR	Basic helix loop helix (BHLH) family transcription factor		Bradi3g34200	AT4G17880.1&Basic helix-loop-helix (bHLH) DNA-binding family protein&LOC_Os10g42430.1&transcription factor MYC7E, putative, expressed	AT1G32640	Basic helix-loop-helix (bHLH) DNA-binding family protein		8.37767	8.76161	7.90449	7.8466	7.54463	7.46391	8.24842	7.189	6.36572	6.64691	6.76237	6.12609	6.56873	6.3184	6.51401	5.7936		C1	342		2.0173	2.0515	1.1306	1.6975	0.9659	1.1383	1.7174	1.3873		0.0004717	0.0005027	0.0482	0.003194	0.09146	0.04783	0.002693	0.01635		FW11010010	FRS000002	WRS000000
TraesCS1A01G193300	tr|A8JGS9|A8JGS9_CHLRE	DnaJ-like protein		Bradi3g34450	AT2G26890.1&DNAJ heat shock N-terminal domain-containing protein&LOC_Os10g42439.1&heat shock protein DnaJ, putative, expressed	AT2G26890	DNAJ heat shock N-terminal domain-containing protein		9.38378	9.73823	9.46154	9.70747	9.03504	9.34503	8.84542	9.91044	9.59094	9.50734	9.71144	9.8627	9.51129	9.65768	9.85861	9.76746		C24	0		-0.2147	0.243	-0.2513	-0.1523	-0.4768	-0.3128	-1.0144	0.1431		0.1326	0.1102	0.06548	0.2643	0.0005304	0.02264	1.315e-13	0.2929		FW00000020	FRS000000	WRS000000
TraesCS1A01G193500	tr|O24141|O24141_TOBAC	Plastid-lipid-Associated Protein		Bradi3g34400	AT2G35490.1&Plastid-lipid associated protein PAP / fibrillin family protein&LOC_Os10g42500.1&PAP fibrillin family domain containing protein, expressed	AT2G35490	Plastid-lipid associated protein PAP / fibrillin family protein		7.57189	7.85729	7.549	7.12338	7.89857	7.50351	8.63932	7.60548	8.86524	8.60939	7.87406	7.7455	8.41945	8.13691	8.51526	8.47551		C29	0		-1.2995	-0.7328	-0.3258	-0.6276	-0.5215	-0.6354	0.1198	-0.871		4.637e-11	0.0006672	0.08188	0.001118	0.004481	0.0006965	0.5064	3.024e-06		FW20000000	FRS000010	WRS000000
TraesCS1A01G193900	sp|P36311|VNCS_PAVL3	Non-capsid protein NS-1		Bradi3g34370	AT1G32310.1	AT1G32310	valine-tRNA ligase		5.67079	6.75871	5.15252	5.2437	5.97781	5.19462	6.16286	4.71615	4.66036	5.1219	5.26535	4.05723	5.01957	4.85209	4.67373	4.06187		C1	0		1.1792	1.3002	-0.1056	1.2514	0.9762	0.3716	1.5179	0.6778		0.005704	0.003148	0.7901	0.003337	0.01166	0.3598	0.0001197	0.1162		FW01000000	FRS020202	WRS000000
TraesCS1A01G194000	sp|P80267|NDUBA_SOLTU	NADH dehydrogenase [ubiquinone] 1 beta subcomplex subunit 10		Bradi3g34360	AT3G18410.2&Complex I subunit NDUFS6&LOC_Os10g42540.1&expressed protein	AT3G18410	NADH dehydrogenase ubiquinone 1 beta subcomplex subunit 10-B-like protein (Complex I subunit NDUFS6)		8.47542	8.69065	8.63471	8.37543	9.16924	8.72952	9.1336	8.1028	7.88662	8.94575	8.8862	8.47828	8.82797	8.64464	8.28754	7.88412		C30	0		0.5927	-0.2265	-0.2498	-0.1051	0.3392	0.0863	0.8424	0.2178		0.1357	0.5749	0.523	0.7889	0.3849	0.8256	0.03127	0.5803		FW00000000	FRS000000	WRS000002
TraesCS1A01G194800	tr|Q336N9|Q336N9_ORYSJ	(RAP Annotation release2) NERD domain containing protein		Bradi3g34290	AT1G65020.1LOC_Os10g42630.1&expressed protein	AT1G65020	plasma protein		7.53453	8.99144	6.9522	7.59395	6.95529	7.2658	6.98125	7.40357	7.37966	7.09901	7.23381	7.0639	6.98296	7.12609	7.17449	7.38836		C12	0		0.219	2.048	-0.2841	0.5508	-0.0462	0.1378	-0.1937	0.017		0.1663	7.911e-34	0.05548	0.0001913	0.7564	0.3538	0.1852	0.907		FW01000000	FRS020202	WRS000000
TraesCS1A01G194900	tr|G7KDR3|G7KDR3_MEDTR	Cinnamoyl-CoA reductase-like protein		Bradi3g34280	AT2G23910.1&NAD(P)-binding Rossmann-fold superfamily protein&LOC_Os10g42620.1&dihydroflavonol-4-reductase, putative, expressed	AT2G23910	NAD(P)-binding Rossmann-fold superfamily protein		7.54955	8.94077	6.77979	7.67835	6.19019	6.19203	7.00753	7.11178	5.52675	6.1183	4.91774	5.56701	5.39028	5.16667	4.81997	5.19638		C1	3		2.0781	2.6751	1.87	2.1008	0.8054	1.0408	2.2065	1.9246		3.064e-06	3.888e-09	2.726e-05	1.588e-06	0.0669	0.02003	7.171e-07	1.304e-05		FW11110011	FRS022202	WRS000000
TraesCS1A01G195000	tr|A0A1D1XHA3|A0A1D1XHA3_9ARAE	Replication protein A DNA-binding subunit		-	-	AT2G05642	Nucleic acid-binding%2C OB-fold-like protein		8.29626	7.9651	8.63969	8.62608	8.79919	8.8591	7.7178	8.8917	9.17815	9.01072	9.07938	8.89579	9.19853	9.22331	9.18951	8.9543		C18	0		-0.8655	-1.0261	-0.4387	-0.2641	-0.4	-0.3669	-1.4725	-0.0624		0.0002266	5.396e-05	0.05298	0.2464	0.07692	0.1052	1.113e-10	0.7832		FW02000020	FRS000000	WRS000000
TraesCS1A01G195400	tr|A0A1B6QLL7|A0A1B6QLL7_SORBI	Poly [ADP-ribose] polymerase		Bradi3g34250	AT1G32230.3&WWE protein-protein interaction domain protein family&LOC_Os10g42710.1&RCD1, putative, expressed	-	-		11.9972	11.8384	10.9713	11.1425	11.475	11.0649	10.3792	11.0325	10.8426	10.4086	10.3281	10.1692	10.4781	10.3143	10.3421	10.4085		C1	0		1.1551	1.4232	0.6421	0.973	0.9957	0.7488	0.0373	0.6232		3.517e-09	1.137e-12	0.001017	6.639e-07	3.233e-07	0.0001284	0.8486	0.00143		FW11000000	FRS200020	WRS000000
TraesCS1A01G195500	tr|M7YP05|M7YP05_TRIUA	Shikimate kinase		Bradi3g34245	AT2G35500.1&shikimate kinase like 2&LOC_Os10g42700.1&CS domain containing protein, putative, expressed	AT2G35500	shikimate kinase like 2		6.16101	4.9329	6.35907	5.48397	6.01679	5.68107	6.86333	6.50771	7.52898	7.07007	6.77824	6.38689	7.04918	6.71946	7.31689	6.86635		C2	0		-1.4524	-2.0095	-0.4214	-0.9297	-1.0419	-1.0624	-0.4553	-0.3604		1.943e-08	7.59e-09	0.07076	0.0002307	9.876e-06	1.296e-05	0.04224	0.1238		FW22002200	FRS000000	WRS000000
TraesCS1A01G195700	tr|A0A199VZ18|A0A199VZ18_ANACO	Lysine-specific demethylase		Bradi3g34240	AT5G46910.1&Transcription factor jumonji (jmj) family protein / zinc finger (C5HC2 type) family protein&LOC_Os10g42690.1&jmjC domain containing protein, expressed	-	-		10.3535	10.4537	8.56535	8.60307	9.05691	8.58983	7.86632	8.44777	7.5787	5.95644	6.04035	6.22643	6.15415	5.45322	6.91629	6.42442		C1	237		2.7652	4.5271	2.5267	2.3758	2.9059	3.1447	0.9506	2.0234		5.767e-16	1.302e-33	4.501e-13	9.952e-12	3.159e-17	1.356e-18	0.005726	5.23e-09		FW11111101	FRS222222	WRS202000
TraesCS1A01G195900	tr|W4ZNR8|W4ZNR8_WHEAT	Xyloglucan endotransglucosylase/hydrolase		Bradi3g34227	AT1G14720.1&xyloglucan endotransglucosylase/hydrolase 28&LOC_Os10g42670.1&glycosyl hydrolases family 16, putative, expressed	-	-		6.1001	8.17895	4.35658	4.86177	7.0229	6.85882	5.29837	4.65465	5.61486	5.7224	3.89501	3.55051	6.21874	5.51368	4.21472	4.323		C38	0		0.6034	2.4083	0.4817	1.322	0.7997	1.357	1.1208	0.3429		0.1469	1.354e-08	0.2848	0.003965	0.03819	0.0006219	0.008231	0.434		FW01000100	FRS020202	WRS000000
TraesCS1A01G196600	tr|A0A0K9PPS6|A0A0K9PPS6_ZOSMR	Choline-phosphate cytidylyltransferase		Bradi3g34524	AT4G15130.1&phosphorylcholine cytidylyltransferase2&LOC_Os10g42790.1&cytidylyltransferase domain containing protein, expressed	AT4G15130	phosphorylcholine cytidylyltransferase2		8.79429	9.50369	8.51595	8.47498	8.72678	8.62867	8.65302	8.903	8.16416	7.87362	7.99043	8.14152	8.13592	8.14796	8.48829	8.34699		C1	1		0.649	1.5982	0.5265	0.3329	0.593	0.4777	0.163	0.5561		0.007649	4.018e-10	0.02744	0.1643	0.0124	0.04535	0.4909	0.0192		FW01000000	FRS020000	WRS000000
TraesCS1A01G196800	tr|G7K880|G7K880_MEDTR	ERD (Early-responsive to dehydration stress) family protein		Bradi3g34540	AT1G32090.1&early-responsive to dehydration stress protein (ERD4)&LOC_Os10g42820.1&early-responsive to dehydration protein-related, putative, expressed	AT1G32090	early-responsive to dehydration stress protein (ERD4)		9.48083	9.29167	9.9878	9.61972	8.59079	8.52709	9.6455	9.60965	10.2557	9.78125	10.5695	10.0865	9.48866	9.04395	10.33	10.1202		C27	0		-0.8043	-0.4565	-0.5817	-0.4652	-0.8986	-0.5207	-0.6817	-0.5108		4.154e-10	0.001408	1.66e-06	0.0001615	1.25e-12	5.06e-05	2.199e-08	3.4e-05		FW00000000	FRS000000	WRS000000
TraesCS1A01G197300	tr|A0A1D5RW94|A0A1D5RW94_WHEAT	NADH dehydrogenase [ubiquinone] 1 alpha subcomplex subunit 12		Bradi3g34557	AT3G03100.1&NADH:ubiquinone oxidoreductase, 17.2kDa subunit&LOC_Os10g42840.1&NADH dehydrogenase 1 alpha subcomplex subunit 12, putative, expressed	AT3G03100	NADH:ubiquinone oxidoreductase%2C 17.2kDa subunit		8.73073	8.53693	9.26027	9.10749	10.0061	9.59871	9.93028	8.98458	9.10449	9.37838	9.76028	9.64666	9.75532	9.87422	9.39306	9.42041		C37	0		-0.3756	-0.7602	-0.4985	-0.5394	0.2514	-0.2756	0.5384	-0.4361		0.03476	8.564e-05	0.003066	0.001459	0.1324	0.101	0.001325	0.01037		FW00000000	FRS001110	WRS000000
TraesCS1A01G197700	tr|A6YJX4|A6YJX4_9MAGN	Peptide transporter		Bradi3g34600	AT2G02040.1&peptide transporter 2&LOC_Os10g42900.1&peptide transporter PTR2, putative, expressed	-	-		7.86811	6.95823	8.13279	7.45463	7.5051	6.93673	9.14592	7.22983	7.54076	8.43341	8.31952	7.69031	7.41385	7.19312	7.53977	6.97707		C19	0		0.3279	-1.505	-0.1833	-0.2335	0.0891	-0.2499	1.5778	0.2488		0.6181	0.02566	0.7789	0.7214	0.8916	0.7034	0.01565	0.7045		FW00000000	FRS000000	WRS000000
TraesCS1A01G197800	tr|Q336M3|Q336M3_ORYSJ	ADP-ribosylation factor, putative, expressed		Bradi3g21680	AT5G17060.1&ADP-ribosylation factor B1B&LOC_Os10g42940.1&miro, putative, expressed	-	-		7.05964	5.9554	7.88832	7.64504	8.43897	8.09152	8.63163	7.76267	7.88436	7.87587	8.53178	8.22238	8.30051	8.24887	8.24669	8.0561		C30	0		-0.9196	-1.8471	-0.6424	-0.5747	0.1403	-0.1616	0.3875	-0.2942		1.428e-05	2.376e-11	0.0005525	0.002445	0.4463	0.3873	0.03509	0.1207		FW02000000	FRS011111	WRS000000
TraesCS1A01G197900	tr|A0A061DLK1|A0A061DLK1_THECC	RmlC-like cupins superfamily protein		Bradi3g21670	AT2G32650.1&RmlC-like cupins superfamily protein&LOC_Os02g54360.1&enzyme of the cupin superfamily protein, putative, expressed	AT2G32180	plastid transcriptionally active 18		5.11719	4.78742	6.06409	5.19391	6.22242	5.55762	7.21419	5.52386	5.69784	6.60988	6.51267	6.0233	6.46261	6.02816	6.00871	5.57331		C19	0		-0.5066	-2.0233	-0.4476	-0.8391	-0.2437	-0.462	1.2056	-0.0508		0.3272	0.0005648	0.3486	0.08653	0.609	0.3405	0.01116	0.9172		FW00000000	FRS000010	WRS000000
TraesCS1A01G198000	tr|A0A059Q0X4|A0A059Q0X4_9POAL	RING finger protein		Bradi3g21661	AT2G44410.1&RING/U-box superfamily protein&LOC_Os01g61420.1&zinc finger, C3HC4 type domain containing protein, expressed	-	-		7.10053	8.0333	7.63226	7.56228	8.1501	8.14784	7.91112	7.56694	7.28798	7.55999	7.71801	7.56282	8.09042	8.1452	7.59434	7.54095		C32	0		-0.1306	0.5453	-0.085	-0.0055	0.0591	0.0068	0.3197	0.026		0.6177	0.04523	0.7265	0.9822	0.8052	0.9776	0.1859	0.9154		FW00000000	FRS001000	WRS000000
TraesCS1A01G198400	tr|W4ZR65|W4ZR65_WHEAT	ATP-dependent Clp protease proteolytic subunit		Bradi3g21620	AT5G45390.1&CLP protease P4&LOC_Os10g43050.1&OsClp11 - Putative Clp protease homologue, expressed	AT5G45390	CLP protease P4		7.08178	6.69328	7.48695	7.12936	7.74814	7.33421	8.40692	7.06011	7.91796	8.24135	7.88169	7.68669	8.01053	7.91421	7.92732	7.74327		C20	0		-0.8456	-1.7444	-0.3958	-0.5706	-0.2621	-0.5721	0.4826	-0.6844		7.607e-05	1.329e-11	0.0413	0.004158	0.1716	0.003457	0.01089	0.0006029		FW02000000	FRS000010	WRS000000
TraesCS1A01G198500	AT5G45410.5	zinc finger B-box protein		Bradi3g21610	AT4G25030.1LOC_Os10g43060.1&expressed protein	AT4G25030	Serine/Threonine-kinase		11.7429	11.8586	10.3178	10.229	10.5668	10.0656	9.9869	10.2512	8.00541	7.47328	7.8119	7.97023	7.72757	7.66547	8.3227	8.25882		C1	3880		3.7277	4.3747	2.5006	2.2519	2.8347	2.3946	1.6612	1.9879		2.256e-39	8.43e-49	1.199e-18	2.145e-15	1.074e-23	4.281e-17	4.012e-09	2.007e-12		FW11111111	FRS222222	WRS000000
TraesCS1A01G198600	AT4G19120.2	S-adenosyl-L-methionine-dependent methyltransferases superfamily protein		Bradi3g21597	AT1G31850.2&S-adenosyl-L-methionine-dependent methyltransferases superfamily protein&LOC_Os02g45310.1&dehydration response related protein, putative, expressed	AT4G19120	S-adenosyl-L-methionine-dependent methyltransferases superfamily protein		7.54534	6.7603	8.68789	8.06601	8.0603	7.86906	8.77875	8.52852	8.36043	8.63321	9.12049	8.90257	9.34471	8.56352	8.95902	8.46257		C3	0		-0.8306	-1.8125	-0.4318	-0.8369	-1.2832	-0.6911	-0.1808	0.0657		0.003492	1.085e-08	0.1095	0.002105	2.198e-06	0.01134	0.5024	0.809		FW02002000	FRS110111	WRS000000
TraesCS1A01G198700	tr|A0A0B0P660|A0A0B0P660_GOSAR	DNA replication and repair recF		Bradi3g21588	LOC_Os10g43075.1&expressed protein	-	-		6.81497	6.64781	7.13039	6.83452	6.9306	7.55577	6.29001	7.31867	7.66157	7.66669	7.30293	7.68856	8.06359	8.21701	7.5099	7.63208		C14	0		-0.924	-1.336	-0.1761	-0.8509	-1.1379	-0.6585	-1.2395	-0.313		2.598e-05	3.756e-07	0.374	2.253e-05	6.984e-09	0.0006202	8.17e-10	0.1124		FW02002020	FRS000100	WRS000000
TraesCS1A01G199000	tr|A0A1E5W610|A0A1E5W610_9POAL	N-alpha-acetyltransferase 25, NatB auxiliary subunit		Bradi2g29750	AT5G58450.1&Tetratricopeptide repeat (TPR)-like superfamily protein&LOC_Os05g27870.1&expressed protein	AT5G58450	Tetratricopeptide repeat (TPR)-like superfamily protein		8.61375	8.44166	8.25739	7.95827	8.15899	8.27676	7.63177	8.08382	7.82257	7.45483	7.7158	7.88745	7.97985	8.09104	7.87243	8.0088		C1	0		0.8176	0.888	0.5396	0.0693	0.1803	0.1837	-0.2388	0.0756		0.000125	0.0001599	0.009245	0.74	0.3809	0.374	0.2506	0.7159		FW00000000	FRS000020	WRS000000
TraesCS1A01G199200	tr|A0A061G5Y4|A0A061G5Y4_THECC	PLAC8 family protein		Bradi3g32060	AT1G63830.2&PLAC8 family protein&LOC_Os10g39100.1&uncharacterized Cys-rich domain containing protein, putative, expressed	-	-		8.27925	8.33495	5.9583	5.42501	6.24703	5.30762	6.65545	6.25835	2.25938	2.09181	2.75643	2.50271	1.91054	2.10237	3.05005	2.42331		C1	782		6.402	6.0809	3.3846	3.0709	4.6005	3.4731	3.7177	4.0502		6.346e-29	7.241e-23	2.777e-11	8.89e-09	3.958e-18	2.858e-09	1.143e-14	1.911e-14		FW11000010	FRS222222	WRS000000
TraesCS1A01G200000	tr|A0A061QRL8|A0A061QRL8_9CHLO	Protein curvature thylakoid chloroplastic-like		Bradi3g32100	AT2G46820.2&photosystem I P subunit&LOC_Os10g39150.1&expressed protein	-	-		6.42384	4.61244	6.71748	6.66643	8.19903	7.00616	7.90192	6.89005	7.73533	8.38196	7.80119	7.24314	8.41535	8.04063	7.91317	7.25448		C20	0		-1.2686	-3.7419	-1.0852	-0.589	-0.2175	-1.0257	-0.0131	-0.3656		1.451e-05	8.265e-20	6.307e-05	0.03276	0.4092	0.0001425	0.9607	0.1825		FW22200200	FRS011111	WRS020002
TraesCS1A01G200800	tr|A0A072VRG4|A0A072VRG4_MEDTR	Tobamovirus multiplication-like protein		Bradi3g32150	AT2G02180.1&tobamovirus multiplication protein 3&LOC_Os10g39220.1&tobamovirus multiplication protein, putative, expressed	AT2G02180	tobamovirus multiplication protein 3		8.02139	8.16579	7.6258	7.80214	7.80622	7.83323	7.55055	7.7555	7.45341	7.29218	7.36755	7.1978	7.1985	7.45575	7.28272	7.35103		C1	134		0.5473	1.0161	0.2633	0.6075	0.6159	0.3722	0.2756	0.4048		0.0006044	2.622e-08	0.07747	6.326e-05	2.808e-05	0.01242	0.06351	0.007043		FW01000000	FRS000000	WRS000000
TraesCS1A01G200900	tr|F4IBK8|F4IBK8_ARATH	p-loop containing nucleoside triphosphate hydrolases superfamily protein		Bradi3g32160	AT1G65810.2&P-loop containing nucleoside triphosphate hydrolases superfamily protein&LOC_Os10g39230.1&tRNA-splicing endonuclease positive effector-related, putative, expressed	-	-		7.1689	6.4367	7.51712	7.31712	7.06578	7.07156	6.8002	7.31468	7.75023	7.32317	7.62617	7.59749	7.57119	7.3758	7.94775	7.66508		C4	0		-0.5871	-0.7709	-0.1137	-0.2697	-0.5127	-0.3183	-1.1475	-0.351		0.001097	0.001004	0.4761	0.09929	0.001644	0.05545	1.086e-12	0.0314		FW00000020	FRS000000	WRS000000
TraesCS1A01G201300	tr|K7VQC2|K7VQC2_MAIZE	Histone H4		-	-	-	-		8.3155	8.26363	8.48553	8.32082	8.59522	8.44961	9.05989	8.00662	7.89802	9.41902	8.53637	8.73528	8.53106	8.59586	7.87923	7.58558		C20	0		0.414	-1.1312	-0.0498	-0.4085	0.0629	-0.1426	1.1609	0.4144		0.5113	0.07504	0.9367	0.5146	0.9201	0.82	0.06399	0.5096		FW00000000	FRS000000	WRS000002
TraesCS1A01G201400	tr|A0A1E5VU75|A0A1E5VU75_9POAL	Protein PLASTID MOVEMENT IMPAIRED 1		Bradi3g32200	AT1G42550.1&plastid movement impaired1&LOC_Os10g39430.1&expressed protein	-	-		7.75741	8.96462	7.07177	7.42626	8.03398	7.36474	8.08813	6.90919	4.50767	4.71408	5.55855	5.85543	4.80949	4.42637	6.48422	5.4818		C1	364		3.2681	4.1956	1.4969	1.5379	3.1939	2.9275	1.5783	1.4141		2.116e-06	4.168e-09	0.02651	0.02245	2.219e-06	1.984e-05	0.01835	0.03641		FW11001100	FRS000002	WRS000000
TraesCS1A01G201600	tr|A0A060PVT8|A0A060PVT8_SOLLC	Tonoplast monosaccharide transporter 2		Bradi3g32210	AT4G35300.1&tonoplast monosaccharide transporter2&LOC_Os10g39440.1&transporter family protein, putative, expressed	-	-		8.73487	7.77759	9.75643	9.19019	9.59744	9.43159	9.79457	9.47561	10.4109	9.82337	10.2918	10.1035	10.439	10.1687	10.4718	10.0629		C3	0		-1.7195	-2.1907	-0.5348	-0.9125	-0.8408	-0.7379	-0.6781	-0.5874		1.361e-22	1.706e-26	0.001331	5.896e-08	4.623e-07	1.056e-05	4.491e-05	0.0004643		FW22000000	FRS110111	WRS000000
TraesCS1A01G202000	tr|W4ZR68|W4ZR68_WHEAT	MLO-like protein		Bradi3g32230	AT5G65970.1&Seven transmembrane MLO family protein&LOC_Os10g39520.1&MLO domain containing protein, putative, expressed	AT2G17480	Seven transmembrane MLO family protein		6.58293	5.17672	7.50304	7.15018	7.08944	6.5885	7.90971	7.16928	7.42486	7.03974	7.8953	7.75101	7.44751	6.90585	7.8538	7.7123		C3	0		-0.7907	-1.8023	-0.3949	-0.6115	-0.3585	-0.3175	0.0532	-0.5457		1.453e-05	1.609e-09	0.006829	5.859e-05	0.01774	0.05262	0.7089	0.0003447		FW02000000	FRS010011	WRS000000
TraesCS1A01G202300	tr|Q336W3|Q336W3_ORYSJ	Protein phosphatase 2C containing protein, expressed		Bradi3g32240	AT2G33700.1&Protein phosphatase 2C family protein&LOC_Os10g39540.1&protein phosphatase 2C, putative, expressed	AT3G51470	Protein phosphatase 2C family protein		7.8773	8.19853	6.78825	7.33807	7.23706	7.52023	7.09285	7.33475	7.03715	6.93727	6.31864	6.82316	6.56828	6.95453	7.07874	7.40268		C6	0		0.8769	1.2904	0.4629	0.5042	0.6748	0.5718	0.0134	-0.0672		0.0003054	1.311e-06	0.05732	0.03438	0.004293	0.01539	0.9545	0.7744		FW01000000	FRS200000	WRS000000
TraesCS1A01G202700	AT5G28680.2	Malectin/receptor-like protein kinase family protein		-	-	-	-		0	0	7.49331	7.36954	6.06392	6.36915	7.40012	7.34005	1.05288	0	7.53038	7.34797	6.17535	5.9855	7.46043	7.37942		C7	127		-1.1284	0	-0.0339	0.0456	-0.0997	0.4024	-0.0539	-0.0394		0.3562	1	0.8005	0.7442	0.5427	0.01711	0.6861	0.7775		FW00000000	FRS110011	WRS110011
TraesCS1A01G203000	tr|C7AE90|C7AE90_WHEAT	Ubiquitin-like protein		-	-	-	-		9.94696	10.7771	9.89533	10.3094	10.0788	10.2966	9.75912	10.1406	9.773	9.73229	9.97548	10.0611	9.89103	10.1926	10.0261	10.3352		C10	0		0.1724	1.039	-0.0798	0.2502	0.1895	0.1037	-0.2676	-0.1947		0.06768	4.418e-25	0.3649	0.004383	0.03018	0.235	0.002273	0.02609		FW01000000	FRS000000	WRS000000
TraesCS1A01G203200	tr|A0A0K9PMR6|A0A0K9PMR6_ZOSMR	Expansin-like protein		Bradi3g32297	AT3G45970.1&expansin-like A1&LOC_Os10g39640.1&expansin precursor, putative, expressed	-	-		4.69579	7.0151	3.5979	4.37598	4.62556	5.10566	5.1497	3.70224	3.87338	4.65275	4.12024	3.78252	3.93942	4.56035	3.40915	4.46387		C13	0		0.9545	2.1716	-0.5511	0.6026	0.7145	0.574	1.8143	-0.804		0.08911	6.062e-05	0.3071	0.2616	0.1656	0.2577	0.000611	0.136		FW01000000	FRS020202	WRS000000
TraesCS1A01G203400	tr|Q336V9|Q336V9_ORYSJ	Protein kinase family protein, putative, expressed		Bradi3g32330	AT4G35230.1&BR-signaling kinase 1&LOC_Os10g39670.1&protein kinase family protein, putative, expressed	AT4G35230	BR-signaling kinase 1		9.07306	10.1653	8.44042	8.82392	8.15591	8.24083	7.86656	8.69881	7.86429	7.56093	7.88643	7.74965	7.52475	7.29357	7.9305	7.84161		C6	0		1.2309	2.662	0.5539	1.0799	0.6323	0.9473	-0.0631	0.8577		1.801e-11	1.176e-41	0.001874	1.659e-09	0.0004207	2.441e-07	0.7245	1.508e-06		FW11010000	FRS020222	WRS000000
TraesCS1A01G203600	tr|D2CVR3|D2CVR3_HORVV	Chitinase		-	-	-	-		12.4823	12.9216	9.79608	9.84316	10.4697	10.2519	9.46841	9.41703	6.62722	4.47131	4.40853	2.79871	2.21129	2.35456	4.81896	3.72057		C1	849		5.8068	8.4568	5.3898	7.0481	8.38	7.9754	4.6389	5.7223		2.067e-30	8.371e-51	1.119e-24	3.636e-34	1.653e-47	6.998e-39	3.753e-19	2.649e-26		FW11111111	FRS222222	WRS000000
TraesCS1A01G203700	tr|Q43764|Q43764_HORVU	Chitinase		Bradi3g32340	AT3G12500.1&basic chitinase&LOC_Os10g39680.1&CHIT14 - Chitinase family protein precursor, expressed	-	-		10.6345	10.3248	7.61234	6.98056	6.9132	7.04639	6.86149	6.55056	6.22378	4.80011	5.77562	4.33751	4.84744	2.6376	4.77371	3.63446		C1	17		4.3758	5.3025	1.828	2.6051	2.0752	4.5219	2.0987	2.9669		2.376e-15	3.21e-19	0.0009896	5.556e-06	0.0002101	9.864e-13	0.0001997	4.357e-07		FW11111110	FRS222222	WRS000000
TraesCS1A01G204200	tr|A0A0K9P963|A0A0K9P963_ZOSMR	DDB1-and CUL4-associated factor		Bradi3g32380	AT4G35140.1&Transducin/WD40 repeat-like superfamily protein&LOC_Os10g39760.1&WD domain, G-beta repeat domain containing protein, expressed	AT4G35140	Transducin/WD40 repeat-like superfamily protein		7.51218	9.36671	7.43757	8.69834	7.206	8.12761	7.31186	8.03934	7.66949	7.57213	7.66383	7.69943	7.32092	7.5519	7.62699	8.04775		C10	0		-0.1038	1.7548	-0.2286	1.0153	-0.1118	0.5736	-0.3103	-0.0093		0.5659	2.387e-21	0.1701	4.386e-10	0.5088	0.0005187	0.06156	0.9546		FW01010000	FRS000202	WRS000000
TraesCS1A01G205700	tr|A0A1D1XHD8|A0A1D1XHD8_9ARAE	Methylsterol monooxygenase 1-2		Bradi3g32510	AT4G12110.1&sterol-4alpha-methyl oxidase 1-1&LOC_Os10g39810.1&fatty acid hydroxylase, putative, expressed	AT4G12110	sterol-4alpha-methyl oxidase 1-1		6.55221	5.66399	6.51075	6.77729	7.17251	7.04815	7.14011	6.29167	6.98724	7.89847	7.23773	7.28858	7.0763	7.45787	6.68571	7.00453		C37	0		-0.4522	-2.0318	-0.7301	-0.5406	0.1027	-0.3982	0.4587	-0.7195		0.01899	3.403e-15	9.521e-06	0.001026	0.5155	0.0124	0.004593	3.691e-05		FW02000000	FRS000100	WRS000000
TraesCS1A01G205800	tr|A0A1J3JCE9|A0A1J3JCE9_NOCCA	Gag polyprotein		Bradi3g32520	AT1G75560.2&zinc knuckle (CCHC-type) family protein&LOC_Os10g39820.1&zinc knuckle domain containing protein, expressed	AT1G75560	zinc knuckle (CCHC-type) family protein		7.59543	8.24385	7.04701	7.52758	7.05939	7.24681	7.28753	7.04703	6.32172	7.0056	6.72928	6.86739	6.61096	6.88068	6.64518	6.95256		C23	0		1.3307	1.3938	0.3213	0.6263	0.4507	0.3705	0.6492	0.0954		2.859e-11	4.479e-11	0.08031	0.0005567	0.01325	0.04259	0.0003382	0.604		FW11000000	FRS000202	WRS000000
TraesCS1A01G206200	tr|A0A199W6N3|A0A199W6N3_ANACO	Cytochrome c-type biogenesis protein CcmE		Bradi3g32560	AT3G51790.1&transmembrane protein G1P-related 1&LOC_Os10g39870.1&ATG1, putative, expressed	AT3G51790	transmembrane protein G1P-related 1		7.2817	7.66993	6.30407	6.10878	6.55459	5.97853	6.17807	5.63529	3.50306	2.55292	3.70086	3.47453	3.67592	3.141	3.62589	2.95208		C1	1882		3.9464	4.8477	2.653	2.6904	2.9123	2.9422	2.6174	2.8065		1.001e-12	4.522e-14	6.699e-07	8.654e-07	2.263e-08	1.766e-07	9.724e-07	7.326e-07		FW11000000	FRS020202	WRS000000
TraesCS1A01G206600	tr|A0A124SG25|A0A124SG25_CYNCS	Glycosyl transferase, family 1		Bradi3g32630	AT5G04480.1&UDP-Glycosyltransferase superfamily protein&LOC_Os10g39900.1&glycosyltransferase family protein 1, putative, expressed	AT5G04480	UDP-Glycosyltransferase superfamily protein		6.62332	5.93548	6.79877	6.69211	6.87067	6.73419	6.63961	6.57412	7.50417	7.10792	7.15883	7.02083	7.72625	7.13912	7.42766	7.22015		C2	0		-0.8868	-1.0379	-0.366	-0.3099	-0.8575	-0.4186	-0.7859	-0.6522		9.98e-06	0.0001113	0.03989	0.09171	8.496e-07	0.02067	7.412e-06	0.000382		FW02000000	FRS000000	WRS000000
TraesCS1A01G206700	tr|A0A1D1XEN0|A0A1D1XEN0_9ARAE	Coiled-coil domain-containing protein 132		Bradi3g32660	AT2G27900.1LOC_Os10g39910.1&expressed protein	AT2G27900	coiled-coil protein		8.4224	8.82208	8.56687	8.63859	7.38123	7.42324	8.21283	8.71439	8.78968	8.70289	8.79319	9.03932	7.57923	7.93397	8.85096	9.08632		C27	0		-0.3856	0.0912	-0.2265	-0.3948	-0.1956	-0.5199	-0.642	-0.372		0.02024	0.6107	0.1469	0.01156	0.2383	0.001694	3.997e-05	0.01701		FW00000000	FRS002200	WRS002000
TraesCS1A01G206900	tr|Q336V3|Q336V3_ORYSJ	Cytochrome P450 family protein, expressed		Bradi3g32690	AT3G53130.1&Cytochrome P450 superfamily protein&LOC_Os10g39930.1&cytochrome P450 97B2, putative, expressed	AT3G53130	Cytochrome P450 superfamily protein		6.40395	5.5203	6.90549	6.65335	6.67795	6.35637	7.12645	6.9136	7.97074	7.67332	7.45315	7.58241	7.54178	7.37774	7.70217	7.72837		C2	1		-1.7223	-1.9348	-0.5482	-0.9285	-0.8662	-1.0358	-0.5766	-0.8164		1.103e-10	2.084e-09	0.02267	0.0001425	0.0003432	2.628e-05	0.01497	0.0007251		FW22000200	FRS000001	WRS000000
TraesCS1A01G207700	tr|D7KTV6|D7KTV6_ARALL	Tetratricopeptide repeat-containing protein		Bradi3g32780	AT1G76630.2&Tetratricopeptide repeat (TPR)-like superfamily protein&LOC_Os01g68680.1&tetratricopeptide repeat domain containing protein, expressed	AT1G76630	Tetratricopeptide repeat (TPR)-like superfamily protein		5.555	6.20401	6.05503	5.82648	6.30189	6.59148	5.8047	6.04139	6.91	6.51401	6.37978	6.471	7.04157	7.06886	6.6709	6.38023		C4	0		-1.3243	-0.2636	-0.328	-0.6436	-0.7426	-0.4841	-0.8704	-0.3431		4.086e-08	0.3302	0.1055	0.002189	0.0001225	0.01161	1.277e-05	0.09825		FW20000000	FRS000000	WRS000000
TraesCS1A01G208200	tr|C3TX81|C3TX81_BRASY	Expansin protein		Bradi3g32810	AT1G65680.1&expansin B2&LOC_Os10g40090.1&expansin precursor, putative, expressed	-	-		6.02199	7.96309	3.82394	4.06445	3.55859	3.42958	4.02293	4.3091	0	0.703278	0	0.633881	0.296428	0.412438	0	0.32239		C1	1754		7.8806	7.5623	5.8004	4.4873	5.1986	4.4056	6.0703	5.5312		1.97e-10	9.693e-13	3.069e-06	5.334e-05	1.54e-05	0.0003554	9.703e-07	8.038e-06		FW01000000	FRS020202	WRS000000
TraesCS1A01G208600	tr|A0A072TN99|A0A072TN99_MEDTR	Phosphatidylinositol N-acetyglucosaminlytransferase subunit P-like protein		Bradi3g32840	AT4G00440.3&Protein of unknown function (DUF3741)&LOC_Os10g40250.2&expressed protein	AT4G00440	GPI-anchored adhesin-like protein%2C putative (DUF3741)		9.5534	9.46034	9.00498	9.17422	9.47199	9.61058	8.08874	9.17917	9.19657	9.07712	8.82619	9.18794	9.4928	9.65487	9.20109	9.43742		C24	0		0.3539	0.3988	0.1781	-0.0098	-0.0208	-0.0468	-1.1157	-0.2582		0.06879	0.05353	0.3533	0.9591	0.9126	0.8054	7.013e-09	0.1765		FW00000020	FRS000020	WRS000000
TraesCS1A01G209100	tr|A0A0H4CNX3|A0A0H4CNX3_BETPL	Proline dehydrogenase		Bradi3g32880	AT5G38710.1&Methylenetetrahydrofolate reductase family protein&LOC_Os10g40360.1&proline oxidase, mitochondrial precursor, putative, expressed	AT5G38710	Methylenetetrahydrofolate reductase family protein		8.35219	10.2443	8.23917	7.6736	7.16334	7.08055	8.30232	7.47149	6.64923	7.66891	8.5617	7.77333	7.64098	7.3994	8.1037	6.97888		C13	0		1.7247	2.6068	-0.3202	-0.099	-0.4769	-0.3149	0.1982	0.4912		7.823e-05	2.872e-09	0.4536	0.8181	0.2682	0.4664	0.6428	0.2562		FW11000000	FRS022202	WRS100010
TraesCS1A01G209500	tr|A0A151TKL1|A0A151TKL1_CAJCA	Myosin-H heavy chain		Bradi5g00821	AT5G10010.1LOC_Os04g56590.1&ATP/GTP binding protein, putative, expressed	-	-		5.40276	6.83013	4.84652	6.42201	5.12449	6.35388	3.09651	5.18121	2.42055	2.26426	3.61859	3.93849	3.08512	4.22008	2.66148	2.78457		C1	0		3.1959	4.3612	1.3223	2.589	2.2031	2.1647	0.4482	2.5395		6.315e-08	3.402e-12	0.007405	5.377e-08	8.337e-06	3.583e-06	0.4326	1.591e-06		FW01000000	FRS000002	WRS000000
TraesCS1A01G210200	tr|A0A1D1ZCD9|A0A1D1ZCD9_9ARAE	Altered inheritance of mitochondria protein 32		Bradi3g56460	AT4G26620.1&Sucrase/ferredoxin-like family protein&LOC_Os02g49320.1&sucrase-related, putative, expressed	AT4G26620	Sucrase/ferredoxin-like family protein		9.39624	10.3526	8.90136	9.62402	8.80668	9.20786	8.70587	9.18201	8.64526	8.96299	8.74198	8.92161	8.75804	8.80304	8.50248	8.83288		C10	0		0.76	1.4593	0.1603	0.704	0.0482	0.401	0.2061	0.3492		1.301e-12	6.706e-38	0.1105	9.612e-13	0.6295	6.167e-05	0.04192	0.000484		FW01000000	FRS000202	WRS000000
TraesCS1A01G210300	tr|A0A0K9Q5H5|A0A0K9Q5H5_ZOSMR	3-hydroxyisobutyryl-CoA hydrolase-like protein		Bradi3g32960	AT4G31810.1&ATP-dependent caseinolytic (Clp) protease/crotonase family protein&LOC_Os10g40540.1&enoyl-CoA hydratase/isomerase family protein, putative, expressed	AT4G31810	ATP-dependent caseinolytic (Clp) protease/crotonase family protein		7.1215	6.09637	7.05488	6.50685	7.38059	7.25859	7.14315	6.85359	7.25578	7.13823	7.3318	7.12552	7.57711	7.42404	7.24273	7.23447		C28	0		-0.246	-1.3522	-0.2826	-0.6257	-0.1973	-0.1707	-0.1011	-0.38		0.2173	8.38e-07	0.1152	0.0009531	0.2595	0.34	0.5694	0.03958		FW02000000	FRS000100	WRS000000
TraesCS1A01G210400	tr|W4ZPX1|W4ZPX1_WHEAT	Trehalose 6-phosphate phosphatase		Bradi3g32970	AT4G22590.1&Haloacid dehalogenase-like hydrolase (HAD) superfamily protein&LOC_Os10g40550.1&CPuORF23 - conserved peptide uORF-containing transcript, expressed	AT4G22590	Haloacid dehalogenase-like hydrolase (HAD) superfamily protein		9.18407	10.4803	7.70793	8.31662	9.06339	8.88168	7.56864	8.27165	5.84476	3.49538	5.38392	5.14689	6.29813	5.40361	5.63589	6.43488		C1	327		3.3301	6.6297	2.3282	3.1624	2.7584	3.4767	1.937	1.831		7.83e-15	6.723e-39	6.353e-08	3.329e-13	4.671e-11	6.84e-16	5.843e-06	1.417e-05		FW11111111	FRS220222	WRS000000
TraesCS1A01G210600	tr|M7YZS8|M7YZS8_TRIUA	Flavin-containing monooxygenase		Bradi3g32990	AT1G63370.1&Flavin-binding monooxygenase family protein&LOC_Os10g40570.1&flavin-containing monooxygenase family protein, putative, expressed	-	-		6.77401	7.31952	6.28405	6.63637	5.1443	4.57044	6.25769	6.89023	6.07759	6.07944	5.98911	5.55602	4.42973	4.30594	6.24692	6.31931		C27	0		0.6594	1.2686	0.2935	1.0782	0.7387	0.2533	0.0211	0.5761		0.0108	6.994e-06	0.2279	1.657e-05	0.008952	0.4189	0.9293	0.01501		FW01000000	FRS002200	WRS000000
TraesCS1A01G210800	tr|Q9AV10|Q9AV10_ORYSJ	Oxysterol-binding protein, expressed		Bradi3g33020	AT4G22540.1&OSBP(oxysterol binding protein)-related protein 2A&LOC_Os10g40590.1&oxysterol-binding protein, putative, expressed	-	-		7.84197	8.75241	7.33722	7.84454	7.88418	7.91379	7.62536	7.60581	7.76806	7.14787	6.83162	7.04031	6.67938	6.53244	7.11444	7.63776		C1	0		0.0523	1.6461	0.5098	0.8136	1.209	1.3817	0.5083	-0.0325		0.8395	2.582e-09	0.04553	0.001327	1.529e-06	7.359e-08	0.04292	0.8969		FW01001100	FRS000002	WRS002000
TraesCS1A01G211500	tr|A0A0D3AJS2|A0A0D3AJS2_BRAOL	Hexosyltransferase		Bradi3g33080	AT4G16600.1&Nucleotide-diphospho-sugar transferases superfamily protein&LOC_Os10g40640.1&glycosyl transferase 8 domain containing protein, putative, expressed	-	-		10.7147	10.9314	8.80386	8.86662	9.93517	9.20244	8.97238	8.9009	5.31946	4.91463	4.54717	5.73116	3.75654	5.36301	5.81825	6.26508		C1	813		5.4151	6.0648	4.2848	3.1186	6.2104	3.839	3.151	2.6304		1.273e-39	1.858e-41	2.109e-24	1.44e-14	1.892e-48	6.718e-21	4.845e-15	4.714e-11		FW11111111	FRS220222	WRS000000
TraesCS1A01G212000	tr|Q14F61|Q14F61_WHEAT	Expansin protein		Bradi3g33106	AT1G65680.1&expansin B2&LOC_Os10g40700.1&expansin precursor, putative, expressed	-	-		5.48672	7.45906	6.06761	6.14082	6.51463	6.873	5.53142	5.59069	4.66883	5.78838	5.64738	5.57792	6.01101	5.51177	4.05694	4.91104		C1	0		0.8317	1.605	0.4224	0.5572	0.5016	1.369	1.5076	0.6882		0.1449	0.004432	0.4281	0.298	0.3416	0.01016	0.006511	0.2061		FW01000000	FRS000002	WRS000000
TraesCS1A01G212400	tr|Q14F61|Q14F61_WHEAT	Expansin protein		Bradi3g33150	AT1G65680.1&expansin B2&LOC_Os10g40720.1&expansin precursor, putative, expressed	-	-		8.96335	9.30867	9.34886	9.75748	9.72437	10.1908	9.72515	9.70691	9.0688	10.0807	10.0777	10.184	10.0439	10.0389	9.78204	10.0971		C14	0		-0.1205	-0.8059	-0.7256	-0.4254	-0.3181	0.1518	-0.0564	-0.3885		0.7189	0.01753	0.02786	0.1972	0.3345	0.645	0.8642	0.2389		FW00000000	FRS000000	WRS100000
TraesCS1A01G212600	tr|Q14F61|Q14F61_WHEAT	Expansin protein		Bradi3g33160	AT1G65680.1&expansin B2&LOC_Os10g40730.1&expansin precursor, putative, expressed	-	-		7.87277	8.21909	8.84243	8.44999	8.45527	8.33212	9.40192	8.48739	8.31394	9.08107	9.04179	8.49065	8.6531	8.26921	8.47396	7.88484		C19	0		-0.4276	-0.9129	-0.1974	-0.0413	-0.1962	0.064	0.919	0.5973		0.3891	0.06981	0.687	0.9329	0.6891	0.8964	0.06068	0.2245		FW00000000	FRS000010	WRS000000
TraesCS1A01G212800	tr|A0A1D1XGX4|A0A1D1XGX4_9ARAE	CCR4-NOT transcription complex subunit 1		Bradi3g33190	AT1G02080.2&transcription regulators&LOC_Os10g40780.1&CCR4-Not complex component, Not1domain containing protein, expressed	-	-		9.58252	10.1385	9.71643	9.9775	9.07501	9.47332	8.39319	10.1076	9.926	10.0209	9.76072	10.0377	9.70664	9.9693	9.9493	10.2326		C24	0		-0.333	0.163	-0.0448	-0.058	-0.6322	-0.4955	-1.5561	-0.1248		0.1104	0.4458	0.8268	0.7771	0.002128	0.01579	4.753e-14	0.5415		FW00000020	FRS000020	WRS000000
TraesCS1A01G213400	tr|A0A061G4H4|A0A061G4H4_THECC	S-adenosyl-L-methionine-dependent methyltransferases superfamily protein		Bradi3g33900	AT1G26850.2&S-adenosyl-L-methionine-dependent methyltransferases superfamily protein&LOC_Os10g41970.1&methyltransferase, putative, expressed	-	-		9.46616	9.88778	8.66445	9.02927	8.5775	8.61231	7.97383	8.88891	8.18525	7.77828	7.61296	7.56451	7.52414	7.51519	7.93278	7.87441		C1	5		1.2945	2.1433	1.0513	1.4703	1.0544	1.094	0.0409	1.0155		1.605e-10	7.164e-23	1.816e-07	3.645e-13	1.445e-07	7.298e-08	0.839	4.011e-07		FW11111101	FRS000222	WRS000000
TraesCS1A01G213600	tr|Q336Q4|Q336Q4_ORYSJ	Haloacid dehalogenase-like hydrolase family protein, putative, expressed		Bradi3g33880	AT2G38740.1&Haloacid dehalogenase-like hydrolase (HAD) superfamily protein&LOC_Os10g41930.1&haloacid dehalogenase-like hydrolase family protein, putative, expressed	-	-		6.64319	6.13702	6.40489	6.23517	5.94434	5.81822	7.22667	6.28111	5.83325	6.16015	6.11059	5.74186	6.06343	5.53547	6.04731	5.68021		C1	0		0.821	-0.2447	0.2981	0.49	-0.1245	0.2996	1.1823	0.6045		0.03684	0.5796	0.4283	0.201	0.7423	0.4397	0.001499	0.1141		FW00000010	FRS000000	WRS000000
TraesCS1A01G213900	tr|B9SKH8|B9SKH8_RICCO	Dynamin, putative		Bradi3g33850	AT3G60190.1&DYNAMIN-like 1E&LOC_Os10g41820.1&dynamin family protein, putative, expressed	AT3G60190	DYNAMIN-like 1E		6.31818	7.16601	5.68899	6.20509	5.79537	5.95586	4.88	5.96448	5.10989	3.95846	5.18907	4.57945	5.28156	5.09362	5.31843	4.84533		C1	0		1.2463	3.4747	0.4935	1.708	0.5178	0.8764	-0.4612	1.1434		2.277e-07	8.455e-26	0.02317	4.959e-13	0.01235	7.703e-05	0.04068	4.653e-07		FW01000000	FRS020202	WRS000000
TraesCS1A01G214300	tr|B9H7C1|B9H7C1_POPTR	Camphor resistance CrcB family protein		Bradi3g33810	AT2G41705.1&camphor resistance CrcB family protein&LOC_Os10g41749.3&crcB-like protein, expressed	AT2G41705	camphor resistance CrcB family protein		6.09969	6.1555	5.71601	5.7825	5.97436	5.56759	5.88441	6.10521	6.98415	6.608	6.05901	5.83679	6.29696	5.63653	6.64563	6.64841		C29	0		-0.9517	-0.5038	-0.3472	-0.029	-0.322	-0.0741	-0.7884	-0.5504		0.0003018	0.1055	0.1624	0.9098	0.1822	0.7754	0.0009023	0.02273		FW00000000	FRS000000	WRS000000
TraesCS1A01G214600	tr|A0A199UPX7|A0A199UPX7_ANACO	10 kDa chaperonin		Bradi3g33770	AT3G60210.1&GroES-like family protein&LOC_Os10g41710.1&chaperonin, putative, expressed	AT3G60210	GroES-like family protein		7.5082	6.72756	7.73586	7.52628	7.81222	7.46157	7.86752	7.55586	8.09644	7.81915	8.10959	7.85481	8.07335	7.88281	8.03938	7.9583		C8	0		-0.5697	-1.0431	-0.3724	-0.3132	-0.2605	-0.42	-0.1753	-0.4037		0.0002015	4.977e-07	0.005717	0.02531	0.05157	0.002563	0.1875	0.003721		FW02000000	FRS000000	WRS000000
TraesCS1A01G214800	sp|Q5FWP2|SMAG1_XENLA	Protein Smaug homolog 1		-	-	-	-		8.16977	9.49048	7.30043	9.47352	8.95941	9.98751	8.33027	9.54875	6.83145	10.3233	8.38809	10.113	7.28317	10.4754	6.03908	10.0193		C5	0		1.3083	-0.8087	-1.0687	-0.6274	1.6481	-0.4783	2.2609	-0.4615		0.04427	0.2114	0.09794	0.3294	0.0106	0.4569	0.0004941	0.4732		FW00000010	FRS000000	WRS000000
TraesCS1A01G215100	AT5G40250.1	RING/U-box superfamily protein		Bradi3g33760	AT5G40250.1&RING/U-box superfamily protein&LOC_Os10g41660.1&zinc finger, C3HC4 type domain containing protein, expressed	-	-		5.06215	7.15196	4.31852	5.3199	4.72286	5.5258	4.64358	4.36325	0.791967	2.09769	2.90726	2.63474	2.38773	2.32357	2.37713	1.72139		C1	485		5.3536	4.8292	1.5129	2.7631	2.4908	3.4258	2.4576	2.9738		1.518e-07	1.632e-09	0.02994	8.719e-05	0.0003375	2.631e-06	0.0006056	0.0001364		FW01000000	FRS020002	WRS000000
TraesCS1A01G215400	tr|F4JNE2|F4JNE2_ARATH	Pleckstrin homology (PH) domain-containing protein		Bradi3g33740	AT4G17140.3&pleckstrin homology (PH) domain-containing protein&LOC_Os10g41560.1&expressed protein	AT4G17140	pleckstrin homology (PH) domain-containing protein		9.70747	9.70796	9.87653	9.91306	9.0194	9.48251	8.52259	10.0748	9.92853	10.154	10.1371	10.4687	9.86614	10.2251	10.1571	10.3276		C24	0		-0.2245	-0.4179	-0.2609	-0.5535	-0.8466	-0.7424	-1.6335	-0.2525		0.2768	0.05067	0.1979	0.006313	3.323e-05	0.0002584	1.237e-15	0.2125		FW00000020	FRS000020	WRS000000
TraesCS1A01G215500	tr|A0A1D5RW46|A0A1D5RW46_WHEAT	Beta-amylase		Bradi3g33730	AT4G17090.1&chloroplast beta-amylase&LOC_Os10g41550.1&beta-amylase, putative, expressed	AT4G17090	chloroplast beta-amylase		8.61979	11.1127	7.62574	8.47932	7.3292	8.23055	8.48242	7.46477	6.73531	7.78294	7.13956	6.40222	7.49759	6.23032	6.88922	6.16865		C1	0		1.8694	3.27	0.4783	2.0375	-0.1663	1.9718	1.567	1.2787		0.004301	6.161e-07	0.4632	0.001829	0.7986	0.002588	0.01615	0.05096		FW11010100	FRS020202	WRS000000
TraesCS1A01G215600	tr|A0A1E5UTT5|A0A1E5UTT5_9POAL	Metacaspase-1		Bradi3g33722	AT1G02170.1&metacaspase 1&LOC_Os03g27210.1&LOL3, putative, expressed	AT1G02170	metacaspase 1		8.59401	9.20592	7.85116	8.13469	8.0979	8.18975	7.66586	8.20894	7.49937	6.8746	7.13411	7.28433	7.07644	7.07404	7.40061	7.49301		C1	13		1.0953	2.3395	0.7142	0.8575	1.0271	1.1119	0.2689	0.7179		9.096e-09	3.386e-28	0.0001354	4.452e-06	2.448e-08	3.316e-09	0.1459	9.893e-05		FW11001100	FRS020202	WRS000000
TraesCS1A01G215800	tr|B4F9B4|B4F9B4_MAIZE	Calcineurin B-like protein		Bradi3g33700	AT4G17615.1&calcineurin B-like protein 1&LOC_Os10g41510.1&calcineurin B, putative, expressed	AT4G17615	calcineurin B-like protein 1		7.6708	7.47968	7.27743	7.17257	7.41767	7.27219	7.22305	7.01031	6.70673	6.01589	6.50069	5.92984	6.87328	6.02938	6.3184	5.62687		C1	497		0.984	1.515	0.7774	1.2205	0.5501	1.2539	0.9133	1.3968		0.0004252	2.002e-06	0.00419	1.284e-05	0.03914	6.567e-06	0.0007842	8.124e-07		FW01010101	FRS000000	WRS000000
TraesCS1A01G215900	tr|B9N888|B9N888_POPTR	Kinase family protein		Bradi3g33690	AT1G10940.1&Protein kinase superfamily protein&LOC_Os10g41490.1&CAMK_CAMK_like.41 - CAMK includes calcium/calmodulin depedent protein kinases, expressed	-	-		4.21357	6.85419	5.27277	5.96184	4.80195	5.38373	5.52044	5.26949	4.06554	4.11281	4.63888	4.05374	4.22005	3.09994	4.38626	5.14006		C1	0		0.0125	3.3256	0.6462	1.9063	0.5926	2.3517	1.1457	0.1282		0.9848	7e-07	0.2729	0.001436	0.3196	0.0001937	0.05186	0.8269		FW01000000	FRS000202	WRS000000
TraesCS1A01G217100	tr|A0A1D5RUP1|A0A1D5RUP1_WHEAT	PRA1 family protein		-	-	-	-		5.59643	7.0842	4.18571	4.42979	4.81172	4.18754	4.81273	3.93557	2.13467	0.394075	1.29429	1.17311	0.65825	0.412438	1.62608	1.83561		C1	763		3.8675	7.1312	3.4915	3.6282	5.36	5.1314	3.5984	2.3948		5.09e-07	1.968e-11	4.749e-05	2.112e-05	1.185e-08	1.11e-05	4.93e-06	0.002135		FW01000000	FRS020202	WRS000000
TraesCS1A01G217200	tr|A0A1D5RUP2|A0A1D5RUP2_WHEAT	Nucleoside diphosphate kinase		Bradi3g33570	AT4G09320.1&Nucleoside diphosphate kinase family protein&LOC_Os10g41410.2&nucleoside diphosphate kinase, putative, expressed	AT4G09320	nucleoside diphosphate kinase		11.1529	11.0616	11.2772	11.1148	12.2209	12.0048	12.0004	10.9888	10.3884	11.612	11.3989	11.2527	11.2623	11.8081	10.5631	10.5956		C30	0		0.7626	-0.5451	-0.1209	-0.1376	0.9532	0.1958	1.4296	0.3912		0.02769	0.1173	0.7262	0.6903	0.005738	0.5705	3.473e-05	0.2577		FW00000010	FRS001000	WRS100002
TraesCS1A01G217300	tr|A0A103W2B3|A0A103W2B3_CYNCS	Peptide methionine sulfoxide reductase MsrA		Bradi3g33544	AT4G25130.1&peptide met sulfoxide reductase 4&LOC_Os10g41400.1&peptide methionine sulfoxide reductase, putative, expressed	AT4G25130	peptide met sulfoxide reductase 4		9.7621	11.2091	9.00628	9.4818	8.98262	9.14016	9.64213	9.11956	8.69057	9.50254	8.37727	8.24444	8.75165	8.34602	8.77256	8.4003		C1	0		1.0808	1.7061	0.6277	1.2316	0.2291	0.7929	0.8669	0.7174		0.0004176	3.043e-08	0.03957	5.494e-05	0.4512	0.009399	0.004291	0.01871		FW11010000	FRS020202	WRS020202
TraesCS1A01G217400	tr|D7MCA4|D7MCA4_ARALL	Kinase		Bradi3g33537	AT4G16970.1&Protein kinase superfamily protein&LOC_Os10g41390.1&protein kinase domain containing protein, expressed	AT4G16970	Protein kinase superfamily protein		7.52748	7.02102	7.63791	7.45942	6.13655	6.67377	6.82361	7.6048	7.93791	7.71797	7.9027	8.21972	7.14753	7.71081	7.86867	8.10424		C18	0		-0.4746	-0.6553	-0.2657	-0.7576	-1.0234	-1.0431	-1.053	-0.5001		0.02381	0.007483	0.1739	0.0001185	1.348e-06	3.031e-07	1.164e-07	0.01088		FW00002220	FRS002000	WRS000000
TraesCS1A01G217800	tr|B9R9Y2|B9R9Y2_RICCO	WD-repeat protein, putative		Bradi3g33520	AT5G07590.1&Transducin/WD40 repeat-like superfamily protein&LOC_Os10g41370.1&WD repeat-containing protein 8, putative, expressed	AT5G07590	Transducin/WD40 repeat-like superfamily protein		6.51005	6.80982	6.56107	6.17311	6.88216	7.23978	5.97182	6.01785	6.09846	5.4338	6.41622	6.35888	7.1746	7.4118	5.99689	6.0169		C32	0		0.5137	1.3148	0.1434	-0.1743	-0.2923	-0.1732	-0.0348	-0.0005		0.007346	2.402e-08	0.3736	0.3112	0.04815	0.2338	0.8399	0.9979		FW01000000	FRS000000	WRS001100
TraesCS1A01G217900	tr|A0A1E5VBI4|A0A1E5VBI4_9POAL	Protein ARABIDILLO 1		Bradi3g33510	AT2G44900.1&ARABIDILLO-1&LOC_Os10g41360.1&ARABIDILLO-1, putative, expressed	AT2G44900	ARABIDILLO-1		9.30749	10.3904	8.97477	9.40262	9.17051	9.33085	8.99399	9.44763	8.91323	8.81254	8.84936	9.07626	8.81756	9.04543	8.99462	8.96083		C13	0		0.4163	1.6234	0.1254	0.3289	0.3545	0.2847	-0.0002	0.4873		0.001158	4.692e-33	0.3057	0.006824	0.003432	0.01917	0.9989	6.05e-05		FW01000000	FRS020202	WRS000000
TraesCS1A01G218000	tr|B4FKB8|B4FKB8_MAIZE	Palmitoyl-protein thioesterase 1		Bradi3g33500	AT3G60340.1&alpha/beta-Hydrolases superfamily protein&LOC_Os10g41340.1&palmitoyl-protein thioesterase 1 precursor, putative, expressed	AT3G60340	alpha/beta-Hydrolases superfamily protein		6.76715	5.78749	6.75941	6.86876	7.18978	7.2869	7.22512	6.7126	7.61567	7.86157	7.6637	7.72092	7.34174	7.36412	7.15942	8.02051		C4	0		-0.8648	-1.8281	-0.9054	-0.8597	-0.1515	-0.081	0.0613	-1.3119		0.0008323	5.315e-09	0.0001659	0.0003731	0.5255	0.7356	0.7974	5.982e-08		FW02000002	FRS000100	WRS000000
TraesCS1A01G218100	tr|B9SZQ5|B9SZQ5_RICCO	Ethylene-responsive transcription factor, putative		-	-	-	-		7.98921	7.75572	5.60222	5.9147	5.62375	5.51398	6.36542	5.20323	3.36624	2.15146	2.00612	2.801	1.37614	1.45756	1.58117	1.84872		C1	846		4.7155	6.7102	3.8626	3.1734	4.6982	4.4558	5.1382	3.6542		6.657e-11	1.076e-12	8.658e-07	1.774e-05	4.724e-09	1.96e-07	3.18e-10	4.708e-06		FW11000000	FRS222202	WRS000000
TraesCS1A01G218200	AT2G27090.2	bZIP transcription factor (DUF630 and DUF632)		Bradi3g33490	AT1G02110.1&Protein of unknown function (DUF630 and DUF632)&LOC_Os10g41310.1&DUF630/DUF632 domains containing protein, putative, expressed	AT3G60320	bZIP domain class transcription factor (DUF630 and DUF632)		6.91341	6.65151	7.35244	6.98537	7.24214	7.35119	7.98932	7.40608	6.86139	7.49222	7.45429	7.60836	7.35947	7.44481	7.52738	7.27702		C28	0		0.0219	-1.2135	-0.1011	-0.6303	-0.1196	-0.0903	0.4613	0.1295		0.9454	0.0007587	0.7366	0.03752	0.6908	0.7645	0.1213	0.6682		FW02000000	FRS000111	WRS000000
TraesCS1A01G218400	tr|A0A0K9Q651|A0A0K9Q651_ZOSMR	Zinc import ATP-binding protein ZnuC		Bradi3g33470	AT4G19210.1&RNAse l inhibitor protein 2&LOC_Os11g34350.1&ATP-binding cassette sub-family E member 1, putative, expressed	-	-		11.1737	11.6487	9.27097	9.55064	9.92012	9.8418	8.01855	9.75584	6.74713	6.19535	6.68877	6.705	6.93612	6.58754	7.02485	6.91045		C1	596		4.4178	5.5446	2.582	2.8552	2.9819	3.2526	0.9961	2.8429		4.356e-47	2.239e-62	2.982e-17	1.248e-20	4.737e-23	3.241e-26	0.001091	8.488e-21		FW11111101	FRS222222	WRS000000
TraesCS1A01G218800	tr|B4FK09|B4FK09_MAIZE	MYB-related transcription factor		Bradi3g33440	AT5G61620.1&myb-like transcription factor family protein&LOC_Os10g41260.1&MYB family transcription factor, putative, expressed	-	-		8.6116	9.2167	8.80739	9.67253	8.37327	8.64899	8.97955	8.92856	8.04232	9.19653	8.66915	8.7124	8.27635	8.2355	8.27705	8.36975		C23	0		0.579	0.0144	0.1376	0.9529	0.0959	0.4136	0.7	0.5566		0.1057	0.9684	0.6961	0.006756	0.7859	0.242	0.04695	0.1146		FW00000000	FRS000000	WRS000000
TraesCS1A01G218900	tr|U5GVV3|U5GVV3_POPTR	Dual specificity protein phosphatase		Bradi3g33431	AT2G35680.1&Phosphotyrosine protein phosphatases superfamily protein&LOC_Os10g41240.1&dual specificity protein phosphatase, putative, expressed	AT2G35680	Phosphotyrosine protein phosphatases superfamily protein		8.64545	9.40567	8.15436	8.58967	8.21514	8.24667	8.19649	8.33379	8.2626	8.47419	8.15807	8.1219	8.16047	8.1328	8.1031	8.25305		C10	0		0.4095	0.9403	-0.0047	0.4714	0.0581	0.1106	0.0996	0.0802		0.008956	1.451e-08	0.9748	0.00169	0.6964	0.4635	0.5044	0.5931		FW00000000	FRS000202	WRS000000
TraesCS1A01G219400	tr|Q7XC57|Q7XC57_ORYSJ	Myb transcription factor		Bradi3g33400	AT5G47390.1&myb-like transcription factor family protein&LOC_Os10g41200.1&MYB family transcription factor, putative, expressed	AT5G47390	myb-like transcription factor family protein		8.00152	9.05331	7.20878	8.46125	7.55633	7.8433	7.57919	7.65235	7.39944	7.85769	7.27356	7.42172	6.82094	7.0842	7.04611	7.86802		C13	0		0.621	1.1788	-0.0653	1.0371	0.7456	0.7601	0.5353	-0.2171		0.004604	2.032e-07	0.7593	6.889e-07	0.000442	0.0003544	0.0114	0.2999		FW01010000	FRS000202	WRS000000
TraesCS1A01G219700	sp|Q5R405|SPT5H_PONAB	Transcription elongation factor SPT5		Bradi3g33373	AT3G45200.1LOC_Os10g41160.1&expressed protein	AT5G11220	hypothetical protein		4.06626	8.13696	3.24897	7.33442	4.92208	8.27911	4.88859	6.97307	3.64042	8.65069	3.82521	6.92995	3.07796	8.51996	2.82141	6.72363		C5	0		0.4645	-0.5067	-0.5972	0.3921	1.9026	-0.2338	2.1743	0.2446		0.5814	0.5128	0.4649	0.6098	0.01761	0.7599	0.007807	0.7505		FW00000000	FRS000000	WRS000000
TraesCS1A01G220400	tr|A0A199UN28|A0A199UN28_ANACO	Cell number regulator 6		-	-	-	-		6.5573	5.57775	7.26897	7.05342	7.15328	6.78018	7.06409	6.76522	6.71561	6.37481	7.40536	6.94817	7.05056	6.73397	6.86838	6.98119		C8	0		-0.2103	-1.1469	-0.137	0.0859	0.0997	0.0559	0.2061	-0.2197		0.3704	0.0008747	0.4943	0.6788	0.6219	0.7904	0.3116	0.2942		FW00000000	FRS010101	WRS000000
TraesCS1A01G221100	tr|Q8SB96|Q8SB96_ORYSJ	Agenet domain containing protein, expressed		Bradi3g33240	AT4G17330.1&G2484-1 protein&LOC_Os10g41030.1&agenet domain containing protein, putative, expressed	AT4G17330	G2484-1 protein		9.80631	9.2047	10.086	10.1847	9.54245	9.96228	9.59568	10.3445	10.4909	10.4881	10.422	10.6961	10.4174	10.6852	10.5562	10.7787		C18	0		-0.7098	-1.2691	-0.3363	-0.5105	-0.8741	-0.7227	-0.9604	-0.4337		7.014e-05	2.664e-11	0.05403	0.003463	6.119e-07	3.525e-05	3.876e-08	0.01288		FW02000000	FRS000001	WRS000000
TraesCS1A01G221200	tr|Q9SB33|Q9SB33_ARATH	2-oxoglutarate (2OG) and Fe(II)-dependent oxygenase superfamily protein		Bradi3g33230	AT1G17020.1&senescence-related gene 1&LOC_Os10g41020.1&flavonol synthase/flavanone 3-hydroxylase, putative, expressed	-	-		6.55505	7.07871	5.76887	5.53363	5.97305	5.3232	6.50105	5.42299	5.11091	4.11293	5.56997	4.58676	5.53186	4.17989	5.2999	4.4272		C1	0		1.5314	2.8375	0.2014	0.9119	0.4493	1.1738	1.2103	1.0185		0.000204	1.796e-09	0.6101	0.02797	0.2504	0.006079	0.001998	0.01495		FW01000000	FRS020202	WRS000000
TraesCS1A01G221400	tr|B9T8P6|B9T8P6_RICCO	Metalloendoproteinase 1, putative		Bradi3g33217	AT4G16640.1&Matrixin family protein&LOC_Os10g40830.1&metalloendoproteinase 1 precursor, putative, expressed	AT4G16640	Matrixin family protein		6.17167	7.53093	4.443	5.26717	4.82466	4.4204	4.33451	4.0555	1.68379	1.56278	1.70537	1.52261	1.08658	1.45756	1.51595	0.834415		C1	5906		4.8749	5.8736	3.0341	4.1553	4.3562	3.3657	3.2415	4.0202		3.315e-08	2.707e-10	0.0004207	2.886e-06	9.235e-07	0.0002028	0.0002324	6.972e-05		FW01000000	FRS020202	WRS000000
TraesCS1A01G221800	AT5G37050.1	sorting nexin		Bradi2g30190	AT5G07120.1&sorting nexin 2B&LOC_Os05g27920.1&phox domain-containing protein, putative, expressed	AT5G07120	sorting nexin 2B		6.76895	7.68258	6.65781	7.17296	6.46388	7.16935	6.60262	7.1	6.76198	6.67768	6.40468	6.71109	6.32439	7.0257	6.62622	6.84068		C12	0		0.0324	1.0865	0.2596	0.4714	0.1447	0.1406	-0.0225	0.2624		0.8801	2.692e-06	0.1932	0.01571	0.4689	0.4627	0.9081	0.1756		FW01000000	FRS000000	WRS000000
TraesCS1A01G221900	tr|A0A0K0K9Y3|A0A0K0K9Y3_ELECO	Dehydration responsive element-binding factor protein		Bradi2g29960	AT2G40340.1&Integrase-type DNA-binding superfamily protein&LOC_Os05g27930.1&AP2 domain containing protein, expressed	AT2G40340	Integrase-type DNA-binding superfamily protein		9.18131	10.2058	8.57054	8.93031	8.787	8.64535	8.09362	8.58104	7.48462	7.46558	7.48986	7.32812	7.21741	7.23411	7.63297	7.58064		C1	1629		1.7173	2.8162	1.0814	1.6002	1.5723	1.4158	0.4601	1.0021		1.268e-18	1.02e-41	1.278e-08	6.877e-17	8.203e-17	2.109e-13	0.01533	1.372e-07		FW11111101	FRS020222	WRS000000
TraesCS1A01G222000	AT2G03350.1	DUF538 family protein (Protein of unknown function, DUF538)		Bradi2g40720	AT3G08890.1&Protein of unknown function, DUF538&LOC_Os05g27950.1&DUF538 domain containing protein, putative, expressed	AT3G08890	hypothetical protein (Protein of unknown function%2C DUF538)		6.49778	6.56414	8.32234	8.43488	8.61261	8.41225	8.61975	8.17915	7.37323	7.58038	8.72079	8.65708	8.48743	8.60832	8.56612	8.79815		C7	0		-0.8247	-0.9043	-0.3967	-0.2209	0.13	-0.1949	0.0536	-0.6203		1.001e-05	4.939e-05	0.004939	0.1205	0.3537	0.17	0.7011	1.433e-05		FW00000000	FRS111111	WRS111111
TraesCS1A01G223300	tr|Q1PBH3|Q1PBH3_WHEAT	Tocopherol cyclase		Bradi3g10250	AT4G32770.1&tocopherol cyclase, chloroplast / vitamin E deficient 1 (VTE1) / sucrose export defective 1 (SXD1)&LOC_Os02g17650.1&tocopherol cyclase, chloroplast precursor, putative, expressed	AT4G32770	tocopherol cyclase%2C chloroplast / vitamin E deficient 1 (VTE1) / sucrose export defective 1 (SXD1)		6.31163	7.72711	5.99587	7.19998	6.48674	7.29778	6.06325	6.84235	6.1371	6.9787	6.3031	6.87081	6.51844	7.43534	6.01256	7.10306		C5	0		0.1302	0.7997	-0.3106	0.3283	-0.0271	-0.1328	0.0514	-0.2604		0.6024	0.00115	0.1685	0.1219	0.9003	0.5207	0.8195	0.2212		FW00000000	FRS000000	WRS000000
TraesCS1A01G223700	AT2G19390.2	serine/arginine repetitive matrix protein		Bradi2g28900	AT2G19390.1LOC_Os05g28300.1&expressed protein	AT2G19390	serine/arginine repetitive matrix protein		9.142	9.53056	8.70956	8.80651	7.84047	7.92851	8.16134	8.94178	9.06228	8.52425	8.50067	8.50837	7.77405	7.73484	8.8948	8.74043		C27	0		0.0808	1.0053	0.2076	0.3058	0.0665	0.1825	-0.7358	0.2014		0.6714	7.478e-07	0.2675	0.1038	0.7288	0.3454	8.303e-05	0.2807		FW01000000	FRS002200	WRS002000
TraesCS1A01G224700	tr|A4GUA1|A4GUA1_ORYSI	Chlorophyll synthase		Bradi2g28460	AT3G51820.1&UbiA prenyltransferase family protein&LOC_Os05g28200.1&prenyltransferase, putative, expressed	AT3G51820	UbiA prenyltransferase family protein		7.08129	5.84978	7.70734	7.05828	7.70972	7.27188	8.18878	7.68388	8.43118	8.22057	8.29393	7.99254	8.42725	7.9832	8.62679	8.11395		C2	0		-1.4294	-2.1792	-0.5871	-0.93	-0.717	-0.7186	-0.4419	-0.431		3.474e-11	2.783e-15	0.002556	3.878e-06	0.0002232	0.0003047	0.02078	0.02858		FW22000000	FRS000111	WRS000000
TraesCS1A01G225100	tr|A0A199VY02|A0A199VY02_ANACO	Anaphase-promoting complex subunit 1		Bradi2g28427	AT5G05560.1&E3 ubiquitin ligase, putative	AT5G05560	E3 ubiquitin ligase		6.05498	4.37992	6.10074	5.6362	5.55967	5.72164	4.82377	5.68704	6.27284	5.50113	6.49141	6.69196	6.59109	6.62934	6.4886	6.45664		C4	0		-0.3924	-1.2585	-0.3958	-1.0609	-1.046	-0.9127	-1.6992	-0.7775		0.2044	0.004019	0.155	0.0002074	0.0002386	0.001271	6.395e-09	0.006829		FW00020000	FRS000000	WRS000000
TraesCS1A01G226300	tr|B9SAW7|B9SAW7_RICCO	Mitochondrial carrier protein, putative		Bradi2g28120	AT2G47490.1&NAD+ transporter 1&LOC_Os05g28870.1&mitochondrial carrier protein, putative, expressed	AT2G47490	NAD+ transporter 1		5.54804	6.96686	5.93105	6.64689	6.17432	6.3881	5.28513	6.37307	6.09321	5.5907	5.78673	5.8518	6.32247	6.0492	5.70762	6.00032		C10	0		-0.3845	1.4064	0.1448	0.8139	-0.15	0.3493	-0.458	0.3772		0.1533	1.028e-06	0.5427	0.0004909	0.5079	0.1325	0.0612	0.1054		FW01000000	FRS000000	WRS000000
TraesCS1A01G227000	tr|B9R7Q7|B9R7Q7_RICCO	Acyltransferase, putative		Bradi2g28060	AT1G80950.1&Phospholipid/glycerol acyltransferase family protein&LOC_Os05g28960.1&acyltransferase, putative, expressed	AT1G80950	Phospholipid/glycerol acyltransferase family protein		8.54288	9.7431	7.69252	8.33059	7.94886	8.21603	7.62876	7.98549	6.65493	7.399	7.3355	7.31012	6.93647	7.12766	7.04712	7.22825		C1	192		1.9303	2.3687	0.3592	1.0225	1.0152	1.0921	0.5884	0.7582		6.813e-22	1.285e-30	0.05733	5.747e-08	6.797e-08	8.881e-09	0.001951	6.322e-05		FW11011100	FRS020202	WRS000000
TraesCS1A01G227600	tr|A0A0K0XR78|A0A0K0XR78_TOBAC	Serine/threonine-protein kinase		Bradi2g28007	AT1G50030.1&target of rapamycin&LOC_Os03g52794.1&phosphatidylinositol kinase, putative, expressed	AT1G50030	target of rapamycin		8.54583	8.75849	8.82727	9.02414	8.42633	9.07347	7.77448	9.18749	9.23561	9.28249	9.26461	9.46108	9.36167	9.6127	9.27019	9.40887		C24	0		-0.7059	-0.5193	-0.438	-0.4351	-0.9368	-0.5391	-1.4996	-0.2211		0.0003935	0.01376	0.02177	0.02267	1.045e-06	0.004612	8.264e-15	0.2459		FW00000020	FRS000000	WRS000000
TraesCS1A01G228100	tr|U5GD52|U5GD52_POPTR	Phosphatase 2C family protein		-	-	-	-		6.0365	7.11945	4.82721	5.80819	3.397	3.79245	4.5043	4.67027	3.19434	0	2.90162	0.878634	2.90928	0.725698	2.36732	1.73152		C1	33		3.034	7.8491	2.0416	5.7616	0.4994	4.0312	2.2986	3.2899		8.899e-06	9.574e-12	0.002725	7.197e-10	0.4707	7.793e-05	0.001144	1.796e-05		FW01000000	FRS000202	WRS000000
TraesCS1A01G228300	tr|I1NJ37|I1NJ37_SOYBN	Phospholipase D		Bradi2g27947	AT3G16785.1&phospholipase D P1&LOC_Os05g29050.2&phospholipase D p1, putative, expressed	AT3G16785	phospholipase D P1		8.73682	8.8552	7.88152	8.12893	8.00128	7.8026	7.42613	8.12183	7.83899	7.4001	7.42812	7.37424	7.52461	7.04806	7.66543	7.53917		C6	0		0.9052	1.5484	0.454	0.763	0.4769	0.7511	-0.2418	0.5836		0.0001209	1.431e-09	0.05149	0.001119	0.03912	0.001517	0.2989	0.01214		FW01000000	FRS000220	WRS000000
TraesCS1A01G228700	tr|F2EGK6|F2EGK6_HORVV	Histone H2B		-	-	-	-		7.72237	6.41117	8.39798	7.91176	7.81747	7.71253	8.29523	7.72571	8.0472	8.14918	8.71317	8.62062	8.44886	8.17738	8.28593	7.97917		C28	0		-0.3574	-1.6741	-0.3148	-0.713	-0.6312	-0.4602	0.0092	-0.2537		0.2111	3.986e-07	0.2489	0.009562	0.0216	0.09583	0.9731	0.36		FW02000000	FRS010101	WRS000000
TraesCS1A01G229100	tr|F2EGK6|F2EGK6_HORVV	Histone H2B		-	-	-	-		7.28079	5.12742	8.41664	7.7487	8.04939	7.91431	8.04494	7.69354	7.75389	8.16724	8.75051	8.6702	8.82374	8.53912	8.02166	8.05898		C28	0		-0.4935	-2.9307	-0.3327	-0.9219	-0.7734	-0.6196	0.0246	-0.3652		0.1286	6.047e-13	0.2809	0.003027	0.01237	0.04584	0.9368	0.2422		FW02000000	FRS110101	WRS101000
TraesCS1A01G229700	tr|Q9SRS2|Q9SRS2_ARATH	F21O3.15 protein		Bradi3g43470	AT3G07440.1LOC_Os02g27740.1&expressed protein	AT3G07440	hypothetical protein		5.77872	5.19074	5.92287	5.88781	6.84809	6.40168	6.69513	5.69859	6.5296	6.27641	6.36882	6.13776	6.65415	6.80429	6.31931	6.25194		C37	0		-0.8429	-1.1603	-0.4368	-0.2848	0.1997	-0.4126	0.3834	-0.5572		0.001153	0.0009281	0.05116	0.2185	0.3409	0.05649	0.07341	0.01703		FW00000000	FRS001010	WRS000000
TraesCS1A01G230000	tr|B9RT65|B9RT65_RICCO	Chaperone protein dnaJ, putative		Bradi2g27830	AT3G57340.1&Heat shock protein DnaJ, N-terminal with domain of unknown function (DUF1977)&LOC_Os05g30130.1&chaperone protein dnaJ 49, putative, expressed	-	-		7.35386	8.03281	6.99018	7.18233	7.2523	7.14999	6.91234	7.06004	7.16523	7.49518	7.10346	7.16998	7.05839	7.24923	7.13129	7.41029		C12	0		0.2186	0.7161	-0.115	0.0182	0.2008	-0.1033	-0.2187	-0.3521		0.2735	0.0008046	0.5384	0.9227	0.2745	0.5792	0.238	0.05936		FW00000000	FRS000002	WRS000000
TraesCS1A01G230300	tr|F4JD69|F4JD69_ARATH	Transducin/WD40 repeat-like superfamily protein		Bradi2g27847	AT3G06880.2&Transducin/WD40 repeat-like superfamily protein&LOC_Os05g30010.1&WD domain, G-beta repeat domain containing protein, expressed	AT3G06880	Transducin/WD40 repeat-like superfamily protein		6.66453	4.96643	6.81574	5.57789	6.1652	5.10469	6.48804	7.12727	7.16744	7.1598	7.19885	5.89366	7.29305	5.69325	7.6615	7.33319		C2	0		-0.49	-2.0558	-0.3832	-0.3067	-1.132	-0.6195	-1.1748	-0.2067		0.1905	5.684e-06	0.286	0.4182	0.001817	0.1078	0.001038	0.5645		FW02002020	FRS000001	WRS020200
TraesCS1A01G230400	tr|N0A422|N0A422_POPTO	UDP-glucuronate decarboxylase protein 6		Bradi2g27870	AT3G62830.1&NAD(P)-binding Rossmann-fold superfamily protein&LOC_Os05g29990.1&NAD dependent epimerase/dehydratase family domain containing protein, expressed	AT3G62830	NAD(P)-binding Rossmann-fold superfamily protein		11.618	11.3325	11.1885	10.9369	10.7813	10.3796	11.2061	11.0202	9.72411	9.53632	9.87288	9.89819	9.56595	9.20713	10.2633	9.96192		C1	524		1.8928	1.7716	1.3125	1.035	1.2123	1.17	0.9407	1.056		2.877e-15	5.535e-13	3.824e-08	1.486e-05	3.832e-07	1.092e-06	7.889e-05	9.737e-06		FW11111101	FRS000000	WRS000000
TraesCS1A01G230500	tr|O22248|O22248_ARATH	Alpha/beta-Hydrolases superfamily protein		Bradi2g27880	AT3G62860.1&alpha/beta-Hydrolases superfamily protein&LOC_Os05g29974.1&lipase, putative, expressed	-	-		5.33642	8.13961	4.56746	6.69501	4.42754	5.17722	4.25963	5.65273	1.94257	6.09006	1.75971	4.55611	1.83724	4.26934	1.51251	4.10972		C23	0		3.9281	2.0741	3.1442	2.1193	2.8807	0.9406	3.2001	1.5798		1.123e-08	5.205e-05	2.433e-06	2.66e-05	2.621e-06	0.07043	5.136e-06	0.002253		FW01010000	FRS020202	WRS000000
TraesCS1A01G231000	AT5G19590.2	DUF538 family protein (Protein of unknown function, DUF538)		Bradi2g27900	AT1G02816.1&Protein of unknown function, DUF538&LOC_Os05g29900.1&expressed protein	AT1G02816	pectinesterase (Protein of unknown function%2C DUF538)		7.39653	8.00394	7.43964	7.56643	7.1374	7.55249	7.33623	7.08186	6.11744	7.77524	7.27408	7.2856	6.87045	7.43108	6.42339	6.46909		C1	0		1.3166	0.2549	0.1655	0.2748	0.2641	0.1255	0.9128	0.6118		0.004145	0.5823	0.7104	0.5383	0.5547	0.7783	0.04185	0.1745		FW10000000	FRS000000	WRS100002
TraesCS1A01G231100	sp|A8A2L0|FADJ_ECOHS	Fatty acid oxidation complex subunit alpha		Bradi2g43020	AT3G06860.1&multifunctional protein 2&LOC_Os05g29880.3&3-hydroxyacyl-CoA dehydrogenase, putative, expressed	-	-		8.10717	7.04776	8.59761	8.23458	8.29407	8.24893	8.22022	8.39817	9.29787	8.44951	9.25951	9.04584	9.35232	8.96444	9.2927	9.12205		C3	0		-1.2293	-1.3828	-0.6615	-0.8072	-1.0579	-0.7203	-1.0734	-0.7241		6.514e-13	1.329e-10	2.883e-05	5.395e-07	3.039e-11	7.334e-06	1.274e-11	6.217e-06		FW22002020	FRS010101	WRS000000
TraesCS1A01G231200	tr|W9S5U5|W9S5U5_9ROSA	Ethylene-responsive transcription factor		Bradi2g27920	AT3G16770.1&ethylene-responsive element binding protein&LOC_Os05g29810.1&AP2 domain containing protein, expressed	-	-		4.61127	4.09834	5.26064	4.85892	6.41177	7.06455	5.99241	4.86012	4.80128	5.41322	5.28706	5.18729	5.81127	6.86162	4.04872	4.73986		C32	0		-0.0049	-1.4097	-0.021	-0.3508	0.6026	0.2112	1.9851	0.1223		0.9924	0.02458	0.9645	0.4658	0.1867	0.6399	4.073e-05	0.8015		FW00000000	FRS000100	WRS000100
TraesCS1A01G232500	sp|A5FMZ7|RL2_FLAJ1	50S ribosomal protein L2		Bradi2g27680	LOC_Os05g30500.1&expressed protein	-	-		7.30723	9.01345	5.05704	5.1347	5.67154	4.7189	4.61248	5.09383	1.76491	0.996051	1.80436	0.897886	0.723923	0.59773	1.68964	0.585764		C1	5876		6.0732	8.1113	3.597	4.7967	5.8959	5.0122	3.248	5.5493		6.429e-13	2.858e-17	9.107e-06	3.243e-07	1.507e-10	2.052e-06	6.887e-05	1.106e-07		FW11000000	FRS220222	WRS000000
TraesCS1A01G233200	tr|W5A2D2|W5A2D2_WHEAT	Signal peptidase I		-	-	AT1G52600	Peptidase S24/S26A/S26B/S26C family protein		8.95105	9.17385	8.71303	9.17229	9.022	9.40643	8.97024	9.09726	8.37838	9.85465	8.50445	9.39536	7.93828	9.52288	8.17038	9.37129		C5	0		0.5856	-0.6468	0.2089	-0.2243	1.0844	-0.1159	0.8024	-0.2732		0.02575	0.01575	0.4181	0.3817	2.619e-05	0.6506	0.001867	0.2867		FW00001000	FRS000000	WRS000000
TraesCS1A01G233400	tr|A0A0K9NUV6|A0A0K9NUV6_ZOSMR	DNA-directed RNA polymerase		Bradi1g15810	AT1G60620.1&RNA polymerase I subunit 43&LOC_Os03g18410.1&DNA-directed RNA polymerase subunit, putative, expressed	AT1G60620	RNA polymerase I subunit 43		7.46362	5.94376	7.27026	7.01998	7.07441	7.13337	6.99813	6.95901	7.20175	6.69628	6.96887	7.11161	6.93423	7.05616	7.07604	6.89947		C8	0		0.2278	-0.9798	0.305	-0.0729	0.1463	0.0701	-0.0763	0.0597		0.2438	0.0006941	0.09512	0.6958	0.4231	0.7043	0.6748	0.751		FW00000000	FRS010101	WRS000000
TraesCS1A01G233600	tr|A0A1E5W262|A0A1E5W262_9POAL	Conserved oligomeric Golgi complex subunit 5		Bradi2g27060	AT1G67930.1&Golgi transport complex protein-related&LOC_Os05g31490.1&golgi transport complex protein-related, putative, expressed	AT1G67930	Golgi transport complex protein-like protein		7.48349	7.4609	7.92267	7.9817	7.22021	7.7395	7.69375	8.01012	7.90358	8.52935	8.04353	8.24433	7.73329	8.19171	7.90679	8.02608		C14	0		-0.3814	-1.0684	-0.1219	-0.2667	-0.5168	-0.4457	-0.2186	-0.015		0.02809	9.356e-08	0.4318	0.08642	0.001279	0.004342	0.1598	0.9237		FW02000000	FRS000000	WRS000000
TraesCS1A01G234100	tr|M8D1I7|M8D1I7_AEGTA	PAX-interacting protein 1		Bradi2g27097	AT2G41450.1&N-acetyltransferases;N-acetyltransferases&LOC_Os05g31254.1&acetyltransferase, GNAT family, putative, expressed	AT2G41450	N-acetyltransferase		5.2631	1.38598	6.0641	5.6644	5.65303	5.83722	5.41864	5.62065	6.31953	5.84528	6.61755	6.66704	6.38227	6.54095	5.95403	6.71931		C3	0		-1.2279	-4.3794	-0.5556	-1.0174	-0.7417	-0.7385	-0.5307	-1.1119		4.001e-05	1.325e-07	0.0201	4.15e-05	0.002637	0.00258	0.0342	8.314e-06		FW00020002	FRS000000	WRS000000
TraesCS1A01G234600	tr|Q75K72|Q75K72_ORYSJ	'putative beta-1,3-glucanase		Bradi2g27140	AT4G16260.1&Glycosyl hydrolase superfamily protein&LOC_Os05g31140.1&glycosyl hydrolases family 17, putative, expressed	-	-		9.06494	10.6415	7.78715	9.93692	7.87173	8.24917	6.35638	6.842	7.28004	10.1807	6.14525	6.76339	7.19618	6.62467	4.6459	6.13181		C33	0		1.7695	0.4552	1.6236	3.1245	0.6665	1.6026	1.7105	0.7038		0.003832	0.4552	0.008191	3.183e-07	0.2748	0.008881	0.006326	0.2535		FW10110100	FRS000222	WRS020222
TraesCS1A01G234900	tr|S6G1R4|S6G1R4_ORYSJ	DnaJ		Bradi2g27160	AT5G12430.1&Heat shock protein DnaJ with tetratricopeptide repeat&LOC_Os05g31056.1&tetratricopeptide repeat containing protein, putative, expressed	AT2G41520	Heat shock protein DnaJ with tetratricopeptide repeat-containing protein		8.91308	9.06903	8.81983	9.04951	8.36204	8.70939	7.86035	8.93113	8.64839	8.44312	8.64179	8.96251	8.65743	8.74085	8.79568	8.94023		C12	0		0.2808	0.681	0.1773	0.0908	-0.2968	-0.0347	-0.9419	-0.0088		0.1185	0.0004662	0.3069	0.5998	0.08883	0.8419	7.635e-08	0.9594		FW00000000	FRS000020	WRS000000
TraesCS1A01G235000	tr|A0A0A9T2J7|A0A0A9T2J7_ARUDO	Eukaryotic peptide chain release factor subunit 1-1		Bradi2g27180	AT1G12920.1&eukaryotic release factor 1-2&LOC_Os05g31020.1&eukaryotic peptide chain release factor subunit 1-1, putative, expressed	-	-		3.65644	9.28077	4.9811	7.01826	5.81685	8.08183	4.97913	7.22618	2.28437	2.90178	4.59111	3.56708	4.71996	3.90016	3.86558	3.11367		C1	0		1.8283	6.0764	0.4011	3.4792	1.1006	4.1984	1.147	4.1906		0.01757	1.662e-18	0.5114	2.557e-08	0.06645	8.621e-12	0.06452	3.789e-11		FW01010101	FRS020002	WRS000000
TraesCS1A01G235100	tr|W4ZQF9|W4ZQF9_WHEAT	Diacylglycerol kinase		-	-	AT5G07920	diacylglycerol kinase1		5.3718	7.08079	5.00855	6.72199	4.76773	5.32495	4.45902	6.06061	3.95528	4.84979	4.52846	4.9922	4.34755	4.83725	4.17741	5.99849		C10	0		1.5591	1.8672	0.495	1.7406	0.4389	0.4902	0.3239	0.0602		4.541e-05	3.539e-07	0.1449	3.278e-08	0.1991	0.1392	0.3608	0.8431		FW01010000	FRS000200	WRS000000
TraesCS1A01G235200	tr|A0A0K9P8B9|A0A0K9P8B9_ZOSMR	Threonine--tRNA ligase		-	-	-	-		12.6829	12.9396	10.3095	10.0739	10.2908	10.1355	9.5452	10.6591	4.62389	3.48262	4.37192	3.84788	3.41427	3.40938	4.35301	3.85047		C1	4489		8.0845	9.3867	5.9553	6.2644	6.9685	6.7876	5.2178	6.842		3.598e-76	9.603e-74	4.386e-42	5.643e-43	3.157e-54	2.077e-46	9.017e-33	3.011e-52		FW11111111	FRS222222	WRS000000
TraesCS1A01G235800	sp|B0T7X2|LLDD_CAUSK	L-lactate dehydrogenase		-	-	-	-		8.07182	8.3852	6.02332	6.59232	4.39681	4.07273	4.46907	5.20549	2.73179	2.59233	2.83921	2.56798	0.533862	0.823749	2.55609	1.83938		C1	71		5.4902	6.2608	3.3037	4.1805	4.9443	3.9057	2.068	3.6789		5.956e-15	7.894e-15	1.607e-06	3.407e-09	1.557e-07	3.938e-05	0.003515	1.277e-06		FW11000000	FRS222222	WRS000000
TraesCS1A01G235900	tr|Q5JLQ2|Q5JLQ2_ORYSJ	Hydroxyproline-rich glycoprotein-like		Bradi2g27250	AT3G56590.1&hydroxyproline-rich glycoprotein family protein&LOC_Os01g71220.1&zinc finger protein, putative, expressed	AT3G56590	hydroxyproline-rich glycoprotein family protein		5.80728	8.65814	6.38121	8.07578	6.52012	8.58309	6.41226	7.67102	6.65662	9.26381	6.96812	8.16849	6.95173	9.39002	6.76079	8.02678		C5	0		-0.9545	-0.6051	-0.5885	-0.0946	-0.4308	-0.8001	-0.3416	-0.3534		0.0381	0.1646	0.1745	0.8245	0.3194	0.05922	0.43	0.4083		FW00000000	FRS000000	WRS000002
TraesCS1A01G236100	tr|A0A151R581|A0A151R581_CAJCA	Copine-1		Bradi2g27267	AT1G08860.1&Calcium-dependent phospholipid-binding Copine family protein&LOC_Os05g30970.1&copine, putative, expressed	AT1G08860	Calcium-dependent phospholipid-binding Copine family protein		7.62574	8.67416	7.62184	7.67647	7.80799	7.51155	7.82086	7.79489	9.33769	7.52018	7.81588	7.48418	7.82966	7.4009	8.12532	8.12067		C15	0		-1.7654	1.207	-0.195	0.1907	-0.0224	0.1088	-0.3071	-0.3258		5.397e-10	5.624e-05	0.4818	0.4952	0.9354	0.6977	0.2643	0.2392		FW21000000	FRS020200	WRS202020
TraesCS1A01G236300	sp|P0CA70|VF169_ASFK5	Transmembrane protein B169L		Bradi2g27326	-	-	-		6.12618	5.87563	6.58182	6.85837	7.14212	7.11943	7.42673	6.91867	6.04632	7.73913	7.32848	7.36547	7.2313	7.63595	6.92275	7.12621		C28	0		0.0828	-1.8208	-0.7448	-0.5127	-0.0881	-0.5123	0.5061	-0.2076		0.8351	2.039e-05	0.04301	0.1638	0.8095	0.1612	0.1663	0.5732		FW02000000	FRS001110	WRS101000
TraesCS1A01G236400	tr|G7JJ28|G7JJ28_MEDTR	F-box-like protein		Bradi2g27330	AT4G15563.1LOC_Os05g30920.1&OsFBX167 - F-box domain containing protein, expressed	AT4G15563	F-box-like protein		5.11082	6.68985	4.30362	5.64911	4.45338	4.65559	4.71592	4.84746	4.73841	4.36129	4.27556	3.94614	3.48052	3.36734	4.35406	4.51356		C6	0		0.4082	2.3706	0.0351	1.7442	1.003	1.3628	0.3937	0.3471		0.3003	1.69e-08	0.9275	4.188e-06	0.01098	0.001178	0.2855	0.3517		FW01000000	FRS020202	WRS000000
TraesCS1A01G236500	tr|M8AUZ6|M8AUZ6_AEGTA	Lipase		Bradi2g27340	AT5G18640.1&alpha/beta-Hydrolases superfamily protein&LOC_Os05g30900.1&lipase precursor, putative, expressed	AT5G18640	alpha/beta-Hydrolases superfamily protein		6.57162	7.8978	6.16195	6.89678	6.73797	6.57585	6.12791	6.39069	6.38882	5.51388	6.58216	6.14359	6.65986	6.26937	6.37237	6.23543		C6	0		0.1755	2.0782	-0.4253	0.7635	0.0878	0.3034	-0.2372	0.1582		0.4603	1.114e-15	0.05055	0.0004846	0.6751	0.1664	0.2746	0.4759		FW01000000	FRS020202	WRS000000
TraesCS1A01G237200	tr|A0A103XJ19|A0A103XJ19_CYNCS	Zinc finger, CW-type		Bradi2g27400	AT3G62900.1&CW-type Zinc Finger&LOC_Os05g30790.1&CW-type Zinc Finger, putative, expressed	-	-		8.27295	8.00201	8.05306	8.21793	8.05162	8.31039	6.94629	8.32697	7.92876	8.28805	8.14689	8.37883	7.9992	8.34623	8.32572	8.42739		C24	0		0.3475	-0.252	-0.0951	-0.1548	0.0523	-0.0401	-1.391	-0.1003		0.1298	0.3118	0.6671	0.4838	0.8128	0.8556	5.451e-10	0.6491		FW00000020	FRS000020	WRS000000
TraesCS1A01G237500	tr|W5FHQ6|W5FHQ6_WHEAT	Defensin		Bradi1g17020	-	-	-		5.1161	5.02095	6.17253	7.06705	5.68059	6.12414	6.41685	6.1392	5.30302	5.96682	6.71884	7.62626	4.75869	5.67486	5.91782	6.94393		C7	0		-0.1775	-0.8655	-0.5453	-0.5562	0.9511	0.4461	0.5085	-0.8072		0.7056	0.09392	0.1934	0.1787	0.02896	0.2974	0.2274	0.05499		FW00000000	FRS010000	WRS110000
TraesCS1A01G237800	sp|Q21Z99|ATPA2_RHOFT	ATP synthase subunit alpha 2		Bradi1g52374	AT2G33250.1LOC_Os01g48820.1&expressed protein	AT3G04310	transmembrane protein		5.98227	5.49109	6.0192	5.95173	6.41874	5.76695	7.10566	5.77103	6.77345	7.39262	6.65851	6.26969	7.17558	6.40545	6.86062	6.28986		C2	0		-0.8881	-2.2099	-0.6413	-0.3367	-0.7593	-0.63	0.2405	-0.5241		0.007831	4.132e-08	0.03718	0.284	0.01191	0.04453	0.4204	0.09756		FW02000000	FRS000010	WRS020002
TraesCS1A01G238200	tr|W5FHQ6|W5FHQ6_WHEAT	Defensin		-	-	-	-		5.13152	5.15922	5.6762	7.12007	6.05694	6.59986	6.18252	6.10527	4.82854	6.24267	6.78202	7.84913	5.57005	6.8263	5.52777	7.14688		C26	0		0.3283	-0.9388	-1.1045	-0.7242	0.4959	-0.23	0.6642	-1.0419		0.5404	0.0974	0.02381	0.1318	0.3125	0.6352	0.1765	0.03234		FW00000000	FRS010000	WRS110000
TraesCS1A01G238700	sp|B0T7X2|LLDD_CAUSK	L-lactate dehydrogenase		Bradi3g38730	AT5G64250.2&Aldolase-type TIM barrel family protein&LOC_Os08g37874.1&2-nitropropane dioxygenase family, putative, expressed	AT5G64250	Aldolase-type TIM barrel family protein		11.3529	11.6629	8.55567	8.90619	9.00951	8.98499	7.6555	8.70206	7.33269	6.46746	5.13178	4.61753	5.58039	5.07404	6.08521	5.6332		C1	108		4.0063	5.1696	3.4413	4.3108	3.4396	3.9128	1.5765	3.0768		5.346e-33	1.645e-47	1.938e-22	4.139e-32	7.106e-24	4.556e-28	4.231e-06	5.914e-19		FW11111111	FRS222222	WRS202020
TraesCS1A01G238800	tr|Q93YA8|Q93YA8_SESRO	Calcium binding protein		Bradi2g27050	AT1G24620.1&EF hand calcium-binding protein family&LOC_Os01g72100.1&OsCML10 - Calmodulin-related calcium sensor protein, expressed	-	-		8.21437	10.8281	7.14172	7.70205	8.24686	8.1984	8.2378	7.52645	5.51822	4.63597	5.69767	4.95697	5.17262	4.71114	6.01601	5.70926		C1	391		2.6884	6.0363	1.4314	2.6978	3.0412	3.4644	2.1917	1.7981		3.334e-05	8.289e-19	0.0262	3.296e-05	2.212e-06	1.076e-07	0.0006223	0.005195		FW11011111	FRS020202	WRS000000
TraesCS1A01G238900	tr|B5U8Z0|B5U8Z0_HORVU	Alpha-glucosidase like protein		Bradi1g52510	AT3G23640.1&heteroglycan glucosidase 1&LOC_Os07g23880.1&glycosyl hydrolase, family 31, putative, expressed	AT3G23640	heteroglycan glucosidase 1		8.39747	7.82075	8.88619	8.84835	8.92492	9.14585	8.70581	8.94135	9.30652	9.17671	9.30924	9.54411	9.45089	9.57098	9.41333	9.57836		C4	0		-0.946	-1.3062	-0.4231	-0.6967	-0.5256	-0.4268	-0.7099	-0.6367		8.463e-07	1.381e-09	0.02027	0.0001374	0.003861	0.01887	9.582e-05	0.0004835		FW02000000	FRS000101	WRS000000
TraesCS1A01G239000	AT2G38780.4	cytochrome C oxidase subunit		Bradi2g27030	AT2G38780.1LOC_Os05g31680.1&expressed protein	AT2G38780	cytochrome C oxidase subunit		6.48112	7.1039	6.61035	6.51256	6.65896	6.3367	7.23122	6.48849	7.95697	8.36781	6.89174	6.51722	7.18266	6.78525	7.52132	7.03377		C15	0		-1.4528	-1.0669	-0.2839	-0.0123	-0.5189	-0.4359	-0.2949	-0.5497		5.739e-13	7.475e-07	0.1198	0.9486	0.003793	0.02071	0.08457	0.003195		FW22000000	FRS000000	WRS220202
TraesCS1A01G239100	tr|G7IW85|G7IW85_MEDTR	Plant calmodulin-binding-like protein		Bradi2g27020	AT2G38800.1&Plant calmodulin-binding protein-related&LOC_Os05g31690.1&expressed protein	AT2G38800	Plant calmodulin-binding protein-like protein		10.083	10.9086	9.14764	9.69184	8.7821	9.19971	8.54245	9.39941	9.33213	9.2358	8.57872	8.70031	8.43028	8.5865	8.8764	9.05809		C10	0		0.7595	1.658	0.5669	0.9987	0.3511	0.6095	-0.3359	0.3414		4.627e-06	7.626e-22	0.0006114	1.431e-09	0.03434	0.0002409	0.04218	0.03762		FW01000000	FRS022222	WRS000000
TraesCS1A01G239400	tr|R4WCH5|R4WCH5_9POAL	Cytochrome P450		Bradi2g26752	AT3G56630.1&cytochrome P450, family 94, subfamily D, polypeptide 2&LOC_Os05g31740.1&cytochrome P450 86A2, putative, expressed	-	-		7.8827	8.60247	6.43027	6.88078	7.35699	6.91838	6.59433	6.22262	2.96638	2.61999	3.14058	3.03118	1.62546	1.27721	2.64289	2.57077		C1	2139		5.1231	5.6901	3.3882	3.9119	6.1411	6.1013	4.1132	3.8203		2.829e-16	6.346e-17	2.105e-08	1.613e-10	5.143e-20	1.02e-14	4.852e-11	1.523e-09		FW11011100	FRS220202	WRS000000
TraesCS1A01G239500	tr|A0A1D5SE53|A0A1D5SE53_WHEAT	Serine/threonine-protein kinase		-	-	-	-		7.59932	7.31268	6.21492	6.51199	6.36308	5.9581	5.83762	6.39116	3.35771	3.7041	3.5667	3.64101	1.63674	1.614	3.55588	3.68829		C1	780		4.4319	3.9502	2.7507	2.8965	5.1897	4.7228	2.3686	2.7762		4.962e-20	1.049e-13	2.476e-09	2.918e-10	4.399e-20	2.707e-13	2.649e-07	1.035e-09		FW11000000	FRS202220	WRS000000
TraesCS1A01G239600	tr|A0A096PJX5|A0A096PJX5_MAIZE	Annexin		Bradi2g26760	AT2G38750.1&annexin 4&LOC_Os05g31750.1&annexin, putative, expressed	AT2G38750	annexin 4		6.60125	6.85276	7.08368	6.37741	6.87309	6.15934	7.64603	5.86819	6.60993	6.77867	6.2066	5.48085	6.20815	4.83514	5.82943	3.8518		C1	0		0.0141	0.0391	0.8686	0.8762	0.6587	1.3327	1.7991	2.0461		0.9822	0.9523	0.1648	0.1659	0.2916	0.03693	0.004027	0.001721		FW00000010	FRS000000	WRS000202
TraesCS1A01G239700	tr|W4ZRN7|W4ZRN7_WHEAT	Annexin		Bradi2g26770	AT2G38760.1&annexin 3&LOC_Os05g31760.1&annexin, putative, expressed	AT2G38760	annexin 3		5.81523	5.95422	6.9958	6.02738	7.46076	6.63631	7.57726	6.52161	7.02854	7.12907	6.95444	6.87613	7.3505	6.69411	6.56923	6.07226		C19	0		-1.1523	-1.2548	0.042	-0.8556	0.11	-0.0515	1.0073	0.4522		0.005248	0.005136	0.9134	0.02947	0.7735	0.8948	0.008884	0.251		FW22000010	FRS101010	WRS000002
TraesCS1A01G240200	AT3G25740.1	methionine aminopeptidase 1C		Bradi2g26795	LOC_Os05g31785.1&expressed protein	-	-		4.91482	6.73753	3.8761	4.53688	3.63667	3.77484	5.08513	4.28764	1.97667	3.2668	3.0715	2.79024	1.52262	2.7817	2.89025	3.03484		C1	0		3.4337	3.5394	0.8672	1.8974	2.4722	1.0975	2.3196	1.3394		1.828e-06	4.858e-08	0.1498	0.002002	0.000313	0.0801	8.37e-05	0.02556		FW01000000	FRS020202	WRS000000
TraesCS1A01G241000	tr|A0A0B0M962|A0A0B0M962_GOSAR	7-hydroxymethyl chlorophyll a reductase, chloroplastic-like protein		Bradi3g12690	AT1G04620.1&coenzyme F420 hydrogenase family / dehydrogenase, beta subunit family&LOC_Os04g25400.2&uncharacterized protein all1601, putative, expressed	AT1G04620	coenzyme F420 hydrogenase family / dehydrogenase%2C beta subunit family		7.129	6.35411	7.40152	6.99569	7.40968	6.58189	7.80974	7.50773	8.83312	8.37184	8.13667	8.03135	8.23686	7.65856	8.57335	8.41633		C2	0		-1.723	-1.9986	-0.7358	-1.0315	-0.8293	-1.0814	-0.7675	-0.912		1.13e-19	4.916e-16	1.915e-05	6.692e-09	1.398e-06	3.031e-09	4.515e-06	1.259e-07		FW22020200	FRS000001	WRS000000
TraesCS1A01G241300	tr|A0A0A1H7M6|A0A0A1H7M6_LOTJA	Hyp O-arabinosyltransferase homolog		Bradi5g15920	AT5G13500.2LOC_Os05g32060.1&expressed protein	AT5G13500	Hyp O-arabinosyltransferase-like protein		7.35622	6.40946	7.56307	7.37919	7.43027	7.26436	7.39746	7.4697	7.8277	7.51727	7.81601	7.76465	7.68779	7.87985	7.66967	7.7308		C3	0		-0.4063	-1.1278	-0.253	-0.3575	-0.2655	-0.6125	-0.2745	-0.2636		0.001654	2.006e-08	0.01855	0.001524	0.01444	3.805e-08	0.01089	0.01879		FW02000000	FRS000001	WRS000000
TraesCS1A01G241900	tr|C4JAX7|C4JAX7_MAIZE	UDP-sulfoquinovose synthase		Bradi3g34340	AT4G33030.1&sulfoquinovosyldiacylglycerol 1&LOC_Os05g32140.1&NAD dependent epimerase/dehydratase family protein, putative, expressed	AT4G33030	sulfoquinovosyldiacylglycerol 1		6.6081	6.64863	7.23494	6.69988	7.03916	6.68866	7.80551	7.15749	8.1491	8.06711	7.67809	7.46167	8.00513	7.51235	8.03392	7.84669		C2	0		-1.5311	-1.5095	-0.4432	-0.7739	-0.9693	-0.8318	-0.2392	-0.6923		3.924e-16	1.859e-11	0.005824	5.312e-06	1.731e-09	7.486e-07	0.1206	2.203e-05		FW22000000	FRS000010	WRS000000
TraesCS1A01G242400	tr|B5TWD1|B5TWD1_HORVV	Late embryogenesis abundant protein		Bradi2g18095	AT3G15670.1&Late embryogenesis abundant protein (LEA) family protein&LOC_Os05g46480.2&late embryogenesis abundant protein, group 3, putative, expressed	-	-		5.92739	8.46623	3.01238	4.94061	3.27939	5.46454	5.30854	3.95566	3.61119	4.714	2.42734	2.30334	2.35421	1.59039	3.38323	4.15748		C1	0		2.4264	4.0466	0.6482	2.7107	1.0455	4.2312	1.9805	-0.2123		0.0004799	7.344e-09	0.3936	0.0002374	0.1578	1.831e-07	0.003717	0.7578		FW01000000	FRS020202	WRS000000
TraesCS1A01G242600	tr|A0A1E5WF17|A0A1E5WF17_9POAL	Protein RETICULATA, chloroplastic		Bradi2g26950	AT5G12470.1&Protein of unknown function (DUF3411)&LOC_Os05g32230.1&expressed protein	AT5G12470	UvrABC system C protein%2C putative (DUF3411)		8.22187	7.57852	7.61441	7.19579	7.63207	7.24713	7.67047	7.34502	7.01229	6.23048	6.75585	6.60654	6.9589	6.41935	6.90023	6.56249		C1	61		1.2578	1.2292	0.8602	0.5974	0.6745	0.8345	0.779	0.7852		2.089e-08	4.301e-06	8.836e-05	0.007996	0.001768	0.000227	0.0003282	0.000448		FW11000000	FRS000000	WRS000000
TraesCS1A01G242900	tr|A0A061DMN8|A0A061DMN8_THECC	Small nuclear ribonucleoprotein family protein		Bradi2g26720	AT5G48870.1&Small nuclear ribonucleoprotein family protein&LOC_Os05g32310.1&LSM domain containing protein, expressed	AT5G48870	Small nuclear ribonucleoprotein family protein		5.84586	5.98121	6.33954	5.97111	6.29335	6.14903	6.73071	5.85509	6.13362	6.54973	6.57735	6.26887	6.51271	6.45053	6.19149	6.00339		C20	0		-0.4224	-0.7131	-0.2389	-0.3439	-0.2289	-0.2854	0.5456	-0.1499		0.1395	0.02943	0.3245	0.1735	0.3447	0.2488	0.02367	0.5605		FW00000000	FRS000010	WRS000000
TraesCS1A01G243000	AT1G64890.1	Major facilitator superfamily protein		Bradi2g26710	AT1G64890.1&Major facilitator superfamily protein&LOC_Os05g32320.1&integral membrane transporter family protein, putative, expressed	AT1G64890	Major facilitator superfamily protein		5.38033	5.46681	5.88053	5.69582	5.6979	5.33305	6.24714	5.98864	6.90328	6.28849	6.42169	6.43261	6.71522	6.17075	6.89169	6.55758		C29	0		-1.5901	-0.9886	-0.5469	-0.7336	-1.0276	-0.876	-0.6617	-0.5754		4.641e-07	0.008222	0.04689	0.0092	0.0001967	0.002314	0.01296	0.03753		FW20002000	FRS000000	WRS000000
TraesCS1A01G243200	tr|A0A061GED0|A0A061GED0_THECC	RING/U-box superfamily protein, putative		Bradi2g26690	AT5G45290.1&RING/U-box superfamily protein&LOC_Os05g32350.1&zinc finger, C3HC4 type domain containing protein, expressed	AT5G45290	RING/U-box superfamily protein		6.45597	4.40338	7.11872	6.08192	7.3681	6.26828	7.61906	6.16101	7.93098	6.4452	7.66924	7.091	7.86666	6.88452	7.75799	7.03823		C8	0		-1.6384	-2.8261	-0.5512	-1.0099	-0.4967	-0.6389	-0.1425	-0.8853		3.059e-11	3.492e-09	0.01112	1.393e-05	0.02069	0.005522	0.5037	0.0001383		FW20020000	FRS001010	WRS000000
TraesCS1A01G243400	tr|A0A0K9PGQ5|A0A0K9PGQ5_ZOSMR	ATP-dependent RNA helicase		Bradi2g26670	AT1G32490.1&RNA helicase family protein&LOC_Os05g32370.1&ATP-dependent RNA helicase, putative, expressed	AT1G32490	RNA helicase family protein		7.52045	8.63359	6.18448	6.93581	6.75632	6.31567	5.20237	5.27723	0.874626	1.1961	1.4584	1.33961	1.6552	1.59039	1.32379	0.606663		C1	2511		7.7081	7.4678	5.2504	5.903	5.4759	5.0918	4.3782	5.7162		5.36e-15	1.328e-17	4.036e-11	9.72e-14	1.485e-14	7.278e-11	5.209e-08	9.614e-09		FW11011000	FRS020222	WRS000000
TraesCS1A01G243700	tr|A9TY56|A9TY56_PHYPA	GTPase Der		Bradi2g26650	AT1G03160.1&FZO-like&LOC_Os05g32390.1&FZL, putative, expressed	AT1G03160	FZO-like protein		6.36343	5.28763	6.53789	6.30066	6.59138	6.1717	6.40116	6.54356	7.67809	7.05124	6.97865	7.17389	7.38472	7.06261	7.47098	7.3918		C2	1		-1.4325	-1.6204	-0.4487	-0.8709	-0.7916	-0.9098	-1.0865	-0.8525		8.616e-10	2.852e-07	0.03172	4.488e-05	0.000121	2.134e-05	1.145e-07	4.725e-05		FW22000020	FRS000000	WRS000000
TraesCS1A01G244200	tr|A0A0K9Q1D5|A0A0K9Q1D5_ZOSMR	RNA polymerase II C-terminal domain phosphatase-like protein		-	-	-	-		6.83949	5.83625	5.98426	5.82843	6.57456	5.96573	5.43158	5.96256	4.52648	4.97533	4.39313	4.59858	3.99363	4.68492	4.05227	4.6315		C1	910		2.3874	0.9271	1.6428	1.2466	2.6487	1.2897	1.4276	1.3611		9.54e-12	0.02727	1.404e-06	0.0002535	2.058e-15	0.0001295	5.142e-05	5.08e-05		FW10000000	FRS000020	WRS000000
TraesCS1A01G245300	sp|Q5AYW6|DXO_EMENI	Decapping nuclease rai1		Bradi2g26530	AT4G17620.1&glycine-rich protein&LOC_Os05g32580.1&glycine-rich protein, putative, expressed	AT4G17620	glycine-rich protein		8.19075	8.16266	7.64314	7.99589	7.60478	7.74077	7.1577	7.70415	7.46111	7.39461	7.24856	7.4548	7.36886	7.37905	7.39966	7.51529		C6	0		0.6973	0.8311	0.3916	0.5569	0.2413	0.3596	-0.2513	0.1903		5.206e-06	3.475e-06	0.007004	0.0001081	0.09076	0.01335	0.08393	0.1883		FW00000000	FRS000020	WRS000000
TraesCS1A01G245600	tr|Q9CAG1|Q9CAG1_ARATH	Protein kinase-like protein		Bradi2g26510	AT1G73690.1&cyclin-dependent kinase D1;1&LOC_Os05g32600.1&cyclin-dependent kinase D-1, putative, expressed	AT1G73690	cyclin-dependent kinase D1%3B1		7.60426	8.32321	7.45798	7.79308	7.63849	7.69728	6.88706	7.4685	7.47248	6.96262	7.39676	7.63514	7.48106	7.76667	7.29285	7.36799		C12	0		0.105	1.3758	0.061	0.1703	0.1592	-0.0719	-0.4109	0.1004		0.5503	1.722e-12	0.7066	0.2895	0.317	0.6527	0.01282	0.5411		FW01000000	FRS000000	WRS000000
TraesCS1A01G245700	tr|A0A0K9Q083|A0A0K9Q083_ZOSMR	DNA repair protein-like protein		Bradi2g26500	AT1G05490.1&chromatin remodeling 31&LOC_Os05g32610.1&required to maintain repression 1, putative, expressed	AT1G05490	chromatin remodeling 31		6.01531	6.0864	6.46922	6.69433	5.96076	6.30986	5.94821	6.72078	6.58957	6.32474	6.65983	7.00374	6.67153	6.93389	6.80039	6.8715		C18	0		-0.5904	-0.7358	-0.1925	-0.3128	-0.7192	-0.6329	-0.8592	-0.1516		0.04321	0.03733	0.4608	0.2286	0.006798	0.01577	0.00106	0.5597		FW00000000	FRS010001	WRS000000
TraesCS1A01G246400	tr|I0YKL1|I0YKL1_COCSC	Mitochondrial carrier		Bradi2g26480	AT3G05290.1&peroxisomal adenine nucleotide carrier 1&LOC_Os05g32630.1&mitochondrial carrier protein, putative, expressed	AT3G05290	peroxisomal adenine nucleotide carrier 1		10.5045	10.4014	9.20221	9.24875	10.2119	9.6798	8.97975	9.11121	7.67712	7.06718	7.56566	7.36075	7.52396	7.40421	7.45125	7.53111		C1	946		2.8288	3.2867	1.637	1.8904	2.6864	2.2732	1.5287	1.5796		3.427e-26	1.448e-30	7.801e-10	1.749e-12	2.479e-24	1.798e-17	9.663e-09	3.161e-09		FW11111111	FRS220022	WRS000000
TraesCS1A01G246500	tr|C0LGM1|C0LGM1_ARATH	Leucine-rich repeat receptor-like protein kinase		Bradi2g26467	AT3G05990.1&Leucine-rich repeat (LRR) family protein&LOC_Os05g32660.1&leucine-rich repeat family protein, putative, expressed	-	-		9.45093	9.87179	8.23113	8.3306	8.43996	8.21222	7.52225	8.09471	6.72496	6.28051	6.19977	6.13705	6.0469	6.02842	6.25282	5.96833		C1	4900		2.7404	3.7194	2.0343	2.1848	2.4085	2.1875	1.2745	2.1355		3.403e-23	1.459e-34	2.401e-13	6.013e-15	1.781e-18	7.881e-15	4.575e-06	2.781e-14		FW11111111	FRS222222	WRS000000
TraesCS1A01G246600	tr|K7TZ51|K7TZ51_MAIZE	Argininosuccinate synthase		Bradi4g01920	AT4G24830.1&arginosuccinate synthase family&LOC_Os12g13320.1&argininosuccinate synthase, chloroplast precursor, putative, expressed	AT4G24830	arginosuccinate synthase family		10.6753	9.9722	10.2811	9.96928	10.2707	10.3482	10.0298	10.0706	9.36954	9.35585	9.44302	9.47222	9.52862	9.78951	9.23335	9.10806		C1	672		1.3214	0.621	0.8387	0.4947	0.7415	0.56	0.7992	0.9632		2.613e-27	4.97e-06	1.824e-12	3.781e-05	3.513e-10	2.338e-06	2.215e-11	1.325e-15		FW10000000	FRS000000	WRS000000
TraesCS1A01G246800	AT2G48120.1	pale cress protein (PAC)		Bradi2g26440	AT2G48120.1&pale cress protein (PAC)&LOC_Os05g32680.1&PAC, putative, expressed	AT2G48120	pale cress protein (PAC)		5.71946	4.48761	6.17839	5.61781	5.67266	4.98833	6.26833	5.93548	6.94635	6.73798	6.66101	6.64022	6.62434	6.13386	7.08306	6.60521		C2	0		-1.4863	-2.0693	-0.4851	-1.0301	-0.959	-1.1762	-0.8317	-0.6746		9.396e-07	3.511e-07	0.06456	0.0001644	0.0003645	4.045e-05	0.001211	0.01223		FW22000000	FRS000000	WRS000000
TraesCS1A01G247100	tr|C1MWW4|C1MWW4_MICPC	Isoamylase-like glucan debranching enzyme		Bradi2g26170	AT1G03310.1&debranching enzyme 1&LOC_Os05g32710.1&Alpha amylase, catalytic domain containing protein, expressed	AT1G03310	debranching enzyme 1		6.56194	7.08977	7.50289	7.66826	7.21705	7.95902	7.54259	7.72726	7.57022	8.12391	7.73873	8.02533	7.73097	8.42368	7.88933	8.16219		C14	0		-1.0676	-1.1555	-0.2335	-0.3593	-0.5182	-0.4641	-0.342	-0.4346		6.867e-05	5.782e-05	0.3336	0.1365	0.03271	0.05166	0.1539	0.07073		FW22000000	FRS000110	WRS000000
TraesCS1A01G247500	AT4G39790.1	bZIP transcription factor, putative (DUF630 and DUF632)		Bradi2g26200	AT5G25590.1&Protein of unknown function (DUF630 and DUF632)&LOC_Os05g32760.1&BZIP protein, putative, expressed	AT5G25590	DNA ligase (DUF630 and DUF632)		7.43582	7.16313	7.81108	7.72453	7.56372	7.91153	7.67522	7.52543	8.21673	8.1693	7.95563	8.36261	8.20041	8.46155	7.98944	8.01569		C14	0		-0.8279	-1.0897	-0.1429	-0.6474	-0.6406	-0.5497	-0.3101	-0.4902		1.411e-05	1.803e-06	0.4116	0.000206	0.0002343	0.001432	0.07346	0.005626		FW02000000	FRS000000	WRS000000
TraesCS1A01G247800	tr|A0A1E5USI1|A0A1E5USI1_9POAL	Peptide-N4-(N-acetyl-beta-glucosaminyl)asparagine amidase A		Bradi2g26240	AT5G05480.1&Peptide-N4-(N-acetyl-beta-glucosaminyl)asparagine amidase A protein&LOC_Os05g32820.1&peptide-N4-asparagine amidase A, putative, expressed	AT5G05480	Peptide-N4-(N-acetyl-beta-glucosaminyl)asparagine amidase A protein		5.445	4.98821	6.41071	5.54682	6.10836	5.63729	6.55063	5.57701	5.54513	5.86902	6.67256	5.98698	6.43467	5.57986	5.7973	5.01996		C19	0		-0.0958	-0.7088	-0.2625	-0.4513	-0.3302	0.0703	0.7555	0.5658		0.8375	0.1705	0.5377	0.3032	0.4405	0.8731	0.07842	0.2057		FW00000000	FRS000000	WRS100000
TraesCS1A01G247900	tr|A0A199VX84|A0A199VX84_ANACO	DUF21 domain-containing protein		Bradi2g26260	AT4G14240.1&CBS domain-containing protein with a domain of unknown function (DUF21)&LOC_Os05g32850.1&CBS domain containing protein, expressed	AT4G14240	CBS domain protein with a domain protein (DUF21)		7.05284	6.26708	6.73241	6.57403	6.93257	6.88792	6.07282	6.65304	7.08564	6.30183	6.8054	6.72901	7.25911	6.50873	7.00984	6.47784		C8	0		-0.0055	0.1512	-0.0731	-0.1247	-0.3274	0.3891	-0.9499	0.1756		0.9818	0.6133	0.7474	0.5913	0.1405	0.09161	3.395e-05	0.4509		FW00000000	FRS000020	WRS000000
TraesCS1A01G248000	sp|Q18CF3|RPOC_PEPD6	DNA-directed RNA polymerase subunit beta'		Bradi2g26250	LOC_Os05g32860.1&expressed protein	-	-		7.2406	8.79652	4.65081	5.68466	5.50616	5.21356	4.7538	4.4104	2.15534	0.413052	0.617957	0.258016	0.267676	0	0.302914	1.02399		C1	5113		5.4326	8.7744	5.062	6.7144	7.0716	6.9644	5.8769	4.0579		2.614e-10	4.289e-15	3.774e-06	1.557e-08	2.266e-09	2.112e-08	1.289e-06	3.512e-05		FW11000000	FRS220222	WRS000000
TraesCS1A01G248200	tr|B9HXC8|B9HXC8_POPTR	Rhomboid family protein		Bradi2g11040	AT3G17611.1&RHOMBOID-like protein 14&LOC_Os01g18100.1&OsRhmbd3 - Putative Rhomboid homologue, expressed	AT3G17611	RHOMBOID-like protein 14		6.95217	7.45852	6.23184	6.76736	6.39409	6.63195	6.60176	6.81399	6.0179	6.44246	5.95367	5.63714	5.81017	6.16722	6.0782	6.22588		C1	0		0.8979	1.1714	0.2867	1.1535	0.6004	0.4715	0.5385	0.5931		0.0001017	2.878e-06	0.1874	1.901e-07	0.004901	0.02712	0.01014	0.004846		FW01010000	FRS000000	WRS000000
TraesCS1A01G248400	tr|N1QW04|N1QW04_AEGTA	LETM1 and EF-hand domain-containing protein 1, mitochondrial		-	-	AT3G59820	LETM1-like protein		9.14869	8.82227	9.06156	8.75844	8.8289	8.80753	8.06585	8.84876	9.05089	8.39941	8.77472	8.71966	9.08487	8.78474	9.03592	8.6652		C24	0		0.0923	0.4749	0.2869	0.0441	-0.2568	0.0208	-0.9716	0.1838		0.6321	0.02485	0.1273	0.8164	0.1713	0.9126	2.88e-07	0.3321		FW00000000	FRS000020	WRS000000
TraesCS1A01G248700	tr|W4ZRP3|W4ZRP3_WHEAT	CASP-like protein		Bradi1g29070	AT4G15610.1&Uncharacterised protein family (UPF0497)&LOC_Os07g26110.1&membrane associated DUF588 domain containing protein, putative, expressed	AT3G06390	Uncharacterized protein family (UPF0497)		8.54296	10.7821	6.77067	7.76541	5.92633	6.50736	5.20687	6.93396	1.85647	2.72264	2.79293	1.17311	2.09314	1.34485	1.44106	0.817651		C1	1171		7.0297	7.7174	4.076	6.8754	4.0468	5.4755	4.1373	6.8338		6.479e-16	6.575e-20	2.787e-07	5.773e-14	5.02e-07	1.563e-09	2.979e-06	5.167e-12		FW11110001	FRS022222	WRS000000
TraesCS1A01G248800	tr|A0A1E5VEK0|A0A1E5VEK0_9POAL	Protein WEAK CHLOROPLAST MOVEMENT UNDER BLUE LIGHT 1		Bradi1g60510	AT2G26570.1&Plant protein of unknown function (DUF827)&LOC_Os03g27800.1&paramyosin, putative, expressed	-	-		9.32912	10.265	8.02583	8.50198	8.08472	8.21707	7.1129	8.44953	7.48981	6.97143	6.96553	6.7303	7.17511	6.65246	7.88445	7.30172		C6	0		1.8435	3.428	1.0608	1.7768	0.9101	1.5649	-0.7763	1.1484		9.322e-11	1.371e-29	0.0001982	5.952e-10	0.001271	5.453e-08	0.006161	4.947e-05		FW11110101	FRS222222	WRS000000
TraesCS1A01G249100	tr|A0A1D5RYH2|A0A1D5RYH2_WHEAT	Kinesin-like protein		Bradi2g26100	AT5G27550.1&P-loop containing nucleoside triphosphate hydrolases superfamily protein&LOC_Os05g33030.1&kinesin motor domain containing protein, putative, expressed	AT5G27550	P-loop containing nucleoside triphosphate hydrolases superfamily protein		6.92667	6.10686	7.35847	7.01657	7.27103	7.83862	6.57319	7.54239	7.58384	7.3994	7.53185	8.28795	8.00829	8.46637	7.51247	8.28461		C14	0		-0.7551	-1.1146	-0.1762	-1.274	-0.7382	-0.631	-0.9513	-0.7448		0.001405	0.0001141	0.4124	3.695e-09	0.0005468	0.00269	1.331e-05	0.0004666		FW02020000	FRS000101	WRS000100
TraesCS1A01G249300	tr|B9H885|B9H885_POPTR	Cyclin family protein		Bradi2g26090	AT3G05327.1&Cyclin family protein&LOC_Os05g33040.1&cyclin, putative, expressed	AT3G05327	Cyclin family protein		5.44865	5.42775	5.3075	5.28866	6.7504	6.42511	6.39624	5.41845	6.52168	6.55607	6.15057	5.82623	6.59072	6.72538	6.00029	6.04166		C2	0		-1.2662	-0.964	-0.8493	-0.5805	0.1646	-0.304	0.4003	-0.6274		8.233e-05	0.007499	0.00308	0.04985	0.537	0.2624	0.1439	0.03128		FW00000000	FRS001000	WRS000000
TraesCS1A01G249600	tr|B6T6U1|B6T6U1_MAIZE	Endo-1,3;1,4-beta-D-glucanase		Bradi2g26040	AT3G23600.1&alpha/beta-Hydrolases superfamily protein&LOC_Os05g33100.1&endo-1,3;1,4-beta-D-glucanase precursor, putative, expressed	AT3G23600	alpha/beta-Hydrolases superfamily protein		8.39094	7.28966	9.00419	8.20602	8.78069	8.52241	8.72315	8.4904	9.77842	8.96133	9.3404	8.98866	9.49649	9.00662	9.49888	9.47794		C3	0		-1.3775	-1.6309	-0.3359	-0.7803	-0.7154	-0.4826	-0.7762	-0.9881		1.365e-12	1.139e-12	0.07007	3.68e-05	0.0001163	0.0101	2.788e-05	1.325e-07		FW22000000	FRS000101	WRS000000
TraesCS1A01G249700	tr|B4FHX7|B4FHX7_MAIZE	1,4-beta-D-glucanase		-	-	-	-		0	0	0.32876	0	8.49502	8.94963	0	0	2.18803	0	0	0	7.2098	7.39499	0.327994	0		C32	29		-2.6279	0	0.7329	0	1.2852	1.56	-1.1119	0		0.02394	1	0.6203	1	1.496e-06	5.926e-09	0.4523	1		FW00001100	FRS001100	WRS001100
TraesCS1A01G250300	tr|A0A103XHE8|A0A103XHE8_CYNCS	Cytochrome b-c1 complex subunit 9		Bradi2g25984	AT3G52730.1&ubiquinol-cytochrome C reductase UQCRX/QCR9-like family protein&LOC_Os05g33210.2&cytochrome b-c1 complex subunit 9, putative, expressed	AT3G52730	ubiquinol-cytochrome C reductase UQCRX/QCR9-like family protein		7.37065	7.39737	7.4382	7.19689	7.85008	7.36744	7.86176	6.82111	6.42541	6.93069	7.22066	6.89672	7.12933	6.8285	6.38222	6.32256		C1	0		0.9839	0.4787	0.2167	0.2937	0.7157	0.5422	1.4782	0.4988		0.03346	0.3201	0.6312	0.5179	0.1118	0.232	0.001108	0.2756		FW00000010	FRS000000	WRS000000
TraesCS1A01G250400	tr|B9HXF1|B9HXF1_POPTR	Glycine-rich family protein		Bradi2g12610	AT3G06780.1&glycine-rich protein&LOC_Os01g24440.1&glycine-rich protein, putative, expressed	-	-		5.55852	6.99096	5.94271	5.979	5.53118	5.91106	6.08843	5.35409	4.32431	4.62955	5.0088	3.97108	4.6599	4.87531	4.41706	3.97293		C1	97		1.3848	2.1382	0.9375	1.9864	0.8723	1.0418	1.6929	1.4123		0.02405	0.0007046	0.1074	0.0009389	0.1356	0.07543	0.003953	0.01908		FW01000000	FRS000002	WRS000000
TraesCS1A01G251200	tr|B9I7Z2|B9I7Z2_POPTR	Thylakoid lumen 18.3 kDa family protein		Bradi2g25910	AT1G54780.1&thylakoid lumen 18.3 kDa protein&LOC_Os05g33280.1&thylakoid lumen protein, putative, expressed	AT1G54780	thylakoid lumen 18.3 kDa protein		5.79983	5.02067	6.33646	5.82335	6.47385	6.48602	7.64764	5.12149	6.62694	6.62929	6.17	5.49636	7.53807	6.91665	5.67014	5.09911		C20	0		-0.76	-1.6864	0.1634	0.3173	-1.0447	-0.4187	1.9452	0.0223		0.3119	0.03527	0.825	0.6703	0.1558	0.5701	0.008419	0.9763		FW00000010	FRS000000	WRS000000
TraesCS1A01G251400	tr|A0A0K9NJX5|A0A0K9NJX5_ZOSMR	Oxidoreductase, 2OG-Fe(II) oxygenase family protein		Bradi2g25887	AT4G02940.1&oxidoreductase, 2OG-Fe(II) oxygenase family protein&LOC_Os05g33310.1&oxidoreductase, 2OG-Fe oxygenase family protein, putative, expressed	AT4G02940	oxidoreductase%2C 2OG-Fe(II) oxygenase family protein		9.52327	9.7086	9.20867	9.41754	9.17993	9.00909	9.47224	9.36418	8.49517	8.39317	8.81305	8.67197	8.91145	8.34296	9.0135	8.75012		C1	96		1.0583	1.321	0.3942	0.7441	0.2662	0.6676	0.4594	0.6139		1.597e-10	1.459e-13	0.01372	3.731e-06	0.09444	4.041e-05	0.003763	0.0001287		FW11000000	FRS000000	WRS000000
TraesCS1A01G251600	AT4G15470.1	Bax inhibitor-1 family protein		Bradi2g25870	AT4G15470.1&Bax inhibitor-1 family protein&LOC_Os05g33360.1&transmembrane BAX inhibitor motif-containing protein, putative, expressed	AT4G15470	Bax inhibitor-1 family protein		10.1709	10.9184	9.88581	9.91118	9.75724	9.5884	9.89897	9.70756	9.38077	9.76196	9.729	9.69554	9.71865	9.57173	9.59546	9.43849		C13	0		0.7988	1.1524	0.1569	0.212	0.0376	0.0187	0.3032	0.2685		2.915e-05	3.861e-09	0.404	0.2606	0.8415	0.9212	0.1066	0.1551		FW01000000	FRS000202	WRS000000
TraesCS1A01G253000	tr|A9PE20|A9PE20_POPTR	Methyl-CpG-binding domain-containing family protein		Bradi2g25777	AT4G22745.1&methyl-CPG-binding domain 1&LOC_Os05g33550.1&methyl-binding domain protein MBD, putative, expressed	AT4G22745	methyl-CPG-binding domain 1		7.24158	6.55349	7.57958	7.77126	7.72002	7.91385	7.50334	7.67133	8.02419	8.09231	7.97192	8.12647	7.94012	8.38489	7.97819	8.17657		C14	0		-0.8219	-1.535	-0.3931	-0.3532	-0.22	-0.4707	-0.4717	-0.5053		6.614e-07	1.043e-12	0.006277	0.01415	0.1224	0.0008378	0.0009439	0.0004641		FW02000000	FRS010101	WRS000000
TraesCS1A01G253200	tr|A0A1D5RX09|A0A1D5RX09_WHEAT	Pyruvate, phosphate dikinase		-	-	-	-		8.46196	10.337	7.43127	10.3491	8.08907	10.8949	7.9528	10.8175	7.54661	11.7825	7.9269	11.0146	7.05066	11.5924	6.80474	11.0989		C22	0		0.895	-1.4233	-0.4885	-0.6546	1.0256	-0.6856	1.1356	-0.2766		0.1374	0.01747	0.4157	0.2727	0.08744	0.2504	0.05892	0.643		FW00000000	FRS000000	WRS000000
TraesCS1A01G253400	tr|A0A1D5RX10|A0A1D5RX10_WHEAT	Pyruvate, phosphate dikinase		Bradi2g25745	AT4G15530.5&pyruvate orthophosphate dikinase&LOC_Os05g33570.1&pyruvate, phosphate dikinase, chloroplast precursor, putative, expressed	AT4G15530	pyruvate orthophosphate dikinase		10.9087	12.5243	10.5125	11.0838	9.6307	11.2201	9.99315	11.4913	10.2678	11.8923	10.6766	11.4402	10.4474	11.6491	10.7493	11.5771		C5	0		0.6405	0.6334	-0.1635	-0.3555	-0.8147	-0.4275	-0.7535	-0.0855		0.0181	0.01928	0.5444	0.1869	0.002582	0.1123	0.005223	0.7508		FW00000000	FRS022202	WRS000000
TraesCS1A01G253600	tr|A0A199UYX8|A0A199UYX8_ANACO	Pyrophosphate-energized vacuolar membrane proton pump		Bradi2g12540	AT1G15690.1&Inorganic H pyrophosphatase family protein&LOC_Os01g23580.1&inorganic H+ pyrophosphatase, putative, expressed	-	-		5.50402	7.26837	4.28015	5.10685	5.32672	5.19653	4.10721	3.96941	0.394697	0.394075	0	0.633881	1.34897	1.11572	1.37727	1.6175		C1	848		6.5516	7.4111	6.2229	5.5294	4.4566	4.7205	3.2523	2.7345		9.477e-09	2.05e-12	1.478e-07	6.142e-08	3.402e-09	9.368e-08	7.055e-05	0.0005351		FW01000000	FRS020202	WRS000000
TraesCS1A01G254200	tr|A0A1D1XGV7|A0A1D1XGV7_9ARAE	Breast carcinoma-amplified sequence 3		Bradi2g25677	AT1G54710.1&homolog of yeast autophagy 18 (ATG18) H&LOC_Os05g33610.2&expressed protein	AT1G54710	autophagy 18h-like protein		10.7192	11.5208	9.76594	10.1949	9.987	9.9395	9.23467	9.93009	9.65968	9.6996	9.72632	9.61588	9.55733	9.66807	9.50808	9.86156		C10	0		1.0575	1.8221	0.039	0.5813	0.4306	0.2681	-0.2722	0.0683		1.501e-10	1.029e-26	0.8115	0.0003828	0.008285	0.1014	0.09729	0.676		FW11000000	FRS020222	WRS000000
TraesCS1A01G254400	tr|A0A061EMS6|A0A061EMS6_THECC	PH-response transcription factor pacC/RIM101 isoform 2		Bradi2g25640	AT4G15545.1LOC_Os05g33620.1&expressed protein	AT4G15545	PH-response transcription factor		7.10326	6.19618	6.56582	6.57155	7.53725	6.80061	7.64451	6.99343	8.10391	8.31633	7.42487	7.32532	7.7798	7.47897	7.72524	7.91106		C2	0		-1.0476	-2.2648	-0.861	-0.7638	-0.2428	-0.6809	-0.087	-0.9208		2.549e-05	1.125e-13	0.0003199	0.001623	0.2946	0.004308	0.7065	9.895e-05		FW22000000	FRS000000	WRS000000
TraesCS1A01G255000	tr|G7I2T4|G7I2T4_MEDTR	Transducin/WD-like repeat-protein		Bradi2g25610	AT4G03020.2&transducin family protein / WD-40 repeat family protein&LOC_Os05g33710.1&WD domain, G-beta repeat domain containing protein, expressed	AT4G03020	transducin family protein / WD-40 repeat family protein		6.73597	6.76639	6.90172	6.80288	7.1661	6.67017	7.11788	7.20542	7.92103	7.58709	7.50124	7.31581	7.30154	7.03614	7.64522	7.53416		C29	0		-1.2249	-0.7391	-0.6005	-0.506	-0.1321	-0.3779	-0.542	-0.3299		3.574e-11	0.0006624	0.0002125	0.00255	0.4094	0.02627	0.0005776	0.04166		FW20000000	FRS000000	WRS000000
TraesCS1A01G255100	tr|A0A142IKH6|A0A142IKH6_9ASPA	Gibberellin receptor GID1a		Bradi2g25600	AT5G27320.1&alpha/beta-Hydrolases superfamily protein&LOC_Os05g33730.1&gibberellin receptor GID1L2, putative, expressed	AT5G27320	alpha/beta-Hydrolases superfamily protein		7.09548	8.83965	7.28496	8.47012	7.22737	7.48631	8.08078	7.77759	5.2634	6.99717	6.81034	7.22661	6.21339	6.35149	6.83739	7.33277		C1	0		1.8917	1.8269	0.4724	1.2302	1.0093	1.1362	1.2376	0.4422		6.806e-05	0.0001001	0.2975	0.00637	0.0264	0.01273	0.00612	0.3273		FW11010010	FRS000200	WRS100010
TraesCS1A01G255400	tr|B6UAB9|B6UAB9_MAIZE	Lipase		Bradi2g25570	AT1G10740.4&alpha/beta-Hydrolases superfamily protein&LOC_Os05g33820.1&lipase, putative, expressed	AT1G10740	alpha/beta-Hydrolases superfamily protein		8.60998	9.91413	7.61618	8.62412	8.30343	8.35423	7.85882	8.28942	7.72016	7.07525	7.30342	7.02219	7.23144	7.06318	7.51576	7.99975		C6	0		0.8911	2.929	0.3114	1.6049	1.0747	1.2927	0.3402	0.289		0.0006344	5.451e-26	0.229	5.957e-10	2.641e-05	6.175e-07	0.1846	0.2572		FW01011100	FRS220202	WRS000001
TraesCS1A01G255900	tr|B9HPT6|B9HPT6_POPTR	Ubiquitin-associated domain-containing family protein		Bradi2g25540	AT2G26920.1&Ubiquitin-associated/translation elongation factor EF1B protein&LOC_Os05g33850.1&UBA/TS-N domain containing protein, expressed	AT2G26920	Ubiquitin-associated/translation elongation factor EF1B protein		8.57365	8.9676	8.02114	8.30157	8.15001	8.18476	7.76654	8.02098	7.51153	7.53157	7.55043	7.54464	7.43393	7.57603	7.56526	7.64567		C1	771		1.0918	1.4368	0.4697	0.758	0.7201	0.6048	0.2081	0.3766		1.249e-11	7.163e-16	0.002242	9.154e-07	2.119e-06	8.836e-05	0.1749	0.01476		FW11000000	FRS000000	WRS000000
TraesCS1A01G256200	tr|A0A061ELQ9|A0A061ELQ9_THECC	RAN GTPase activating protein 2		Bradi3g36420	AT3G63130.1&RAN GTPase activating protein 1&LOC_Os05g46560.2&RAN GTPase-activating protein 1, putative, expressed	AT3G63130	RAN GTPase activating protein 1		6.63941	5.64002	7.17625	6.61942	6.76217	6.86193	6.91171	6.86843	7.14493	6.59262	7.06896	7.44116	7.21155	7.29315	7.1471	7.4119		C3	0		-0.4275	-1.1038	0.1068	-0.8161	-0.4466	-0.4403	-0.2423	-0.5478		0.03955	0.0002062	0.5596	1.448e-05	0.01558	0.0176	0.1841	0.00321		FW00000000	FRS000101	WRS000000
TraesCS1A01G256800	tr|B9GX96|B9GX96_POPTR	Microtubule associated family protein		Bradi2g25500	AT4G26760.1&microtubule-associated protein 65-2&LOC_Os05g33890.1&microtubule associated protein, putative, expressed	-	-		7.09474	5.33048	7.50344	6.98005	7.46846	7.26045	6.53618	6.84981	7.93907	6.93936	7.96001	7.98126	8.17892	8.00492	7.80396	7.74738		C3	0		-0.9469	-1.4316	-0.4571	-0.9957	-0.711	-0.7521	-1.2734	-0.8993		0.0008908	8.587e-05	0.08836	0.0002531	0.007926	0.00532	2.881e-06	0.001025		FW02000020	FRS010101	WRS000000
TraesCS1A01G257200	sp|Q2SF13|FTSH_HAHCH	ATP-dependent zinc metalloprotease FtsH		-	-	-	-		13.2903	14.005	11.8647	12.2892	12.0725	11.9347	11.0318	11.8461	7.13758	7.37508	7.90649	8.04342	6.98452	7.39372	8.32961	7.30215		C1	3399		6.1401	6.6087	3.9411	4.225	5.0653	4.5207	2.69	4.5255		1.156e-69	3.932e-76	2.793e-30	1.542e-34	1.226e-48	7.034e-39	5.117e-15	4.721e-39		FW11111111	FRS222222	WRS000010
TraesCS1A01G257300	tr|Q5QPZ4|Q5QPZ4_WHEAT	Glycosyltransferase		Bradi2g25450	AT3G18170.1&Glycosyltransferase family 61 protein&LOC_Os03g37010.3&glycosyltransferase, putative, expressed	-	-		10.6681	11.0833	9.48723	9.8318	9.78368	9.35298	9.37376	9.37224	6.66366	7.87383	7.45393	7.58742	6.97512	6.87292	6.85422	7.09694		C1	1209		3.9876	3.177	2.017	2.2214	2.7864	2.4623	2.5024	2.2581		3.129e-17	2.432e-11	1.678e-05	2.141e-06	2.719e-09	1.711e-07	1.02e-07	1.523e-06		FW11111111	FRS020222	WRS000000
TraesCS1A01G257700	AT3G16210.1	F-box family protein		Bradi2g25440	LOC_Os09g17190.1&OsFBX320 - F-box domain containing protein, expressed	-	-		7.75647	9.22807	4.73425	5.08871	5.86576	5.68364	4.63701	5.14219	0.502602	2.52391	0	0.557484	0.406899	1.15905	0	0.834954		C1	1151		8.789	7.3893	6.7197	5.5765	6.972	5.222	6.6869	5.2359		1.747e-16	2.566e-27	2.014e-09	4.266e-09	7.328e-14	2.566e-11	2.354e-09	7.099e-10		FW11000000	FRS222222	WRS000000
TraesCS1A01G258100	tr|B6SXT0|B6SXT0_MAIZE	BZIP transcription factor		Bradi2g25400	AT2G40950.1&Basic-leucine zipper (bZIP) transcription factor family protein&LOC_Os05g34050.1&bZIP transcription factor domain containing protein, expressed	AT2G40950	Basic-leucine zipper (bZIP) transcription factor family protein		7.70071	8.28014	7.19125	7.83141	7.35316	8.05838	7.33315	7.70995	7.41324	8.85129	7.19292	7.97939	7.35635	8.44542	7.1411	7.81767		C5	0		0.2739	-0.535	-0.0023	-0.1602	0.0005	-0.3843	0.1949	-0.1063		0.1428	0.005465	0.9896	0.3481	0.9975	0.02136	0.2656	0.5365		FW00000000	FRS000000	WRS000000
TraesCS1A01G258800	tr|A0A1D5RW77|A0A1D5RW77_WHEAT	Tubulin beta chain		Bradi2g10970	AT5G12250.1&beta-6 tubulin&LOC_Os01g18050.1&tubulin/FtsZ domain containing protein, putative, expressed	AT5G12250	beta-6 tubulin		9.66684	8.27105	11.2323	10.1902	10.5248	10.1958	11.9417	11.0405	11.5224	11.0059	12.1099	11.8246	11.5404	11.3263	12.1202	11.3013		C3	0		-1.8625	-2.6963	-0.8724	-1.6249	-1.0096	-1.1238	-0.1775	-0.2593		2.168e-07	4.065e-13	0.01443	5.346e-06	0.00467	0.001649	0.6185	0.4675		FW22022200	FRS110111	WRS000000
TraesCS1A01G259000	tr|A0A0M4LB00|A0A0M4LB00_MORAL	Isopentenyl-diphosphate delta-isomerase		Bradi2g25360	AT3G02780.1&isopentenyl pyrophosphate:dimethylallyl pyrophosphate isomerase 2&LOC_Os05g34180.1&hydrolase, NUDIX family, domain containing protein, expressed	AT5G16440	isopentenyl diphosphate isomerase 1		8.56283	8.70803	7.45602	7.39333	7.29549	7.22795	7.27495	7.49878	6.94927	6.74747	6.89082	6.86387	6.72467	6.77424	6.83856	7.06582		C1	0		1.6082	1.9405	0.5663	0.5317	0.5736	0.4455	0.4445	0.4345		2.146e-18	9.065e-21	0.00161	0.003609	0.00138	0.01556	0.0132	0.01549		FW11000000	FRS222222	WRS000000
TraesCS1A01G259100	sp|C1D1Y6|DNLJ1_DEIDV	DNA ligase 1		-	-	-	-		2.6036	3.95561	7.26273	7.37017	8.09656	7.56136	8.70959	7.58387	3.80142	3.50785	7.81575	7.33647	7.73956	7.36788	8.19515	7.91584		C7	67		-0.8548	0.6216	-0.5512	0.0359	0.3589	0.1993	0.5131	-0.3324		0.1298	0.3266	0.09068	0.9129	0.2667	0.5422	0.1103	0.3071		FW00000000	FRS111111	WRS111111
TraesCS1A01G259200	tr|B9H8S4|B9H8S4_POPTR	Transcription elongation factor-related family protein		Bradi2g25350	AT5G05140.1&Transcription elongation factor (TFIIS) family protein&LOC_Os05g34210.1&expressed protein	AT5G05140	Transcription elongation factor (TFIIS) family protein		10.7939	10.9762	9.12269	9.37112	9.59153	9.25838	8.97088	9.29272	8.46928	8.00834	7.74581	7.95807	7.58633	7.67224	8.01636	8.22536		C1	90		2.3229	3.0082	1.3759	1.4171	2.0047	1.5826	0.9544	1.0668		1.064e-22	1.977e-33	7.928e-09	2.713e-09	2.642e-17	3.801e-11	5.77e-05	6.749e-06		FW11111101	FRS222222	WRS000000
TraesCS1A01G259500	tr|A0A0U2S1V9|A0A0U2S1V9_ORYSA	NBS-LRR-like resistance protein		Bradi2g25327	AT3G14470.1&NB-ARC domain-containing disease resistance protein&LOC_Os05g34220.2&vrga1, putative, expressed	-	-		8.35813	8.66855	7.01738	7.1286	7.16104	6.68393	6.74005	6.99228	6.35259	5.26727	5.70457	5.5367	5.46535	4.90844	6.1504	5.51993		C1	55		2.0294	3.6209	1.3235	1.6009	1.7171	1.8067	0.594	1.4882		1.859e-17	8.112e-35	5.32e-08	1.189e-10	7.754e-13	1.179e-11	0.0122	1.878e-09		FW11111101	FRS222222	WRS000000
TraesCS1A01G259600	tr|D4QD70|D4QD70_DIACA	Receptor-like kinase		Bradi2g25320	AT5G48380.1&BAK1-interacting receptor-like kinase 1&LOC_Os05g34270.1&inactive receptor kinase At1g27190 precursor, putative, expressed	AT5G48380	BAK1-interacting receptor-like kinase 1		10.4756	10.0138	9.4022	9.39513	9.92311	9.5972	9.37977	9.36553	9.18698	8.07924	8.2336	8.33614	8.16825	7.78838	9.09193	8.63621		C1	122		1.2853	1.9504	1.1675	1.0578	1.7548	1.8043	0.2869	0.7286		1.964e-08	1.836e-15	3.688e-07	4.27e-06	1.477e-14	6.686e-15	0.2073	0.001464		FW11111100	FRS200020	WRS002000
TraesCS1A01G259700	tr|U3GNZ9|U3GNZ9_9ROSI	EG2771		Bradi2g30370	AT5G14910.1&Heavy metal transport/detoxification superfamily protein &LOC_Os05g27100.1&expressed protein	AT5G14910	Heavy metal transport/detoxification superfamily protein		6.10089	4.63114	6.14707	5.3145	6.12521	5.84551	6.52115	5.76981	6.98489	6.33481	6.96176	6.62066	7.14879	6.72319	6.84617	6.89983		C2	0		-1.0712	-2.6845	-0.8164	-1.3229	-1.0287	-0.8872	-0.3272	-1.1383		0.0009445	8.162e-08	0.005902	2.272e-05	0.0005181	0.003351	0.2639	0.000185		FW20002002	FRS000000	WRS000000
TraesCS1A01G259800	tr|W4ZQX2|W4ZQX2_WHEAT	Beta-hexosaminidase		Bradi2g25310	AT1G65590.1&beta-hexosaminidase 3&LOC_Os05g34320.2&beta-hexosaminidase precursor, putative, expressed	AT1G65590	beta-hexosaminidase 3		8.7372	8.01417	9.36498	9.37987	9.41698	9.45762	9.33234	9.10567	9.32733	9.79206	10.0193	10.2272	9.79952	10.0339	9.23746	9.92939		C4	0		-0.6375	-1.6569	-0.6533	-0.8475	-0.3809	-0.5761	0.0961	-0.8237		0.0006276	8.491e-16	0.0002236	1.75e-06	0.03145	0.001146	0.5886	3.788e-06		FW02000000	FRS010100	WRS000000
TraesCS1A01G259900	tr|I1HJD9|I1HJD9_BRADI	Serine/threonine-protein kinase		Bradi2g25280	AT2G19130.1&S-locus lectin protein kinase family protein&LOC_Os01g66640.1&S-domain receptor-like protein kinase, putative, expressed	AT2G19130	S-locus lectin protein kinase family protein		9.57457	11.1013	7.28687	7.87541	3.73658	4.29965	7.39693	7.31737	2.82334	2.76037	4.34295	4.55639	4.0177	3.36955	4.00862	3.53122		C1	0		6.8971	8.023	2.9803	3.3289	-0.3086	0.9994	3.438	3.8587		3.934e-37	5.692e-44	3.437e-10	1.786e-12	0.5491	0.06058	8.39e-13	7.2e-15		FW11110011	FRS222222	WRS000000
TraesCS1A01G260300	tr|A0A0K9NWP2|A0A0K9NWP2_ZOSMR	Thioredoxin superfamily protein		Bradi2g25250	AT2G31840.1&Thioredoxin superfamily protein&LOC_Os05g34470.1&expressed protein	AT2G31840	Thioredoxin superfamily protein		6.19411	5.28454	6.668	5.50456	6.63227	6.13953	6.90975	6.67661	7.19697	6.5171	6.83565	6.3115	7.33487	6.39654	7.50933	6.33345		C3	0		-1.1309	-1.4909	-0.1691	-0.8351	-0.7073	-0.2716	-0.6024	0.3466		4.898e-05	4.344e-05	0.4982	0.002028	0.004204	0.2957	0.01319	0.1755		FW20000000	FRS000001	WRS000000
TraesCS1A01G260500	tr|A0A1D5RQC7|A0A1D5RQC7_WHEAT	DNA topoisomerase 2		-	-	-	-		7.74598	5.89653	9.22271	8.28077	8.41842	8.53707	8.01788	8.4734	9.67023	8.69957	9.61646	9.62841	9.84486	9.45345	9.63858	9.0843		C4	0		-1.9997	-2.754	-0.3938	-1.3452	-1.4262	-0.9166	-1.6214	-0.6107		1.421e-17	1.615e-19	0.0732	1.444e-09	1.157e-10	3.512e-05	2.558e-13	0.006082		FW22022020	FRS110101	WRS000000
TraesCS1A01G260800	tr|Q5Q0C3|Q5Q0C3_ARATH	Fission regulator-like protein		-	-	-	-		0	5.39718	0.32876	4.58051	1.75819	5.27815	3.18225	4.74272	0	7.85525	1.15303	4.20126	0.406899	6.33775	0.629473	5.1598		C5	0		0	-2.4608	-1.6111	0.3674	2.3935	-1.0344	3.5175	-0.414		1	0.009842	0.2495	0.6949	0.05669	0.2599	0.003236	0.6552		FW02000000	FRS000000	WRS020002
TraesCS1A01G261100	AT5G07610.1	F-box family protein		-	-	-	-		6.02375	7.20996	4.7298	4.98937	5.73275	4.74514	4.21814	4.64418	0	0.394075	0	1.08032	0.267676	0	0	0		C1	2726		7.9229	7.4135	6.7683	4.6455	7.4712	6.6287	6.3002	6.7309		1.478e-11	1.99e-12	7.659e-09	1.295e-07	2.174e-11	1.558e-08	7.975e-08	1.005e-08		FW01000000	FRS020202	WRS000000
TraesCS1A01G261400	tr|A0A1D5RVW8|A0A1D5RVW8_WHEAT	MLO-like protein		Bradi2g25190	AT4G02600.2&Seven transmembrane MLO family protein&LOC_Os01g66510.1&MLO domain containing protein, putative, expressed	AT4G02600	Seven transmembrane MLO family protein		8.60538	10.4353	7.84942	8.61397	8.41051	8.72565	8.19368	8.52748	8.23232	7.48124	7.71545	7.80793	7.8146	7.88788	8.12411	8.22229		C6	0		0.336	2.936	0.1355	0.8073	0.5974	0.84	0.0662	0.3047		0.1588	5.861e-32	0.5649	0.0005646	0.01017	0.0003182	0.7756	0.1901		FW01000000	FRS020202	WRS000000
TraesCS1A01G262300	tr|A0A1E5WCU9|A0A1E5WCU9_9POAL	Protein root UVB sensitive 6		Bradi2g25097	AT5G49820.1&Protein of unknown function, DUF647&LOC_Os05g34650.2&DUF647 domain containing protein, putative, expressed	AT5G49820	root UVB sensitive protein (Protein of unknown function%2C DUF647)		10.2032	10.5761	9.29197	9.52771	9.48335	9.83592	9.34426	9.7907	9.5514	9.50668	8.97884	9.42531	9.16203	9.68656	9.33323	9.73405		C10	0		0.6388	1.0826	0.3121	0.1019	0.3224	0.148	0.0118	0.0568		5.641e-05	7.562e-11	0.04769	0.5164	0.03923	0.3419	0.9398	0.7153		FW01000000	FRS020000	WRS000000
TraesCS1A01G262700	tr|A0A023RCJ3|A0A023RCJ3_MUSAC	AGAMOUS-like MADS-box transcription factor		Bradi2g25090	AT4G09960.1&K-box region and MADS-box transcription factor family protein &LOC_Os01g66290.1&OsMADS21 - MADS-box family gene with MIKCc type-box, expressed	-	-		6.65272	5.73124	7.06253	6.82567	7.11606	6.73514	6.77877	6.43555	6.73896	6.63881	6.85568	6.71278	7.29288	6.64209	6.65039	6.37192		C19	0		-0.1148	-0.9265	0.2137	0.1134	-0.1776	0.1054	0.121	0.0616		0.6071	0.001935	0.274	0.5733	0.3519	0.6014	0.5396	0.7678		FW00000000	FRS010100	WRS000000
TraesCS1A01G262800	tr|G7JN47|G7JN47_MEDTR	Transmembrane protein, putative		Bradi2g25080	AT1G09645.1LOC_Os05g34680.2&expressed protein	AT1G57765	transmembrane protein		6.37272	7.31927	5.58041	5.88553	6.15275	5.77402	6.39429	5.20835	4.92041	5.43996	4.91556	4.95569	4.6617	4.90569	4.70179	4.85201		C1	2		1.5557	1.9451	0.6768	0.9098	1.5181	0.897	1.7372	0.3687		4.332e-06	3.825e-08	0.0372	0.005065	1.561e-06	0.006094	5.67e-08	0.2719		FW01000000	FRS020202	WRS000000
TraesCS1A01G262900	tr|A0A1E5W211|A0A1E5W211_9POAL	GDSL esterase/lipase		Bradi2g25070	AT1G71691.2&GDSL-like Lipase/Acylhydrolase superfamily protein&LOC_Os05g34700.1&GDSL-like lipase/acylhydrolase, putative, expressed	-	-		5.86062	3.18861	7.39323	6.02205	6.35896	5.4603	7.24183	5.82175	6.10674	4.7514	7.08665	6.29721	7.20719	5.30759	6.73661	5.3764		C11	0		-0.1302	-1.4718	0.3057	-0.2745	-0.8514	0.15	0.5054	0.4491		0.7629	0.02064	0.4446	0.5053	0.03492	0.724	0.2076	0.2859		FW00000000	FRS100010	WRS001000
TraesCS1A01G263000	tr|A0A199W1X3|A0A199W1X3_ANACO	UPF0301 protein		Bradi2g25060	AT1G33780.1&Protein of unknown function (DUF179)&LOC_Os05g34720.1&transcriptional regulator, putative, expressed	AT1G33780	electron transporter%2C putative (DUF179)		7.38092	7.23214	7.26673	7.06649	7.99657	7.47883	8.47452	7.37842	8.43846	8.38607	7.99506	7.69405	8.03315	7.92053	8.18968	7.80081		C2	0		-1.1241	-1.3172	-0.7307	-0.6253	-0.0305	-0.4461	0.2821	-0.4239		9.573e-10	1.515e-09	1.57e-05	0.0003464	0.8528	0.008454	0.08129	0.0135		FW22000000	FRS000010	WRS000000
TraesCS1A01G263200	tr|G7J2J2|G7J2J2_MEDTR	TPX2 (Targeting protein for Xklp2) family protein		Bradi2g25040	AT3G26050.1&TPX2 (targeting protein for Xklp2) protein family&LOC_Os05g34760.1&expressed protein	-	-		7.7709	6.79781	8.18718	7.67343	7.80339	7.7131	7.85936	7.87365	8.71898	8.04716	8.60965	8.34739	8.61221	8.24369	8.52811	8.07855		C3	0		-0.9837	-1.2604	-0.4238	-0.6701	-0.8114	-0.541	-0.6691	-0.2067		1.336e-09	5.454e-09	0.003785	1.019e-05	4.466e-08	0.000345	5.278e-06	0.1729		FW02000000	FRS000001	WRS000000
TraesCS1A01G263300	tr|M8BK26|M8BK26_AEGTA	Cytochrome c		-	-	AT1G22840	CYTOCHROME C-1		11.2549	11.0167	10.5294	10.3417	11.3325	10.9244	10.528	10.2746	9.44008	9.15557	9.59657	9.39072	9.8013	9.7569	9.47622	9.35579		C1	845		1.8191	1.846	0.9331	0.9507	1.5301	1.1661	1.0517	0.9182		8.919e-28	1.043e-25	1.521e-08	9.937e-09	8.863e-21	1.433e-12	1.772e-10	3.003e-08		FW11001110	FRS000000	WRS000000
TraesCS1A01G263400	tr|G7J7X0|G7J7X0_MEDTR	Zinc finger CCCH domain protein		Bradi2g25017	AT5G63700.1&zinc ion binding;DNA binding&LOC_Os01g66140.1&plus-3 domain containing protein, putative, expressed	AT5G63700	zinc ion binding / DNA binding protein		7.61126	6.26477	8.17593	7.92812	7.97494	8.10171	7.34669	7.8961	8.17972	7.83962	8.60769	8.67352	8.79659	8.72085	8.42868	8.37132		C4	0		-0.6103	-1.6797	-0.4324	-0.7432	-0.8241	-0.6259	-1.0883	-0.4757		0.002459	3.264e-10	0.01898	6.699e-05	8.11e-06	0.0007159	6.178e-09	0.01115		FW02000020	FRS010101	WRS000000
TraesCS1A01G263600	tr|M8CC01|M8CC01_AEGTA	Gibberellin 20 oxidase 2		Bradi2g24980	AT4G25420.1&2-oxoglutarate (2OG) and Fe(II)-dependent oxygenase superfamily protein&LOC_Os05g34854.1&gibberellin 20 oxidase 2, putative, expressed	-	-		4.40833	7.51429	5.82027	7.17565	3.2778	4.32572	7.10503	6.48184	5.05454	7.39737	5.48373	6.10863	4.10561	4.2527	6.19323	6.36486		C27	0		-0.6321	0.0144	0.3388	1.0568	-0.8609	0.0619	0.9117	0.1164		0.2423	0.9766	0.4789	0.02449	0.1129	0.9045	0.05099	0.8047		FW00000000	FRS000210	WRS020200
TraesCS1A01G263700	tr|A0A059ZXH8|A0A059ZXH8_BOENI	NAC domain-containing protein		Bradi2g24987	AT1G01720.1&NAC (No Apical Meristem) domain transcriptional regulator superfamily protein&LOC_Os05g34830.1&No apical meristem protein, putative, expressed	AT1G01720	NAC (No Apical Meristem) domain transcriptional regulator superfamily protein		7.91264	10.6316	6.6665	7.86309	6.54062	7.48846	7.52569	7.49687	5.45049	5.95159	6.25482	5.93053	6.11944	5.72693	6.17078	6.08526		C1	0		2.5079	4.5849	0.4124	1.9241	0.4229	1.7596	1.3528	1.4081		2.529e-07	1.994e-20	0.387	5.526e-05	0.3748	0.000241	0.004334	0.003085		FW11010111	FRS222202	WRS000000
TraesCS1A01G264000	tr|W4ZT36|W4ZT36_WHEAT	DNA helicase		Bradi4g19207	AT1G44900.1&minichromosome maintenance (MCM2/3/5) family protein&LOC_Os11g29380.1&MCM2 - Putative minichromosome maintenance MCM complex subunit 2, expressed	AT1G44900	minichromosome maintenance (MCM2/3/5) family protein		9.06673	7.93414	9.55132	9.13038	9.1334	9.24965	8.98039	9.12164	9.96897	9.74886	9.94752	10.1734	10.1446	10.2323	9.76731	10.1511		C4	0		-0.9253	-1.7992	-0.3959	-1.0425	-1.0107	-0.9812	-0.786	-1.0282		3.096e-05	2.011e-13	0.06758	1.624e-06	3.212e-06	6.099e-06	0.0002949	2.271e-06		FW02022002	FRS010101	WRS000000
TraesCS1A01G264200	tr|I6XGM5|I6XGM5_MAIZE	Required to maintain repression 2		Bradi2g24950	AT1G77270.1LOC_Os05g34920.1&expressed protein	AT4G01170	hypothetical protein		6.02963	3.9906	6.4662	6.12133	6.47397	6.26671	6.54924	5.90925	7.19186	6.53957	6.89807	6.60887	7.10675	6.92313	6.61557	6.81218		C3	0		-1.4541	-3.3102	-0.4331	-0.5091	-0.6362	-0.6694	-0.0621	-0.9119		1.104e-07	9.252e-10	0.06703	0.03817	0.006783	0.005289	0.7924	0.000226		FW20000000	FRS000000	WRS000000
TraesCS1A01G264300	tr|G8DUQ3|G8DUQ3_9ORYZ	PISTILLATA-like MADS-box transcription factor		Bradi2g24940	AT5G20240.1&K-box region and MADS-box transcription factor family protein &LOC_Os05g34940.2&OsMADS4 - MADS-box family gene with MIKCc type-box, expressed	AT5G20240	K-box region and MADS-box transcription factor family protein		8.18825	6.57653	8.52431	7.47441	8.72067	7.81304	8.35341	7.46738	8.81161	8.07593	8.88818	8.29197	9.32534	8.34009	8.59871	8.02505		C11	0		-0.6057	-1.6127	-0.3643	-0.8256	-0.6046	-0.5371	-0.2469	-0.5601		0.0005099	3.261e-11	0.02516	1.367e-06	0.0001756	0.001391	0.1305	0.001145		FW02000000	FRS010101	WRS000000
TraesCS1A01G264400	tr|A7VM41|A7VM41_MARPO	Receptor-like kinase		Bradi2g24930	AT1G11050.1&Protein kinase superfamily protein&LOC_Os05g34950.1&cysteine-rich receptor-like protein kinase 6 precursor, putative, expressed	AT1G11050	Protein kinase superfamily protein		7.99292	7.13626	7.01939	6.97918	7.28067	7.07808	6.70212	7.06121	4.97299	4.07952	4.38574	4.37341	4.77383	4.18184	5.02454	3.94558		C1	1486		3.0881	3.111	2.6592	2.6174	2.527	2.9347	1.6992	3.1789		8.909e-21	7.953e-14	2.382e-15	1.39e-14	1.207e-15	3.292e-17	1.153e-07	1.12e-19		FW11111111	FRS000020	WRS000000
TraesCS1A01G264500	tr|I4IY18|I4IY18_HORVU	Amino acid permease		Bradi2g24910	AT5G09220.1&amino acid permease 2&LOC_Os05g34980.1&amino acid transporter, putative, expressed	AT5G09220	amino acid permease 2		4.88151	2.97397	5.58205	5.06598	5.01114	4.21886	6.11873	5.66999	6.79158	6.27842	6.60462	5.94989	6.36393	5.75441	6.10334	5.94174		C2	0		-1.9121	-3.7033	-1.0249	-0.8922	-1.3693	-1.5551	0.0079	-0.2755		0.0003433	1.741e-06	0.03913	0.07894	0.006617	0.002771	0.9872	0.5831		FW20000000	FRS000000	WRS000000
TraesCS1A01G264900	tr|B9H7L8|B9H7L8_POPTR	F-box family protein		Bradi2g24860	AT1G21410.1&F-box/RNI-like superfamily protein&LOC_Os05g35110.1&OsFBL22 - F-box domain and LRR containing protein, expressed	-	-		6.44221	8.49875	6.18887	7.10015	6.91456	6.96147	6.35746	6.69184	6.60245	6.19579	6.27188	6.03268	6.6828	6.13344	6.55909	6.25321		C6	0		-0.0675	2.52	-0.0758	1.0701	0.2341	0.8372	-0.2102	0.441		0.804	1.014e-18	0.7683	2.951e-05	0.3425	0.001048	0.4027	0.08445		FW01010000	FRS020202	WRS000000
TraesCS1A01G265000	tr|G7LIS6|G7LIS6_MEDTR	Dual specificity phosphatase family protein		Bradi2g11830	AT5G23720.1&dual specificity protein phosphatase family protein&LOC_Os01g20940.1&PHS1, putative, expressed	AT5G23720	dual specificity protein phosphatase family protein		5.924	4.96766	6.50224	6.00207	6.20676	6.11974	6.37964	6.16308	7.2461	6.48639	7.21063	6.93964	7.33851	6.81929	6.86899	6.98978		C3	0		-1.5271	-1.6052	-0.7116	-0.9483	-1.1281	-0.6857	-0.4929	-0.8379		7.77e-14	5.855e-07	3.526e-06	1.845e-08	8.54e-13	3.164e-05	0.001468	4.413e-07		FW20002000	FRS000000	WRS000000
TraesCS1A01G265200	tr|W4ZLL9|W4ZLL9_WHEAT	Bidirectional sugar transporter SWEET		Bradi2g24850	AT1G21460.1&Nodulin MtN3 family protein&LOC_Os05g35140.1&nodulin MtN3 family protein, putative, expressed	-	-		7.47411	9.6037	5.95437	7.31737	4.16781	5.72386	5.26037	6.25061	3.70028	2.77144	1.88451	1.33961	3.11502	2.29462	2.75308	3.4212		C1	20		3.8551	6.5344	4.3789	6.2624	1.1182	3.6448	2.6459	2.8945		3.471e-10	1.68e-21	6.118e-10	2.459e-16	0.07556	9.436e-08	3.82e-05	2.355e-06		FW11010000	FRS222222	WRS000000
TraesCS1A01G265600	tr|Q93VC0|Q93VC0_ZEAMP	Wound-induced protease inhibitor		-	-	-	-		13.9391	15.0236	12.0989	12.6381	12.4009	12.0321	11.1509	11.6088	8.19836	8.41312	8.25663	6.73088	6.87561	6.26683	6.79392	7.15436		C1	2098		5.6808	6.5364	3.8011	5.8427	5.4717	5.7075	4.3155	4.4094		7.079e-31	1.106e-39	1.019e-14	3.912e-32	1.164e-28	1.707e-30	2.515e-18	3.886e-19		FW11111111	FRS222222	WRS022220
TraesCS1A01G265700	tr|Q5YF94|Q5YF94_ZEADI	Wound-induced protease inhibitor		-	-	-	-		11.7678	12.7289	9.47797	10.4425	9.09888	9.06335	8.40045	9.10127	5.74931	6.12772	5.44081	4.72196	3.87355	4.47885	4.25446	5.30161		C1	819		5.9592	6.551	4.004	5.6467	5.2408	4.5559	4.1403	3.7696		1.223e-25	2.656e-29	2.154e-12	1.59e-22	2.037e-19	5.31e-15	1.251e-12	4.049e-11		FW11111111	FRS222222	WRS000000
TraesCS1A01G265800	tr|Q5YF94|Q5YF94_ZEADI	Wound-induced protease inhibitor		Bradi2g24810	LOC_Os01g04040.1&BBTI11 - Bowman-Birk type bran trypsin inhibitor precursor, putative, expressed	-	-		11.0752	11.4851	10.1591	10.6306	11.2918	10.9599	10.2459	9.41923	7.65557	7.25056	8.08695	6.71585	7.87658	6.51989	7.42695	7.35734		C1	1084		3.3761	4.1288	2.0423	3.8548	3.3645	4.3795	2.7797	2.0338		4.158e-09	1.451e-12	0.0003661	2.23e-11	4.208e-09	3.129e-14	1.276e-06	0.0003998		FW11111111	FRS000002	WRS000000
TraesCS1A01G265900	tr|Q5YF94|Q5YF94_ZEADI	Wound-induced protease inhibitor		Bradi2g24820	LOC_Os01g04040.1&BBTI11 - Bowman-Birk type bran trypsin inhibitor precursor, putative, expressed	-	-		9.85709	10.4393	7.93897	7.93052	7.80569	7.33102	6.77601	7.09475	3.76722	4.05493	3.24628	1.90693	2.58571	1.70478	2.15629	2.41828		C1	922		6.1214	6.9388	4.7723	6.148	5.4158	5.905	4.8663	4.848		3.733e-25	8.174e-27	2.077e-15	2.048e-19	6.063e-19	2.459e-16	1.985e-13	4.011e-14		FW11111111	FRS222222	WRS000000
TraesCS1A01G266000	tr|G7IKB6|G7IKB6_MEDTR	Phospholipase A1		-	-	-	-		8.43475	5.83329	8.64026	7.17897	7.76474	5.3142	9.28298	7.07046	8.15014	3.62063	7.84075	6.00193	7.71925	4.22401	8.19996	6.43825		C11	0		0.2968	2.2719	0.7953	1.1829	0.0449	1.0886	1.0766	0.631		0.4686	7.708e-05	0.04987	0.004618	0.912	0.01681	0.007726	0.1277		FW00010010	FRS010001	WRS000000
TraesCS1A01G266100	tr|G7IKB6|G7IKB6_MEDTR	Phospholipase A1		Bradi3g36540	AT4G18550.1&alpha/beta-Hydrolases superfamily protein&LOC_Os05g49840.1&phospholipase, putative, expressed	-	-		8.90606	6.60615	9.18807	8.20017	8.20636	6.91413	9.09735	7.5369	8.38207	5.15618	8.33935	7.11186	7.698	5.24132	8.16588	6.95432		C11	0		0.527	1.4389	0.8455	1.0926	0.5067	1.691	0.9301	0.5821		0.09829	0.0003664	0.007167	0.0006546	0.1094	7.922e-07	0.003111	0.07114		FW00010100	FRS010000	WRS010001
TraesCS1A01G266600	tr|A0A1D5RP74|A0A1D5RP74_WHEAT	Hexosyltransferase		Bradi2g24737	AT3G18660.1&plant glycogenin-like starch initiation protein 1&LOC_Os01g65780.1&glycosyl transferase, putative, expressed	-	-		8.20364	9.46803	7.949	8.9115	7.24945	7.64797	8.14097	8.47721	7.98564	9.17905	8.38036	8.45182	7.85545	8.25095	8.1142	8.95104		C33	0		0.257	0.2402	-0.4325	0.4544	-0.6062	-0.6031	0.0259	-0.4743		0.2784	0.3136	0.05839	0.04524	0.009218	0.00892	0.9096	0.03641		FW00000000	FRS000200	WRS000000
TraesCS1A01G266900	tr|A0A072V8Y3|A0A072V8Y3_MEDTR	Octicosapeptide/phox/Bem1p domain kinase superfamily protein		Bradi2g24710	AT4G05150.1&Octicosapeptide/Phox/Bem1p family protein&LOC_Os05g35260.1&PB1 domain containing protein, expressed	AT5G49920	Octicosapeptide/Phox/Bem1p family protein		7.14065	9.12515	6.7434	7.40537	6.73338	6.97799	6.91901	6.83321	5.9341	6.78069	6.45731	5.49619	6.63623	5.39305	5.74246	5.06173		C1	0		1.2273	2.3437	0.2824	1.8821	0.0953	1.5727	1.1656	1.7594		0.06802	0.000522	0.6709	0.004907	0.8858	0.01896	0.08034	0.008845		FW01010001	FRS000202	WRS000000
TraesCS1A01G267300	tr|A0A0K9P5H4|A0A0K9P5H4_ZOSMR	RNA-binding protein		Bradi2g24690	AT4G10110.1&RNA-binding (RRM/RBD/RNP motifs) family protein&LOC_Os05g35274.2&RNA recognition motif containing protein, putative, expressed	AT4G10110	RNA-binding (RRM/RBD/RNP motifs) family protein		8.33867	9.02314	7.9402	8.30519	8.35768	8.44212	7.99337	8.11028	7.70223	8.04751	7.82667	7.83646	7.91834	8.14921	7.57213	7.83829		C23	0		0.6363	1.0581	0.1101	0.4833	0.4406	0.295	0.4295	0.2721		6.883e-07	9.741e-15	0.346	3.513e-05	8.417e-05	0.00921	0.0002371	0.02059		FW01000000	FRS000002	WRS000000
TraesCS1A01G267800	tr|A0A0K9NND3|A0A0K9NND3_ZOSMR	Adenine nucleotide alpha hydrolases-like superfamily		Bradi2g24460	AT1G44760.1&Adenine nucleotide alpha hydrolases-like superfamily protein&LOC_Os05g35380.1&universal stress protein domain containing protein, putative, expressed	-	-		6.85821	6.2789	7.21089	7.30569	7.04157	6.64209	7.81057	6.63009	6.77484	7.10171	7.79813	7.18058	7.02207	6.71352	6.79766	7.20142		C19	0		0.074	-0.8065	-0.587	0.1234	0.0182	-0.0617	1.0215	-0.5752		0.8032	0.01865	0.03216	0.657	0.9477	0.8279	0.0002101	0.04115		FW00000010	FRS010000	WRS100000
TraesCS1A01G268100	AT2G25810.1	tonoplast intrinsic protein 4;1		Bradi4g40903	LOC_Os05g16395.1&expressed protein	-	-		5.56213	5.506	5.13697	6.75133	5.55171	6.21396	6.11507	6.36573	4.77603	5.92327	5.93389	6.79471	4.86936	6.21302	4.61749	6.98104		C26	0		0.7276	-0.258	-0.8003	-0.0407	0.7061	-0.0035	1.5269	-0.6151		0.1628	0.636	0.1012	0.9318	0.1504	0.9942	0.00196	0.1968		FW00000000	FRS000000	WRS000000
TraesCS1A01G268400	tr|Q8VYH7|Q8VYH7_ORYSA	Isoflavone reductase-like protein		-	-	-	-		6.93907	4.8298	7.66884	6.3718	4.12811	3.89678	8.42171	6.73548	8.07356	7.14848	8.1127	7.06204	4.43371	5.80583	7.86809	6.51001		C27	0		-1.1396	-2.4688	-0.4369	-0.6817	-0.315	-1.9163	0.5448	0.2231		0.07921	0.0006505	0.4954	0.2914	0.6409	0.004275	0.3948	0.7299		FW02000000	FRS002001	WRS002000
TraesCS1A01G268500	tr|A0A0K9P5H6|A0A0K9P5H6_ZOSMR	Phosphatidylinositol transfer protein		Bradi2g24440	AT4G09160.1&SEC14 cytosolic factor family protein / phosphoglyceride transfer family protein&LOC_Os05g35460.1&patellin protein, putative, expressed	AT4G09160	SEC14 cytosolic factor family protein / phosphoglyceride transfer family protein		6.25715	7.27807	6.30493	7.63104	6.5211	8.08778	7.22722	7.63582	6.70885	8.26913	6.61374	7.86838	6.56793	8.47385	6.4711	7.77		C39	0		-0.443	-1.0449	-0.3095	-0.2445	-0.045	-0.3822	0.7581	-0.1336		0.1914	0.002181	0.332	0.4285	0.887	0.211	0.01579	0.6653		FW02000000	FRS000000	WRS000000
TraesCS1A01G268700	tr|A0A072TGP1|A0A072TGP1_MEDTR	C2 calcium/lipid-binding and GRAM domain protein		Bradi2g24410	AT1G22610.1&C2 calcium/lipid-binding plant phosphoribosyltransferase family protein&LOC_Os05g35480.1&anthranilate phosphoribosyltransferase, putative, expressed	-	-		5.99896	5.12833	7.23536	6.60058	6.7307	6.84931	7.17942	6.89528	7.02271	7.73568	7.76312	7.90907	7.33931	7.73304	7.59618	7.57813		C3	0		-1.1624	-2.463	-0.5295	-1.3223	-0.6107	-0.8841	-0.4259	-0.684		8.6e-07	2.967e-15	0.004338	7.236e-12	0.001434	3.183e-06	0.02154	0.0003617		FW22020000	FRS100111	WRS000000
TraesCS1A01G269400	sp|O80436|PTR29_ARATH	Protein NRT1/ PTR FAMILY 5.5		-	-	-	-		5.20969	7.57454	5.13892	6.01969	4.13811	4.55747	6.14485	5.17022	3.2788	5.92859	4.79871	4.67753	3.37118	3.53238	4.04483	3.94428		C13	0		2.1484	1.7173	0.3451	1.318	0.7899	1.0734	2.1246	1.2532		0.001995	0.008512	0.5894	0.03888	0.2367	0.1095	0.0009501	0.05504		FW01000000	FRS000202	WRS000000
TraesCS1A01G269500	sp|O80436|PTR29_ARATH	Protein NRT1/ PTR FAMILY 5.5		Bradi2g24340	AT1G22540.1&Major facilitator superfamily protein&LOC_Os05g35594.1&peptide transporter, putative, expressed	-	-		7.19172	6.77503	7.03405	6.74362	7.07871	6.55433	7.92503	6.60142	6.45521	6.30614	6.68802	6.11026	6.43212	6.08679	6.52391	6.08121		C1	0		0.7709	0.2492	0.3474	0.6236	0.6432	0.4746	1.4005	0.5223		0.05475	0.5708	0.3734	0.116	0.099	0.2322	0.0003098	0.1883		FW00000010	FRS000000	WRS000000
TraesCS1A01G270300	tr|A0A0K9P6L8|A0A0K9P6L8_ZOSMR	Aminotransferase		Bradi2g24300	AT2G22250.3&aspartate aminotransferase&LOC_Os01g65090.1&aminotransferase, classes I and II, domain containing protein, expressed	AT2G22250	aspartate aminotransferase		10.6536	9.79397	9.58512	9.42169	9.76024	9.67034	9.12098	9.58593	8.36771	8.14341	8.29577	8.26577	8.06567	8.20647	8.24356	8.03576		C1	1101		2.2878	1.6103	1.2889	1.1617	1.695	1.4615	0.8803	1.5502		1.49e-27	1.097e-12	6.988e-10	3.228e-08	4.027e-16	3.277e-12	2.609e-05	1.591e-13		FW11111101	FRS200020	WRS000000
TraesCS1A01G270600	tr|A0A1E5WKJ7|A0A1E5WKJ7_9POAL	Embryogenesis-associated protein EMB8		Bradi2g24270	AT1G34340.1&alpha/beta-Hydrolases superfamily protein&LOC_Os05g35730.1&hydrolase, alpha/beta fold family domain containing protein, expressed	-	-		8.01557	8.6436	7.1533	7.41369	6.94686	7.08068	6.91364	7.18817	7.70539	6.9084	7.05028	7.14887	6.90403	7.00577	7.16667	7.32227		C6	0		0.2922	1.6848	0.1021	0.2702	0.0471	0.0756	-0.2539	-0.1337		0.0701	3.978e-20	0.5201	0.08872	0.7686	0.6404	0.1069	0.3999		FW01000000	FRS022222	WRS000000
TraesCS1A01G270700	tr|M7ZZZ8|M7ZZZ8_TRIUA	Subtilisin-like protease		Bradi2g24260	AT1G71950.1&Proteinase inhibitor, propeptide&LOC_Os05g35740.1&subtilisin N-terminal Region family protein, expressed	AT1G71950	Proteinase inhibitor%2C propeptide		10.6283	12.1849	9.47753	10.1618	10.0069	9.77842	9.37601	9.57566	7.773	7.92934	8.21714	8.20511	7.82943	8.13481	8.18213	8.06897		C1	3755		2.8529	4.2164	1.2549	1.9451	2.1668	1.637	1.1887	1.4998		9.621e-15	2.624e-29	0.0006156	1.115e-07	3.22e-09	8.07e-06	0.001175	4.327e-05		FW11111111	FRS220222	WRS000000
TraesCS1A01G270800	tr|B9N888|B9N888_POPTR	Kinase family protein		-	-	-	-		5.67723	6.89716	5.67133	6.47905	6.29885	7.12435	7.1629	5.52136	7.98688	6.34279	6.1168	6.35292	6.25632	5.79302	6.6448	8.25566		C29	0		-2.3488	0.552	-0.4446	0.1277	0.043	1.3265	0.5113	-2.7183		5.695e-05	0.3578	0.4357	0.8218	0.9394	0.01951	0.3632	1.745e-06		FW20000002	FRS000010	WRS202001
TraesCS1A01G270900	AT5G17210.1	transmembrane protein, putative (DUF1218)		-	-	-	-		8.78369	7.13263	2.39642	2.22685	4.73844	2.02571	4.61557	2.50717	5.90754	4.92238	0.753833	0	0.793743	1.9626	3.27122	2.29192		C15	0		2.8691	2.3253	2.2194	3.8153	4.9484	-0.0737	1.4051	0.2675		5.774e-07	0.0002292	0.02141	0.001707	6.293e-09	0.9269	0.02446	0.7216		FW11000000	FRS222222	WRS000000
TraesCS1A01G271700	AT5G17210.1	transmembrane protein, putative (DUF1218)		-	-	-	-		7.27309	8.6504	6.22117	6.86839	7.08739	6.89695	7.17319	6.85804	5.02569	5.33638	4.84284	5.23201	4.49219	4.37141	6.07867	5.40879		C1	101		2.3384	3.5386	1.4072	1.6692	2.6141	2.5631	1.0983	1.4625		5.579e-11	1.293e-20	6.327e-05	1.275e-06	3.12e-14	1.869e-12	0.0008394	1.665e-05		FW11011111	FRS220202	WRS000000
TraesCS1A01G272100	tr|A0A0K9NVX2|A0A0K9NVX2_ZOSMR	Protein kinase family protein		Bradi2g24197	AT4G01330.1&Protein kinase superfamily protein&LOC_Os05g36050.1&serine/threonine-protein kinase, putative, expressed	-	-		4.4746	3.30193	6.18024	5.33489	6.21075	6.13241	6.71602	5.45819	5.01635	6.11729	6.7867	6.52591	6.83044	6.47011	5.82314	5.71101		C19	0		-0.612	-3.7062	-0.6056	-1.2071	-0.6201	-0.3338	0.8991	-0.2556		0.2277	1.431e-06	0.1568	0.005885	0.1467	0.4382	0.03636	0.5635		FW00000000	FRS000010	WRS101000
TraesCS1A01G273100	tr|I1HJ14|I1HJ14_BRADI	Tubby-like F-box protein		Bradi2g24110	AT1G25280.1&tubby like protein 10&LOC_Os05g36190.1&OsFBT7 - F-box and tubby domain containing protein, expressed	-	-		7.59248	7.67338	6.86834	6.91368	7.1388	6.77728	7.13717	6.79485	6.51033	6.04542	6.67215	6.50915	6.37954	6.12211	6.94801	6.436		C1	1		1.096	1.5652	0.1955	0.4017	0.7595	0.6628	0.1857	0.36		1.036e-05	3.1e-08	0.4112	0.0965	0.001292	0.007124	0.4254	0.1378		FW11000000	FRS000000	WRS000000
TraesCS1A01G273400	tr|B9H7R8|B9H7R8_POPTR	Small nuclear ribonucleoprotein		-	-	AT1G21190	Small nuclear ribonucleoprotein family protein		5.87496	5.32926	6.02645	5.31584	6.82433	6.11585	7.03962	5.34918	6.00186	6.7031	6.5049	6.04655	6.33116	6.06617	5.9463	5.77412		C20	0		-0.1178	-1.2205	-0.478	-0.7626	0.503	0.0433	1.1054	-0.4343		0.7142	0.001384	0.09723	0.01247	0.07391	0.8826	0.0001041	0.1588		FW02000010	FRS000010	WRS000000
TraesCS1A01G273500	tr|A0A199W3X9|A0A199W3X9_ANACO	Soluble inorganic pyrophosphatase		Bradi2g24100	AT2G46860.1&pyrophosphorylase 3&LOC_Os05g36260.1&soluble inorganic pyrophosphatase, putative, expressed	-	-		10.8148	11.0318	8.61966	8.21412	10.3731	9.78326	8.66863	8.19951	7.67796	5.71313	6.8365	6.54846	7.48377	6.65783	6.65801	6.30032		C1	310		3.1272	5.3525	1.7793	1.6538	2.8759	3.1158	2.0072	1.8989		5.884e-18	4.722e-41	1.085e-06	7.072e-06	1.381e-15	1.621e-17	3.896e-08	2.598e-07		FW11111111	FRS220222	WRS000020
[truncated: 28,163 more rows]
[truncated: 9 more columns]

## Sheet: B. DEFE stats
B: Frequencies of DEFE feature patterns
FW(S_2d, S_4d, HC_2d, HC_4d, N_2d, N_4d, W_2d, W_4d)	22335		FRS( HC/S_2d, HC/S_4d, N/S_2d, N/S_4d, W/S_2d, W/S_4d)	20937		WRS( HC/S_2d, HC/S_4d, N/S_2d, N/S_4d, W/S_2d, W/S_4d)	7531		FT(S_2/4d, HC_2/4d, N_2/4d, W_2/4d)	10637		WT(S_2/4d, HC_2/4d, N_2/4d, W_2/4d)	5534		FR(W/N_2d, W/N_4d, HC/N_2d, HC/N_4d, HC/W_2d, HC/W_4d)	6299		WR(W/N_2d, W/N_4d, HC/N_2d, HC/N_4d, HC/W_2d, HC/W_4d)	4287
[truncated: 432 more rows]

## Sheet: C. TraitInfo
C: Trait values for correlation analysis
[truncated: 6 more rows]

## Sheet:  D. moduleTraitCor
D: Pearson correlation between a cluster and a phenotypic traint or a genotype
[truncated: 72 more rows]
