# Supplementary material for: Transcriptome dynamics associated with resistance and susceptibility against fusarium head blight in four wheat genotypes
Source: BMC Genomics. 2018 Aug 29;19:642. doi: 10.1186/s12864-018-5012-3 (PMC6116500; doi:10.1186/s12864-018-5012-3)
Supplement: Supplementary file 2 — Results of GO enrichment analyses. (XLSX 1033 kb) [file 12864_2018_5012_MOESM2_ESM.xlsx]

## Sheet: Note
Additional file 2: Gene Ontology Enrichment Analysis (GOEA)
A	GO-Fg-Positive	GOEA of the 7769 genes positively correlated with all five FHB related phenotypic traits (Fg inoculation, time after Fg treatment, %Fg reads, Fg-GAPDH and DON) - 1 in column HC in Additional File 2-A
B	GO-Fg-Negtive	GOEA of the 4148 genes negatively correlated with all five FHB related phenotypic traits (Fg inoculation, time after Fg treatment, %Fg reads, Fg-GAPDH and DON) - 2 in column HC in Additional File 2-A
C	GO-FHB_resistant	GOEA of the 220 genes associated with FHB resistance, genes in Additional File 4-Genes associated with FHB resistant
D	GO-susceptible_4d	GOEA of the 1727 genes associated with susceptibility at 4 dpi - 1 in column IT in Additional File 2-A
E	GO-susceptible_2d	GOEA of the 66 genes associated with susceptibility at 2 dpi - 1 in column IS in Additional File 2-A
F	GO-susceptible-both2&4d	GOEA of the 477 genes associated with susceptibility at both 2 and 4 dpi - 1 in column IU in Additional File 2-A
G	GO_FgDEGs_FRS020202&FT2000	GOEA of the 2431 pathogen genes with joint DEFE pattern FRS020202∩FT2000, see Additional File 9
Note	There is a difference between the number of genes in each GOEA tab and the actual number of the gene population in the data file because some genes do not have a GO annotation.

## Sheet: A. GO-Fg-Positive
Gene Count:	6002
Background Gene Count:	77079
Ontology:	G:\Software\GOAnalyzer\Deployment\Data\gofiles\gene_ontology_edit.obo
Annotation:	G:\Software\GOAnalyzer\Deployment\Data\gofiles\\gene_association.UserDefined
Hierarchy:	All
Correction:	Benjamini FDR
Max Path Length From Leaf:	N/A
Min Path Length From Root:	3
GO ID	Description	Total Genes	Matched Gene Counts	P-Value	Corrected P-Value	Matched Genes
GO:0016740	transferase activity	12914	1344	4.28177e-32	1.93322e-28	TraesCS2D01G538400;TraesCS3B01G490000;TraesCS5B01G358800;TraesCS5D01G359000;TraesCS5D01G363500;TraesCS6A01G419200;TraesCS6D01G358600;TraesCS7D01G092900;TraesCS1A01G413400;TraesCS1B01G454000;TraesCS3B01G295000;TraesCS4A01G259300;TraesCS4A01G295400;TraesCS7B01G473700;TraesCS1D01G199200;TraesCS7A01G188600;TraesCS6A01G124500;TraesCS7A01G163300;TraesCS6B01G052400;TraesCS3A01G400000;TraesCS2D01G541800;…
GO:0036211	protein modification process	8034	879	1.29653e-26	1.95128e-23	TraesCS2D01G538400;TraesCS3B01G490000;TraesCS5D01G359000;TraesCS6A01G419200;TraesCS6D01G358600;TraesCS7D01G092900;TraesCS1B01G454000;TraesCS3B01G295000;TraesCS7B01G473700;TraesCS1B01G375100;TraesCS7A01G188600;TraesCS4D01G207500;TraesCS6A01G124500;TraesCS7A01G163300;TraesCS6B01G052400;TraesCS2B01G236800;TraesCS4D01G210900;TraesCS3D01G072000;TraesCS6B01G222200;TraesCS7D01G318600;TraesCS2D01G079200;…
GO:0006464	cellular protein modification process	8034	879	1.29653e-26	2.92628e-23	TraesCS2D01G538400;TraesCS3B01G490000;TraesCS5D01G359000;TraesCS6A01G419200;TraesCS6D01G358600;TraesCS7D01G092900;TraesCS1B01G454000;TraesCS3B01G295000;TraesCS7B01G473700;TraesCS1B01G375100;TraesCS7A01G188600;TraesCS4D01G207500;TraesCS6A01G124500;TraesCS7A01G163300;TraesCS6B01G052400;TraesCS2B01G236800;TraesCS4D01G210900;TraesCS3D01G072000;TraesCS6B01G222200;TraesCS7D01G318600;TraesCS2D01G079200;…
GO:0043167	ion binding	24009	2234	1.07301e-25	1.21036e-22	TraesCS3B01G490000;TraesCS1A01G218400;TraesCS2D01G022300;TraesCS5D01G038000;TraesCS7D01G092900;TraesCS4D01G232700;TraesCS7B01G473700;TraesCS5D01G407400;TraesCS2A01G389900;TraesCS6B01G169700;TraesCS4A01G159700;TraesCS5B01G491000;TraesCS3A01G481000;TraesCS3A01G349900;TraesCS2B01G236800;TraesCS4D01G210900;TraesCS2B01G177500;TraesCS5A01G469000;TraesCS5A01G129500;TraesCS6D01G130800;TraesCS1A01G139500;…
GO:0008144	drug binding	9423	997	2.15944e-25	1.94998e-22	TraesCS2D01G538400;TraesCS3B01G490000;TraesCS1A01G218400;TraesCS5D01G359000;TraesCS6D01G358600;TraesCS7D01G092900;TraesCS1B01G454000;TraesCS3B01G295000;TraesCS4D01G232700;TraesCS7B01G473700;TraesCS2A01G389900;TraesCS3B01G455000;TraesCS4A01G159700;TraesCS4D01G207500;TraesCS6A01G124500;TraesCS7A01G163300;TraesCS6B01G052400;TraesCS2D01G479100;TraesCS2B01G236800;TraesCS7D01G318600;TraesCS2D01G079200;…
GO:0016773	phosphotransferase activity, alcohol group as acceptor	6062	690	4.37669e-25	3.29127e-22	TraesCS2D01G538400;TraesCS3B01G490000;TraesCS1D01G295800;TraesCS5D01G359000;TraesCS3D01G535700;TraesCS7B01G325900;TraesCS6D01G358600;TraesCS7D01G092900;TraesCS3A01G493100;TraesCS1B01G454000;TraesCS3B01G295000;TraesCS2B01G197000;TraesCS6B01G305600;TraesCS7A01G127100;TraesCS7B01G473700;TraesCS6A01G124500;TraesCS7A01G163300;TraesCS6B01G052400;TraesCS3A01G400000;TraesCS2B01G236800;TraesCS5A01G058100;…
GO:0006796	phosphate-containing compound metabolic process	8366	900	5.70564e-25	3.68014e-22	TraesCS2D01G538400;TraesCS3B01G490000;TraesCS5D01G359000;TraesCS6D01G358600;TraesCS7D01G092900;TraesCS1B01G454000;TraesCS3B01G295000;TraesCS7B01G473700;TraesCS1B01G375100;TraesCS6A01G124500;TraesCS7A01G163300;TraesCS6B01G052400;TraesCS2B01G236800;TraesCS4D01G210900;TraesCS7D01G318600;TraesCS4D01G069300;TraesCS2D01G079200;TraesCS2A01G190200;TraesCS4B01G157800;TraesCS3B01G485900;TraesCS7A01G476700;…
GO:0016301	kinase activity	6285	708	1.51488e-24	8.54394e-22	TraesCS2D01G538400;TraesCS3B01G490000;TraesCS1D01G295800;TraesCS5D01G359000;TraesCS3D01G535700;TraesCS7B01G325900;TraesCS6D01G358600;TraesCS7D01G092900;TraesCS3A01G493100;TraesCS1B01G454000;TraesCS3B01G295000;TraesCS2B01G197000;TraesCS6B01G305600;TraesCS7A01G127100;TraesCS7B01G473700;TraesCS6A01G124500;TraesCS7A01G163300;TraesCS6B01G052400;TraesCS3A01G400000;TraesCS2D01G541800;TraesCS2B01G236800;…
GO:0016310	phosphorylation	6439	722	1.68212e-24	8.42744e-22	TraesCS2D01G538400;TraesCS3B01G490000;TraesCS1D01G295800;TraesCS5D01G359000;TraesCS3D01G535700;TraesCS7B01G325900;TraesCS6D01G358600;TraesCS7D01G092900;TraesCS3A01G493100;TraesCS5B01G482400;TraesCS1B01G454000;TraesCS3B01G295000;TraesCS2B01G197000;TraesCS6B01G305600;TraesCS7A01G127100;TraesCS7B01G473700;TraesCS6A01G124500;TraesCS7A01G163300;TraesCS6B01G052400;TraesCS2B01G236800;TraesCS3A01G255600;…
GO:0006468	protein phosphorylation	5693	652	2.35221e-24	1.06085e-21	TraesCS2D01G538400;TraesCS3B01G490000;TraesCS1D01G295800;TraesCS5D01G359000;TraesCS3D01G535700;TraesCS7B01G325900;TraesCS6D01G358600;TraesCS7D01G092900;TraesCS3A01G493100;TraesCS5B01G482400;TraesCS1B01G454000;TraesCS3B01G295000;TraesCS2B01G197000;TraesCS6B01G305600;TraesCS7A01G127100;TraesCS7B01G473700;TraesCS6A01G124500;TraesCS7A01G163300;TraesCS6B01G052400;TraesCS2B01G236800;TraesCS3A01G255600;…
GO:0006793	phosphorus metabolic process	8439	903	2.43287e-24	9.97479e-22	TraesCS2D01G538400;TraesCS3B01G490000;TraesCS5D01G359000;TraesCS6D01G358600;TraesCS7D01G092900;TraesCS1B01G454000;TraesCS3B01G295000;TraesCS7B01G473700;TraesCS1B01G375100;TraesCS6A01G124500;TraesCS7A01G163300;TraesCS6B01G052400;TraesCS2B01G236800;TraesCS4D01G210900;TraesCS7D01G318600;TraesCS4D01G069300;TraesCS2D01G079200;TraesCS2A01G190200;TraesCS4B01G157800;TraesCS3B01G485900;TraesCS7A01G476700;…
GO:0004672	protein kinase activity	5633	641	2.93458e-23	1.1034e-20	TraesCS2D01G538400;TraesCS3B01G490000;TraesCS1D01G295800;TraesCS5D01G359000;TraesCS3D01G535700;TraesCS7B01G325900;TraesCS6D01G358600;TraesCS7D01G092900;TraesCS3A01G493100;TraesCS1B01G454000;TraesCS3B01G295000;TraesCS2B01G197000;TraesCS6B01G305600;TraesCS7A01G127100;TraesCS7B01G473700;TraesCS6A01G124500;TraesCS7A01G163300;TraesCS6B01G052400;TraesCS2B01G236800;TraesCS3A01G255600;TraesCS7D01G136700;…
GO:0016772	transferase activity, transferring phosphorus-containing groups	6904	741	3.48408e-20	1.20897e-17	TraesCS2D01G538400;TraesCS3B01G490000;TraesCS1D01G295800;TraesCS5D01G359000;TraesCS3D01G535700;TraesCS7B01G325900;TraesCS6D01G358600;TraesCS7D01G092900;TraesCS3A01G493100;TraesCS1B01G454000;TraesCS3B01G295000;TraesCS2B01G197000;TraesCS6B01G305600;TraesCS7A01G127100;TraesCS7B01G473700;TraesCS6A01G124500;TraesCS7A01G163300;TraesCS6B01G052400;TraesCS3A01G400000;TraesCS2D01G541800;TraesCS2B01G236800;…
GO:0043169	cation binding	11833	1174	3.85274e-20	1.24058e-17	TraesCS5A01G499900;TraesCS3B01G553900;TraesCS6B01G074200;TraesCS3B01G389400;TraesCS4B01G223400;TraesCS5D01G407400;TraesCS1B01G274400;TraesCS2A01G389900;TraesCS1B01G375100;TraesCS3A01G414400;TraesCS6B01G169700;TraesCS5B01G491000;TraesCS2A01G262800;TraesCS2A01G469900;TraesCS2D01G479100;TraesCS7D01G423800;TraesCS4D01G210900;TraesCS2B01G177500;TraesCS3D01G072000;TraesCS5A01G469000;TraesCS5A01G129500;…
GO:0004722	protein serine/threonine phosphatase activity	221	63	5.62686e-20	1.69368e-17	TraesCS2B01G229000;TraesCS4B01G254700;TraesCS5D01G493200;TraesCS2B01G166100;TraesCS4D01G087200;TraesCS5D01G369200;TraesCS6A01G119900;TraesCS1D01G363500;TraesCS2D01G144500;TraesCS1A01G202300;TraesCS3B01G394600;TraesCS1B01G375100;TraesCS4A01G050000;TraesCS4A01G226300;TraesCS2A01G201900;TraesCS3D01G355900;TraesCS2D01G232400;TraesCS2D01G214200;TraesCS2D01G000300;TraesCS6A01G363900;TraesCS5B01G078500;…
GO:0035639	purine ribonucleoside triphosphate binding	9665	982	1.49316e-19	4.21072e-17	TraesCS2D01G538400;TraesCS3B01G490000;TraesCS1A01G218400;TraesCS5D01G359000;TraesCS5D01G038000;TraesCS6D01G358600;TraesCS7D01G092900;TraesCS1B01G454000;TraesCS3B01G295000;TraesCS7B01G473700;TraesCS2A01G389900;TraesCS3B01G455000;TraesCS4D01G207500;TraesCS6A01G124500;TraesCS7A01G163300;TraesCS6B01G052400;TraesCS2D01G479100;TraesCS2B01G236800;TraesCS7D01G318600;TraesCS2D01G079200;TraesCS2A01G190200;…
GO:0043067	regulation of programmed cell death	112	43	1.57155e-19	4.16462e-17	TraesCS1D01G073100;TraesCS7D01G548200;TraesCS2B01G208900;TraesCS6D01G226300;TraesCS5B01G482400;TraesCS7D01G392800;TraesCS5D01G482800;TraesCS7A01G470400;TraesCS2B01G180500;TraesCS2B01G585100;TraesCS4D01G045300;TraesCS6D01G039300;TraesCS4B01G045400;TraesCS2A01G553500;TraesCS4B01G100100;TraesCS4D01G096400;TraesCS4D01G222600;TraesCS7B01G372400;TraesCS2A01G155500;TraesCS4B01G222100;TraesCS4D01G176300;…
GO:0005524	ATP binding	8993	922	2.19685e-19	5.49212e-17	TraesCS2D01G538400;TraesCS3B01G490000;TraesCS1A01G218400;TraesCS5D01G359000;TraesCS6D01G358600;TraesCS7D01G092900;TraesCS1B01G454000;TraesCS3B01G295000;TraesCS7B01G473700;TraesCS2A01G389900;TraesCS3B01G455000;TraesCS4D01G207500;TraesCS6A01G124500;TraesCS7A01G163300;TraesCS6B01G052400;TraesCS2D01G479100;TraesCS2B01G236800;TraesCS7D01G318600;TraesCS2D01G079200;TraesCS2A01G190200;TraesCS4B01G157800;…
GO:0004674	protein serine/threonine kinase activity	2443	316	3.26345e-19	7.73438e-17	TraesCS2D01G538400;TraesCS5D01G359000;TraesCS4B01G059700;TraesCS4D01G316500;TraesCS2B01G208900;TraesCS6D01G358600;TraesCS2A01G343100;TraesCS7D01G092900;TraesCS3A01G101700;TraesCS3A01G493100;TraesCS2D01G509400;TraesCS7D01G449500;TraesCS6A01G241000;TraesCS2B01G197000;TraesCS2D01G582800;TraesCS2A01G211900;TraesCS7A01G127100;TraesCS6D01G191400;TraesCS7A01G163300;TraesCS6B01G052400;TraesCS2A01G538200;…
GO:0043412	macromolecule modification	8612	885	7.49557e-19	1.6865e-16	TraesCS2D01G538400;TraesCS3B01G490000;TraesCS5D01G359000;TraesCS6A01G419200;TraesCS6D01G358600;TraesCS7D01G092900;TraesCS1B01G454000;TraesCS3B01G295000;TraesCS7B01G473700;TraesCS1B01G375100;TraesCS7A01G188600;TraesCS4D01G207500;TraesCS6A01G124500;TraesCS7A01G163300;TraesCS6B01G052400;TraesCS2B01G236800;TraesCS4D01G210900;TraesCS3D01G072000;TraesCS6B01G222200;TraesCS7D01G318600;TraesCS2D01G079200;…
GO:0006986	response to unfolded protein	53	29	7.9961e-19	1.50327e-16	TraesCS2B01G208900;TraesCS5B01G482400;TraesCS5D01G482800;TraesCS7A01G470400;TraesCS2B01G180500;TraesCS4D01G045300;TraesCS4B01G045400;TraesCS4B01G100100;TraesCS5D01G244800;TraesCS4D01G096400;TraesCS7B01G372400;TraesCS2A01G155500;TraesCS5A01G177800;TraesCS1A01G215600;TraesCS1B01G229100;TraesCS6A01G116000;TraesCS2D01G077300;TraesCS4A01G216100;TraesCS5A01G469800;TraesCS7D01G457800;TraesCS7B01G299200;…
GO:0035967	cellular response to topologically incorrect protein	53	29	7.9961e-19	1.56724e-16	TraesCS2B01G208900;TraesCS5B01G482400;TraesCS5D01G482800;TraesCS7A01G470400;TraesCS2B01G180500;TraesCS4D01G045300;TraesCS4B01G045400;TraesCS4B01G100100;TraesCS5D01G244800;TraesCS4D01G096400;TraesCS7B01G372400;TraesCS2A01G155500;TraesCS5A01G177800;TraesCS1A01G215600;TraesCS1B01G229100;TraesCS6A01G116000;TraesCS2D01G077300;TraesCS4A01G216100;TraesCS5A01G469800;TraesCS7D01G457800;TraesCS7B01G299200;…
GO:0034620	cellular response to unfolded protein	53	29	7.9961e-19	1.6392e-16	TraesCS2B01G208900;TraesCS5B01G482400;TraesCS5D01G482800;TraesCS7A01G470400;TraesCS2B01G180500;TraesCS4D01G045300;TraesCS4B01G045400;TraesCS4B01G100100;TraesCS5D01G244800;TraesCS4D01G096400;TraesCS7B01G372400;TraesCS2A01G155500;TraesCS5A01G177800;TraesCS1A01G215600;TraesCS1B01G229100;TraesCS6A01G116000;TraesCS2D01G077300;TraesCS4A01G216100;TraesCS5A01G469800;TraesCS7D01G457800;TraesCS7B01G299200;…
GO:0030968	endoplasmic reticulum unfolded protein response	53	29	7.9961e-19	1.71916e-16	TraesCS2B01G208900;TraesCS5B01G482400;TraesCS5D01G482800;TraesCS7A01G470400;TraesCS2B01G180500;TraesCS4D01G045300;TraesCS4B01G045400;TraesCS4B01G100100;TraesCS5D01G244800;TraesCS4D01G096400;TraesCS7B01G372400;TraesCS2A01G155500;TraesCS5A01G177800;TraesCS1A01G215600;TraesCS1B01G229100;TraesCS6A01G116000;TraesCS2D01G077300;TraesCS4A01G216100;TraesCS5A01G469800;TraesCS7D01G457800;TraesCS7B01G299200;…
GO:0140096	catalytic activity, acting on a protein	9460	959	8.51595e-19	1.53287e-16	TraesCS2D01G538400;TraesCS3B01G490000;TraesCS5D01G359000;TraesCS6A01G419200;TraesCS6D01G358600;TraesCS7D01G092900;TraesCS1B01G454000;TraesCS3B01G295000;TraesCS7B01G473700;TraesCS4B01G179600;TraesCS1B01G375100;TraesCS4A01G252900;TraesCS6A01G124500;TraesCS7B01G445000;TraesCS7A01G163300;TraesCS6B01G052400;TraesCS5D01G314100;TraesCS2B01G236800;TraesCS4D01G210900;TraesCS3D01G072000;TraesCS6B01G222200;…
GO:0046872	metal ion binding	11725	1149	5.51486e-18	9.54071e-16	TraesCS5A01G499900;TraesCS3B01G553900;TraesCS6B01G074200;TraesCS3B01G389400;TraesCS4B01G223400;TraesCS5D01G407400;TraesCS1B01G274400;TraesCS2A01G389900;TraesCS3A01G414400;TraesCS6B01G169700;TraesCS5B01G491000;TraesCS2A01G262800;TraesCS2A01G469900;TraesCS2D01G479100;TraesCS7D01G423800;TraesCS2B01G177500;TraesCS3D01G072000;TraesCS5A01G469000;TraesCS5A01G129500;TraesCS6D01G130800;TraesCS1A01G139500;…
GO:0010941	regulation of cell death	123	43	9.75915e-18	1.62978e-15	TraesCS1D01G073100;TraesCS7D01G548200;TraesCS2B01G208900;TraesCS6D01G226300;TraesCS5B01G482400;TraesCS7D01G392800;TraesCS5D01G482800;TraesCS7A01G470400;TraesCS2B01G180500;TraesCS2B01G585100;TraesCS4D01G045300;TraesCS6D01G039300;TraesCS4B01G045400;TraesCS2A01G553500;TraesCS4B01G100100;TraesCS4D01G096400;TraesCS4D01G222600;TraesCS7B01G372400;TraesCS2A01G155500;TraesCS4B01G222100;TraesCS4D01G176300;…
GO:0043069	negative regulation of programmed cell death	53	28	1.10935e-17	1.78606e-15	TraesCS1D01G073100;TraesCS2B01G208900;TraesCS5B01G482400;TraesCS7D01G392800;TraesCS5D01G482800;TraesCS7A01G470400;TraesCS2B01G180500;TraesCS2B01G585100;TraesCS2A01G553500;TraesCS4B01G100100;TraesCS4D01G096400;TraesCS7B01G372400;TraesCS2A01G155500;TraesCS5A01G177800;TraesCS1A01G215600;TraesCS1B01G229100;TraesCS2D01G077300;TraesCS4A01G216100;TraesCS5A01G469800;TraesCS7D01G457800;TraesCS7B01G299200;…
GO:0031224	intrinsic component of membrane	7435	772	1.81991e-17	2.82086e-15	TraesCS6D01G393600;TraesCS2B01G449100;TraesCS6A01G032500;TraesCS7D01G343800;TraesCS3B01G413600;TraesCS7A01G188600;TraesCS4D01G058400;TraesCS3D01G279100;TraesCS6B01G052400;TraesCS7D01G328400;TraesCS6D01G275100;TraesCS2B01G177500;TraesCS1B01G197900;TraesCS4A01G145300;TraesCS3A01G217200;TraesCS5A01G188700;TraesCS2D01G554900;TraesCS7D01G145500;TraesCS1D01G130300;TraesCS2B01G451400;TraesCS5B01G526200;…
GO:0003700	DNA binding transcription factor activity	2075	272	1.95431e-17	2.93147e-15	TraesCS5A01G124600;TraesCS2D01G286300;TraesCS3A01G109300;TraesCS5A01G258100;TraesCS7D01G508800;TraesCS4D01G068200;TraesCS1B01G326600;TraesCS1D01G075500;TraesCS6A01G201100;TraesCS4D01G268100;TraesCS3B01G375800;TraesCS7D01G182700;TraesCS1A01G370700;TraesCS1B01G243100;TraesCS7A01G096500;TraesCS2A01G427700;TraesCS2A01G270200;TraesCS2D01G104600;TraesCS4A01G193600;TraesCS3B01G176200;TraesCS1B01G126600;…
GO:1901564	organonitrogen compound metabolic process	15243	1441	2.90769e-17	4.21615e-15	TraesCS2D01G538400;TraesCS3B01G490000;TraesCS5D01G359000;TraesCS6A01G419200;TraesCS6D01G358600;TraesCS7D01G092900;TraesCS3D01G042600;TraesCS1B01G454000;TraesCS6D01G102100;TraesCS3B01G295000;TraesCS4D01G232700;TraesCS7B01G473700;TraesCS5B01G445100;TraesCS2A01G389900;TraesCS1B01G375100;TraesCS3B01G455000;TraesCS4A01G252900;TraesCS6B01G169700;TraesCS4B01G049100;TraesCS7A01G188600;TraesCS2B01G359300;…
GO:0016021	integral component of membrane	7362	764	3.14379e-17	4.43275e-15	TraesCS1D01G295800;TraesCS5A01G392300;TraesCS6D01G393600;TraesCS6B01G177200;TraesCS6A01G240700;TraesCS6D01G161200;TraesCS7B01G346600;TraesCS2A01G188000;TraesCS3D01G500600;TraesCS6A01G212000;TraesCS5B01G342100;TraesCS2A01G056800;TraesCS2B01G449100;TraesCS6A01G032500;TraesCS7D01G343800;TraesCS3B01G413600;TraesCS7A01G188600;TraesCS3D01G256100;TraesCS4B01G100800;TraesCS4D01G058400;TraesCS3D01G279100;…
GO:0044267	cellular protein metabolic process	10315	1020	6.25979e-17	8.51331e-15	TraesCS2D01G538400;TraesCS3B01G490000;TraesCS5D01G359000;TraesCS6A01G419200;TraesCS6D01G358600;TraesCS7D01G092900;TraesCS3D01G042600;TraesCS1B01G454000;TraesCS6D01G102100;TraesCS3B01G295000;TraesCS7B01G473700;TraesCS1B01G375100;TraesCS3B01G455000;TraesCS7A01G188600;TraesCS2B01G359300;TraesCS4D01G207500;TraesCS6A01G124500;TraesCS7A01G163300;TraesCS6B01G052400;TraesCS1A01G217300;TraesCS2B01G236800;…
GO:0010363	regulation of plant-type hypersensitive response	92	36	6.55984e-17	8.65899e-15	TraesCS1D01G073100;TraesCS7D01G548200;TraesCS2B01G208900;TraesCS5B01G482400;TraesCS7D01G392800;TraesCS5D01G482800;TraesCS7A01G470400;TraesCS2B01G180500;TraesCS4D01G045300;TraesCS6D01G039300;TraesCS4B01G045400;TraesCS4B01G100100;TraesCS4D01G096400;TraesCS7B01G372400;TraesCS2A01G155500;TraesCS4D01G176300;TraesCS5A01G177800;TraesCS5D01G207400;TraesCS1A01G215600;TraesCS1B01G229100;TraesCS2D01G392800;…
GO:0016757	transferase activity, transferring glycosyl groups	2155	278	6.80014e-17	8.77218e-15	TraesCS1A01G377900;TraesCS2D01G301100;TraesCS5D01G067000;TraesCS6B01G347800;TraesCS2A01G412200;TraesCS2B01G109700;TraesCS7B01G327400;TraesCS5D01G076400;TraesCS7D01G236300;TraesCS5A01G217000;TraesCS7A01G198300;TraesCS1D01G199200;TraesCS2A01G094500;TraesCS3B01G415900;TraesCS7A01G188600;TraesCS2D01G270400;TraesCS5A01G253200;TraesCS3D01G102200;TraesCS4B01G314300;TraesCS4B01G318900;TraesCS5D01G440900;…
GO:0006470	protein dephosphorylation	304	70	1.54304e-16	1.9288e-14	TraesCS2B01G229000;TraesCS4B01G254700;TraesCS5D01G493200;TraesCS2B01G166100;TraesCS4D01G087200;TraesCS5D01G369200;TraesCS6A01G119900;TraesCS1D01G363500;TraesCS2D01G144500;TraesCS1A01G202300;TraesCS3B01G394600;TraesCS1B01G375100;TraesCS4A01G050000;TraesCS4A01G226300;TraesCS2A01G201900;TraesCS3D01G355900;TraesCS2D01G232400;TraesCS2D01G214200;TraesCS2D01G000300;TraesCS6A01G363900;TraesCS5B01G078500;…
GO:0034976	response to endoplasmic reticulum stress	143	45	1.72178e-16	2.10057e-14	TraesCS2B01G208900;TraesCS5B01G482400;TraesCS7A01G246700;TraesCS7D01G392800;TraesCS5D01G482800;TraesCS7A01G470400;TraesCS7D01G353800;TraesCS2B01G180500;TraesCS4D01G045300;TraesCS4D01G326400;TraesCS6D01G257000;TraesCS4B01G045400;TraesCS4B01G100100;TraesCS5D01G244800;TraesCS1B01G219300;TraesCS2B01G189300;TraesCS4D01G207500;TraesCS4D01G096400;TraesCS7B01G372400;TraesCS2A01G155500;TraesCS5A01G177800;…
GO:0019752	carboxylic acid metabolic process	2833	343	1.96985e-16	2.32442e-14	TraesCS7D01G063900;TraesCS1D01G270500;TraesCS3A01G050700;TraesCS5D01G422000;TraesCS6A01G177700;TraesCS6D01G393600;TraesCS1A01G413400;TraesCS2A01G382700;TraesCS6A01G240700;TraesCS1D01G094700;TraesCS4D01G232700;TraesCS7B01G346600;TraesCS1A01G122500;TraesCS1A01G275200;TraesCS5B01G445100;TraesCS2A01G389900;TraesCS4B01G263300;TraesCS3B01G455000;TraesCS6B01G169700;TraesCS4B01G049100;TraesCS5D01G062900;…
GO:0071446	cellular response to salicylic acid stimulus	93	35	7.36241e-16	8.2459e-14	TraesCS7D01G548200;TraesCS2B01G208900;TraesCS5B01G482400;TraesCS7D01G392800;TraesCS5D01G482800;TraesCS7A01G470400;TraesCS2B01G180500;TraesCS4D01G045300;TraesCS4D01G238600;TraesCS6D01G039300;TraesCS4B01G045400;TraesCS4B01G100100;TraesCS4D01G264500;TraesCS4D01G096400;TraesCS7B01G372400;TraesCS2A01G155500;TraesCS5D01G207400;TraesCS1A01G215600;TraesCS1B01G229100;TraesCS6A01G116000;TraesCS2D01G392800;…
GO:0009863	salicylic acid mediated signaling pathway	93	35	7.36241e-16	8.46677e-14	TraesCS7D01G548200;TraesCS2B01G208900;TraesCS5B01G482400;TraesCS7D01G392800;TraesCS5D01G482800;TraesCS7A01G470400;TraesCS2B01G180500;TraesCS4D01G045300;TraesCS4D01G238600;TraesCS6D01G039300;TraesCS4B01G045400;TraesCS4B01G100100;TraesCS4D01G264500;TraesCS4D01G096400;TraesCS7B01G372400;TraesCS2A01G155500;TraesCS5D01G207400;TraesCS1A01G215600;TraesCS1B01G229100;TraesCS6A01G116000;TraesCS2D01G392800;…
GO:0006082	organic acid metabolic process	2904	347	8.52819e-16	9.38101e-14	TraesCS7D01G063900;TraesCS1D01G270500;TraesCS3A01G050700;TraesCS5D01G422000;TraesCS6A01G177700;TraesCS6D01G393600;TraesCS1A01G413400;TraesCS2A01G382700;TraesCS6A01G240700;TraesCS1D01G094700;TraesCS4D01G232700;TraesCS7B01G346600;TraesCS1A01G122500;TraesCS1A01G275200;TraesCS5B01G445100;TraesCS2A01G389900;TraesCS4B01G263300;TraesCS3B01G455000;TraesCS6B01G169700;TraesCS4B01G049100;TraesCS5D01G062900;…
GO:0043436	oxoacid metabolic process	2895	345	1.5064e-15	1.61185e-13	TraesCS7D01G063900;TraesCS1D01G270500;TraesCS3A01G050700;TraesCS5D01G422000;TraesCS6A01G177700;TraesCS6D01G393600;TraesCS1A01G413400;TraesCS2A01G382700;TraesCS6A01G240700;TraesCS1D01G094700;TraesCS4D01G232700;TraesCS7B01G346600;TraesCS1A01G122500;TraesCS1A01G275200;TraesCS5B01G445100;TraesCS2A01G389900;TraesCS4B01G263300;TraesCS3B01G455000;TraesCS6B01G169700;TraesCS4B01G049100;TraesCS5D01G062900;…
GO:0060548	negative regulation of cell death	63	28	3.55483e-15	3.73257e-13	TraesCS1D01G073100;TraesCS2B01G208900;TraesCS5B01G482400;TraesCS7D01G392800;TraesCS5D01G482800;TraesCS7A01G470400;TraesCS2B01G180500;TraesCS2B01G585100;TraesCS2A01G553500;TraesCS4B01G100100;TraesCS4D01G096400;TraesCS7B01G372400;TraesCS2A01G155500;TraesCS5A01G177800;TraesCS1A01G215600;TraesCS1B01G229100;TraesCS2D01G077300;TraesCS4A01G216100;TraesCS5A01G469800;TraesCS7D01G457800;TraesCS7B01G299200;…
GO:0080135	regulation of cellular response to stress	108	37	3.77558e-15	3.85109e-13	TraesCS1D01G073100;TraesCS7D01G548200;TraesCS2B01G208900;TraesCS5B01G482400;TraesCS7D01G392800;TraesCS5D01G482800;TraesCS7A01G470400;TraesCS2B01G180500;TraesCS4D01G045300;TraesCS6D01G039300;TraesCS4B01G045400;TraesCS4B01G100100;TraesCS4D01G096400;TraesCS7B01G372400;TraesCS4A01G071800;TraesCS2A01G155500;TraesCS4D01G176300;TraesCS5A01G177800;TraesCS5D01G207400;TraesCS1A01G215600;TraesCS1B01G229100;…
GO:0043565	sequence-specific DNA binding	1091	160	8.94686e-15	8.94686e-13	TraesCS5A01G124600;TraesCS4B01G108000;TraesCS5A01G258100;TraesCS7D01G392800;TraesCS7D01G092500;TraesCS4D01G068200;TraesCS6B01G284300;TraesCS1D01G075500;TraesCS3B01G375800;TraesCS2B01G454300;TraesCS1B01G243100;TraesCS7A01G096500;TraesCS1A01G298600;TraesCS2A01G270200;TraesCS2D01G104600;TraesCS4A01G193600;TraesCS5D01G116100;TraesCS3B01G379200;TraesCS6A01G145600;TraesCS7B01G259000;TraesCS1B01G126600;…
GO:0035690	cellular response to drug	101	35	1.38817e-14	1.36041e-12	TraesCS7D01G548200;TraesCS2B01G208900;TraesCS5B01G482400;TraesCS7D01G392800;TraesCS5D01G482800;TraesCS7A01G470400;TraesCS2B01G180500;TraesCS4D01G045300;TraesCS4D01G238600;TraesCS6D01G039300;TraesCS4B01G045400;TraesCS4B01G100100;TraesCS4D01G264500;TraesCS4D01G096400;TraesCS7B01G372400;TraesCS2A01G155500;TraesCS5D01G207400;TraesCS1A01G215600;TraesCS1B01G229100;TraesCS6A01G116000;TraesCS2D01G392800;…
GO:0071229	cellular response to acid chemical	194	50	2.91396e-14	2.7974e-12	TraesCS2B01G208900;TraesCS5B01G482400;TraesCS7D01G392800;TraesCS1B01G456700;TraesCS4D01G238600;TraesCS6D01G039300;TraesCS3D01G308100;TraesCS5B01G214500;TraesCS5D01G223800;TraesCS4D01G264500;TraesCS4D01G096400;TraesCS7B01G372400;TraesCS2D01G285300;TraesCS5D01G207400;TraesCS1A01G215600;TraesCS2D01G392800;TraesCS5B01G200000;TraesCS2D01G077300;TraesCS4A01G216100;TraesCS5A01G469800;TraesCS4B01G237300;…
GO:0009751	response to salicylic acid	104	35	3.81869e-14	3.58957e-12	TraesCS7D01G548200;TraesCS2B01G208900;TraesCS5B01G482400;TraesCS7D01G392800;TraesCS5D01G482800;TraesCS7A01G470400;TraesCS2B01G180500;TraesCS4D01G045300;TraesCS4D01G238600;TraesCS6D01G039300;TraesCS4B01G045400;TraesCS4B01G100100;TraesCS4D01G264500;TraesCS4D01G096400;TraesCS7B01G372400;TraesCS2A01G155500;TraesCS5D01G207400;TraesCS1A01G215600;TraesCS1B01G229100;TraesCS6A01G116000;TraesCS2D01G392800;…
GO:0042493	response to drug	497	90	5.79059e-14	5.32734e-12	TraesCS4D01G064000;TraesCS2B01G208900;TraesCS4A01G089700;TraesCS5B01G371100;TraesCS6D01G393600;TraesCS5B01G482400;TraesCS7D01G392800;TraesCS7D01G353800;TraesCS4D01G215200;TraesCS4D01G238600;TraesCS6D01G039300;TraesCS3A01G309800;TraesCS7A01G130300;TraesCS1A01G093800;TraesCS4D01G302500;TraesCS1B01G219300;TraesCS3A01G265100;TraesCS6B01G383300;TraesCS4D01G264500;TraesCS3A01G229400;TraesCS2A01G278400;…
GO:0004721	phosphoprotein phosphatase activity	371	74	6.60059e-14	5.94053e-12	TraesCS2B01G229000;TraesCS4B01G254700;TraesCS5D01G493200;TraesCS2B01G166100;TraesCS4D01G087200;TraesCS5D01G369200;TraesCS6A01G119900;TraesCS1D01G363500;TraesCS2D01G144500;TraesCS1A01G202300;TraesCS3B01G394600;TraesCS1B01G375100;TraesCS4A01G050000;TraesCS4A01G226300;TraesCS2A01G201900;TraesCS3D01G355900;TraesCS2D01G232400;TraesCS2D01G214200;TraesCS2D01G000300;TraesCS6A01G363900;TraesCS5B01G078500;…
GO:0001101	response to acid chemical	529	93	1.36609e-13	1.20216e-11	TraesCS5A01G424700;TraesCS6A01G209900;TraesCS2B01G208900;TraesCS6D01G393600;TraesCS5B01G482400;TraesCS7D01G392800;TraesCS1B01G456700;TraesCS4D01G238600;TraesCS6D01G039300;TraesCS6A01G201100;TraesCS5B01G426700;TraesCS6A01G216800;TraesCS3D01G308100;TraesCS5B01G214500;TraesCS6B01G238800;TraesCS5D01G223800;TraesCS7D01G106000;TraesCS4D01G264500;TraesCS4D01G096400;TraesCS7B01G372400;TraesCS6D01G193100;…
GO:0016311	dephosphorylation	565	97	1.81835e-13	1.56378e-11	TraesCS4B01G254700;TraesCS5D01G493200;TraesCS2B01G166100;TraesCS5D01G369200;TraesCS2D01G144500;TraesCS1B01G224300;TraesCS1A01G210400;TraesCS3B01G394600;TraesCS1B01G375100;TraesCS2D01G232400;TraesCS5B01G078500;TraesCS4D01G210900;TraesCS5B01G082500;TraesCS2D01G317400;TraesCS2D01G315100;TraesCS4D01G069300;TraesCS5A01G129100;TraesCS7B01G326200;TraesCS7D01G224700;TraesCS3B01G240000;TraesCS4A01G244500;…
GO:0007154	cell communication	2132	261	2.5342e-13	2.15407e-11	TraesCS2D01G538400;TraesCS5D01G359000;TraesCS4B01G059700;TraesCS4D01G316500;TraesCS2B01G208900;TraesCS5B01G482400;TraesCS2A01G211900;TraesCS6A01G201100;TraesCS7A01G127100;TraesCS1A01G275200;TraesCS2D01G534600;TraesCS1D01G082600;TraesCS5A01G041100;TraesCS7A01G182500;TraesCS2A01G538200;TraesCS3B01G361500;TraesCS2B01G236800;TraesCS5A01G177800;TraesCS5D01G207400;TraesCS1D01G156600;TraesCS5A01G469800;…
GO:0045088	regulation of innate immune response	141	40	3.62063e-13	3.00513e-11	TraesCS1D01G073100;TraesCS7D01G548200;TraesCS2D01G284200;TraesCS2B01G208900;TraesCS5B01G482400;TraesCS7D01G392800;TraesCS5D01G482800;TraesCS7A01G470400;TraesCS2B01G180500;TraesCS4D01G045300;TraesCS6D01G039300;TraesCS1D01G233800;TraesCS4B01G045400;TraesCS4B01G100100;TraesCS1B01G245700;TraesCS4D01G096400;TraesCS7B01G372400;TraesCS2A01G155500;TraesCS4D01G176300;TraesCS5A01G177800;TraesCS5D01G207400;…
GO:0050776	regulation of immune response	143	40	5.98581e-13	4.90836e-11	TraesCS1D01G073100;TraesCS7D01G548200;TraesCS2D01G284200;TraesCS2B01G208900;TraesCS5B01G482400;TraesCS7D01G392800;TraesCS5D01G482800;TraesCS7A01G470400;TraesCS2B01G180500;TraesCS4D01G045300;TraesCS6D01G039300;TraesCS1D01G233800;TraesCS4B01G045400;TraesCS4B01G100100;TraesCS1B01G245700;TraesCS4D01G096400;TraesCS7B01G372400;TraesCS2A01G155500;TraesCS4D01G176300;TraesCS5A01G177800;TraesCS5D01G207400;…
GO:1901700	response to oxygen-containing compound	877	131	6.13772e-13	4.91018e-11	TraesCS6A01G209900;TraesCS2B01G208900;TraesCS6D01G393600;TraesCS5B01G482400;TraesCS7D01G392800;TraesCS1B01G456700;TraesCS6A01G278000;TraesCS6A01G201100;TraesCS5B01G426700;TraesCS6B01G238800;TraesCS1A01G093800;TraesCS4D01G096400;TraesCS4D01G285800;TraesCS5D01G207400;TraesCS7B01G259000;TraesCS3D01G072000;TraesCS5D01G169300;TraesCS6B01G383500;TraesCS5B01G200000;TraesCS2D01G077300;TraesCS3D01G324400;…
GO:0044237	cellular metabolic process	21432	1909	6.16565e-13	4.87086e-11	TraesCS3B01G490000;TraesCS6A01G419200;TraesCS7D01G092900;TraesCS6D01G393600;TraesCS4D01G232700;TraesCS7B01G473700;TraesCS5B01G445100;TraesCS2A01G389900;TraesCS6B01G169700;TraesCS2B01G359300;TraesCS3A01G481000;TraesCS4D01G094500;TraesCS2B01G236800;TraesCS4D01G210900;TraesCS5A01G469000;TraesCS1B01G197900;TraesCS4B01G318900;TraesCS6D01G130800;TraesCS5D01G148900;TraesCS2D01G079200;TraesCS2A01G417200;…
GO:0030145	manganese ion binding	300	62	1.34605e-12	1.03646e-10	TraesCS4B01G378000;TraesCSU01G145600;TraesCS1D01G054600;TraesCS7D01G460500;TraesCSU01G172100;TraesCS4A01G181900;TraesCS5A01G544400;TraesCS4D01G031800;TraesCSU01G137500;TraesCS4D01G031600;TraesCS5B01G048500;TraesCSU01G128300;TraesCS5D01G464000;TraesCS3D01G011100;TraesCS4A01G279100;TraesCS4B01G033400;TraesCS4B01G033600;TraesCS4B01G377100;TraesCS4B01G377500;TraesCS4D01G031900;TraesCS4B01G377900;Trae…
GO:0006520	cellular amino acid metabolic process	1345	179	1.68253e-12	1.27873e-10	TraesCS7D01G063900;TraesCS1D01G270500;TraesCS1D01G163400;TraesCS3A01G050700;TraesCS4B01G273500;TraesCS2A01G382700;TraesCS6A01G240700;TraesCS1D01G094700;TraesCS4D01G232700;TraesCS1A01G145100;TraesCS5B01G445100;TraesCS2A01G389900;TraesCS5A01G131300;TraesCS4B01G263300;TraesCS3B01G455000;TraesCS3D01G378700;TraesCS6B01G169700;TraesCS4B01G049100;TraesCS5D01G062900;TraesCS5D01G309700;TraesCS7A01G031700;…
GO:0010200	response to chitin	63	25	2.37489e-12	1.78116e-10	TraesCS2B01G367700;TraesCS7D01G548200;TraesCS2B01G208900;TraesCS4A01G089700;TraesCS6D01G393600;TraesCS4D01G215200;TraesCS4D01G045300;TraesCS6D01G039300;TraesCS3A01G309800;TraesCS4B01G045400;TraesCS1A01G093800;TraesCS4B01G100100;TraesCS4A01G174700;TraesCS4D01G096400;TraesCS4B01G142700;TraesCS5B01G307300;TraesCS6A01G116000;TraesCS2D01G392800;TraesCS4A01G216100;TraesCS7A01G561600;TraesCS2A01G384100;…
GO:0002682	regulation of immune system process	149	40	2.5393e-12	1.87909e-10	TraesCS1D01G073100;TraesCS7D01G548200;TraesCS2D01G284200;TraesCS2B01G208900;TraesCS5B01G482400;TraesCS7D01G392800;TraesCS5D01G482800;TraesCS7A01G470400;TraesCS2B01G180500;TraesCS4D01G045300;TraesCS6D01G039300;TraesCS1D01G233800;TraesCS4B01G045400;TraesCS4B01G100100;TraesCS1B01G245700;TraesCS4D01G096400;TraesCS7B01G372400;TraesCS2A01G155500;TraesCS4D01G176300;TraesCS5A01G177800;TraesCS5D01G207400;…
GO:0031347	regulation of defense response	210	49	2.90775e-12	2.09358e-10	TraesCS7D01G225200;TraesCS2D01G284200;TraesCS2B01G208900;TraesCS5B01G482400;TraesCS7D01G392800;TraesCS6D01G039300;TraesCS1D01G233800;TraesCS4B01G215100;TraesCS4D01G096400;TraesCS7B01G372400;TraesCS5A01G177800;TraesCS5D01G207400;TraesCS1A01G215600;TraesCS2D01G392800;TraesCS5B01G200000;TraesCS2D01G077300;TraesCS4A01G216100;TraesCS4D01G176200;TraesCS5A01G469800;TraesCS2A01G080000;TraesCS5D01G182100;…
GO:0016791	phosphatase activity	664	105	3.72883e-12	2.64747e-10	TraesCS4B01G254700;TraesCS5D01G493200;TraesCS2B01G166100;TraesCS5D01G369200;TraesCS2D01G144500;TraesCS1B01G224300;TraesCS1A01G210400;TraesCS3B01G394600;TraesCS1B01G375100;TraesCS2D01G232400;TraesCS3B01G384400;TraesCS5B01G078500;TraesCS4D01G210900;TraesCS5B01G082500;TraesCS2D01G317400;TraesCS2D01G315100;TraesCS4D01G069300;TraesCS5A01G129100;TraesCS7A01G249000;TraesCS7B01G326200;TraesCS7D01G224700;…
GO:0042578	phosphoric ester hydrolase activity	827	123	4.10649e-12	2.87455e-10	TraesCS4B01G254700;TraesCS5D01G493200;TraesCS2B01G166100;TraesCS5D01G369200;TraesCS2D01G144500;TraesCS1B01G224300;TraesCS1A01G210400;TraesCS3B01G394600;TraesCS1B01G375100;TraesCS3A01G110300;TraesCS2D01G232400;TraesCS3B01G384400;TraesCS5B01G078500;TraesCS2B01G318600;TraesCS4D01G210900;TraesCS5B01G082500;TraesCS2D01G317400;TraesCS2D01G315100;TraesCS4D01G069300;TraesCS5A01G129100;TraesCS7A01G249000;…
GO:0071395	cellular response to jasmonic acid stimulus	86	29	5.35728e-12	3.64295e-10	TraesCS7D01G548200;TraesCS2B01G208900;TraesCS5B01G482400;TraesCS7D01G392800;TraesCS5D01G482800;TraesCS7A01G470400;TraesCS2B01G180500;TraesCS4D01G045300;TraesCS6D01G039300;TraesCS7A01G412400;TraesCS4B01G045400;TraesCS4B01G100100;TraesCS4D01G096400;TraesCS7B01G372400;TraesCS2A01G155500;TraesCS2D01G285300;TraesCS5D01G207400;TraesCS2D01G392800;TraesCS5B01G200000;TraesCS2D01G077300;TraesCS4A01G216100;…
GO:0009867	jasmonic acid mediated signaling pathway	86	29	5.35728e-12	3.69653e-10	TraesCS7D01G548200;TraesCS2B01G208900;TraesCS5B01G482400;TraesCS7D01G392800;TraesCS5D01G482800;TraesCS7A01G470400;TraesCS2B01G180500;TraesCS4D01G045300;TraesCS6D01G039300;TraesCS7A01G412400;TraesCS4B01G045400;TraesCS4B01G100100;TraesCS4D01G096400;TraesCS7B01G372400;TraesCS2A01G155500;TraesCS2D01G285300;TraesCS5D01G207400;TraesCS2D01G392800;TraesCS5B01G200000;TraesCS2D01G077300;TraesCS4A01G216100;…
GO:0009738	abscisic acid-activated signaling pathway	81	28	6.22975e-12	4.17393e-10	TraesCS1D01G073100;TraesCS2B01G174500;TraesCS5B01G482400;TraesCS7D01G392800;TraesCS1B01G456700;TraesCS5D01G482800;TraesCS7A01G470400;TraesCS2B01G180500;TraesCS4D01G045300;TraesCS7A01G412400;TraesCS4B01G045400;TraesCS7A01G264500;TraesCS5B01G214500;TraesCS4B01G100100;TraesCS5D01G223800;TraesCS4D01G096400;TraesCS7B01G372400;TraesCS2A01G155500;TraesCS2D01G285300;TraesCS5D01G207400;TraesCS5B01G200000;…
GO:0006810	transport	6389	642	6.23463e-12	4.11486e-10	TraesCS3B01G276600;TraesCS5A01G392300;TraesCS6D01G393600;TraesCS5B01G482400;TraesCS1B01G171400;TraesCS6D01G161200;TraesCS7B01G346600;TraesCS2D01G540600;TraesCS6A01G201100;TraesCS2A01G188000;TraesCS3D01G500600;TraesCS6A01G212000;TraesCS5B01G342100;TraesCS6B01G238800;TraesCS2A01G389900;TraesCS5A01G118600;TraesCS2A01G056800;TraesCS2B01G449100;TraesCS6A01G032500;TraesCS7D01G343800;TraesCS5A01G152400;…
GO:0016758	transferase activity, transferring hexosyl groups	1783	220	9.20078e-12	5.9805e-10	TraesCS1A01G377900;TraesCS6B01G347800;TraesCS2B01G109700;TraesCS7B01G327400;TraesCS5D01G076400;TraesCS5A01G217000;TraesCS2A01G094500;TraesCS7A01G188600;TraesCS2D01G270400;TraesCS5A01G253200;TraesCS3D01G102200;TraesCS4B01G314300;TraesCS5D01G440900;TraesCS7D01G348700;TraesCS3A01G054400;TraesCS2D01G250900;TraesCS6D01G248500;TraesCS2B01G132500;TraesCS6A01G419900;TraesCS1A01G071400;TraesCS2B01G428500;…
GO:0097306	cellular response to alcohol	84	28	1.69778e-11	1.0696e-09	TraesCS1D01G073100;TraesCS2B01G174500;TraesCS5B01G482400;TraesCS7D01G392800;TraesCS1B01G456700;TraesCS5D01G482800;TraesCS7A01G470400;TraesCS2B01G180500;TraesCS4D01G045300;TraesCS7A01G412400;TraesCS4B01G045400;TraesCS7A01G264500;TraesCS5B01G214500;TraesCS4B01G100100;TraesCS5D01G223800;TraesCS4D01G096400;TraesCS7B01G372400;TraesCS2A01G155500;TraesCS2D01G285300;TraesCS5D01G207400;TraesCS5B01G200000;…
GO:0071215	cellular response to abscisic acid stimulus	84	28	1.69778e-11	1.08658e-09	TraesCS1D01G073100;TraesCS2B01G174500;TraesCS5B01G482400;TraesCS7D01G392800;TraesCS1B01G456700;TraesCS5D01G482800;TraesCS7A01G470400;TraesCS2B01G180500;TraesCS4D01G045300;TraesCS7A01G412400;TraesCS4B01G045400;TraesCS7A01G264500;TraesCS5B01G214500;TraesCS4B01G100100;TraesCS5D01G223800;TraesCS4D01G096400;TraesCS7B01G372400;TraesCS2A01G155500;TraesCS2D01G285300;TraesCS5D01G207400;TraesCS5B01G200000;…
GO:0071704	organic substance metabolic process	24369	2129	1.84885e-11	1.14628e-09	TraesCS3B01G490000;TraesCS6A01G419200;TraesCS7D01G092900;TraesCS2A01G303200;TraesCS6D01G393600;TraesCS4D01G232700;TraesCS7B01G473700;TraesCS5B01G445100;TraesCS2A01G389900;TraesCS4A01G252900;TraesCS6B01G169700;TraesCS2B01G359300;TraesCS3A01G481000;TraesCS4D01G094500;TraesCS3A01G400000;TraesCS2B01G236800;TraesCS4D01G210900;TraesCS5A01G469000;TraesCS1B01G197900;TraesCS4B01G318900;TraesCS6D01G130800;…
GO:0009753	response to jasmonic acid	103	31	2.89316e-11	1.76483e-09	TraesCS2B01G336000;TraesCS7D01G548200;TraesCS2B01G208900;TraesCS6D01G393600;TraesCS5B01G482400;TraesCS7D01G392800;TraesCS5D01G482800;TraesCS7A01G470400;TraesCS2B01G180500;TraesCS4D01G045300;TraesCS6D01G039300;TraesCS7A01G412400;TraesCS4B01G045400;TraesCS4B01G100100;TraesCS4D01G096400;TraesCS7B01G372400;TraesCS2A01G155500;TraesCS2D01G285300;TraesCS5D01G207400;TraesCS2D01G392800;TraesCS5B01G200000;…
GO:0045087	innate immune response	253	53	3.19506e-11	1.94899e-09	TraesCS7D01G225200;TraesCS2D01G284200;TraesCS2B01G208900;TraesCS5B01G482400;TraesCS7A01G246700;TraesCS7D01G392800;TraesCS4D01G238600;TraesCS6D01G039300;TraesCS2B01G189300;TraesCS4D01G264500;TraesCS4D01G096400;TraesCS7B01G372400;TraesCS1A01G215600;TraesCS6B01G222200;TraesCS7D01G245500;TraesCS2D01G392800;TraesCS4A01G216100;TraesCS5D01G183700;TraesCS5A01G469800;TraesCS3D01G272100;TraesCS4B01G237300;…
GO:0031348	negative regulation of defense response	86	28	3.21593e-11	1.92956e-09	TraesCS2B01G208900;TraesCS5B01G482400;TraesCS7D01G392800;TraesCS5D01G482800;TraesCS7A01G470400;TraesCS2B01G180500;TraesCS4D01G045300;TraesCS6D01G039300;TraesCS4B01G045400;TraesCS4B01G100100;TraesCS4D01G096400;TraesCS7B01G372400;TraesCS2A01G155500;TraesCS1A01G215600;TraesCS1B01G229100;TraesCS6A01G116000;TraesCS2D01G392800;TraesCS2D01G077300;TraesCS4A01G216100;TraesCS5A01G469800;TraesCS5B01G392400;…
GO:0080134	regulation of response to stress	246	52	3.43061e-11	2.02406e-09	TraesCS7D01G225200;TraesCS2D01G284200;TraesCS2B01G208900;TraesCS5B01G482400;TraesCS7D01G392800;TraesCS6D01G039300;TraesCS1D01G233800;TraesCS4B01G215100;TraesCS7D01G106000;TraesCS4D01G096400;TraesCS7B01G372400;TraesCS5A01G177800;TraesCS5D01G207400;TraesCS1A01G215600;TraesCS2D01G392800;TraesCS5B01G200000;TraesCS2D01G077300;TraesCS4A01G216100;TraesCS4D01G176200;TraesCS5A01G469800;TraesCS2A01G080000;…
GO:0006955	immune response	257	53	5.91807e-11	3.43248e-09	TraesCS7D01G225200;TraesCS2D01G284200;TraesCS2B01G208900;TraesCS5B01G482400;TraesCS7A01G246700;TraesCS7D01G392800;TraesCS4D01G238600;TraesCS6D01G039300;TraesCS2B01G189300;TraesCS4D01G264500;TraesCS4D01G096400;TraesCS7B01G372400;TraesCS1A01G215600;TraesCS6B01G222200;TraesCS7D01G245500;TraesCS2D01G392800;TraesCS4A01G216100;TraesCS5D01G183700;TraesCS5A01G469800;TraesCS3D01G272100;TraesCS4B01G237300;…
GO:1901701	cellular response to oxygen-containing compound	319	61	6.08273e-11	3.46716e-09	TraesCS2B01G208900;TraesCS5B01G482400;TraesCS7D01G392800;TraesCS1B01G456700;TraesCS6A01G278000;TraesCS4D01G238600;TraesCS6D01G039300;TraesCS3D01G308100;TraesCS5B01G214500;TraesCS5D01G223800;TraesCS4D01G264500;TraesCS4D01G096400;TraesCS7B01G372400;TraesCS2D01G285300;TraesCS5D01G207400;TraesCS1A01G215600;TraesCS2D01G392800;TraesCS5B01G200000;TraesCS2D01G077300;TraesCS6B01G306300;TraesCS4A01G216100;…
GO:0006612	protein targeting to membrane	157	39	6.20862e-11	3.53891e-09	TraesCS1D01G073100;TraesCS7D01G548200;TraesCS2B01G208900;TraesCS4D01G360300;TraesCS5B01G482400;TraesCS7D01G392800;TraesCS5D01G482800;TraesCS7A01G470400;TraesCS2B01G180500;TraesCS4D01G045300;TraesCS6D01G039300;TraesCS4B01G045400;TraesCS4B01G100100;TraesCS4D01G096400;TraesCS7B01G372400;TraesCS5A01G534900;TraesCS2A01G155500;TraesCS4D01G176300;TraesCS5A01G177800;TraesCS5D01G207400;TraesCS1A01G215600;…
GO:0071705	nitrogen compound transport	1936	231	6.92499e-11	3.87799e-09	TraesCS5B01G520200;TraesCS2B01G208900;TraesCS5B01G482400;TraesCS1B01G171400;TraesCS4B01G057400;TraesCS7B01G346600;TraesCS6A01G201100;TraesCS2A01G188000;TraesCS3D01G313900;TraesCS6B01G238800;TraesCS7D01G343800;TraesCS5A01G041100;TraesCS6D01G193700;TraesCS7D01G435100;TraesCS5A01G177800;TraesCS5D01G207400;TraesCS2D01G182100;TraesCS3B01G283800;TraesCS7D01G377000;TraesCS1D01G292400;TraesCS3A01G217200;…
GO:0019538	protein metabolic process	12453	1149	7.92765e-11	4.36021e-09	TraesCS2D01G538400;TraesCS3B01G490000;TraesCS5D01G359000;TraesCS6A01G419200;TraesCS6D01G358600;TraesCS7D01G092900;TraesCS3D01G042600;TraesCS1B01G454000;TraesCS6D01G102100;TraesCS3B01G295000;TraesCS7B01G473700;TraesCS1B01G375100;TraesCS3B01G455000;TraesCS4A01G252900;TraesCS7A01G188600;TraesCS2B01G359300;TraesCS4D01G207500;TraesCS6A01G124500;TraesCS7B01G445000;TraesCS7A01G163300;TraesCS6B01G052400;…
GO:0009862	systemic acquired resistance, salicylic acid mediated signaling pathway	63	23	1.31502e-10	7.23261e-09	TraesCS2A01G155500;TraesCS2B01G208900;TraesCS5B01G482400;TraesCS7D01G392800;TraesCS2D01G392800;TraesCS5D01G482800;TraesCS7A01G470400;TraesCS2B01G180500;TraesCS4A01G216100;TraesCS4D01G238600;TraesCS6D01G039300;TraesCS5A01G469800;TraesCS5B01G392400;TraesCS4B01G237300;TraesCS7D01G457800;TraesCS7B01G299200;TraesCS2A01G384100;TraesCS4B01G100100;TraesCS4D01G264500;TraesCS1A01G295300;TraesCS4D01G096400;…
GO:0051234	establishment of localization	6517	643	1.36321e-10	7.36133e-09	TraesCS3B01G276600;TraesCS5A01G392300;TraesCS6D01G393600;TraesCS5B01G482400;TraesCS1B01G171400;TraesCS6D01G161200;TraesCS7B01G346600;TraesCS2D01G540600;TraesCS6A01G201100;TraesCS2A01G188000;TraesCS3D01G500600;TraesCS6A01G212000;TraesCS5B01G342100;TraesCS6B01G238800;TraesCS2A01G389900;TraesCS5A01G118600;TraesCS2A01G056800;TraesCS2B01G449100;TraesCS6A01G032500;TraesCS7D01G343800;TraesCS5A01G152400;…
GO:0009814	defense response, incompatible interaction	161	39	1.39545e-10	7.39586e-09	TraesCS7D01G225200;TraesCS2D01G284200;TraesCS2B01G208900;TraesCS6A01G190700;TraesCS5B01G482400;TraesCS7A01G246700;TraesCS7D01G392800;TraesCS5D01G482800;TraesCS7A01G470400;TraesCS2B01G180500;TraesCS4D01G238600;TraesCS4D01G326400;TraesCS6D01G039300;TraesCS6D01G257000;TraesCS4B01G100100;TraesCS2B01G189300;TraesCS4D01G264500;TraesCS2A01G033700;TraesCS4D01G096400;TraesCS7B01G372400;TraesCS2A01G155500;…
GO:0070279	vitamin B6 binding	342	63	1.50562e-10	7.82922e-09	TraesCS1D01G073000;TraesCS1D01G184500;TraesCS1D01G270500;TraesCS1A01G329500;TraesCS1B01G089000;TraesCS2A01G382700;TraesCS7B01G253600;TraesCS4D01G232700;TraesCS2B01G414800;TraesCS4D01G052500;TraesCS4D01G159500;TraesCS3D01G378700;TraesCS7A01G392800;TraesCS4A01G159700;TraesCS5B01G407300;TraesCS4D01G264500;TraesCS2A01G421400;TraesCS7B01G372400;TraesCS7D01G383600;TraesCS2A01G516800;TraesCS4B01G222100;…
GO:0030170	pyridoxal phosphate binding	342	63	1.50562e-10	7.97978e-09	TraesCS1D01G073000;TraesCS1D01G184500;TraesCS1D01G270500;TraesCS1A01G329500;TraesCS1B01G089000;TraesCS2A01G382700;TraesCS7B01G253600;TraesCS4D01G232700;TraesCS2B01G414800;TraesCS4D01G052500;TraesCS4D01G159500;TraesCS3D01G378700;TraesCS7A01G392800;TraesCS4A01G159700;TraesCS5B01G407300;TraesCS4D01G264500;TraesCS2A01G421400;TraesCS7B01G372400;TraesCS7D01G383600;TraesCS2A01G516800;TraesCS4B01G222100;…
GO:0044238	primary metabolic process	23288	2031	1.52932e-10	7.79955e-09	TraesCS3B01G490000;TraesCS6A01G419200;TraesCS7D01G092900;TraesCS6D01G393600;TraesCS4D01G232700;TraesCS7B01G473700;TraesCS5B01G445100;TraesCS2A01G389900;TraesCS4A01G252900;TraesCS6B01G169700;TraesCS2B01G359300;TraesCS3A01G400000;TraesCS2B01G236800;TraesCS4D01G210900;TraesCS5A01G469000;TraesCS1B01G197900;TraesCS4B01G318900;TraesCS6D01G130800;TraesCS5D01G148900;TraesCS2D01G079200;TraesCS3B01G036800;…
GO:0046219	indolalkylamine biosynthetic process	31	16	1.73007e-10	8.65034e-09	TraesCS1D01G437700;TraesCS7A01G308600;TraesCS7B01G294800;TraesCS1A01G428400;TraesCS4A01G089800;TraesCS4B01G318900;TraesCS4D01G215100;TraesCS4B01G214500;TraesCS5B01G445100;TraesCS5B01G445200;TraesCS7A01G392800;TraesCS7D01G388400;TraesCS7D01G305300;TraesCS1B01G463100;TraesCS4D01G315400;TraesCS7B01G208700
GO:0000162	tryptophan biosynthetic process	31	16	1.73007e-10	8.82334e-09	TraesCS1D01G437700;TraesCS7A01G308600;TraesCS7B01G294800;TraesCS1A01G428400;TraesCS4A01G089800;TraesCS4B01G318900;TraesCS4D01G215100;TraesCS4B01G214500;TraesCS5B01G445100;TraesCS5B01G445200;TraesCS7A01G392800;TraesCS7D01G388400;TraesCS7D01G305300;TraesCS1B01G463100;TraesCS4D01G315400;TraesCS7B01G208700
GO:0009072	aromatic amino acid family metabolic process	336	62	1.94986e-10	9.74931e-09	TraesCS1D01G270500;TraesCS6A01G240700;TraesCS1D01G188500;TraesCS5B01G445100;TraesCS2A01G389900;TraesCS7A01G392800;TraesCS2B01G189300;TraesCS6B01G169700;TraesCS5D01G062900;TraesCS5D01G309700;TraesCS6A01G141500;TraesCS6D01G212400;TraesCS2A01G291900;TraesCS1D01G437700;TraesCS2B01G339600;TraesCS7B01G294800;TraesCS5B01G166300;TraesCS3B01G334900;TraesCS4B01G318900;TraesCS5B01G468400;TraesCS6D01G130800;…
GO:0044425	membrane part	8465	806	4.5169e-10	2.21328e-08	TraesCS6D01G393600;TraesCS5A01G118600;TraesCS2B01G449100;TraesCS6A01G032500;TraesCS7D01G343800;TraesCS3B01G413600;TraesCS7A01G188600;TraesCS4D01G058400;TraesCS3D01G279100;TraesCS6B01G052400;TraesCS7D01G328400;TraesCS6D01G275100;TraesCS2B01G177500;TraesCS1B01G197900;TraesCS4A01G145300;TraesCS3A01G217200;TraesCS5A01G188700;TraesCS2D01G554900;TraesCS7D01G145500;TraesCS1D01G130300;TraesCS2B01G451400;…
GO:0009627	systemic acquired resistance	114	31	4.91597e-10	2.40882e-08	TraesCS2B01G208900;TraesCS5B01G482400;TraesCS7A01G246700;TraesCS7D01G392800;TraesCS5D01G482800;TraesCS7A01G470400;TraesCS2B01G180500;TraesCS4D01G238600;TraesCS4D01G326400;TraesCS6D01G039300;TraesCS6D01G257000;TraesCS4B01G100100;TraesCS2B01G189300;TraesCS4D01G264500;TraesCS4D01G096400;TraesCS7B01G372400;TraesCS2A01G155500;TraesCS7D01G245500;TraesCS2D01G392800;TraesCS4A01G216100;TraesCS5D01G183700;…
GO:0050662	coenzyme binding	1801	214	4.93759e-10	2.37004e-08	TraesCS1D01G184500;TraesCS1D01G270500;TraesCS2D01G374600;TraesCS2D01G460600;TraesCS2D01G248700;TraesCS2A01G382700;TraesCS5D01G277500;TraesCS6D01G335600;TraesCS4D01G232700;TraesCS3B01G574600;TraesCS1A01G122500;TraesCS2B01G414800;TraesCS3A01G330600;TraesCS7A01G125600;TraesCS4A01G159700;TraesCS2A01G482200;TraesCS7A01G012000;TraesCS3A01G481000;TraesCS3A01G349900;TraesCS7B01G024500;TraesCS3D01G104500;…
GO:0019842	vitamin binding	448	74	7.37018e-10	3.53769e-08	TraesCS1D01G073000;TraesCS1D01G184500;TraesCS1D01G270500;TraesCS1A01G329500;TraesCS1B01G089000;TraesCS2A01G382700;TraesCS7B01G253600;TraesCS4D01G232700;TraesCS2B01G414800;TraesCS3D01G441900;TraesCS4D01G052500;TraesCS4D01G159500;TraesCS3D01G378700;TraesCS7A01G392800;TraesCS4A01G159700;TraesCS5B01G407300;TraesCS3B01G486100;TraesCS4D01G264500;TraesCS2A01G421400;TraesCS7B01G372400;TraesCS7D01G383600;…
GO:0010243	response to organonitrogen compound	86	26	9.91844e-10	4.66167e-08	TraesCS2B01G367700;TraesCS7D01G548200;TraesCS2B01G208900;TraesCS4A01G089700;TraesCS6D01G393600;TraesCS4D01G215200;TraesCS4D01G045300;TraesCS6D01G039300;TraesCS3A01G309800;TraesCS4B01G045400;TraesCS1A01G093800;TraesCS4B01G100100;TraesCS4A01G174700;TraesCS4D01G096400;TraesCS4B01G142700;TraesCS5B01G307300;TraesCS5D01G169300;TraesCS6A01G116000;TraesCS2D01G392800;TraesCS4A01G216100;TraesCS7A01G561600;…
GO:0006586	indolalkylamine metabolic process	95	27	2.18299e-09	1.00418e-07	TraesCS7B01G241200;TraesCS1A01G428400;TraesCS4A01G089800;TraesCS6B01G284000;TraesCS4D01G215100;TraesCS6A01G240700;TraesCS7A01G412400;TraesCS6D01G222900;TraesCS5B01G445100;TraesCS5B01G445200;TraesCS7A01G392800;TraesCS5D01G173900;TraesCS7D01G305300;TraesCS1B01G463100;TraesCS7B01G208700;TraesCS1D01G437700;TraesCS7A01G308600;TraesCS7B01G294800;TraesCS5B01G166300;TraesCS4B01G318900;TraesCS5A01G169500;…
GO:0006568	tryptophan metabolic process	95	27	2.18299e-09	1.02601e-07	TraesCS7B01G241200;TraesCS1A01G428400;TraesCS4A01G089800;TraesCS6B01G284000;TraesCS4D01G215100;TraesCS6A01G240700;TraesCS7A01G412400;TraesCS6D01G222900;TraesCS5B01G445100;TraesCS5B01G445200;TraesCS7A01G392800;TraesCS5D01G173900;TraesCS7D01G305300;TraesCS1B01G463100;TraesCS7B01G208700;TraesCS1D01G437700;TraesCS7A01G308600;TraesCS7B01G294800;TraesCS5B01G166300;TraesCS4B01G318900;TraesCS5A01G169500;…
GO:0016671	oxidoreductase activity, acting on a sulfur group of donors, disulfide as acceptor	45	18	2.37373e-09	1.09192e-07	TraesCS1A01G217300;TraesCS2A01G323300;TraesCS4B01G333800;TraesCS5B01G408100;TraesCS2B01G275100;TraesCS1D01G219100;TraesCS5A01G205000;TraesCS1B01G230500;TraesCS2A01G225200;TraesCS2D01G339600;TraesCS4A01G250800;TraesCS5D01G413300;TraesCS7B01G247500;TraesCS1A01G291800;TraesCS1D01G069800;TraesCS2B01G359300;TraesCS4D01G330000;TraesCS2D01G231100
GO:0009620	response to fungus	260	50	2.50301e-09	1.12635e-07	TraesCS2B01G208900;TraesCS6D01G393600;TraesCS5B01G482400;TraesCS7A01G246700;TraesCS7D01G392800;TraesCS6D01G039300;TraesCS5A01G204800;TraesCS3B01G304600;TraesCS4D01G096400;TraesCS7B01G372400;TraesCS2B01G530300;TraesCS2D01G285300;TraesCS6B01G222200;TraesCS7D01G245500;TraesCS2D01G392800;TraesCS4A01G216100;TraesCS5D01G183700;TraesCS5A01G469800;TraesCS5D01G104200;TraesCS3D01G524700;TraesCS2B01G336000;…
GO:0044281	small molecule metabolic process	4432	450	3.26713e-09	1.47021e-07	TraesCS1D01G270500;TraesCS2D01G460600;TraesCS3A01G050700;TraesCS2A01G303200;TraesCS6D01G393600;TraesCS1A01G413400;TraesCS6A01G240700;TraesCS2A01G343900;TraesCS4D01G232700;TraesCS7B01G346600;TraesCS2B01G109700;TraesCS1A01G275200;TraesCS5B01G445100;TraesCS2A01G389900;TraesCS3B01G455000;TraesCS6B01G169700;TraesCS4B01G049100;TraesCS3B01G415900;TraesCS7A01G012000;TraesCS3A01G097800;TraesCS3A01G400000;…
GO:0071495	cellular response to endogenous stimulus	413	68	4.00403e-09	1.76177e-07	TraesCS2B01G208900;TraesCS1D01G398400;TraesCS5B01G482400;TraesCS7D01G392800;TraesCS1B01G456700;TraesCS4A01G035400;TraesCS7D01G353800;TraesCS4D01G238600;TraesCS6D01G039300;TraesCS1A01G275200;TraesCS5B01G214500;TraesCS5D01G223800;TraesCS4D01G264500;TraesCS4D01G096400;TraesCS7B01G372400;TraesCS3B01G361500;TraesCS2D01G285300;TraesCS5D01G207400;TraesCS7B01G259000;TraesCS1A01G215600;TraesCS2D01G392800;…
GO:0032870	cellular response to hormone stimulus	413	68	4.00403e-09	1.76177e-07	TraesCS2B01G208900;TraesCS1D01G398400;TraesCS5B01G482400;TraesCS7D01G392800;TraesCS1B01G456700;TraesCS4A01G035400;TraesCS7D01G353800;TraesCS4D01G238600;TraesCS6D01G039300;TraesCS1A01G275200;TraesCS5B01G214500;TraesCS5D01G223800;TraesCS4D01G264500;TraesCS4D01G096400;TraesCS7B01G372400;TraesCS3B01G361500;TraesCS2D01G285300;TraesCS5D01G207400;TraesCS7B01G259000;TraesCS1A01G215600;TraesCS2D01G392800;…
GO:0009723	response to ethylene	92	26	4.9037e-09	2.10859e-07	TraesCS1D01G073100;TraesCS2B01G174500;TraesCS7A01G246700;TraesCS7D01G392800;TraesCS4A01G035400;TraesCS7A01G470400;TraesCS7D01G353800;TraesCS2B01G180500;TraesCS4D01G045300;TraesCS7A01G412400;TraesCS4B01G045400;TraesCS7B01G372400;TraesCS2A01G155500;TraesCS2D01G285300;TraesCS5D01G207400;TraesCS7B01G259000;TraesCS7D01G245500;TraesCS5B01G200000;TraesCS2B01G271700;TraesCS7D01G457800;TraesCS7B01G299200;…
GO:0072657	protein localization to membrane	197	41	6.18721e-09	2.6605e-07	TraesCS1D01G073100;TraesCS5D01G531600;TraesCS7D01G548200;TraesCS1D01G184900;TraesCS2B01G208900;TraesCS4D01G360300;TraesCS5B01G482400;TraesCS7D01G392800;TraesCS5D01G482800;TraesCS7A01G470400;TraesCS2B01G180500;TraesCS4D01G045300;TraesCS6D01G039300;TraesCS4B01G045400;TraesCS4B01G100100;TraesCS4D01G096400;TraesCS7B01G372400;TraesCS5A01G534900;TraesCS2A01G155500;TraesCS4D01G176300;TraesCS5A01G177800;…
GO:0090150	establishment of protein localization to membrane	197	41	6.18721e-09	2.6605e-07	TraesCS1D01G073100;TraesCS5D01G531600;TraesCS7D01G548200;TraesCS1D01G184900;TraesCS2B01G208900;TraesCS4D01G360300;TraesCS5B01G482400;TraesCS7D01G392800;TraesCS5D01G482800;TraesCS7A01G470400;TraesCS2B01G180500;TraesCS4D01G045300;TraesCS6D01G039300;TraesCS4B01G045400;TraesCS4B01G100100;TraesCS4D01G096400;TraesCS7B01G372400;TraesCS5A01G534900;TraesCS2A01G155500;TraesCS4D01G176300;TraesCS5A01G177800;…
GO:0010035	response to inorganic substance	479	75	6.30802e-09	2.64937e-07	TraesCS5A01G424700;TraesCS6A01G209900;TraesCS6A01G278000;TraesCS7D01G353800;TraesCS6D01G039300;TraesCS6A01G201100;TraesCS5B01G426700;TraesCS3D01G308100;TraesCS6B01G238800;TraesCS1B01G219300;TraesCS7D01G106000;TraesCS7B01G372400;TraesCS4B01G222100;TraesCS6D01G193100;TraesCS2D01G285300;TraesCS5D01G207400;TraesCS7B01G259000;TraesCS6B01G383500;TraesCS5B01G200000;TraesCS4B01G335100;TraesCS6B01G306300;…
GO:0071396	cellular response to lipid	134	32	8.71715e-09	3.6612e-07	TraesCS1D01G073100;TraesCS2B01G174500;TraesCS5B01G482400;TraesCS7D01G392800;TraesCS1B01G456700;TraesCS5D01G482800;TraesCS7A01G470400;TraesCS2B01G180500;TraesCS4D01G045300;TraesCS7A01G412400;TraesCS7B01G272900;TraesCS4B01G045400;TraesCS7A01G264500;TraesCS5B01G214500;TraesCS4B01G100100;TraesCS7D01G368000;TraesCS5D01G223800;TraesCS4D01G096400;TraesCS7B01G372400;TraesCS2A01G155500;TraesCS2D01G285300;…
GO:0006012	galactose metabolic process	39	16	1.18657e-08	4.86496e-07	TraesCS4A01G125300;TraesCS2A01G097400;TraesCS4D01G180800;TraesCS2D01G460600;TraesCS1B01G478400;TraesCS5A01G314800;TraesCS2B01G109800;TraesCS2D01G093000;TraesCS2B01G109700;TraesCS5D01G321100;TraesCS1D01G451900;TraesCS1A01G443900;TraesCS2A01G094700;TraesCS5B01G181300;TraesCS2A01G094500;TraesCS2B01G482000
GO:0005509	calcium ion binding	1211	150	1.38003e-08	5.65811e-07	TraesCS4A01G123100;TraesCS5A01G499900;TraesCS7D01G086900;TraesCS3B01G553900;TraesCS4D01G324800;TraesCS1B01G456700;TraesCS2D01G509400;TraesCS4B01G223400;TraesCS2B01G537800;TraesCS3B01G536200;TraesCS2D01G173900;TraesCS7D01G506900;TraesCS5B01G474500;TraesCS3A01G038300;TraesCS2A01G425800;TraesCS2D01G423700;TraesCS5D01G475900;TraesCS2B01G446100;TraesCS7D01G085800;TraesCS3B01G552700;TraesCS5B01G135100;…
GO:0008037	cell recognition	461	72	1.38915e-08	5.5566e-07	TraesCS2D01G538400;TraesCS5D01G359000;TraesCS4B01G059700;TraesCS2A01G211300;TraesCS2D01G485300;TraesCS5B01G520600;TraesCS2A01G211900;TraesCS5A01G351400;TraesCS7A01G127100;TraesCS6A01G078700;TraesCS2D01G364400;TraesCS2D01G534400;TraesCS1D01G239700;TraesCS2A01G209900;TraesCS2A01G538200;TraesCS2D01G216700;TraesCS2B01G236800;TraesCS7D01G444400;TraesCS2D01G537100;TraesCS4D01G126900;TraesCS1D01G330300;…
GO:0048544	recognition of pollen	461	72	1.38915e-08	5.69551e-07	TraesCS2D01G538400;TraesCS5D01G359000;TraesCS4B01G059700;TraesCS2A01G211300;TraesCS2D01G485300;TraesCS5B01G520600;TraesCS2A01G211900;TraesCS5A01G351400;TraesCS7A01G127100;TraesCS6A01G078700;TraesCS2D01G364400;TraesCS2D01G534400;TraesCS1D01G239700;TraesCS2A01G209900;TraesCS2A01G538200;TraesCS2D01G216700;TraesCS2B01G236800;TraesCS7D01G444400;TraesCS2D01G537100;TraesCS4D01G126900;TraesCS1D01G330300;…
GO:0042430	indole-containing compound metabolic process	116	29	1.41772e-08	5.67086e-07	TraesCS7B01G241200;TraesCS1A01G428400;TraesCS4A01G089800;TraesCS6B01G284000;TraesCS4D01G215100;TraesCS6A01G240700;TraesCS7A01G412400;TraesCS6D01G222900;TraesCS5B01G445100;TraesCS5B01G445200;TraesCS7A01G392800;TraesCS5D01G173900;TraesCS7D01G305300;TraesCS1B01G463100;TraesCS7B01G208700;TraesCS1D01G437700;TraesCS7A01G308600;TraesCS7B01G294800;TraesCS5B01G166300;TraesCS5D01G169300;TraesCS4B01G318900;…
GO:0009875	pollen-pistil interaction	463	72	1.66535e-08	6.49485e-07	TraesCS2D01G538400;TraesCS5D01G359000;TraesCS4B01G059700;TraesCS2A01G211300;TraesCS2D01G485300;TraesCS5B01G520600;TraesCS2A01G211900;TraesCS5A01G351400;TraesCS7A01G127100;TraesCS6A01G078700;TraesCS2D01G364400;TraesCS2D01G534400;TraesCS1D01G239700;TraesCS2A01G209900;TraesCS2A01G538200;TraesCS2D01G216700;TraesCS2B01G236800;TraesCS7D01G444400;TraesCS2D01G537100;TraesCS4D01G126900;TraesCS1D01G330300;…
GO:0006865	amino acid transport	152	34	1.7907e-08	6.98371e-07	TraesCS2B01G336000;TraesCS4A01G066200;TraesCS3B01G532300;TraesCS6D01G226700;TraesCS2A01G305900;TraesCS5B01G079100;TraesCS6B01G280000;TraesCS5D01G031800;TraesCS3A01G309800;TraesCS4D01G243100;TraesCS3D01G308100;TraesCS5B01G214500;TraesCS7D01G452600;TraesCS1A01G093800;TraesCS5D01G223800;TraesCS3B01G247500;TraesCS5D01G085800;TraesCS7A01G517100;TraesCS1D01G046000;TraesCS1B01G058600;TraesCS4A01G046700;…
GO:0043168	anion binding	13394	1200	2.35064e-08	9.16748e-07	TraesCS2D01G538400;TraesCS3B01G490000;TraesCS1A01G218400;TraesCS5D01G359000;TraesCS2D01G022300;TraesCS5D01G038000;TraesCS6D01G358600;TraesCS7D01G092900;TraesCS1B01G454000;TraesCS3B01G295000;TraesCS4D01G232700;TraesCS7B01G473700;TraesCS2A01G389900;TraesCS4A01G079700;TraesCS3B01G455000;TraesCS4A01G159700;TraesCS4D01G207500;TraesCS6A01G124500;TraesCS7A01G163300;TraesCS3A01G481000;TraesCS6B01G052400;…
GO:0048583	regulation of response to stimulus	577	84	2.52283e-08	9.58675e-07	TraesCS2A01G217600;TraesCS7D01G225200;TraesCS2D01G284200;TraesCS1D01G218200;TraesCS2B01G208900;TraesCS3A01G493100;TraesCS5B01G482400;TraesCS7B01G029200;TraesCS7D01G392800;TraesCS6D01G039300;TraesCS3A01G272900;TraesCS7D01G392600;TraesCS1D01G233800;TraesCS3D01G273200;TraesCS5B01G214500;TraesCS4B01G215100;TraesCS5A01G297900;TraesCS5D01G223800;TraesCS7D01G106000;TraesCS4D01G312300;TraesCS4D01G096400;…
GO:0007165	signal transduction	1544	181	2.74808e-08	1.04427e-06	TraesCS2D01G183700;TraesCS4D01G316500;TraesCS2B01G208900;TraesCS2D01G097700;TraesCS1D01G398400;TraesCS5B01G482400;TraesCS7D01G392800;TraesCS1B01G456700;TraesCS2A01G397000;TraesCS1A01G275200;TraesCS5B01G533000;TraesCS5D01G225900;TraesCS2D01G534600;TraesCS1D01G082600;TraesCS4D01G312300;TraesCS2B01G246100;TraesCS4A01G455800;TraesCS5A01G041100;TraesCS7A01G182500;TraesCS1D01G082200;TraesCS4D01G096400;…
GO:0043207	response to external biotic stimulus	537	79	4.10379e-08	1.5184e-06	TraesCS7D01G225200;TraesCS2D01G284200;TraesCS2B01G208900;TraesCS4A01G089700;TraesCS6D01G393600;TraesCS5B01G482400;TraesCS7A01G246700;TraesCS7D01G392800;TraesCS4D01G215200;TraesCS4D01G238600;TraesCS6A01G240700;TraesCS6D01G039300;TraesCS5A01G204800;TraesCS2B01G189300;TraesCS4D01G264500;TraesCS3B01G304600;TraesCS4D01G096400;TraesCS7B01G372400;TraesCS2B01G530300;TraesCS2D01G285300;TraesCS1A01G072200;…
GO:0051707	response to other organism	537	79	4.10379e-08	1.55944e-06	TraesCS7D01G225200;TraesCS2D01G284200;TraesCS2B01G208900;TraesCS4A01G089700;TraesCS6D01G393600;TraesCS5B01G482400;TraesCS7A01G246700;TraesCS7D01G392800;TraesCS4D01G215200;TraesCS4D01G238600;TraesCS6A01G240700;TraesCS6D01G039300;TraesCS5A01G204800;TraesCS2B01G189300;TraesCS4D01G264500;TraesCS3B01G304600;TraesCS4D01G096400;TraesCS7B01G372400;TraesCS2B01G530300;TraesCS2D01G285300;TraesCS1A01G072200;…
GO:0047216	inositol 3-alpha-galactosyltransferase activity	10	8	5.24843e-08	1.94192e-06	TraesCS4A01G125300;TraesCS2A01G097400;TraesCS4D01G180800;TraesCS2A01G094700;TraesCS2A01G094500;TraesCS2B01G109800;TraesCS2D01G093000;TraesCS2B01G109700
GO:0016491	oxidoreductase activity	6975	660	5.46341e-08	2.02146e-06	TraesCS5A01G499900;TraesCS3B01G551600;TraesCS7B01G440900;TraesCS4D01G324800;TraesCS6A01G270000;TraesCS6B01G074200;TraesCS2A01G303200;TraesCS6A01G320700;TraesCS7A01G246700;TraesCS3B01G127700;TraesCS5D01G407400;TraesCS2A01G389900;TraesCS4A01G406100;TraesCS6B01G169700;TraesCS5B01G231600;TraesCS2A01G262800;TraesCS5A01G152400;TraesCS7B01G355200;TraesCS7A01G012000;TraesCS1D01G250900;TraesCS2B01G359300;…
GO:0006820	anion transport	515	76	6.43e-08	2.3791e-06	TraesCS4D01G064000;TraesCS1D01G004700;TraesCS6A01G209900;TraesCS5A01G229700;TraesCS5D01G237800;TraesCS7A01G231600;TraesCS5B01G228500;TraesCS3D01G193200;TraesCS6B01G231800;TraesCS2A01G305900;TraesCS5B01G373000;TraesCS6D01G039300;TraesCS6A01G201100;TraesCS5D01G031800;TraesCS3A01G309800;TraesCS3B01G218800;TraesCS3D01G308100;TraesCS5B01G214500;TraesCS6B01G238800;TraesCS7D01G452600;TraesCS1A01G093800;…
GO:0015711	organic anion transport	296	51	7.54178e-08	2.71504e-06	TraesCS4D01G064000;TraesCS1D01G004700;TraesCS7A01G231600;TraesCS3D01G193200;TraesCS6B01G231800;TraesCS2A01G305900;TraesCS5D01G031800;TraesCS3A01G309800;TraesCS3B01G218800;TraesCS3D01G308100;TraesCS5B01G214500;TraesCS7D01G452600;TraesCS1A01G093800;TraesCS5D01G223800;TraesCS4A01G046700;TraesCS4D01G258000;TraesCS3A01G217200;TraesCS4D01G176200;TraesCS6A01G244400;TraesCS5A01G073000;TraesCS5A01G216000;…
GO:0005506	iron ion binding	1961	218	7.80484e-08	2.80974e-06	TraesCS7B01G440900;TraesCS2D01G248700;TraesCS4D01G238800;TraesCS3D01G336900;TraesCS5D01G407400;TraesCS7B01G122500;TraesCS5B01G231600;TraesCS2A01G262800;TraesCS5A01G152400;TraesCS4D01G079900;TraesCS4B01G037800;TraesCS1A01G395100;TraesCS7D01G438600;TraesCS2B01G177500;TraesCS5A01G129500;TraesCS2D01G157800;TraesCS4A01G109200;TraesCS4A01G218200;TraesCS3A01G084700;TraesCS3B01G328700;TraesCS3A01G061600;…
GO:0042538	hyperosmotic salinity response	44	16	8.996e-08	3.23856e-06	TraesCS2A01G155500;TraesCS2B01G367700;TraesCS7D01G548200;TraesCS2D01G285300;TraesCS5D01G207400;TraesCS5D01G069700;TraesCS5B01G200000;TraesCS7A01G470400;TraesCS2B01G180500;TraesCS7A01G412400;TraesCS7A01G561600;TraesCS7D01G457800;TraesCS5A01G375000;TraesCS5D01G244800;TraesCS5A01G237900;TraesCS7B01G372400
GO:0097305	response to alcohol	210	40	1.21183e-07	4.24141e-06	TraesCS1D01G073100;TraesCS2B01G174500;TraesCS5B01G482400;TraesCS7D01G392800;TraesCS1B01G456700;TraesCS5D01G482800;TraesCS7A01G470400;TraesCS2B01G180500;TraesCS4D01G045300;TraesCS6B01G246000;TraesCS7A01G412400;TraesCS4B01G045400;TraesCS7A01G264500;TraesCS6A01G216800;TraesCS5B01G214500;TraesCS4B01G100100;TraesCS5D01G244800;TraesCS5D01G223800;TraesCS4D01G096400;TraesCS7B01G372400;TraesCS2A01G155500;…
GO:0009737	response to abscisic acid	210	40	1.21183e-07	4.24141e-06	TraesCS1D01G073100;TraesCS2B01G174500;TraesCS5B01G482400;TraesCS7D01G392800;TraesCS1B01G456700;TraesCS5D01G482800;TraesCS7A01G470400;TraesCS2B01G180500;TraesCS4D01G045300;TraesCS6B01G246000;TraesCS7A01G412400;TraesCS4B01G045400;TraesCS7A01G264500;TraesCS6A01G216800;TraesCS5B01G214500;TraesCS4B01G100100;TraesCS5D01G244800;TraesCS5D01G223800;TraesCS4D01G096400;TraesCS7B01G372400;TraesCS2A01G155500;…
GO:0051213	dioxygenase activity	396	62	1.22665e-07	4.29329e-06	TraesCS1B01G234500;TraesCS1A01G375800;TraesCS3D01G293800;TraesCS5B01G029300;TraesCS5D01G233800;TraesCS2B01G038500;TraesCS7B01G042100;TraesCS5D01G038800;TraesCS6A01G331400;TraesCS7D01G244800;TraesCS1A01G384000;TraesCS5A01G374000;TraesCS5D01G565100;TraesCS4B01G003300;TraesCS4D01G035200;TraesCS6B01G169700;TraesCS6A01G141500;TraesCS4D01G079900;TraesCS7A01G121400;TraesCS1D01G250900;TraesCS4B01G037800;…
GO:0042221	response to chemical	2082	228	1.28208e-07	4.4873e-06	TraesCS2B01G208900;TraesCS5B01G371100;TraesCS6D01G393600;TraesCS5B01G482400;TraesCS7A01G246700;TraesCS6A01G201100;TraesCS1A01G275200;TraesCS5B01G426700;TraesCS6B01G238800;TraesCS3B01G562500;TraesCS5D01G378200;TraesCS5D01G397400;TraesCS4D01G015000;TraesCS3B01G361500;TraesCS4D01G285800;TraesCS5A01G177800;TraesCS5D01G207400;TraesCS3D01G072000;TraesCS4B01G335100;TraesCS6D01G332900;TraesCS1D01G074400;…
GO:1901605	alpha-amino acid metabolic process	811	106	1.30209e-07	4.42711e-06	TraesCS7D01G063900;TraesCS1D01G270500;TraesCS3A01G050700;TraesCS4B01G273500;TraesCS6A01G240700;TraesCS4D01G232700;TraesCS5B01G445100;TraesCS5A01G131300;TraesCS4B01G263300;TraesCS3D01G378700;TraesCS6B01G169700;TraesCS4B01G049100;TraesCS6A01G141500;TraesCS5A01G156200;TraesCS1A01G217300;TraesCS1D01G437700;TraesCS7B01G294800;TraesCS5B01G166300;TraesCS1A01G072200;TraesCS4B01G318900;TraesCS6D01G130800;…
GO:0052542	defense response by callose deposition	18	10	1.98409e-07	6.74589e-06	TraesCS4B01G045400;TraesCS7D01G548200;TraesCS5A01G177800;TraesCS2B01G208900;TraesCS5B01G307300;TraesCS5B01G175100;TraesCS5D01G182100;TraesCS4D01G045300;TraesCS1D01G074500;TraesCS7A01G561600
GO:0022804	active transmembrane transporter activity	1000	124	2.22868e-07	7.57752e-06	TraesCS1D01G004700;TraesCS7A01G118900;TraesCS7D01G114100;TraesCS5B01G371100;TraesCS6D01G393600;TraesCS6D01G161200;TraesCS1D01G335500;TraesCS2B01G485600;TraesCS5D01G142900;TraesCS4D01G302500;TraesCS7A01G480100;TraesCS2A01G056800;TraesCS4B01G125700;TraesCS3B01G562500;TraesCS5D01G378200;TraesCS3D01G288600;TraesCS2A01G373200;TraesCS2D01G182100;TraesCS2D01G451100;TraesCS4A01G101600;TraesCS7A01G230500;…
GO:0048585	negative regulation of response to stimulus	161	33	2.57466e-07	8.49637e-06	TraesCS2B01G208900;TraesCS5B01G482400;TraesCS7D01G392800;TraesCS5D01G482800;TraesCS7A01G470400;TraesCS2B01G180500;TraesCS4D01G045300;TraesCS6D01G039300;TraesCS3D01G250500;TraesCS4B01G045400;TraesCS5B01G214500;TraesCS4B01G100100;TraesCS5D01G223800;TraesCS1B01G058600;TraesCS4D01G096400;TraesCS7B01G372400;TraesCS2A01G155500;TraesCS1A01G215600;TraesCS1B01G229100;TraesCS6A01G116000;TraesCS2D01G392800;…
GO:0042435	indole-containing compound biosynthetic process	77	21	2.77631e-07	9.16181e-06	TraesCS1D01G437700;TraesCS7A01G308600;TraesCS7B01G294800;TraesCS1A01G428400;TraesCS4A01G089800;TraesCS4B01G318900;TraesCS6B01G284000;TraesCS4D01G215100;TraesCS6A01G240700;TraesCS1D01G074500;TraesCS7A01G412400;TraesCS6D01G222900;TraesCS4B01G214500;TraesCS5B01G445100;TraesCS5B01G445200;TraesCS7A01G392800;TraesCS7D01G388400;TraesCS7D01G305300;TraesCS1B01G463100;TraesCS4D01G315400;TraesCS7B01G208700
GO:0032787	monocarboxylic acid metabolic process	1450	167	2.88106e-07	9.50749e-06	TraesCS7A01G187000;TraesCS4A01G068400;TraesCS4D01G104100;TraesCS6A01G177700;TraesCS6D01G393600;TraesCS1A01G413400;TraesCS6D01G255200;TraesCS5B01G373000;TraesCS5D01G346200;TraesCS6A01G240700;TraesCS7B01G346600;TraesCS1A01G275200;TraesCS2A01G389900;TraesCS6A01G306800;TraesCS7A01G092300;TraesCS5A01G341000;TraesCS7A01G012000;TraesCS7D01G435100;TraesCS4D01G096400;TraesCS4B01G037800;TraesCS1A01G406200;…
GO:0070887	cellular response to chemical stimulus	632	86	3.51133e-07	1.15874e-05	TraesCS2B01G208900;TraesCS1D01G398400;TraesCS5B01G482400;TraesCS7D01G392800;TraesCS1B01G456700;TraesCS4A01G035400;TraesCS6A01G278000;TraesCS7D01G353800;TraesCS4D01G238600;TraesCS6D01G039300;TraesCS1A01G275200;TraesCS3D01G308100;TraesCS5B01G214500;TraesCS5D01G223800;TraesCS4D01G264500;TraesCS4D01G096400;TraesCS7B01G372400;TraesCS3B01G361500;TraesCS2D01G285300;TraesCS5A01G177800;TraesCS5D01G207400;…
GO:0016667	oxidoreductase activity, acting on a sulfur group of donors	373	58	3.86136e-07	1.23564e-05	TraesCS3B01G123700;TraesCS3A01G105300;TraesCS2B01G275100;TraesCS1A01G396900;TraesCS2A01G303200;TraesCS1B01G230500;TraesCS3B01G272600;TraesCS7A01G246700;TraesCS6A01G278000;TraesCS2D01G339600;TraesCS4A01G250800;TraesCS1D01G327200;TraesCS2B01G359300;TraesCS6B01G423000;TraesCS7A01G182500;TraesCS4A01G130400;TraesCS1B01G425200;TraesCS3A01G246700;TraesCS1A01G217300;TraesCS2A01G323300;TraesCS4B01G333800;…
GO:0035966	response to topologically incorrect protein	157	32	4.42652e-07	1.41649e-05	TraesCS2B01G208900;TraesCS5B01G482400;TraesCS5D01G482800;TraesCS7A01G470400;TraesCS2B01G180500;TraesCS4D01G045300;TraesCS5D01G346200;TraesCS5B01G339100;TraesCS4B01G045400;TraesCS4B01G100100;TraesCS5D01G244800;TraesCS5A01G341000;TraesCS4D01G096400;TraesCS7B01G372400;TraesCS2A01G155500;TraesCS5A01G177800;TraesCS1A01G215600;TraesCS1B01G229100;TraesCS6A01G116000;TraesCS2D01G077300;TraesCS4A01G216100;…
GO:0016998	cell wall macromolecule catabolic process	86	22	4.92178e-07	1.57497e-05	TraesCS3D01G260300;TraesCS5D01G205100;TraesCS6B01G246800;TraesCS2D01G348900;TraesCSU01G169600;TraesCS5B01G197800;TraesCS1D01G249600;TraesCS4D01G325500;TraesCS4D01G326400;TraesCS5D01G408200;TraesCS1D01G207100;TraesCS2B01G047300;TraesCS1A01G203700;TraesCS2D01G033100;TraesCS1A01G203600;TraesCS7B01G370700;TraesCS2D01G349000;TraesCSU01G020500;TraesCS6D01G199500;TraesCS4D01G035300;TraesCS6A01G216100;Tr…
GO:0035250	UDP-galactosyltransferase activity	12	8	5.00436e-07	1.60139e-05	TraesCS4A01G125300;TraesCS2A01G097400;TraesCS4D01G180800;TraesCS2A01G094700;TraesCS2A01G094500;TraesCS2B01G109800;TraesCS2D01G093000;TraesCS2B01G109700
GO:0009755	hormone-mediated signaling pathway	387	59	6.03756e-07	1.93202e-05	TraesCS2B01G208900;TraesCS1D01G398400;TraesCS5B01G482400;TraesCS7D01G392800;TraesCS1B01G456700;TraesCS4A01G035400;TraesCS7D01G353800;TraesCS6D01G039300;TraesCS1A01G275200;TraesCS5B01G214500;TraesCS5D01G223800;TraesCS4D01G096400;TraesCS7B01G372400;TraesCS3B01G361500;TraesCS2D01G285300;TraesCS5D01G207400;TraesCS7B01G259000;TraesCS2D01G392800;TraesCS5B01G200000;TraesCS2D01G077300;TraesCS4A01G216100;…
GO:0016701	oxidoreductase activity, acting on single donors with incorporation of molecular oxygen	175	34	6.38852e-07	1.98044e-05	TraesCS1A01G375800;TraesCS5B01G029300;TraesCS4D01G347300;TraesCS5D01G038800;TraesCS3D01G381800;TraesCS3B01G421200;TraesCS7D01G244800;TraesCS7A01G246200;TraesCS7B01G145200;TraesCS6A01G353700;TraesCS1A01G235800;TraesCS5A01G374000;TraesCS4A01G027800;TraesCS4D01G035200;TraesCS6B01G169700;TraesCS6A01G141500;TraesCS4B01G037800;TraesCS4B01G037700;TraesCS4B01G295200;TraesCS7D01G364900;TraesCS4B01G037900;…
GO:0006811	ion transport	1892	206	7.58684e-07	2.35192e-05	TraesCS5B01G520200;TraesCS5D01G231500;TraesCS6A01G177700;TraesCS7B01G346600;TraesCS2D01G540600;TraesCS6A01G201100;TraesCS6B01G324800;TraesCS6A01G212000;TraesCS5D01G142900;TraesCS6B01G238800;TraesCS5A01G118600;TraesCS5A01G152400;TraesCS7D01G435100;TraesCS7D01G328400;TraesCS6D01G275100;TraesCS3D01G288600;TraesCS5A01G224100;TraesCS4A01G206900;TraesCS4A01G145300;TraesCS5D01G039900;TraesCS3A01G217200;…
GO:0048037	cofactor binding	4750	459	7.66561e-07	2.37634e-05	TraesCS1D01G270500;TraesCS2D01G460600;TraesCS7B01G440900;TraesCS1D01G220000;TraesCS6A01G240700;TraesCS6D01G335600;TraesCS4D01G232700;TraesCS3B01G574600;TraesCS5D01G407400;TraesCS4A01G159700;TraesCS5B01G231600;TraesCS2A01G262800;TraesCS7A01G012000;TraesCS3A01G481000;TraesCS3A01G349900;TraesCS7B01G024500;TraesCS2B01G177500;TraesCS5A01G129500;TraesCS2B01G440400;TraesCS4B01G335100;TraesCS5A01G314800;…
GO:0009607	response to biotic stimulus	615	83	7.78224e-07	2.4125e-05	TraesCS7D01G225200;TraesCS2D01G284200;TraesCS2B01G208900;TraesCS4A01G089700;TraesCS6D01G393600;TraesCS5B01G482400;TraesCS7A01G246700;TraesCS7D01G392800;TraesCS4D01G215200;TraesCS4D01G238600;TraesCS6A01G240700;TraesCS6D01G039300;TraesCS5A01G204800;TraesCS2B01G189300;TraesCS4D01G264500;TraesCS3B01G304600;TraesCS4D01G096400;TraesCS7B01G372400;TraesCS2B01G530300;TraesCS2D01G285300;TraesCS1A01G072200;…
GO:0055114	oxidation-reduction process	6698	625	8.17066e-07	2.4512e-05	TraesCS5A01G499900;TraesCS7B01G440900;TraesCS4D01G324800;TraesCS6A01G270000;TraesCS6B01G074200;TraesCS2A01G303200;TraesCS6A01G320700;TraesCS7A01G246700;TraesCS3B01G127700;TraesCS6A01G240700;TraesCS1A01G275200;TraesCS5D01G407400;TraesCS2A01G389900;TraesCS4A01G406100;TraesCS6B01G169700;TraesCS5B01G231600;TraesCS2A01G262800;TraesCS7A01G012000;TraesCS1D01G250900;TraesCS2B01G359300;TraesCS3A01G481000;…
GO:0000165	MAPK cascade	76	20	9.86892e-07	2.96068e-05	TraesCS1A01G184500;TraesCS2A01G155500;TraesCS2B01G208900;TraesCS5B01G482400;TraesCS7D01G392800;TraesCS2D01G392800;TraesCS5D01G482800;TraesCS7A01G470400;TraesCS2B01G180500;TraesCS4A01G216100;TraesCS6D01G039300;TraesCS5A01G469800;TraesCS7D01G457800;TraesCS7B01G299200;TraesCS2A01G384100;TraesCS4B01G100100;TraesCS4D01G312300;TraesCS1A01G295300;TraesCS4D01G096400;TraesCS7B01G372400
GO:0071702	organic substance transport	2259	238	1.32295e-06	3.96886e-05	TraesCS2B01G208900;TraesCS6D01G393600;TraesCS5B01G482400;TraesCS1B01G171400;TraesCS4B01G057400;TraesCS7B01G346600;TraesCS2A01G188000;TraesCS3D01G313900;TraesCS7D01G343800;TraesCS5A01G041100;TraesCS6D01G193700;TraesCS7D01G435100;TraesCS5A01G177800;TraesCS5D01G207400;TraesCS2A01G373200;TraesCS2D01G182100;TraesCS3B01G283800;TraesCS7D01G377000;TraesCS1D01G292400;TraesCS6D01G296700;TraesCS3A01G217200;…
GO:0044242	cellular lipid catabolic process	173	33	1.42006e-06	4.26019e-05	TraesCS4A01G091000;TraesCS6D01G226700;TraesCS1D01G111900;TraesCS5A01G424300;TraesCS5B01G373000;TraesCS5D01G346200;TraesCS1D01G149100;TraesCS6B01G280000;TraesCS5B01G339100;TraesCS6B01G392700;TraesCS1A01G275200;TraesCS7A01G320000;TraesCS5A01G341000;TraesCS2D01G517200;TraesCS2B01G393000;TraesCS6D01G342800;TraesCS4A01G122800;TraesCS6A01G359900;TraesCS7A01G339100;TraesCS2B01G198100;TraesCS2D01G417800;…
GO:0016836	hydro-lyase activity	189	35	1.42307e-06	4.26922e-05	TraesCS1A01G428400;TraesCS1A01G188000;TraesCS5D01G346200;TraesCS1D01G188500;TraesCS7D01G523800;TraesCS5B01G339100;TraesCS7D01G523900;TraesCS7D01G071200;TraesCS5B01G445100;TraesCS7A01G075600;TraesCS5B01G445200;TraesCS7A01G454300;TraesCS6A01G080600;TraesCS7A01G392800;TraesCS5A01G341000;TraesCS7D01G305300;TraesCS1B01G463100;TraesCS6B01G108100;TraesCS7B01G208700;TraesCS1B01G206000;TraesCS2A01G291900;…
GO:0045730	respiratory burst	17	9	1.42641e-06	4.13658e-05	TraesCS4B01G045400;TraesCS7B01G299200;TraesCS2B01G208900;TraesCS4B01G100100;TraesCS5B01G236900;TraesCS7D01G392800;TraesCS4A01G216100;TraesCS4D01G045300;TraesCS4D01G096400
GO:0002679	respiratory burst involved in defense response	17	9	1.42641e-06	4.13658e-05	TraesCS4B01G045400;TraesCS7B01G299200;TraesCS2B01G208900;TraesCS4B01G100100;TraesCS5B01G236900;TraesCS7D01G392800;TraesCS4A01G216100;TraesCS4D01G045300;TraesCS4D01G096400
GO:0016054	organic acid catabolic process	381	57	1.69975e-06	4.92927e-05	TraesCS7D01G063900;TraesCS6D01G255200;TraesCS5A01G424300;TraesCS5B01G373000;TraesCS5D01G346200;TraesCS6A01G240700;TraesCS5B01G152600;TraesCS1A01G275200;TraesCS1D01G067800;TraesCS6B01G169700;TraesCS5A01G341000;TraesCS6A01G141500;TraesCS6D01G212400;TraesCS5A01G156200;TraesCS1A01G217300;TraesCS2B01G339600;TraesCS1D01G219100;TraesCS5B01G468400;TraesCS6D01G130800;TraesCS4A01G122800;TraesCS6A01G359900;…
GO:0046395	carboxylic acid catabolic process	381	57	1.69975e-06	4.92927e-05	TraesCS7D01G063900;TraesCS6D01G255200;TraesCS5A01G424300;TraesCS5B01G373000;TraesCS5D01G346200;TraesCS6A01G240700;TraesCS5B01G152600;TraesCS1A01G275200;TraesCS1D01G067800;TraesCS6B01G169700;TraesCS5A01G341000;TraesCS6A01G141500;TraesCS6D01G212400;TraesCS5A01G156200;TraesCS1A01G217300;TraesCS2B01G339600;TraesCS1D01G219100;TraesCS5B01G468400;TraesCS6D01G130800;TraesCS4A01G122800;TraesCS6A01G359900;…
GO:0036094	small molecule binding	14520	1268	1.70518e-06	4.94504e-05	TraesCS2D01G538400;TraesCS3B01G490000;TraesCS1A01G218400;TraesCS5D01G359000;TraesCS2D01G022300;TraesCS5D01G038000;TraesCS6D01G358600;TraesCS7D01G092900;TraesCS1D01G167600;TraesCS1B01G454000;TraesCS3B01G295000;TraesCS7B01G083600;TraesCS4D01G232700;TraesCS7B01G473700;TraesCS2A01G389900;TraesCS4A01G079700;TraesCS3B01G455000;TraesCS4A01G159700;TraesCS4B01G049100;TraesCS4D01G207500;TraesCS6A01G124500;…
GO:0006807	nitrogen compound metabolic process	19671	1684	1.76965e-06	4.95501e-05	TraesCS3B01G490000;TraesCS6A01G419200;TraesCS7D01G092900;TraesCS4D01G232700;TraesCS7B01G473700;TraesCS5B01G445100;TraesCS2A01G389900;TraesCS4A01G252900;TraesCS6B01G169700;TraesCS2B01G359300;TraesCS3A01G481000;TraesCS2B01G236800;TraesCS4D01G210900;TraesCS5A01G469000;TraesCS4B01G318900;TraesCS6D01G130800;TraesCS5D01G148900;TraesCS2D01G079200;TraesCS2A01G417200;TraesCS3B01G485900;TraesCS6B01G258400;…
GO:0009073	aromatic amino acid family biosynthetic process	160	31	2.06849e-06	5.79176e-05	TraesCS1D01G270500;TraesCS1A01G428400;TraesCS1D01G004400;TraesCS4A01G089800;TraesCS3D01G300200;TraesCS4D01G215100;TraesCS1A01G188000;TraesCS1D01G188500;TraesCS5B01G445100;TraesCS6D01G239700;TraesCS5B01G445200;TraesCS7A01G392800;TraesCS2B01G189300;TraesCS6A01G258500;TraesCS7D01G305300;TraesCS1B01G463100;TraesCS7B01G208700;TraesCS2A01G291900;TraesCS1D01G437700;TraesCS7A01G308600;TraesCS2B01G339600;…
GO:0033993	response to lipid	285	46	2.0788e-06	5.82064e-05	TraesCS1D01G073100;TraesCS2B01G174500;TraesCS5B01G482400;TraesCS7D01G392800;TraesCS1B01G456700;TraesCS5D01G482800;TraesCS7A01G470400;TraesCS2B01G180500;TraesCS4D01G045300;TraesCS6B01G246000;TraesCS7A01G412400;TraesCS7B01G272900;TraesCS4B01G045400;TraesCS7A01G264500;TraesCS6A01G216800;TraesCS5B01G214500;TraesCS4B01G100100;TraesCS5D01G244800;TraesCS7D01G368000;TraesCS5D01G223800;TraesCS4D01G096400;…
GO:0009415	response to water	209	37	2.22237e-06	6.22264e-05	TraesCS5A01G424700;TraesCS2B01G367700;TraesCS7D01G548200;TraesCS7B01G008400;TraesCS7A01G470400;TraesCS2B01G180500;TraesCS6D01G333600;TraesCS7A01G412400;TraesCS5D01G433200;TraesCS5B01G426700;TraesCS3D01G308100;TraesCS5D01G244800;TraesCS7D01G106000;TraesCS6D01G252900;TraesCS5B01G426800;TraesCS7B01G372400;TraesCS2A01G155500;TraesCS2D01G285300;TraesCS5D01G207400;TraesCS6B01G383800;TraesCS6B01G383500;…
GO:0051346	negative regulation of hydrolase activity	87	21	2.4608e-06	6.89024e-05	TraesCS2A01G158800;TraesCS1D01G266000;TraesCS2A01G158700;TraesCS1A01G021000;TraesCS6B01G095100;TraesCS2A01G270500;TraesCS1A01G021400;TraesCS1D01G265900;TraesCS5B01G280900;TraesCS1A01G265600;TraesCS1A01G265700;TraesCS2B01G184300;TraesCS5D01G289000;TraesCS6A01G071000;TraesCS1D01G020600;TraesCS1B01G276800;TraesCS1B01G276500;TraesCS2B01G289300;TraesCS2D01G165800;TraesCS3A01G093900;TraesCS5D01G288900
GO:0050832	defense response to fungus	202	36	2.57778e-06	7.21778e-05	TraesCS2B01G208900;TraesCS5B01G482400;TraesCS7A01G246700;TraesCS7D01G392800;TraesCS5D01G482800;TraesCS7A01G470400;TraesCS2B01G180500;TraesCS4D01G045300;TraesCS6D01G039300;TraesCS5A01G204800;TraesCS2B01G605800;TraesCS4B01G045400;TraesCS4B01G100100;TraesCS4D01G096400;TraesCS7B01G372400;TraesCS2A01G551000;TraesCS2A01G155500;TraesCS6B01G222200;TraesCS7D01G245500;TraesCS2D01G392800;TraesCS4A01G216100;…
GO:0030246	carbohydrate binding	1249	143	2.71629e-06	7.33398e-05	TraesCS2D01G322200;TraesCS3B01G490000;TraesCS7D01G086900;TraesCS3A01G262300;TraesCS3D01G046000;TraesCS3A01G101700;TraesCS2D01G509400;TraesCS2D01G582800;TraesCS2A01G343900;TraesCS2B01G537800;TraesCS6B01G305600;TraesCS6A01G132400;TraesCS7A01G188600;TraesCS3A01G034100;TraesCS6D01G191400;TraesCS7A01G249400;TraesCS3D01G104100;TraesCS7D01G085800;TraesCS2A01G214100;TraesCS5B01G460200;TraesCS2B01G536600;…
GO:0005484	SNAP receptor activity	55	16	2.81023e-06	7.58762e-05	TraesCS3A01G175000;TraesCS3D01G180500;TraesCS5A01G425600;TraesCS3B01G283800;TraesCS1D01G368100;TraesCS5A01G096800;TraesCS2D01G224100;TraesCS5D01G109500;TraesCS3D01G252800;TraesCS5B01G427600;TraesCS7D01G044300;TraesCS5B01G102700;TraesCS4D01G012300;TraesCS1A01G363200;TraesCS3D01G207900;TraesCSU01G076400
GO:0044282	small molecule catabolic process	540	73	3.24813e-06	8.76995e-05	TraesCS7D01G063900;TraesCS6D01G255200;TraesCS5A01G424300;TraesCS5B01G373000;TraesCS5D01G346200;TraesCS6A01G240700;TraesCS5A01G182400;TraesCS5B01G152600;TraesCS7B01G346600;TraesCS1A01G275200;TraesCS1D01G067800;TraesCS3D01G308100;TraesCS6B01G169700;TraesCS5A01G341000;TraesCS6A01G141500;TraesCS6D01G212400;TraesCS3A01G355700;TraesCS7D01G435100;TraesCS5A01G156200;TraesCS1A01G217300;TraesCS2B01G339600;…
GO:0014070	response to organic cyclic compound	290	46	3.36422e-06	9.08339e-05	TraesCS2B01G174500;TraesCS7D01G548200;TraesCS2B01G208900;TraesCS5B01G482400;TraesCS7D01G392800;TraesCS5D01G482800;TraesCS7A01G470400;TraesCS2B01G180500;TraesCS4D01G045300;TraesCS4D01G238600;TraesCS6D01G039300;TraesCS7B01G272900;TraesCS4B01G045400;TraesCS4B01G100100;TraesCS5D01G244800;TraesCS7D01G368000;TraesCS4D01G264500;TraesCS4D01G096400;TraesCS7B01G372400;TraesCS2A01G155500;TraesCS4D01G285800;…
GO:0009062	fatty acid catabolic process	148	29	3.43598e-06	9.27714e-05	TraesCS4A01G091000;TraesCS6D01G226700;TraesCS1D01G111900;TraesCS5A01G424300;TraesCS5B01G373000;TraesCS5D01G346200;TraesCS6B01G280000;TraesCS5B01G339100;TraesCS6B01G392700;TraesCS1A01G275200;TraesCS5A01G341000;TraesCS2D01G517200;TraesCS2B01G393000;TraesCS6D01G342800;TraesCS4A01G122800;TraesCS6A01G359900;TraesCS7A01G339100;TraesCS2B01G198100;TraesCS5D01G183700;TraesCS6A01G244400;TraesCS7B01G250400;…
GO:0009617	response to bacterium	188	34	3.44737e-06	9.30791e-05	TraesCS2D01G284200;TraesCS2B01G208900;TraesCS1A01G182100;TraesCS4A01G089700;TraesCS6B01G284000;TraesCS1B01G198900;TraesCS7A01G470400;TraesCS4D01G215200;TraesCS6A01G240700;TraesCS6D01G039300;TraesCS6D01G222900;TraesCS4B01G100100;TraesCS2D01G517200;TraesCS4D01G264500;TraesCS2A01G033700;TraesCS4D01G096400;TraesCS7B01G372400;TraesCS2A01G551000;TraesCS1A01G072200;TraesCS2D01G392800;TraesCS7A01G327700;…
GO:0098754	detoxification	89	21	3.63419e-06	9.44889e-05	TraesCS2B01G174500;TraesCS5D01G207400;TraesCS4D01G289900;TraesCS5B01G307300;TraesCS6D01G258600;TraesCS6A01G246400;TraesCS7D01G229100;TraesCS5B01G200000;TraesCS6A01G278000;TraesCS6B01G306300;TraesCS5D01G346200;TraesCS1D01G074400;TraesCS5B01G339100;TraesCS7B01G194200;TraesCS2A01G121200;TraesCS5D01G244800;TraesCS5A01G341000;TraesCS6A01G383800;TraesCS6D01G368800;TraesCS5A01G237900;TraesCS2D01G123300
GO:0071407	cellular response to organic cyclic compound	231	39	3.98157e-06	0.000103521	TraesCS7D01G548200;TraesCS2B01G208900;TraesCS5B01G482400;TraesCS7D01G392800;TraesCS5D01G482800;TraesCS7A01G470400;TraesCS2B01G180500;TraesCS4D01G045300;TraesCS4D01G238600;TraesCS6D01G039300;TraesCS7B01G272900;TraesCS4B01G045400;TraesCS4B01G100100;TraesCS7D01G368000;TraesCS4D01G264500;TraesCS4D01G096400;TraesCS7B01G372400;TraesCS2A01G155500;TraesCS5D01G207400;TraesCS1A01G215600;TraesCS1B01G229100;…
GO:0043492	ATPase activity, coupled to movement of substances	429	61	4.0687e-06	0.000105786	TraesCS1D01G004700;TraesCS6A01G171800;TraesCS7A01G118900;TraesCS7D01G114100;TraesCS7A01G231600;TraesCS5D01G480600;TraesCS3D01G193200;TraesCS6D01G161200;TraesCS1D01G335500;TraesCS2B01G485600;TraesCS3B01G218800;TraesCS3B01G290300;TraesCS4D01G203900;TraesCS5D01G142900;TraesCSU01G003600;TraesCS2D01G031100;TraesCS7A01G480100;TraesCS6D01G107600;TraesCS2A01G056800;TraesCS1A01G332800;TraesCS7D01G364700;T…
GO:0046914	transition metal ion binding	7516	686	4.32263e-06	0.000112388	TraesCS7B01G440900;TraesCS7D01G420400;TraesCS6B01G074200;TraesCS7B01G346600;TraesCS2A01G167300;TraesCS5D01G407400;TraesCS1B01G274400;TraesCS2A01G389900;TraesCS4A01G406100;TraesCS3A01G414400;TraesCS5B01G231600;TraesCS6D01G380400;TraesCS2A01G262800;TraesCS5A01G152400;TraesCS1A01G162400;TraesCS3D01G405200;TraesCS5A01G326800;TraesCS2A01G469900;TraesCS2D01G479100;TraesCS6B01G406300;TraesCS7A01G381300;…
GO:0140103	catalytic activity, acting on a glycoprotein	39	13	4.47731e-06	0.00011641	TraesCS3B01G232600;TraesCS4A01G124800;TraesCS3A01G195400;TraesCS4B01G093500;TraesCS4B01G179600;TraesCS4A01G222900;TraesCS6A01G209000;TraesCS6D01G344600;TraesCS4D01G181200;TraesCS6A01G361100;TraesCS6D01G192500;TraesCS4D01G090300;TraesCS3D01G200800
GO:0031012	extracellular matrix	19	9	4.6929e-06	0.000122015	TraesCS6A01G310300;TraesCS6B01G340300;TraesCS6D01G289700;TraesCS1A01G221400;TraesCS1D01G223000;TraesCS7D01G197300;TraesCS7B01G101500;TraesCS1B01G234700;TraesCS7A01G195800
GO:0044706	multi-multicellular organism process	576	76	5.07176e-06	0.000126794	TraesCS2D01G538400;TraesCS5D01G359000;TraesCS4B01G059700;TraesCS2A01G211300;TraesCS2D01G485300;TraesCS5B01G520600;TraesCS2A01G211900;TraesCS5A01G351400;TraesCS7A01G127100;TraesCS6A01G078700;TraesCS2A01G423900;TraesCS2D01G364400;TraesCS2D01G534400;TraesCS1D01G239700;TraesCS2A01G209900;TraesCS2A01G538200;TraesCS2D01G216700;TraesCS2B01G236800;TraesCS7D01G444400;TraesCS2D01G537100;TraesCS4D01G126900;…
GO:0009856	pollination	576	76	5.07176e-06	0.000126794	TraesCS2D01G538400;TraesCS5D01G359000;TraesCS4B01G059700;TraesCS2A01G211300;TraesCS2D01G485300;TraesCS5B01G520600;TraesCS2A01G211900;TraesCS5A01G351400;TraesCS7A01G127100;TraesCS6A01G078700;TraesCS2A01G423900;TraesCS2D01G364400;TraesCS2D01G534400;TraesCS1D01G239700;TraesCS2A01G209900;TraesCS2A01G538200;TraesCS2D01G216700;TraesCS2B01G236800;TraesCS7D01G444400;TraesCS2D01G537100;TraesCS4D01G126900;…
GO:0052547	regulation of peptidase activity	77	19	5.15756e-06	0.000128939	TraesCS2A01G158800;TraesCS1D01G266000;TraesCS2A01G158700;TraesCS1A01G021000;TraesCS6B01G095100;TraesCS1A01G021400;TraesCS1D01G265900;TraesCS5B01G280900;TraesCS1A01G265600;TraesCS1A01G265700;TraesCS2B01G184300;TraesCS5D01G289000;TraesCS6A01G071000;TraesCS1D01G020600;TraesCS1B01G276800;TraesCS1B01G276500;TraesCS2D01G165800;TraesCS3A01G093900;TraesCS5D01G288900
GO:0010466	negative regulation of peptidase activity	77	19	5.15756e-06	0.000128939	TraesCS2A01G158800;TraesCS1D01G266000;TraesCS2A01G158700;TraesCS1A01G021000;TraesCS6B01G095100;TraesCS1A01G021400;TraesCS1D01G265900;TraesCS5B01G280900;TraesCS1A01G265600;TraesCS1A01G265700;TraesCS2B01G184300;TraesCS5D01G289000;TraesCS6A01G071000;TraesCS1D01G020600;TraesCS1B01G276800;TraesCS1B01G276500;TraesCS2D01G165800;TraesCS3A01G093900;TraesCS5D01G288900
GO:0052548	regulation of endopeptidase activity	77	19	5.15756e-06	0.000128939	TraesCS2A01G158800;TraesCS1D01G266000;TraesCS2A01G158700;TraesCS1A01G021000;TraesCS6B01G095100;TraesCS1A01G021400;TraesCS1D01G265900;TraesCS5B01G280900;TraesCS1A01G265600;TraesCS1A01G265700;TraesCS2B01G184300;TraesCS5D01G289000;TraesCS6A01G071000;TraesCS1D01G020600;TraesCS1B01G276800;TraesCS1B01G276500;TraesCS2D01G165800;TraesCS3A01G093900;TraesCS5D01G288900
GO:0010951	negative regulation of endopeptidase activity	77	19	5.15756e-06	0.000128939	TraesCS2A01G158800;TraesCS1D01G266000;TraesCS2A01G158700;TraesCS1A01G021000;TraesCS6B01G095100;TraesCS1A01G021400;TraesCS1D01G265900;TraesCS5B01G280900;TraesCS1A01G265600;TraesCS1A01G265700;TraesCS2B01G184300;TraesCS5D01G289000;TraesCS6A01G071000;TraesCS1D01G020600;TraesCS1B01G276800;TraesCS1B01G276500;TraesCS2D01G165800;TraesCS3A01G093900;TraesCS5D01G288900
GO:0055085	transmembrane transport	2652	269	5.37718e-06	0.000134429	TraesCS5B01G520200;TraesCS3B01G276600;TraesCS7D01G114100;TraesCS5A01G392300;TraesCS5B01G371100;TraesCS6D01G393600;TraesCS5A01G182600;TraesCS2B01G218700;TraesCS4B01G057400;TraesCS6D01G161200;TraesCS6B01G324800;TraesCS2A01G188000;TraesCS6A01G212000;TraesCS5D01G142900;TraesCS3B01G373500;TraesCS4A01G384900;TraesCS5A01G118600;TraesCS2A01G056800;TraesCS2B01G449100;TraesCS6A01G032500;TraesCS3B01G562500;…
GO:0098542	defense response to other organism	443	62	5.70424e-06	0.000136902	TraesCS7D01G225200;TraesCS2D01G284200;TraesCS2B01G208900;TraesCS5B01G482400;TraesCS7A01G246700;TraesCS7D01G392800;TraesCS4D01G238600;TraesCS6A01G240700;TraesCS6D01G039300;TraesCS5A01G204800;TraesCS2B01G189300;TraesCS4D01G264500;TraesCS4D01G096400;TraesCS7B01G372400;TraesCS1A01G072200;TraesCS6B01G222200;TraesCS7D01G245500;TraesCS2D01G392800;TraesCS1D01G074600;TraesCS4A01G216100;TraesCS5D01G183700;…
GO:0005548	phospholipid transporter activity	29	11	5.82455e-06	0.000139789	TraesCS1D01G004700;TraesCS3B01G218800;TraesCS4D01G176300;TraesCS7A01G231600;TraesCS3D01G193200;TraesCS1B01G001800;TraesCS4B01G174300;TraesCS4B01G174200;TraesCS4D01G176200;TraesCS4A01G130300;TraesCS1A01G002500
GO:0004012	phospholipid-translocating ATPase activity	29	11	5.82455e-06	0.000139789	TraesCS1D01G004700;TraesCS3B01G218800;TraesCS4D01G176300;TraesCS7A01G231600;TraesCS3D01G193200;TraesCS1B01G001800;TraesCS4B01G174300;TraesCS4B01G174200;TraesCS4D01G176200;TraesCS4A01G130300;TraesCS1A01G002500
GO:0015914	phospholipid transport	29	11	5.82455e-06	0.000139789	TraesCS1D01G004700;TraesCS3B01G218800;TraesCS4D01G176300;TraesCS7A01G231600;TraesCS3D01G193200;TraesCS1B01G001800;TraesCS4B01G174300;TraesCS4B01G174200;TraesCS4D01G176200;TraesCS4A01G130300;TraesCS1A01G002500
GO:0072329	monocarboxylic acid catabolic process	160	30	5.97617e-06	0.000143428	TraesCS4A01G091000;TraesCS6D01G226700;TraesCS6D01G255200;TraesCS1D01G111900;TraesCS5A01G424300;TraesCS5B01G373000;TraesCS5D01G346200;TraesCS6B01G280000;TraesCS5B01G339100;TraesCS6B01G392700;TraesCS1A01G275200;TraesCS5A01G341000;TraesCS2D01G517200;TraesCS2B01G393000;TraesCS6D01G342800;TraesCS4A01G122800;TraesCS6A01G359900;TraesCS7A01G339100;TraesCS2B01G198100;TraesCS5D01G183700;TraesCS6A01G244400;…
GO:0071310	cellular response to organic substance	571	75	6.84584e-06	0.0001643	TraesCS2B01G208900;TraesCS1D01G398400;TraesCS5B01G482400;TraesCS7D01G392800;TraesCS1B01G456700;TraesCS4A01G035400;TraesCS7D01G353800;TraesCS4D01G238600;TraesCS6D01G039300;TraesCS1A01G275200;TraesCS5B01G214500;TraesCS5D01G223800;TraesCS4D01G264500;TraesCS4D01G096400;TraesCS7B01G372400;TraesCS3B01G361500;TraesCS2D01G285300;TraesCS5A01G177800;TraesCS5D01G207400;TraesCS7B01G259000;TraesCS1A01G215600;…
GO:0042742	defense response to bacterium	162	30	7.73016e-06	0.000185524	TraesCS2D01G284200;TraesCS2B01G208900;TraesCS1A01G182100;TraesCS6B01G284000;TraesCS1B01G198900;TraesCS7A01G470400;TraesCS6A01G240700;TraesCS6D01G222900;TraesCS4B01G100100;TraesCS2D01G517200;TraesCS4D01G264500;TraesCS2A01G033700;TraesCS4D01G096400;TraesCS7B01G372400;TraesCS2A01G551000;TraesCS1A01G072200;TraesCS2D01G392800;TraesCS7A01G327700;TraesCS1D01G074600;TraesCS1D01G185200;TraesCS4A01G216100;…
GO:1901136	carbohydrate derivative catabolic process	131	26	8.43531e-06	0.000202447	TraesCS3D01G260300;TraesCS6B01G246800;TraesCS3B01G360600;TraesCS1D01G249600;TraesCS3B01G278200;TraesCS1D01G149100;TraesCS1D01G207100;TraesCS2B01G047300;TraesCS3A01G330600;TraesCS2D01G033100;TraesCS7A01G320000;TraesCS7B01G370700;TraesCS2D01G349000;TraesCSU01G020500;TraesCS6D01G199500;TraesCS6A01G216100;TraesCS2D01G349400;TraesCS2D01G348900;TraesCSU01G169600;TraesCS4D01G325500;TraesCS5D01G408200;Tr…
GO:0004834	tryptophan synthase activity	30	11	8.54808e-06	0.000196606	TraesCS1D01G437700;TraesCS7A01G308600;TraesCS7B01G294800;TraesCS5B01G445100;TraesCS5B01G445200;TraesCS1A01G428400;TraesCS7A01G392800;TraesCS7D01G388400;TraesCS7D01G305300;TraesCS1B01G463100;TraesCS7B01G208700
GO:0008375	acetylglucosaminyltransferase activity	139	27	8.68236e-06	0.000199694	TraesCS7A01G489600;TraesCS1D01G394500;TraesCS3D01G042700;TraesCS3D01G140900;TraesCS3A01G258700;TraesCS7D01G317600;TraesCS2B01G271500;TraesCS2B01G290000;TraesCS6A01G209000;TraesCS5A01G010800;TraesCS3D01G258800;TraesCS6D01G344600;TraesCS3A01G313400;TraesCS6A01G361100;TraesCS2D01G270400;TraesCS7B01G221700;TraesCS2B01G452200;TraesCS7A01G320800;TraesCS7B01G252700;TraesCS7D01G348700;TraesCS7D01G476000;…
GO:0033037	polysaccharide localization	25	10	8.90665e-06	0.000204853	TraesCS4B01G045400;TraesCS7D01G548200;TraesCS5A01G177800;TraesCS2B01G208900;TraesCS5B01G307300;TraesCS5B01G175100;TraesCS5D01G182100;TraesCS4D01G045300;TraesCS1D01G074500;TraesCS7A01G561600
GO:0052545	callose localization	25	10	8.90665e-06	0.000204853	TraesCS4B01G045400;TraesCS7D01G548200;TraesCS5A01G177800;TraesCS2B01G208900;TraesCS5B01G307300;TraesCS5B01G175100;TraesCS5D01G182100;TraesCS4D01G045300;TraesCS1D01G074500;TraesCS7A01G561600
GO:0016887	ATPase activity	1067	123	9.43802e-06	0.000217075	TraesCS5B01G572600;TraesCS7D01G355100;TraesCS1A01G218400;TraesCS1D01G004700;TraesCS1D01G243400;TraesCS7A01G118900;TraesCS1D01G140400;TraesCS5B01G188600;TraesCS7D01G114100;TraesCS7A01G231600;TraesCS1D01G220000;TraesCS6D01G161200;TraesCS1D01G335500;TraesCS2A01G049700;TraesCS2B01G485600;TraesCS5D01G142900;TraesCS7A01G480100;TraesCS2A01G056800;TraesCS5D01G452500;TraesCS2B01G060900;TraesCS6D01G166100;…
GO:0010260	animal organ senescence	12	7	9.64158e-06	0.000221756	TraesCS2D01G197600;TraesCS5A01G375000;TraesCS7A01G328600;TraesCS5A01G341000;TraesCS5D01G346200;TraesCS7D01G325500;TraesCS5B01G339100
GO:0034440	lipid oxidation	125	25	1.08353e-05	0.000249213	TraesCS4A01G091000;TraesCS6D01G226700;TraesCS1D01G111900;TraesCS5A01G424300;TraesCS5D01G346200;TraesCS6B01G280000;TraesCS5B01G339100;TraesCS1A01G275200;TraesCS5A01G341000;TraesCS2D01G517200;TraesCS2B01G393000;TraesCS4A01G122800;TraesCS7A01G339100;TraesCS2B01G198100;TraesCS5D01G183700;TraesCS6A01G244400;TraesCS7B01G250400;TraesCS3A01G077000;TraesCS5A01G375000;TraesCS6B01G105800;TraesCS3D01G077200;…
GO:0019395	fatty acid oxidation	125	25	1.08353e-05	0.000249213	TraesCS4A01G091000;TraesCS6D01G226700;TraesCS1D01G111900;TraesCS5A01G424300;TraesCS5D01G346200;TraesCS6B01G280000;TraesCS5B01G339100;TraesCS1A01G275200;TraesCS5A01G341000;TraesCS2D01G517200;TraesCS2B01G393000;TraesCS4A01G122800;TraesCS7A01G339100;TraesCS2B01G198100;TraesCS5D01G183700;TraesCS6A01G244400;TraesCS7B01G250400;TraesCS3A01G077000;TraesCS5A01G375000;TraesCS6B01G105800;TraesCS3D01G077200;…
GO:0044260	cellular macromolecule metabolic process	15411	1327	1.30809e-05	0.00028778	TraesCS2D01G538400;TraesCS3B01G490000;TraesCS5D01G359000;TraesCS6A01G419200;TraesCS6D01G358600;TraesCS7D01G092900;TraesCS3D01G042600;TraesCS1B01G454000;TraesCS6D01G102100;TraesCS3B01G295000;TraesCS7B01G229300;TraesCS7B01G473700;TraesCS1B01G375100;TraesCS3B01G455000;TraesCS7A01G188600;TraesCS2B01G359300;TraesCS4D01G207500;TraesCS6A01G124500;TraesCS7A01G163300;TraesCS6B01G052400;TraesCS1A01G217300;…
GO:0006972	hyperosmotic response	82	19	1.37266e-05	0.000301984	TraesCS2A01G155500;TraesCS2B01G367700;TraesCS7D01G548200;TraesCS2D01G285300;TraesCS5D01G207400;TraesCS5D01G069700;TraesCS5B01G200000;TraesCS7A01G470400;TraesCS2B01G180500;TraesCS4B01G335100;TraesCS6D01G039300;TraesCS7A01G412400;TraesCS7A01G561600;TraesCS7D01G457800;TraesCS5A01G375000;TraesCS5D01G244800;TraesCS5A01G237900;TraesCS5A01G505000;TraesCS7B01G372400
GO:0097367	carbohydrate derivative binding	12241	1069	1.43119e-05	0.000314862	TraesCS2D01G538400;TraesCS3B01G490000;TraesCS1A01G218400;TraesCS5D01G359000;TraesCS2D01G022300;TraesCS5D01G038000;TraesCS6D01G358600;TraesCS7D01G092900;TraesCS1B01G454000;TraesCS3B01G295000;TraesCS7B01G473700;TraesCS2A01G389900;TraesCS3B01G455000;TraesCS4D01G207500;TraesCS6A01G124500;TraesCS7A01G163300;TraesCS6B01G052400;TraesCS2D01G479100;TraesCS2B01G236800;TraesCS7D01G318600;TraesCS2D01G079200;…
GO:0006825	copper ion transport	37	12	1.43288e-05	0.000315233	TraesCS5D01G218300;TraesCS5D01G231500;TraesCS5A01G224100;TraesCS5B01G222900;TraesCS7D01G342900;TraesCS7A01G335400;TraesCS6B01G192400;TraesCS6D01G153600;TraesCS7D01G435100;TraesCS7D01G467100;TraesCS5A01G213700;TraesCS7B01G346600
GO:0008113	peptide-methionine (S)-S-oxide reductase activity	9	6	1.51937e-05	0.000334262	TraesCS1A01G217300;TraesCS2A01G323300;TraesCS2D01G339600;TraesCS1D01G219100;TraesCS1B01G230500;TraesCS2B01G359300
GO:0006635	fatty acid beta-oxidation	120	24	1.6097e-05	0.000354134	TraesCS4A01G091000;TraesCS4A01G122800;TraesCS6D01G226700;TraesCS1D01G111900;TraesCS5A01G424300;TraesCS5D01G346200;TraesCS7A01G339100;TraesCS2B01G198100;TraesCS6A01G244400;TraesCS7B01G250400;TraesCS6B01G280000;TraesCS5B01G339100;TraesCS3A01G077000;TraesCS1A01G275200;TraesCS5A01G375000;TraesCS6B01G105800;TraesCS3D01G077200;TraesCS5A01G341000;TraesCS2D01G517200;TraesCS1D01G274800;TraesCS2B01G393000;…
GO:0007568	aging	56	15	1.7262e-05	0.000379764	TraesCS7A01G328600;TraesCS4A01G216100;TraesCS5D01G346200;TraesCS5B01G339100;TraesCS2D01G197600;TraesCS5A01G375000;TraesCS4B01G100100;TraesCS3B01G093300;TraesCS5A01G341000;TraesCS4D01G264500;TraesCS5B01G142100;TraesCS7D01G325500;TraesCS4D01G096400;TraesCS3B01G490900;TraesCS4A01G043800
GO:0010181	FMN binding	161	29	1.87595e-05	0.00041271	TraesCS3A01G323800;TraesCS5A01G361100;TraesCS3D01G317400;TraesCS1D01G134600;TraesCS2A01G250900;TraesCS3D01G266400;TraesCS7A01G412400;TraesCS7A01G174700;TraesCS2A01G505800;TraesCS7B01G311600;TraesCS2D01G467700;TraesCS3A01G280500;TraesCS5D01G370100;TraesCS2A01G467700;TraesCS2D01G264400;TraesCS4A01G098900;TraesCS5B01G363800;TraesCS7D01G175800;TraesCS7D01G175900;TraesCS2D01G506600;TraesCS4B01G205400;…
GO:0009414	response to water deprivation	153	28	1.9144e-05	0.000421167	TraesCS2B01G367700;TraesCS7D01G548200;TraesCS7B01G008400;TraesCS7A01G470400;TraesCS2B01G180500;TraesCS7A01G412400;TraesCS3D01G308100;TraesCS5D01G244800;TraesCS7D01G106000;TraesCS6D01G252900;TraesCS7B01G372400;TraesCS2A01G155500;TraesCS2D01G285300;TraesCS5D01G207400;TraesCS4A01G277500;TraesCS5B01G200000;TraesCS7D01G243700;TraesCS7A01G561600;TraesCS2B01G271700;TraesCS7D01G457800;TraesCS5B01G262900;…
GO:0033865	nucleoside bisphosphate metabolic process	38	12	1.94585e-05	0.000408629	TraesCS5A01G209800;TraesCS7A01G167300;TraesCS7D01G167900;TraesCS5B01G207900;TraesCS3A01G110300;TraesCS6D01G258300;TraesCS5A01G269300;TraesCS5A01G320600;TraesCS5D01G277500;TraesCS6A01G277800;TraesCS3B01G013200;TraesCS5D01G216100
GO:0033875	ribonucleoside bisphosphate metabolic process	38	12	1.94585e-05	0.000408629	TraesCS5A01G209800;TraesCS7A01G167300;TraesCS7D01G167900;TraesCS5B01G207900;TraesCS3A01G110300;TraesCS6D01G258300;TraesCS5A01G269300;TraesCS5A01G320600;TraesCS5D01G277500;TraesCS6A01G277800;TraesCS3B01G013200;TraesCS5D01G216100
GO:0034032	purine nucleoside bisphosphate metabolic process	38	12	1.94585e-05	0.000408629	TraesCS5A01G209800;TraesCS7A01G167300;TraesCS7D01G167900;TraesCS5B01G207900;TraesCS3A01G110300;TraesCS6D01G258300;TraesCS5A01G269300;TraesCS5A01G320600;TraesCS5D01G277500;TraesCS6A01G277800;TraesCS3B01G013200;TraesCS5D01G216100
GO:0050794	regulation of cellular process	7503	677	2.02801e-05	0.000425883	TraesCS2D01G286300;TraesCS4D01G175700;TraesCS2A01G303200;TraesCS3A01G493100;TraesCS5B01G482400;TraesCS2D01G169000;TraesCS4D01G068200;TraesCS1D01G075500;TraesCS4D01G081300;TraesCS7B01G346600;TraesCS6A01G201100;TraesCS7D01G182700;TraesCS1A01G275200;TraesCS1A01G370700;TraesCS7A01G096500;TraesCS3A01G269900;TraesCS2A01G270200;TraesCS2D01G104600;TraesCS4A01G193600;TraesCS4D01G207500;TraesCS5D01G397400;…
GO:0033926	glycopeptide alpha-N-acetylgalactosaminidase activity	22	9	2.03667e-05	0.000427701	TraesCS4B01G179600;TraesCS4A01G222900;TraesCS3B01G232600;TraesCS4A01G124800;TraesCS3A01G195400;TraesCS4D01G181200;TraesCS4B01G093500;TraesCS4D01G090300;TraesCS3D01G200800
GO:0042886	amide transport	1578	168	2.5842e-05	0.000542682	TraesCS4D01G064000;TraesCS1D01G184900;TraesCS2B01G208900;TraesCS5B01G482400;TraesCS7D01G392800;TraesCS1B01G171400;TraesCS7B01G346600;TraesCS3D01G313900;TraesCS1A01G086600;TraesCS7D01G343800;TraesCS2B01G246100;TraesCS5A01G041100;TraesCS6D01G193700;TraesCS7D01G435100;TraesCS4D01G096400;TraesCS6B01G295200;TraesCS5A01G177800;TraesCS5D01G207400;TraesCS2D01G182100;TraesCS3B01G283800;TraesCS5A01G209200;…
GO:0006665	sphingolipid metabolic process	58	15	2.72267e-05	0.000571762	TraesCS3D01G514900;TraesCS4B01G222100;TraesCS6D01G226300;TraesCS1D01G149100;TraesCS3B01G575600;TraesCS4A01G081700;TraesCS5A01G455100;TraesCS6B01G280300;TraesCS6A01G223900;TraesCS5D01G465500;TraesCS7A01G320000;TraesCS2B01G393000;TraesCS3A01G507500;TraesCS5B01G463900;TraesCS4D01G222600
GO:0015031	protein transport	1470	158	2.72296e-05	0.000571822	TraesCS1D01G184900;TraesCS2B01G208900;TraesCS5B01G482400;TraesCS7D01G392800;TraesCS1B01G171400;TraesCS7B01G346600;TraesCS3D01G313900;TraesCS1A01G086600;TraesCS7D01G343800;TraesCS2B01G246100;TraesCS5A01G041100;TraesCS6D01G193700;TraesCS7D01G435100;TraesCS4D01G096400;TraesCS6B01G295200;TraesCS5A01G177800;TraesCS5D01G207400;TraesCS2D01G182100;TraesCS3B01G283800;TraesCS5A01G209200;TraesCS7D01G377000;…
GO:0003978	UDP-glucose 4-epimerase activity	18	8	2.8862e-05	0.000606102	TraesCS2D01G460600;TraesCS5D01G321100;TraesCS1D01G451900;TraesCS1A01G443900;TraesCS5B01G181300;TraesCS1B01G478400;TraesCS5A01G314800;TraesCS2B01G482000
GO:0008219	cell death	72	17	2.95405e-05	0.000620351	TraesCS3B01G306200;TraesCS2D01G555000;TraesCS5A01G337100;TraesCS6D01G226300;TraesCS7A01G470400;TraesCS2B01G585100;TraesCS5D01G183700;TraesCS3D01G272100;TraesCS7D01G457800;TraesCS2A01G553500;TraesCS6B01G280300;TraesCS2A01G384100;TraesCS3A01G517100;TraesCS5A01G375000;TraesCS3D01G524700;TraesCS7B01G372400;TraesCS3B01G490900
GO:0032553	ribonucleotide binding	12105	1053	3.06202e-05	0.000612403	TraesCS2D01G538400;TraesCS3B01G490000;TraesCS1A01G218400;TraesCS5D01G359000;TraesCS2D01G022300;TraesCS5D01G038000;TraesCS6D01G358600;TraesCS7D01G092900;TraesCS1B01G454000;TraesCS3B01G295000;TraesCS7B01G473700;TraesCS2A01G389900;TraesCS3B01G455000;TraesCS4D01G207500;TraesCS6A01G124500;TraesCS7A01G163300;TraesCS6B01G052400;TraesCS2D01G479100;TraesCS2B01G236800;TraesCS7D01G318600;TraesCS2D01G079200;…
GO:0072488	ammonium transmembrane transport	23	9	3.11423e-05	0.000622847	TraesCS5B01G520200;TraesCS5D01G519400;TraesCS1D01G296600;TraesCS2A01G365000;TraesCS3B01G383400;TraesCS2D01G362900;TraesCS1A01G295300;TraesCS4A01G352900;TraesCS3D01G344800
GO:0015936	coenzyme A metabolic process	23	9	3.11423e-05	0.000622847	TraesCS7A01G167300;TraesCS7D01G167900;TraesCS3A01G110300;TraesCS6D01G258300;TraesCS5A01G269300;TraesCS5A01G320600;TraesCS5D01G277500;TraesCS6A01G277800;TraesCS3B01G013200
GO:0042537	benzene-containing compound metabolic process	125	24	3.25774e-05	0.000651547	TraesCS1A01G215600;TraesCS1B01G229100;TraesCS6A01G116000;TraesCS1B01G048300;TraesCS5B01G468400;TraesCS2D01G392800;TraesCS4A01G216100;TraesCS4D01G045300;TraesCS5D01G163400;TraesCS6D01G039300;TraesCS1B01G048500;TraesCS5B01G155700;TraesCS1D01G039500;TraesCS2B01G605800;TraesCS1B01G250600;TraesCS4B01G045400;TraesCS7A01G264500;TraesCS2A01G384100;TraesCS2A01G389900;TraesCS4B01G100100;TraesCS6D01G104800;…
GO:0006629	lipid metabolic process	2608	259	3.43472e-05	0.000686945	TraesCS6A01G177700;TraesCS6B01G309400;TraesCS1A01G413400;TraesCS1B01G383400;TraesCS6A01G240700;TraesCS5D01G277500;TraesCS1A01G275200;TraesCS7B01G225500;TraesCS4B01G037800;TraesCS1A01G406200;TraesCS7B01G347000;TraesCS6D01G258300;TraesCS7A01G419200;TraesCS3D01G267000;TraesCS4D01G069300;TraesCS7A01G339100;TraesCS2B01G198100;TraesCS3B01G036800;TraesCS6A01G244400;TraesCS2A01G136100;TraesCS2D01G117100;…
GO:0003958	NADPH-hemoprotein reductase activity	10	6	3.54628e-05	0.000709255	TraesCS5A01G361100;TraesCS2A01G505800;TraesCS5B01G363800;TraesCS3A01G280500;TraesCS2D01G506600;TraesCS5D01G370100
GO:0004425	indole-3-glycerol-phosphate synthase activity	10	6	3.54628e-05	0.000709255	TraesCS7A01G512300;TraesCS7B01G423900;TraesCS5B01G166300;TraesCS5A01G169500;TraesCS5D01G173900;TraesCS7D01G501700
GO:0015399	primary active transmembrane transporter activity	470	62	3.55728e-05	0.000711456	TraesCS1D01G004700;TraesCS6A01G171800;TraesCS7A01G118900;TraesCS7D01G114100;TraesCS5D01G480600;TraesCS6D01G161200;TraesCS1D01G335500;TraesCS2B01G485600;TraesCS3B01G290300;TraesCS4D01G203900;TraesCS5D01G142900;TraesCSU01G003600;TraesCS2D01G031100;TraesCS7A01G480100;TraesCS6D01G107600;TraesCS2A01G056800;TraesCS1A01G332800;TraesCS7D01G364700;TraesCS2D01G182100;TraesCS2D01G451100;TraesCS4A01G101600;T…
GO:0015405	P-P-bond-hydrolysis-driven transmembrane transporter activity	470	62	3.55728e-05	0.000711456	TraesCS1D01G004700;TraesCS6A01G171800;TraesCS7A01G118900;TraesCS7D01G114100;TraesCS5D01G480600;TraesCS6D01G161200;TraesCS1D01G335500;TraesCS2B01G485600;TraesCS3B01G290300;TraesCS4D01G203900;TraesCS5D01G142900;TraesCSU01G003600;TraesCS2D01G031100;TraesCS7A01G480100;TraesCS6D01G107600;TraesCS2A01G056800;TraesCS1A01G332800;TraesCS7D01G364700;TraesCS2D01G182100;TraesCS2D01G451100;TraesCS4A01G101600;T…
GO:0009636	response to toxic substance	192	32	3.61303e-05	0.000722607	TraesCS2B01G174500;TraesCS7D01G229100;TraesCS6A01G278000;TraesCS7D01G353800;TraesCS5D01G346200;TraesCS6D01G257000;TraesCS5B01G339100;TraesCS7B01G194200;TraesCS2A01G121200;TraesCS5D01G244800;TraesCS1B01G219300;TraesCS5A01G341000;TraesCS4A01G174700;TraesCS2D01G123300;TraesCS4B01G142700;TraesCS5D01G207400;TraesCS4D01G289900;TraesCS7B01G259000;TraesCS5B01G307300;TraesCS6D01G258600;TraesCS7D01G146400;…
GO:0006984	ER-nucleus signaling pathway	14	7	3.63209e-05	0.000690097	TraesCS4B01G045400;TraesCS7B01G299200;TraesCS5D01G244800;TraesCS3A01G299000;TraesCS7D01G392800;TraesCS4D01G045300;TraesCS5A01G237900
GO:0018580	nitronate monooxygenase activity	4	4	3.67315e-05	0.000697899	TraesCS1B01G250600;TraesCS1A01G235800;TraesCS1A01G238700;TraesCS1D01G238900
GO:0009719	response to endogenous stimulus	983	112	3.74959e-05	0.000712422	TraesCS2B01G208900;TraesCS1D01G398400;TraesCS6D01G393600;TraesCS5B01G482400;TraesCS7A01G246700;TraesCS7D01G392800;TraesCS1B01G456700;TraesCS1A01G178700;TraesCS3A01G437000;TraesCS1A01G275200;TraesCS4D01G096400;TraesCS4D01G015000;TraesCS3B01G361500;TraesCS4D01G285800;TraesCS5D01G207400;TraesCS7B01G259000;TraesCS3D01G072000;TraesCS5D01G169300;TraesCS5B01G200000;TraesCS2D01G077300;TraesCS3B01G108000;…
GO:0009725	response to hormone	983	112	3.74959e-05	0.000712422	TraesCS2B01G208900;TraesCS1D01G398400;TraesCS6D01G393600;TraesCS5B01G482400;TraesCS7A01G246700;TraesCS7D01G392800;TraesCS1B01G456700;TraesCS1A01G178700;TraesCS3A01G437000;TraesCS1A01G275200;TraesCS4D01G096400;TraesCS4D01G015000;TraesCS3B01G361500;TraesCS4D01G285800;TraesCS5D01G207400;TraesCS7B01G259000;TraesCS3D01G072000;TraesCS5D01G169300;TraesCS5B01G200000;TraesCS2D01G077300;TraesCS3B01G108000;…
GO:0015849	organic acid transport	245	38	3.76023e-05	0.000714444	TraesCS2B01G336000;TraesCS4D01G064000;TraesCS4A01G066200;TraesCS3B01G532300;TraesCS6D01G226700;TraesCS2A01G305900;TraesCS5B01G079100;TraesCS6B01G280000;TraesCS5D01G031800;TraesCS3A01G309800;TraesCS4D01G243100;TraesCS3D01G308100;TraesCS5B01G214500;TraesCS7D01G452600;TraesCS1A01G093800;TraesCS5D01G223800;TraesCS3B01G247500;TraesCS5D01G085800;TraesCS7A01G517100;TraesCS1D01G046000;TraesCS4A01G249600;…
GO:0046942	carboxylic acid transport	245	38	3.76023e-05	0.000714444	TraesCS2B01G336000;TraesCS4D01G064000;TraesCS4A01G066200;TraesCS3B01G532300;TraesCS6D01G226700;TraesCS2A01G305900;TraesCS5B01G079100;TraesCS6B01G280000;TraesCS5D01G031800;TraesCS3A01G309800;TraesCS4D01G243100;TraesCS3D01G308100;TraesCS5B01G214500;TraesCS7D01G452600;TraesCS1A01G093800;TraesCS5D01G223800;TraesCS3B01G247500;TraesCS5D01G085800;TraesCS7A01G517100;TraesCS1D01G046000;TraesCS4A01G249600;…
GO:0016702	oxidoreductase activity, acting on single donors with incorporation of molecular oxygen, incorporation of two atoms of oxygen	135	25	4.24562e-05	0.000806667	TraesCS1A01G375800;TraesCS5B01G029300;TraesCS4D01G347300;TraesCS5D01G038800;TraesCS7D01G244800;TraesCS7A01G246200;TraesCS7B01G145200;TraesCS5A01G374000;TraesCS4A01G027800;TraesCS4D01G035200;TraesCS6B01G169700;TraesCS6A01G141500;TraesCS4B01G037800;TraesCS4B01G037700;TraesCS4B01G295200;TraesCS4B01G037900;TraesCS6D01G130800;TraesCS5D01G383500;TraesCS5D01G183700;TraesCS2B01G333600;TraesCS5B01G375900;…
GO:0016042	lipid catabolic process	301	44	4.25466e-05	0.000808385	TraesCS3A01G046500;TraesCS4A01G091000;TraesCS6D01G226700;TraesCS6D01G224700;TraesCS1D01G111900;TraesCS5A01G424300;TraesCS5B01G373000;TraesCS5D01G346200;TraesCS1D01G149100;TraesCS6B01G280000;TraesCS5B01G339100;TraesCS6B01G392700;TraesCS1A01G275200;TraesCS4B01G286600;TraesCS7A01G320000;TraesCS5A01G341000;TraesCS2D01G517200;TraesCS2B01G393000;TraesCS6D01G342800;TraesCS1A01G365100;TraesCS4A01G017400;…
GO:0042626	ATPase activity, coupled to transmembrane movement of substances	415	56	4.41075e-05	0.000838042	TraesCS1D01G004700;TraesCS6A01G171800;TraesCS7A01G118900;TraesCS7D01G114100;TraesCS5D01G480600;TraesCS6D01G161200;TraesCS1D01G335500;TraesCS2B01G485600;TraesCS3B01G290300;TraesCS4D01G203900;TraesCS5D01G142900;TraesCSU01G003600;TraesCS2D01G031100;TraesCS7A01G480100;TraesCS6D01G107600;TraesCS2A01G056800;TraesCS1A01G332800;TraesCS7D01G364700;TraesCS2D01G451100;TraesCS4A01G101600;TraesCS4B01G203000;T…
GO:0016769	transferase activity, transferring nitrogenous groups	120	23	4.84129e-05	0.000919846	TraesCS1D01G073000;TraesCS1D01G270500;TraesCS1A01G072200;TraesCS2A01G407900;TraesCS4B01G273500;TraesCS1B01G089000;TraesCS3B01G141600;TraesCS2B01G440400;TraesCS1D01G074600;TraesCS7B01G253600;TraesCS4D01G236800;TraesCS2D01G418400;TraesCS4B01G264500;TraesCS4A01G059800;TraesCS4B01G235400;TraesCS4D01G272500;TraesCS5A01G375000;TraesCS7B01G274100;TraesCS4D01G264500;TraesCS5A01G139500;TraesCS2A01G421400;…
GO:0008483	transaminase activity	120	23	4.84129e-05	0.000919846	TraesCS1D01G073000;TraesCS1D01G270500;TraesCS1A01G072200;TraesCS2A01G407900;TraesCS4B01G273500;TraesCS1B01G089000;TraesCS3B01G141600;TraesCS2B01G440400;TraesCS1D01G074600;TraesCS7B01G253600;TraesCS4D01G236800;TraesCS2D01G418400;TraesCS4B01G264500;TraesCS4A01G059800;TraesCS4B01G235400;TraesCS4D01G272500;TraesCS5A01G375000;TraesCS7B01G274100;TraesCS4D01G264500;TraesCS5A01G139500;TraesCS2A01G421400;…
GO:0045184	establishment of protein localization	1499	159	5.03116e-05	0.000955921	TraesCS1D01G184900;TraesCS2B01G208900;TraesCS5B01G482400;TraesCS7D01G392800;TraesCS1B01G171400;TraesCS7B01G346600;TraesCS3D01G313900;TraesCS1A01G086600;TraesCS7D01G343800;TraesCS2B01G246100;TraesCS5A01G041100;TraesCS6D01G193700;TraesCS7D01G435100;TraesCS4D01G096400;TraesCS6B01G295200;TraesCS5A01G177800;TraesCS5D01G207400;TraesCS2D01G182100;TraesCS3B01G283800;TraesCS5A01G209200;TraesCS7D01G377000;…
GO:0010225	response to UV-C	7	5	5.25028e-05	0.00094505	TraesCS4B01G100100;TraesCS1A01G045300;TraesCS1D01G046000;TraesCS1B01G058600;TraesCS4D01G096400
GO:0015833	peptide transport	1568	165	5.52499e-05	0.000994498	TraesCS1D01G184900;TraesCS2B01G208900;TraesCS5B01G482400;TraesCS7D01G392800;TraesCS1B01G171400;TraesCS7B01G346600;TraesCS3D01G313900;TraesCS1A01G086600;TraesCS7D01G343800;TraesCS2B01G246100;TraesCS5A01G041100;TraesCS6D01G193700;TraesCS7D01G435100;TraesCS4D01G096400;TraesCS6B01G295200;TraesCS5A01G177800;TraesCS5D01G207400;TraesCS2D01G182100;TraesCS3B01G283800;TraesCS5A01G209200;TraesCS7D01G377000;…
GO:0015706	nitrate transport	55	14	6.0515e-05	0.00108927	TraesCS6D01G193100;TraesCS7A01G143800;TraesCS6A01G209900;TraesCS7D01G145500;TraesCS1B01G288300;TraesCS6D01G039300;TraesCS5D01G183700;TraesCS6A01G201100;TraesCS2B01G605800;TraesCS6B01G238800;TraesCS1D01G144600;TraesCS6B01G238700;TraesCS6A01G210000;TraesCS1B01G164200
GO:0036452	ESCRT complex	15	7	6.35053e-05	0.0011431	TraesCS4B01G142700;TraesCS4D01G141000;TraesCS1B01G171400;TraesCS1D01G152000;TraesCS4A01G174700;TraesCS3A01G337500;TraesCS1A01G153600
GO:0004568	chitinase activity	84	18	6.92661e-05	0.00124679	TraesCS3D01G260300;TraesCS6B01G246800;TraesCS2D01G348900;TraesCSU01G169600;TraesCS1D01G249600;TraesCS4D01G325500;TraesCS5D01G408200;TraesCS1D01G207100;TraesCS2B01G047300;TraesCS1A01G203700;TraesCS2D01G033100;TraesCS1A01G203600;TraesCS7B01G370700;TraesCS2D01G349000;TraesCSU01G020500;TraesCS6D01G199500;TraesCS6A01G216100;TraesCS2D01G349400
GO:0006026	aminoglycan catabolic process	84	18	6.92661e-05	0.00124679	TraesCS3D01G260300;TraesCS6B01G246800;TraesCS2D01G348900;TraesCSU01G169600;TraesCS1D01G249600;TraesCS4D01G325500;TraesCS5D01G408200;TraesCS1D01G207100;TraesCS2B01G047300;TraesCS1A01G203700;TraesCS2D01G033100;TraesCS1A01G203600;TraesCS7B01G370700;TraesCS2D01G349000;TraesCSU01G020500;TraesCS6D01G199500;TraesCS6A01G216100;TraesCS2D01G349400
GO:0006030	chitin metabolic process	84	18	6.92661e-05	0.00124679	TraesCS3D01G260300;TraesCS6B01G246800;TraesCS2D01G348900;TraesCSU01G169600;TraesCS1D01G249600;TraesCS4D01G325500;TraesCS5D01G408200;TraesCS1D01G207100;TraesCS2B01G047300;TraesCS1A01G203700;TraesCS2D01G033100;TraesCS1A01G203600;TraesCS7B01G370700;TraesCS2D01G349000;TraesCSU01G020500;TraesCS6D01G199500;TraesCS6A01G216100;TraesCS2D01G349400
GO:0046348	amino sugar catabolic process	84	18	6.92661e-05	0.00124679	TraesCS3D01G260300;TraesCS6B01G246800;TraesCS2D01G348900;TraesCSU01G169600;TraesCS1D01G249600;TraesCS4D01G325500;TraesCS5D01G408200;TraesCS1D01G207100;TraesCS2B01G047300;TraesCS1A01G203700;TraesCS2D01G033100;TraesCS1A01G203600;TraesCS7B01G370700;TraesCS2D01G349000;TraesCSU01G020500;TraesCS6D01G199500;TraesCS6A01G216100;TraesCS2D01G349400
GO:1901072	glucosamine-containing compound catabolic process	84	18	6.92661e-05	0.00124679	TraesCS3D01G260300;TraesCS6B01G246800;TraesCS2D01G348900;TraesCSU01G169600;TraesCS1D01G249600;TraesCS4D01G325500;TraesCS5D01G408200;TraesCS1D01G207100;TraesCS2B01G047300;TraesCS1A01G203700;TraesCS2D01G033100;TraesCS1A01G203600;TraesCS7B01G370700;TraesCS2D01G349000;TraesCSU01G020500;TraesCS6D01G199500;TraesCS6A01G216100;TraesCS2D01G349400
GO:0006032	chitin catabolic process	84	18	6.92661e-05	0.00124679	TraesCS3D01G260300;TraesCS6B01G246800;TraesCS2D01G348900;TraesCSU01G169600;TraesCS1D01G249600;TraesCS4D01G325500;TraesCS5D01G408200;TraesCS1D01G207100;TraesCS2B01G047300;TraesCS1A01G203700;TraesCS2D01G033100;TraesCS1A01G203600;TraesCS7B01G370700;TraesCS2D01G349000;TraesCSU01G020500;TraesCS6D01G199500;TraesCS6A01G216100;TraesCS2D01G349400
GO:1901698	response to nitrogen compound	234	36	7.02373e-05	0.00126427	TraesCS2B01G367700;TraesCS7D01G548200;TraesCS6A01G209900;TraesCS2B01G208900;TraesCS4A01G089700;TraesCS6D01G393600;TraesCS4D01G215200;TraesCS4D01G045300;TraesCS6D01G039300;TraesCS6A01G201100;TraesCS2B01G605800;TraesCS3A01G309800;TraesCS4B01G045400;TraesCS6B01G238800;TraesCS1A01G093800;TraesCS4B01G100100;TraesCS6B01G238700;TraesCS4A01G174700;TraesCS6A01G210000;TraesCS4D01G096400;TraesCS6D01G193100;…
GO:0000815	ESCRT III complex	11	6	7.2847e-05	0.00131125	TraesCS4B01G142700;TraesCS4D01G141000;TraesCS1B01G171400;TraesCS1D01G152000;TraesCS4A01G174700;TraesCS1A01G153600
GO:0006576	cellular biogenic amine metabolic process	208	33	7.50285e-05	0.00135051	TraesCS7D01G063900;TraesCS7B01G241200;TraesCS1A01G428400;TraesCS4A01G089800;TraesCS6B01G284000;TraesCS4D01G215100;TraesCS6A01G240700;TraesCS7A01G412400;TraesCS6D01G222900;TraesCS5B01G445100;TraesCS2A01G389900;TraesCS5B01G445200;TraesCS7A01G392800;TraesCS4A01G419400;TraesCS5D01G173900;TraesCS7D01G305300;TraesCS1B01G463100;TraesCS7B01G208700;TraesCS1D01G437700;TraesCS7A01G308600;TraesCS7B01G294800;…
GO:0015748	organophosphate ester transport	70	16	7.6331e-05	0.00129763	TraesCS1D01G004700;TraesCS4D01G176300;TraesCS4A01G091000;TraesCS7A01G231600;TraesCS1D01G227700;TraesCS3D01G193200;TraesCS6B01G231800;TraesCS3D01G219900;TraesCS4D01G176200;TraesCS1A01G002500;TraesCS3B01G218800;TraesCS1A01G295300;TraesCS1B01G001800;TraesCS4B01G174300;TraesCS4B01G174200;TraesCS4A01G130300
GO:0046394	carboxylic acid biosynthetic process	1305	140	8.19847e-05	0.00139374	TraesCS7A01G187000;TraesCS1D01G270500;TraesCS4B01G273500;TraesCS4A01G068400;TraesCS6A01G177700;TraesCS6D01G393600;TraesCS1A01G413400;TraesCS6A01G240700;TraesCS5B01G445100;TraesCS5A01G131300;TraesCS4B01G263300;TraesCS6A01G306800;TraesCS4B01G049100;TraesCS4D01G096400;TraesCS5A01G156200;TraesCS4B01G037800;TraesCS1A01G406200;TraesCS1D01G437700;TraesCS7B01G294800;TraesCS1A01G072200;TraesCS4B01G318900;…
GO:0044106	cellular amine metabolic process	209	33	8.25131e-05	0.00140272	TraesCS7D01G063900;TraesCS7B01G241200;TraesCS1A01G428400;TraesCS4A01G089800;TraesCS6B01G284000;TraesCS4D01G215100;TraesCS6A01G240700;TraesCS7A01G412400;TraesCS6D01G222900;TraesCS5B01G445100;TraesCS2A01G389900;TraesCS5B01G445200;TraesCS7A01G392800;TraesCS4A01G419400;TraesCS5D01G173900;TraesCS7D01G305300;TraesCS1B01G463100;TraesCS7B01G208700;TraesCS1D01G437700;TraesCS7A01G308600;TraesCS7B01G294800;…
GO:0016053	organic acid biosynthetic process	1307	140	8.78618e-05	0.00149365	TraesCS7A01G187000;TraesCS1D01G270500;TraesCS4B01G273500;TraesCS4A01G068400;TraesCS6A01G177700;TraesCS6D01G393600;TraesCS1A01G413400;TraesCS6A01G240700;TraesCS5B01G445100;TraesCS5A01G131300;TraesCS4B01G263300;TraesCS6A01G306800;TraesCS4B01G049100;TraesCS4D01G096400;TraesCS5A01G156200;TraesCS4B01G037800;TraesCS1A01G406200;TraesCS1D01G437700;TraesCS7B01G294800;TraesCS1A01G072200;TraesCS4B01G318900;…
GO:0009056	catabolic process	2670	261	9.02255e-05	0.00153383	TraesCS7D01G063900;TraesCS6A01G240700;TraesCS7B01G346600;TraesCS1A01G275200;TraesCS2A01G389900;TraesCS3A01G330600;TraesCS3A01G110300;TraesCS6B01G169700;TraesCS7B01G370700;TraesCS6A01G141500;TraesCS1B01G096300;TraesCS2D01G349400;TraesCS7D01G435100;TraesCS5A01G156200;TraesCS1A01G217300;TraesCS5D01G205100;TraesCS5A01G177800;TraesCS5D01G207400;TraesCS3D01G072000;TraesCS1B01G197900;TraesCS6D01G130800;…
GO:0006022	aminoglycan metabolic process	101	20	9.13775e-05	0.00155342	TraesCS3D01G260300;TraesCS6B01G246800;TraesCS2D01G348900;TraesCSU01G169600;TraesCS1D01G249600;TraesCS4D01G325500;TraesCS5D01G408200;TraesCS1A01G361100;TraesCS1D01G207100;TraesCS2B01G047300;TraesCS1A01G203700;TraesCS2D01G033100;TraesCS1A01G203600;TraesCS7B01G370700;TraesCS2D01G349000;TraesCSU01G020500;TraesCS6D01G199500;TraesCS1B01G377700;TraesCS6A01G216100;TraesCS2D01G349400
GO:0016829	lyase activity	1016	113	9.32484e-05	0.00158522	TraesCS7D01G063900;TraesCS1B01G217600;TraesCS2A01G382700;TraesCS2D01G177700;TraesCS5D01G346200;TraesCS4D01G232700;TraesCS7D01G523800;TraesCS5B01G445100;TraesCSU01G116600;TraesCS5A01G341000;TraesCS2A01G516800;TraesCS1D01G437700;TraesCS5A01G177800;TraesCS7B01G294800;TraesCS5B01G166300;TraesCS3D01G104500;TraesCS6D01G225800;TraesCS4B01G335100;TraesCS7A01G512300;TraesCS7B01G423900;TraesCS6B01G258400;T…
GO:0008378	galactosyltransferase activity	109	21	9.35012e-05	0.00158952	TraesCS4A01G125300;TraesCS1A01G377900;TraesCS2A01G097400;TraesCS4D01G180800;TraesCS7D01G189700;TraesCS5B01G460200;TraesCS5A01G235300;TraesCS2B01G109800;TraesCS2D01G093000;TraesCS2B01G109700;TraesCS5D01G461600;TraesCS5A01G217000;TraesCS5B01G215900;TraesCS1B01G398700;TraesCS2A01G094700;TraesCS7B01G093500;TraesCS2A01G094500;TraesCS7A01G188600;TraesCS5A01G451400;TraesCS1D01G384900;TraesCS5D01G225100
GO:0009595	detection of biotic stimulus	32	10	0.000105919	0.00180061	TraesCS2A01G384100;TraesCS2B01G208900;TraesCS4B01G100100;TraesCS4A01G089700;TraesCS2D01G392800;TraesCS1A01G295300;TraesCS4D01G215200;TraesCS4A01G216100;TraesCS6D01G039300;TraesCS4D01G096400
GO:0051189	prosthetic group metabolic process	21	8	0.000108521	0.00184486	TraesCS5D01G199800;TraesCS7D01G457800;TraesCS5A01G059400;TraesCS7A01G470400;TraesCS6A01G245200;TraesCS5B01G191900;TraesCS5D01G070900;TraesCS7B01G372400
GO:0043545	molybdopterin cofactor metabolic process	21	8	0.000108521	0.00184486	TraesCS5D01G199800;TraesCS7D01G457800;TraesCS5A01G059400;TraesCS7A01G470400;TraesCS6A01G245200;TraesCS5B01G191900;TraesCS5D01G070900;TraesCS7B01G372400
GO:0019720	Mo-molybdopterin cofactor metabolic process	21	8	0.000108521	0.00184486	TraesCS5D01G199800;TraesCS7D01G457800;TraesCS5A01G059400;TraesCS7A01G470400;TraesCS6A01G245200;TraesCS5B01G191900;TraesCS5D01G070900;TraesCS7B01G372400
GO:0006777	Mo-molybdopterin cofactor biosynthetic process	21	8	0.000108521	0.00184486	TraesCS5D01G199800;TraesCS7D01G457800;TraesCS5A01G059400;TraesCS7A01G470400;TraesCS6A01G245200;TraesCS5B01G191900;TraesCS5D01G070900;TraesCS7B01G372400
GO:1901071	glucosamine-containing compound metabolic process	87	18	0.000111908	0.00190244	TraesCS3D01G260300;TraesCS6B01G246800;TraesCS2D01G348900;TraesCSU01G169600;TraesCS1D01G249600;TraesCS4D01G325500;TraesCS5D01G408200;TraesCS1D01G207100;TraesCS2B01G047300;TraesCS1A01G203700;TraesCS2D01G033100;TraesCS1A01G203600;TraesCS7B01G370700;TraesCS2D01G349000;TraesCSU01G020500;TraesCS6D01G199500;TraesCS6A01G216100;TraesCS2D01G349400
GO:0008104	protein localization	1526	159	0.000120098	0.00204167	TraesCS1D01G184900;TraesCS2B01G208900;TraesCS5B01G482400;TraesCS7D01G392800;TraesCS1B01G171400;TraesCS7B01G346600;TraesCS3D01G313900;TraesCS1A01G086600;TraesCS7D01G343800;TraesCS2B01G246100;TraesCS5A01G041100;TraesCS6D01G193700;TraesCS7D01G435100;TraesCS4D01G096400;TraesCS6B01G295200;TraesCS5A01G177800;TraesCS5D01G207400;TraesCS2D01G182100;TraesCS3B01G283800;TraesCS5A01G209200;TraesCS7D01G377000;…
GO:0001871	pattern binding	653	78	0.000120448	0.00192717	TraesCS3A01G048700;TraesCS7D01G086900;TraesCS3A01G262300;TraesCS3D01G262300;TraesCS2D01G509200;TraesCS3D01G046000;TraesCS2D01G509400;TraesCS2B01G537800;TraesCS6D01G056600;TraesCS3A01G034300;TraesCS3A01G034700;TraesCS6D01G210100;TraesCS3A01G034100;TraesCS3A01G261800;TraesCS7D01G085600;TraesCS3D01G045400;TraesCS7D01G085800;TraesCS2B01G536600;TraesCS3A01G049500;TraesCS7D01G136700;TraesCS6A01G225300;…
GO:0030247	polysaccharide binding	653	78	0.000120448	0.00192717	TraesCS3A01G048700;TraesCS7D01G086900;TraesCS3A01G262300;TraesCS3D01G262300;TraesCS2D01G509200;TraesCS3D01G046000;TraesCS2D01G509400;TraesCS2B01G537800;TraesCS6D01G056600;TraesCS3A01G034300;TraesCS3A01G034700;TraesCS6D01G210100;TraesCS3A01G034100;TraesCS3A01G261800;TraesCS7D01G085600;TraesCS3D01G045400;TraesCS7D01G085800;TraesCS2B01G536600;TraesCS3A01G049500;TraesCS7D01G136700;TraesCS6A01G225300;…
GO:0042256	mature ribosome assembly	8	5	0.000130965	0.00209545	TraesCS3B01G220700;TraesCS2A01G424900;TraesCS2B01G444700;TraesCS3A01G191100;TraesCS2D01G422900
GO:0004791	thioredoxin-disulfide reductase activity	8	5	0.000130965	0.00209545	TraesCS7B01G194200;TraesCS6D01G258600;TraesCS7D01G229100;TraesCS6A01G278000;TraesCS6B01G306300
GO:1903506	regulation of nucleic acid-templated transcription	4667	430	0.000135408	0.00216653	TraesCS2D01G286300;TraesCS4D01G175700;TraesCS2D01G169000;TraesCS4D01G068200;TraesCS1D01G075500;TraesCS6A01G201100;TraesCS7D01G182700;TraesCS1A01G370700;TraesCS7A01G096500;TraesCS3A01G269900;TraesCS2A01G270200;TraesCS2D01G104600;TraesCS4A01G193600;TraesCS4D01G207500;TraesCS1B01G126600;TraesCS1D01G106100;TraesCS5A01G469000;TraesCS6A01G319600;TraesCS5D01G148900;TraesCS2D01G079200;TraesCS2B01G289000;…
GO:0006355	regulation of transcription, DNA-templated	4667	430	0.000135408	0.00216653	TraesCS2D01G286300;TraesCS4D01G175700;TraesCS2D01G169000;TraesCS4D01G068200;TraesCS1D01G075500;TraesCS6A01G201100;TraesCS7D01G182700;TraesCS1A01G370700;TraesCS7A01G096500;TraesCS3A01G269900;TraesCS2A01G270200;TraesCS2D01G104600;TraesCS4A01G193600;TraesCS4D01G207500;TraesCS1B01G126600;TraesCS1D01G106100;TraesCS5A01G469000;TraesCS6A01G319600;TraesCS5D01G148900;TraesCS2D01G079200;TraesCS2B01G289000;…
GO:0022857	transmembrane transporter activity	2482	243	0.000141233	0.00225973	TraesCS5B01G520200;TraesCS7D01G114100;TraesCS5B01G371100;TraesCS6D01G393600;TraesCS5A01G182600;TraesCS2B01G218700;TraesCS4B01G057400;TraesCS6D01G161200;TraesCS6B01G324800;TraesCS2A01G188000;TraesCS6A01G212000;TraesCS5D01G142900;TraesCS4A01G384900;TraesCS5A01G118600;TraesCS2A01G056800;TraesCS2B01G449100;TraesCS3B01G562500;TraesCS5D01G378200;TraesCS7D01G328400;TraesCS4D01G262900;TraesCS6D01G275100;…
GO:0012501	programmed cell death	46	12	0.000155614	0.00248982	TraesCS3D01G272100;TraesCS2A01G553500;TraesCS2A01G384100;TraesCS3A01G517100;TraesCS5A01G375000;TraesCS3B01G306200;TraesCS2D01G555000;TraesCS3D01G524700;TraesCS5A01G337100;TraesCS2B01G585100;TraesCS5D01G183700;TraesCS3B01G490900
GO:2001141	regulation of RNA biosynthetic process	4679	430	0.000166989	0.00267183	TraesCS2D01G286300;TraesCS4D01G175700;TraesCS2D01G169000;TraesCS4D01G068200;TraesCS1D01G075500;TraesCS6A01G201100;TraesCS7D01G182700;TraesCS1A01G370700;TraesCS7A01G096500;TraesCS3A01G269900;TraesCS2A01G270200;TraesCS2D01G104600;TraesCS4A01G193600;TraesCS4D01G207500;TraesCS1B01G126600;TraesCS1D01G106100;TraesCS5A01G469000;TraesCS6A01G319600;TraesCS5D01G148900;TraesCS2D01G079200;TraesCS2B01G289000;…
GO:1902221	erythrose 4-phosphate/phosphoenolpyruvate family amino acid metabolic process	90	18	0.000176092	0.00281747	TraesCS2A01G291900;TraesCS1D01G270500;TraesCS1B01G048300;TraesCS5B01G468400;TraesCS6D01G130800;TraesCS1B01G195800;TraesCS1A01G188000;TraesCS5B01G372500;TraesCS1D01G188500;TraesCS1B01G048500;TraesCS1D01G039500;TraesCS5D01G379700;TraesCS6B01G258500;TraesCS6B01G258400;TraesCS6B01G169700;TraesCS6A01G141500;TraesCS6D01G212400;TraesCS2A01G292000
GO:0006558	L-phenylalanine metabolic process	90	18	0.000176092	0.00281747	TraesCS2A01G291900;TraesCS1D01G270500;TraesCS1B01G048300;TraesCS5B01G468400;TraesCS6D01G130800;TraesCS1B01G195800;TraesCS1A01G188000;TraesCS5B01G372500;TraesCS1D01G188500;TraesCS1B01G048500;TraesCS1D01G039500;TraesCS5D01G379700;TraesCS6B01G258500;TraesCS6B01G258400;TraesCS6B01G169700;TraesCS6A01G141500;TraesCS6D01G212400;TraesCS2A01G292000
GO:0016567	protein ubiquitination	780	89	0.000208737	0.0033398	TraesCS6A01G419200;TraesCS6D01G253100;TraesCS1A01G300000;TraesCS6A01G312600;TraesCS7A01G267200;TraesCS7B01G105600;TraesCS1D01G299400;TraesCS5B01G373000;TraesCS2B01G363000;TraesCS6D01G167300;TraesCS3A01G521300;TraesCS5B01G197400;TraesCS5B01G214500;TraesCS4B01G215100;TraesCS6B01G255500;TraesCS5D01G223800;TraesCS7D01G303700;TraesCS6D01G367600;TraesCS2A01G446500;TraesCS4D01G207500;TraesCS1B01G310100;…
GO:0008135	translation factor activity, RNA binding	294	41	0.000213754	0.00342006	TraesCS1D01G237100;TraesCS3D01G472100;TraesCS4A01G232600;TraesCS7D01G118100;TraesCS3D01G472200;TraesCS6A01G119100;TraesCS3B01G356600;TraesCS4D01G064800;TraesCS3D01G042600;TraesCS6D01G102100;TraesCS3A01G191100;TraesCS3A01G327200;TraesCS4D01G081300;TraesCS6D01G109000;TraesCS6D01G105000;TraesCS7B01G416100;TraesCS2A01G083300;TraesCSU01G051800;TraesCS2A01G083000;TraesCS3B01G046800;TraesCS7D01G496100;T…
GO:0051252	regulation of RNA metabolic process	4719	432	0.000220529	0.00352847	TraesCS2D01G286300;TraesCS4D01G175700;TraesCS2D01G169000;TraesCS4D01G068200;TraesCS1D01G075500;TraesCS6A01G201100;TraesCS7D01G182700;TraesCS1A01G370700;TraesCS7A01G096500;TraesCS3A01G269900;TraesCS2A01G270200;TraesCS2D01G104600;TraesCS4A01G193600;TraesCS4D01G207500;TraesCS1B01G126600;TraesCS1D01G106100;TraesCS5A01G469000;TraesCS6A01G319600;TraesCS5D01G148900;TraesCS2D01G079200;TraesCS2B01G289000;…
GO:0016149	translation release factor activity, codon specific	29	9	0.000248467	0.00397547	TraesCS3A01G477500;TraesCS1B01G248600;TraesCS1D01G237100;TraesCS3D01G472100;TraesCSU01G150500;TraesCS3D01G472200;TraesCSU01G051800;TraesCS1A01G235000;TraesCS3A01G477400
GO:0008519	ammonium transmembrane transporter activity	29	9	0.000248467	0.00397547	TraesCS5B01G520200;TraesCS5D01G519400;TraesCS1D01G296600;TraesCS2A01G365000;TraesCS3B01G383400;TraesCS2D01G362900;TraesCS1A01G295300;TraesCS4A01G352900;TraesCS3D01G344800
GO:0015893	drug transport	268	38	0.000254246	0.00406794	TraesCS4D01G064000;TraesCS3A01G300400;TraesCS5B01G371100;TraesCS5B01G371200;TraesCS4A01G404500;TraesCS4D01G238600;TraesCS3B01G255200;TraesCS7A01G130300;TraesCS2A01G278500;TraesCS1B01G195900;TraesCS4D01G302500;TraesCS6D01G237600;TraesCS3A01G265100;TraesCS2B01G296100;TraesCS5D01G378100;TraesCS6B01G383300;TraesCS3A01G229400;TraesCS2A01G278400;TraesCS3B01G562500;TraesCS4A01G249600;TraesCS5D01G378200;…
GO:0006040	amino sugar metabolic process	93	18	0.000270395	0.00405593	TraesCS3D01G260300;TraesCS6B01G246800;TraesCS2D01G348900;TraesCSU01G169600;TraesCS1D01G249600;TraesCS4D01G325500;TraesCS5D01G408200;TraesCS1D01G207100;TraesCS2B01G047300;TraesCS1A01G203700;TraesCS2D01G033100;TraesCS1A01G203600;TraesCS7B01G370700;TraesCS2D01G349000;TraesCSU01G020500;TraesCS6D01G199500;TraesCS6A01G216100;TraesCS2D01G349400
GO:0019365	pyridine nucleotide salvage	9	5	0.00027568	0.0041352	TraesCS6A01G216800;TraesCS2D01G301100;TraesCS6B01G246000;TraesCS2A01G302400;TraesCS6D01G198700
GO:0004842	ubiquitin-protein transferase activity	650	76	0.000280274	0.00420412	TraesCS6A01G419200;TraesCS6D01G253100;TraesCS1A01G300000;TraesCS6A01G312600;TraesCS7A01G267200;TraesCS7B01G105600;TraesCS1D01G299400;TraesCS6D01G167300;TraesCS3A01G521300;TraesCS5B01G197400;TraesCS5B01G214500;TraesCS4B01G215100;TraesCS5D01G223800;TraesCS7D01G303700;TraesCS6D01G367600;TraesCS2A01G446500;TraesCS1B01G310100;TraesCS7A01G194900;TraesCS5A01G198800;TraesCS7D01G201600;TraesCS3D01G072000;…
GO:0015036	disulfide oxidoreductase activity	308	42	0.00029326	0.0043989	TraesCS3B01G123700;TraesCS3A01G105300;TraesCS1D01G405200;TraesCS1A01G159200;TraesCS1A01G396900;TraesCS2A01G303200;TraesCS5A01G403300;TraesCS7D01G229100;TraesCS3B01G272600;TraesCS7A01G246700;TraesCS6A01G278000;TraesCS4A01G148500;TraesCS7B01G194200;TraesCS1D01G327200;TraesCS7A01G182500;TraesCS4A01G130400;TraesCS6B01G423100;TraesCS1B01G425200;TraesCS3A01G246700;TraesCS5B01G408100;TraesCS3D01G244800;…
GO:0030258	lipid modification	289	40	0.000296076	0.00444114	TraesCS4A01G091000;TraesCS6D01G358000;TraesCS6D01G226300;TraesCS6D01G226700;TraesCS1D01G111900;TraesCS5A01G424300;TraesCS5D01G346200;TraesCS6B01G280000;TraesCS5B01G339100;TraesCS1A01G275200;TraesCS5A01G341000;TraesCS2D01G517200;TraesCS2B01G393000;TraesCS1B01G316500;TraesCS7B01G225500;TraesCS1A01G305800;TraesCS4A01G122800;TraesCS3B01G275500;TraesCS4D01G069300;TraesCS7A01G339100;TraesCS1A01G357300;…
GO:0009309	amine biosynthetic process	118	21	0.000296822	0.00445233	TraesCS7D01G063900;TraesCS1D01G437700;TraesCS7A01G308600;TraesCS7B01G294800;TraesCS1A01G428400;TraesCS4A01G089800;TraesCS4B01G318900;TraesCS2B01G347800;TraesCS4D01G215100;TraesCS5D01G031200;TraesCS4B01G214500;TraesCS7A01G069300;TraesCS5B01G445100;TraesCS5B01G445200;TraesCS7A01G392800;TraesCS7D01G388400;TraesCS4A01G419400;TraesCS7D01G305300;TraesCS1B01G463100;TraesCS4D01G315400;TraesCS7B01G208700
GO:0042401	cellular biogenic amine biosynthetic process	118	21	0.000296822	0.00445233	TraesCS7D01G063900;TraesCS1D01G437700;TraesCS7A01G308600;TraesCS7B01G294800;TraesCS1A01G428400;TraesCS4A01G089800;TraesCS4B01G318900;TraesCS2B01G347800;TraesCS4D01G215100;TraesCS5D01G031200;TraesCS4B01G214500;TraesCS7A01G069300;TraesCS5B01G445100;TraesCS5B01G445200;TraesCS7A01G392800;TraesCS7D01G388400;TraesCS4A01G419400;TraesCS7D01G305300;TraesCS1B01G463100;TraesCS4D01G315400;TraesCS7B01G208700
GO:0032555	purine ribonucleotide binding	11948	1024	0.000311704	0.00467557	TraesCS2D01G538400;TraesCS3B01G490000;TraesCS1A01G218400;TraesCS5D01G359000;TraesCS2D01G022300;TraesCS5D01G038000;TraesCS6D01G358600;TraesCS7D01G092900;TraesCS1B01G454000;TraesCS3B01G295000;TraesCS7B01G473700;TraesCS2A01G389900;TraesCS3B01G455000;TraesCS4D01G207500;TraesCS6A01G124500;TraesCS7A01G163300;TraesCS6B01G052400;TraesCS2D01G479100;TraesCS2B01G236800;TraesCS7D01G318600;TraesCS2D01G079200;…
GO:0016746	transferase activity, transferring acyl groups	1513	155	0.000312553	0.00468829	TraesCS6B01G292200;TraesCS3B01G146500;TraesCS5B01G291100;TraesCS5D01G342400;TraesCS4A01G068400;TraesCS5D01G422000;TraesCS6A01G177700;TraesCS1A01G413400;TraesCS3D01G434200;TraesCS4A01G259300;TraesCS4A01G295400;TraesCS7A01G002700;TraesCS5A01G131300;TraesCS4B01G263300;TraesCS5A01G433900;TraesCS4A01G323800;TraesCS2D01G276900;TraesCS1A01G406200;TraesCS5B01G303800;TraesCS3D01G267000;TraesCS4B01G018300;…
GO:0006002	fructose 6-phosphate metabolic process	36	10	0.000312844	0.00469266	TraesCS3A01G107600;TraesCS1D01G346200;TraesCS2B01G350500;TraesCS5D01G104900;TraesCS3B01G126400;TraesCS3B01G311900;TraesCS3D01G278000;TraesCS1A01G344000;TraesCS5A01G092600;TraesCS5B01G225200
GO:0009064	glutamine family amino acid metabolic process	153	25	0.000332203	0.00498305	TraesCS7D01G063900;TraesCS3A01G050700;TraesCS6D01G232300;TraesCS3A01G050500;TraesCS2A01G414700;TraesCS3D01G266400;TraesCS4D01G232700;TraesCS5B01G152600;TraesCS1A01G411600;TraesCS1D01G419400;TraesCS4D01G052500;TraesCS4A01G419400;TraesCS5A01G156200;TraesCS4A01G262600;TraesCS1A01G072200;TraesCS4B01G052300;TraesCS4A01G075600;TraesCS5D01G031200;TraesCS1D01G074600;TraesCS1B01G441900;TraesCS7A01G069300;…
GO:0072330	monocarboxylic acid biosynthetic process	655	76	0.000352219	0.00528328	TraesCS7A01G187000;TraesCS4B01G225500;TraesCS4A01G068400;TraesCS6A01G177700;TraesCS6D01G393600;TraesCS1A01G413400;TraesCS6A01G240700;TraesCS6D01G039300;TraesCS5B01G152600;TraesCS6A01G306800;TraesCS4D01G035200;TraesCS1D01G420900;TraesCS4D01G096400;TraesCS7B01G372400;TraesCS7A01G186900;TraesCS4B01G037800;TraesCS7D01G188100;TraesCS1A01G406200;TraesCS2B01G339600;TraesCS2D01G285300;TraesCS1D01G414600;…
GO:0009605	response to external stimulus	782	88	0.000354347	0.0053152	TraesCS7D01G225200;TraesCS2D01G284200;TraesCS2B01G208900;TraesCS4A01G089700;TraesCS6D01G393600;TraesCS5B01G482400;TraesCS7A01G246700;TraesCS7D01G392800;TraesCS4D01G215200;TraesCS4D01G238600;TraesCS5B01G373000;TraesCS6A01G240700;TraesCS6D01G039300;TraesCS5A01G204800;TraesCS6A01G201100;TraesCS3D01G308100;TraesCS2B01G189300;TraesCS4D01G264500;TraesCS3B01G304600;TraesCS4D01G096400;TraesCS7B01G372400;…
GO:0009696	salicylic acid metabolic process	57	13	0.000358323	0.00537484	TraesCS1A01G215600;TraesCS1B01G229100;TraesCS6A01G116000;TraesCS2D01G392800;TraesCS4A01G216100;TraesCS4D01G045300;TraesCS6D01G039300;TraesCS4B01G045400;TraesCS2A01G384100;TraesCS4B01G100100;TraesCS6D01G104800;TraesCS1A01G295300;TraesCS4D01G096400
GO:0009697	salicylic acid biosynthetic process	57	13	0.000358323	0.00537484	TraesCS1A01G215600;TraesCS1B01G229100;TraesCS6A01G116000;TraesCS2D01G392800;TraesCS4A01G216100;TraesCS4D01G045300;TraesCS6D01G039300;TraesCS4B01G045400;TraesCS2A01G384100;TraesCS4B01G100100;TraesCS6D01G104800;TraesCS1A01G295300;TraesCS4D01G096400
GO:0042445	hormone metabolic process	311	42	0.000360182	0.00540273	TraesCS2B01G336000;TraesCS7D01G548200;TraesCS2D01G374600;TraesCS6A01G177700;TraesCS6B01G284000;TraesCS6D01G393600;TraesCS7D01G392800;TraesCS3A01G109500;TraesCS6D01G224700;TraesCS4D01G045300;TraesCS6A01G240700;TraesCS6D01G039300;TraesCS7A01G412400;TraesCS6D01G222900;TraesCS4B01G045400;TraesCS4B01G100100;TraesCS3B01G344600;TraesCS3A01G481000;TraesCS4D01G096400;TraesCS2D01G346200;TraesCS4A01G046700;…
GO:0008194	UDP-glycosyltransferase activity	480	59	0.000363669	0.00545504	TraesCS3A01G094600;TraesCS3B01G304000;TraesCS7A01G489600;TraesCS3D01G140900;TraesCS7B01G340100;TraesCS2B01G109700;TraesCS2B01G271500;TraesCS5D01G078300;TraesCS3D01G258800;TraesCS6D01G344600;TraesCS2A01G094700;TraesCS5B01G252100;TraesCS2A01G094500;TraesCS6A01G361100;TraesCS5D01G261000;TraesCS2D01G270400;TraesCS5A01G253200;TraesCS4D01G180800;TraesCS2A01G040300;TraesCS2A01G302300;TraesCS7A01G320800;…
GO:1901265	nucleoside phosphate binding	13982	1187	0.000365337	0.00548006	TraesCS2D01G538400;TraesCS3B01G490000;TraesCS1A01G218400;TraesCS5D01G359000;TraesCS2D01G022300;TraesCS5D01G038000;TraesCS6D01G358600;TraesCS7D01G092900;TraesCS1D01G167600;TraesCS1B01G454000;TraesCS3B01G295000;TraesCS7B01G083600;TraesCS7B01G473700;TraesCS2A01G389900;TraesCS3B01G455000;TraesCS4B01G049100;TraesCS4D01G207500;TraesCS6A01G124500;TraesCS7A01G163300;TraesCS3A01G481000;TraesCS6B01G052400;…
GO:0000166	nucleotide binding	13982	1187	0.000365337	0.00548006	TraesCS2D01G538400;TraesCS3B01G490000;TraesCS1A01G218400;TraesCS5D01G359000;TraesCS2D01G022300;TraesCS5D01G038000;TraesCS6D01G358600;TraesCS7D01G092900;TraesCS1D01G167600;TraesCS1B01G454000;TraesCS3B01G295000;TraesCS7B01G083600;TraesCS7B01G473700;TraesCS2A01G389900;TraesCS3B01G455000;TraesCS4B01G049100;TraesCS4D01G207500;TraesCS6A01G124500;TraesCS7A01G163300;TraesCS3A01G481000;TraesCS6B01G052400;…
GO:0017076	purine nucleotide binding	12038	1030	0.000369532	0.00517344	TraesCS2D01G538400;TraesCS3B01G490000;TraesCS1A01G218400;TraesCS5D01G359000;TraesCS2D01G022300;TraesCS5D01G038000;TraesCS6D01G358600;TraesCS7D01G092900;TraesCS1D01G167600;TraesCS1B01G454000;TraesCS3B01G295000;TraesCS7B01G473700;TraesCS2A01G389900;TraesCS3B01G455000;TraesCS4D01G207500;TraesCS6A01G124500;TraesCS7A01G163300;TraesCS6B01G052400;TraesCS2D01G479100;TraesCS2B01G236800;TraesCS7D01G318600;…
GO:0044255	cellular lipid metabolic process	1757	176	0.000383771	0.00537279	TraesCS7A01G187000;TraesCS4A01G068400;TraesCS6A01G177700;TraesCS1A01G413400;TraesCS1B01G383400;TraesCS5B01G373000;TraesCS5D01G346200;TraesCS6A01G240700;TraesCS5D01G277500;TraesCS1D01G149100;TraesCS1D01G258900;TraesCS4A01G080400;TraesCS1D01G361000;TraesCS1A01G275200;TraesCS6A01G306800;TraesCS5A01G341000;TraesCS7B01G225500;TraesCS4B01G037800;TraesCS1A01G406200;TraesCS7B01G347000;TraesCS4D01G258000;…
GO:0003872	6-phosphofructokinase activity	37	10	0.000398973	0.00558563	TraesCS3A01G107600;TraesCS1D01G346200;TraesCS2B01G350500;TraesCS5D01G104900;TraesCS3B01G126400;TraesCS3B01G311900;TraesCS3D01G278000;TraesCS1A01G344000;TraesCS5A01G092600;TraesCS5B01G225200
GO:0007034	vacuolar transport	129	22	0.000401182	0.00561655	TraesCS7D01G278900;TraesCS1A01G005900;TraesCS4B01G142700;TraesCS1D01G002600;TraesCS7D01G377000;TraesCS1D01G108300;TraesCS1A01G005100;TraesCS1B01G171400;TraesCS1D01G111900;TraesCS7A01G520300;TraesCS1A01G153600;TraesCS7D01G510000;TraesCS1A01G072600;TraesCS2B01G223000;TraesCS4D01G141000;TraesCS6B01G239500;TraesCS1D01G152000;TraesCS6A01G210600;TraesCS7A01G279100;TraesCS1A01G251600;TraesCS4A01G174700;…
GO:0016052	carbohydrate catabolic process	452	56	0.000414511	0.00580316	TraesCS3A01G107600;TraesCS1D01G346200;TraesCS4D01G104100;TraesCS1D01G218000;TraesCS3B01G423200;TraesCS7D01G506300;TraesCS5B01G201100;TraesCS6D01G039300;TraesCS5A01G092600;TraesCS3A01G189300;TraesCS7D01G071200;TraesCS3A01G471900;TraesCS6A01G302400;TraesCS7A01G075600;TraesCS4A01G203300;TraesCS1B01G229000;TraesCS1B01G197900;TraesCS4B01G335100;TraesCS5B01G225200;TraesCS5B01G244300;TraesCS1D01G123700;…
GO:0090487	secondary metabolite catabolic process	58	13	0.000429211	0.00600896	TraesCS2B01G174500;TraesCS5D01G207400;TraesCS4D01G289900;TraesCS5B01G307300;TraesCS6A01G246400;TraesCS5B01G200000;TraesCS5D01G346200;TraesCS5B01G339100;TraesCS5D01G244800;TraesCS5A01G341000;TraesCS6A01G383800;TraesCS6D01G368800;TraesCS5A01G237900
GO:0009407	toxin catabolic process	58	13	0.000429211	0.00600896	TraesCS2B01G174500;TraesCS5D01G207400;TraesCS4D01G289900;TraesCS5B01G307300;TraesCS6A01G246400;TraesCS5B01G200000;TraesCS5D01G346200;TraesCS5B01G339100;TraesCS5D01G244800;TraesCS5A01G341000;TraesCS6A01G383800;TraesCS6D01G368800;TraesCS5A01G237900
GO:0010167	response to nitrate	44	11	0.000433376	0.00606727	TraesCS2B01G605800;TraesCS6D01G193100;TraesCS6A01G209900;TraesCS6B01G238800;TraesCS1D01G144600;TraesCS6B01G238700;TraesCS6A01G210000;TraesCS6D01G039300;TraesCS1B01G164200;TraesCS5D01G183700;TraesCS6A01G201100
GO:0050789	regulation of biological process	8097	708	0.000437812	0.00612936	TraesCS2D01G286300;TraesCS4D01G175700;TraesCS2A01G303200;TraesCS3A01G493100;TraesCS5B01G482400;TraesCS2D01G169000;TraesCS4D01G068200;TraesCS1D01G075500;TraesCS4D01G081300;TraesCS7B01G346600;TraesCS6A01G201100;TraesCS7D01G182700;TraesCS1A01G275200;TraesCS1A01G370700;TraesCS7A01G096500;TraesCS3A01G269900;TraesCS2A01G270200;TraesCS2D01G104600;TraesCS4A01G193600;TraesCS4D01G207500;TraesCS5D01G397400;…
GO:0044283	small molecule biosynthetic process	1604	162	0.00044376	0.00621264	TraesCS7A01G187000;TraesCS1D01G270500;TraesCS5D01G069700;TraesCS4B01G273500;TraesCS4A01G068400;TraesCS6A01G177700;TraesCS6D01G393600;TraesCS1A01G413400;TraesCS6A01G240700;TraesCS5B01G445100;TraesCS5A01G131300;TraesCS4B01G263300;TraesCS6A01G306800;TraesCS4B01G049100;TraesCS4B01G068300;TraesCS4D01G096400;TraesCS5A01G156200;TraesCS4B01G037800;TraesCS1A01G406200;TraesCS1D01G437700;TraesCS7B01G294800;…
GO:0033549	MAP kinase phosphatase activity	3	3	0.000471932	0.00613512	TraesCS1A01G045300;TraesCS1D01G046000;TraesCS1B01G058600
GO:0017017	MAP kinase tyrosine/serine/threonine phosphatase activity	3	3	0.000471932	0.00613512	TraesCS1A01G045300;TraesCS1D01G046000;TraesCS1B01G058600
GO:0050829	defense response to Gram-negative bacterium	3	3	0.000471932	0.00613512	TraesCS1A01G182100;TraesCS1B01G198900;TraesCS1D01G185200
GO:0015927	trehalase activity	3	3	0.000471932	0.00613512	TraesCS1D01G186500;TraesCS1A01G183000;TraesCS1B01G197900
GO:0004555	alpha,alpha-trehalase activity	3	3	0.000471932	0.00613512	TraesCS1D01G186500;TraesCS1A01G183000;TraesCS1B01G197900
GO:0005993	trehalose catabolic process	3	3	0.000471932	0.00613512	TraesCS1D01G186500;TraesCS1A01G183000;TraesCS1B01G197900
GO:0000792	heterochromatin	3	3	0.000471932	0.00613512	TraesCS7B01G249200;TraesCS1D01G199000;TraesCS7D01G345200
GO:0019419	sulfate reduction	3	3	0.000471932	0.00613512	TraesCS2A01G225200;TraesCS2B01G275100;TraesCS2D01G231100
GO:0016454	C-palmitoyltransferase activity	3	3	0.000471932	0.00613512	TraesCS4B01G222100;TraesCS4A01G081700;TraesCS4D01G222600
GO:0004758	serine C-palmitoyltransferase activity	3	3	0.000471932	0.00613512	TraesCS4B01G222100;TraesCS4A01G081700;TraesCS4D01G222600
GO:0106019	phosphatidylinositol-4,5-bisphosphate phosphatase activity	3	3	0.000471932	0.00613512	TraesCS4A01G244500;TraesCS4B01G070500;TraesCS4D01G069300
GO:0004439	phosphatidylinositol-4,5-bisphosphate 5-phosphatase activity	3	3	0.000471932	0.00613512	TraesCS4A01G244500;TraesCS4B01G070500;TraesCS4D01G069300
GO:0046030	inositol trisphosphate phosphatase activity	3	3	0.000471932	0.00613512	TraesCS4A01G244500;TraesCS4B01G070500;TraesCS4D01G069300
GO:0004445	inositol-polyphosphate 5-phosphatase activity	3	3	0.000471932	0.00613512	TraesCS4A01G244500;TraesCS4B01G070500;TraesCS4D01G069300
GO:0034594	phosphatidylinositol trisphosphate phosphatase activity	3	3	0.000471932	0.00613512	TraesCS4A01G244500;TraesCS4B01G070500;TraesCS4D01G069300
GO:0034485	phosphatidylinositol-3,4,5-trisphosphate 5-phosphatase activity	3	3	0.000471932	0.00613512	TraesCS4A01G244500;TraesCS4B01G070500;TraesCS4D01G069300
GO:0052658	inositol-1,4,5-trisphosphate 5-phosphatase activity	3	3	0.000471932	0.00613512	TraesCS4A01G244500;TraesCS4B01G070500;TraesCS4D01G069300
GO:0052743	inositol tetrakisphosphate phosphatase activity	3	3	0.000471932	0.00613512	TraesCS4A01G244500;TraesCS4B01G070500;TraesCS4D01G069300
GO:0052659	inositol-1,3,4,5-tetrakisphosphate 5-phosphatase activity	3	3	0.000471932	0.00660705	TraesCS4A01G244500;TraesCS4B01G070500;TraesCS4D01G069300
GO:0072349	modified amino acid transmembrane transporter activity	3	3	0.000471932	0.00660705	TraesCS4D01G064000;TraesCS4A01G249600;TraesCS4B01G065100
GO:0008517	folic acid transmembrane transporter activity	3	3	0.000471932	0.00660705	TraesCS4D01G064000;TraesCS4A01G249600;TraesCS4B01G065100
GO:0015884	folic acid transport	3	3	0.000471932	0.00660705	TraesCS4D01G064000;TraesCS4A01G249600;TraesCS4B01G065100
GO:0008478	pyridoxal kinase activity	3	3	0.000471932	0.00660705	TraesCS5A01G058100;TraesCS5B01G065400;TraesCS5D01G069700
GO:0003852	2-isopropylmalate synthase activity	3	3	0.000471932	0.00660705	TraesCS5A01G131300;TraesCS5B01G133500;TraesCS5D01G139800
GO:0033542	fatty acid beta-oxidation, unsaturated, even number	3	3	0.000471932	0.00660705	TraesCS5A01G341000;TraesCS5D01G346200;TraesCS5B01G339100
GO:0080023	3R-hydroxyacyl-CoA dehydratase activity	3	3	0.000471932	0.00660705	TraesCS5A01G341000;TraesCS5D01G346200;TraesCS5B01G339100
GO:0008936	nicotinamidase activity	3	3	0.000471932	0.00660705	TraesCS6A01G216800;TraesCS6B01G246000;TraesCS6D01G198700
GO:0042040	metal incorporation into metallo-molybdopterin complex	3	3	0.000471932	0.00660705	TraesCS7D01G457800;TraesCS7A01G470400;TraesCS7B01G372400
GO:0018315	molybdenum incorporation into molybdenum-molybdopterin complex	3	3	0.000471932	0.00660705	TraesCS7D01G457800;TraesCS7A01G470400;TraesCS7B01G372400
GO:0010817	regulation of hormone levels	384	49	0.000472313	0.00614006	TraesCS2D01G374600;TraesCS6A01G177700;TraesCS6D01G393600;TraesCS7D01G392800;TraesCS3A01G109500;TraesCS6D01G224700;TraesCS6A01G240700;TraesCS6D01G039300;TraesCS7D01G106000;TraesCS3A01G481000;TraesCS4D01G096400;TraesCS4A01G046700;TraesCS2B01G339600;TraesCS2D01G285300;TraesCS4D01G258000;TraesCS1A01G215600;TraesCS5D01G169300;TraesCS2A01G381800;TraesCS3B01G141600;TraesCS2D01G392800;TraesCS4A01G216100;…
GO:0004476	mannose-6-phosphate isomerase activity	6	4	0.000484594	0.00629973	TraesCS4D01G150300;TraesCS3A01G044800;TraesCS4B01G149400;TraesCS3D01G036100
GO:0019008	molybdopterin synthase complex	6	4	0.000484594	0.00629973	TraesCS5D01G199800;TraesCS5A01G059400;TraesCS5B01G191900;TraesCS5D01G070900
GO:0042446	hormone biosynthetic process	259	36	0.000530435	0.00689565	TraesCS2B01G336000;TraesCS7D01G548200;TraesCS6A01G177700;TraesCS6B01G284000;TraesCS6D01G393600;TraesCS7D01G392800;TraesCS6D01G224700;TraesCS4D01G045300;TraesCS6A01G240700;TraesCS6D01G039300;TraesCS7A01G412400;TraesCS6D01G222900;TraesCS4B01G045400;TraesCS4B01G100100;TraesCS4D01G096400;TraesCS2D01G346200;TraesCS4A01G046700;TraesCS2B01G339600;TraesCS2D01G285300;TraesCS4D01G258000;TraesCS1A01G215600;…
GO:0071369	cellular response to ethylene stimulus	52	12	0.000532834	0.00692684	TraesCS7D01G457800;TraesCS7B01G299200;TraesCS7A01G369500;TraesCS7B01G259000;TraesCS5B01G236900;TraesCS4D01G001200;TraesCS7D01G392800;TraesCS4A01G035400;TraesCS7A01G470400;TraesCS7D01G353800;TraesCS7B01G372400;TraesCS4A01G001400
GO:0009873	ethylene-activated signaling pathway	52	12	0.000532834	0.00692684	TraesCS7D01G457800;TraesCS7B01G299200;TraesCS7A01G369500;TraesCS7B01G259000;TraesCS5B01G236900;TraesCS4D01G001200;TraesCS7D01G392800;TraesCS4A01G035400;TraesCS7A01G470400;TraesCS7D01G353800;TraesCS7B01G372400;TraesCS4A01G001400
GO:0034204	lipid translocation	20	7	0.000540182	0.00648218	TraesCS1D01G004700;TraesCS4D01G176300;TraesCS1B01G001800;TraesCS4B01G174200;TraesCS4D01G176200;TraesCS4A01G130300;TraesCS1A01G002500
GO:0045332	phospholipid translocation	20	7	0.000540182	0.00648218	TraesCS1D01G004700;TraesCS4D01G176300;TraesCS1B01G001800;TraesCS4B01G174200;TraesCS4D01G176200;TraesCS4A01G130300;TraesCS1A01G002500
GO:0004664	prephenate dehydratase activity	20	7	0.000540182	0.00702236	TraesCS2A01G291900;TraesCS5D01G379700;TraesCS1B01G195800;TraesCS1A01G188000;TraesCS5B01G372500;TraesCS1D01G188500;TraesCS2A01G292000
GO:0016668	oxidoreductase activity, acting on a sulfur group of donors, NAD(P) as acceptor	32	9	0.000561993	0.00674392	TraesCS7B01G194200;TraesCS6D01G258600;TraesCS7D01G229100;TraesCS6A01G278000;TraesCS6A01G383800;TraesCS6D01G368800;TraesCS6B01G306300;TraesCS6B01G423000;TraesCS6B01G423100
GO:0006970	response to osmotic stress	279	38	0.000564339	0.00677206	TraesCS2B01G367700;TraesCS7D01G548200;TraesCS5D01G069700;TraesCS6A01G177700;TraesCS7D01G506300;TraesCS1B01G456700;TraesCS7A01G470400;TraesCS2B01G180500;TraesCS3D01G344700;TraesCS6D01G039300;TraesCS3A01G124800;TraesCS7A01G412400;TraesCS5D01G244800;TraesCS2A01G121000;TraesCS4B01G125700;TraesCS1D01G046000;TraesCS1B01G058600;TraesCS7B01G372400;TraesCS5D01G362200;TraesCS2A01G155500;TraesCS2D01G285300;…
GO:0000041	transition metal ion transport	124	21	0.000590401	0.00708481	TraesCS5D01G231500;TraesCS1D01G112500;TraesCS5A01G224100;TraesCS5B01G222900;TraesCS7D01G342900;TraesCS7A01G335400;TraesCS6B01G192400;TraesCS4A01G033400;TraesCS1A01G111000;TraesCS5D01G183700;TraesCS7D01G467100;TraesCS7B01G346600;TraesCS6A01G201100;TraesCS5D01G218300;TraesCS5B01G151000;TraesCS4D01G271200;TraesCS6D01G153600;TraesCS5A01G152400;TraesCS5D01G157600;TraesCS7D01G435100;TraesCS5A01G213700
GO:0016706	oxidoreductase activity, acting on paired donors, with incorporation or reduction of molecular oxygen, 2-oxoglutarate as one donor, and incorporation of one atom each of oxygen into both donors	251	35	0.000591888	0.00710265	TraesCS2A01G026800;TraesCS1D01G222800;TraesCS5D01G233700;TraesCS1B01G234500;TraesCS3D01G293800;TraesCS5B01G224800;TraesCS5D01G233800;TraesCS2B01G038500;TraesCS4A01G320100;TraesCS7B01G042100;TraesCS6A01G331400;TraesCS4A01G234100;TraesCS2A01G395000;TraesCS3A01G294000;TraesCS1A01G384000;TraesCS6D01G300600;TraesCS5D01G565100;TraesCS4B01G003300;TraesCS4D01G079900;TraesCS7A01G121400;TraesCS1D01G250900;…
GO:0009646	response to absence of light	15	6	0.000600521	0.00720625	TraesCS4D01G282500;TraesCS2A01G080000;TraesCS4B01G283700;TraesCS2D01G077300;TraesCS5B01G152600;TraesCS4A01G019900
GO:0030001	metal ion transport	860	94	0.000603268	0.00723921	TraesCS5D01G231500;TraesCS3D01G373600;TraesCS7D01G342900;TraesCS6A01G177700;TraesCS5A01G424300;TraesCS1A01G111000;TraesCS7B01G346600;TraesCS1D01G335500;TraesCS2D01G540600;TraesCS6A01G201100;TraesCS6B01G324800;TraesCS2D01G118400;TraesCS3A01G414000;TraesCS5A01G263100;TraesCS5D01G142900;TraesCSU01G003600;TraesCS5B01G151000;TraesCS2B01G569600;TraesCS7A01G480100;TraesCS5A01G152400;TraesCS7B01G116700;T…
GO:0023014	signal transduction by protein phosphorylation	116	20	0.000623034	0.0074764	TraesCS1A01G184500;TraesCS2A01G155500;TraesCS2B01G208900;TraesCS5B01G482400;TraesCS7D01G392800;TraesCS2D01G392800;TraesCS5D01G482800;TraesCS7A01G470400;TraesCS2B01G180500;TraesCS4A01G216100;TraesCS6D01G039300;TraesCS5A01G469800;TraesCS7D01G457800;TraesCS7B01G299200;TraesCS2A01G384100;TraesCS4B01G100100;TraesCS4D01G312300;TraesCS1A01G295300;TraesCS4D01G096400;TraesCS7B01G372400
GO:0000305	response to oxygen radical	39	10	0.000630774	0.00756929	TraesCS7B01G194200;TraesCS7D01G457800;TraesCS2A01G121200;TraesCS6D01G258600;TraesCS7D01G229100;TraesCS6A01G278000;TraesCS7A01G470400;TraesCS6B01G306300;TraesCS2D01G123300;TraesCS7B01G372400
GO:0000303	response to superoxide	39	10	0.000630774	0.00756929	TraesCS7B01G194200;TraesCS7D01G457800;TraesCS2A01G121200;TraesCS6D01G258600;TraesCS7D01G229100;TraesCS6A01G278000;TraesCS7A01G470400;TraesCS6B01G306300;TraesCS2D01G123300;TraesCS7B01G372400
GO:0015238	drug transmembrane transporter activity	271	37	0.000631257	0.00757508	TraesCS4D01G064000;TraesCS3A01G300400;TraesCS5B01G371100;TraesCS5B01G371200;TraesCS4A01G404500;TraesCS3B01G255200;TraesCS7A01G130300;TraesCS2A01G278500;TraesCS1B01G195900;TraesCS4D01G302500;TraesCS6D01G237600;TraesCS3A01G265100;TraesCS2B01G296100;TraesCS5D01G378100;TraesCS6B01G383300;TraesCS3A01G229400;TraesCS2A01G278400;TraesCS3B01G562500;TraesCS4A01G249600;TraesCS7D01G364700;TraesCS5D01G378200;…
GO:0032559	adenyl ribonucleotide binding	11276	964	0.000650271	0.00780325	TraesCS2D01G538400;TraesCS3B01G490000;TraesCS1A01G218400;TraesCS5D01G359000;TraesCS2D01G022300;TraesCS6D01G358600;TraesCS7D01G092900;TraesCS1B01G454000;TraesCS3B01G295000;TraesCS7B01G473700;TraesCS2A01G389900;TraesCS3B01G455000;TraesCS4D01G207500;TraesCS6A01G124500;TraesCS7A01G163300;TraesCS6B01G052400;TraesCS2D01G479100;TraesCS2B01G236800;TraesCS7D01G318600;TraesCS2D01G079200;TraesCS2A01G190200;…
GO:0019787	ubiquitin-like protein transferase activity	669	76	0.000650894	0.00781073	TraesCS6A01G419200;TraesCS6D01G253100;TraesCS1A01G300000;TraesCS6A01G312600;TraesCS7A01G267200;TraesCS7B01G105600;TraesCS1D01G299400;TraesCS6D01G167300;TraesCS3A01G521300;TraesCS5B01G197400;TraesCS5B01G214500;TraesCS4B01G215100;TraesCS5D01G223800;TraesCS7D01G303700;TraesCS6D01G367600;TraesCS2A01G446500;TraesCS1B01G310100;TraesCS7A01G194900;TraesCS5A01G198800;TraesCS7D01G201600;TraesCS3D01G072000;…
GO:0032446	protein modification by small protein conjugation	811	89	0.000729894	0.00875873	TraesCS6A01G419200;TraesCS6D01G253100;TraesCS1A01G300000;TraesCS6A01G312600;TraesCS7A01G267200;TraesCS7B01G105600;TraesCS1D01G299400;TraesCS5B01G373000;TraesCS2B01G363000;TraesCS6D01G167300;TraesCS3A01G521300;TraesCS5B01G197400;TraesCS5B01G214500;TraesCS4B01G215100;TraesCS6B01G255500;TraesCS5D01G223800;TraesCS7D01G303700;TraesCS6D01G367600;TraesCS2A01G446500;TraesCS4D01G207500;TraesCS1B01G310100;…
GO:0016682	oxidoreductase activity, acting on diphenols and related substances as donors, oxygen as acceptor	126	21	0.0007328	0.0087936	TraesCS3A01G452400;TraesCS6A01G041900;TraesCS6B01G056900;TraesCS6D01G361500;TraesCS2D01G436700;TraesCS3D01G445000;TraesCS3B01G489700;TraesCS6B01G414100;TraesCS6A01G376300;TraesCS2A01G438300;TraesCS2A01G439400;TraesCS2B01G459100;TraesCS1A01G043900;TraesCS3D01G444900;TraesCS2A01G438200;TraesCS2A01G468500;TraesCS1B01G056900;TraesCS1D01G044300;TraesCS2D01G436200;TraesCS6A01G305000;TraesCS6D01G284200
GO:0097035	regulation of membrane lipid distribution	21	7	0.000756012	0.00907215	TraesCS1D01G004700;TraesCS4D01G176300;TraesCS1B01G001800;TraesCS4B01G174200;TraesCS4D01G176200;TraesCS4A01G130300;TraesCS1A01G002500
GO:0003995	acyl-CoA dehydrogenase activity	21	7	0.000756012	0.00907215	TraesCS1A01G066800;TraesCS1D01G067800;TraesCS1D01G111900;TraesCS7A01G339100;TraesCS7B01G250400;TraesCS2B01G127700;TraesCS7D01G346400
GO:0006672	ceramide metabolic process	27	8	0.000775662	0.00930794	TraesCS3D01G514900;TraesCS6B01G280300;TraesCS6A01G223900;TraesCS6D01G226300;TraesCS7A01G320000;TraesCS3A01G507500;TraesCS1D01G149100;TraesCS3B01G575600
GO:0015291	secondary active transmembrane transporter activity	527	62	0.000819006	0.00982807	TraesCS5A01G229700;TraesCS5D01G237800;TraesCS5B01G371100;TraesCS6D01G393600;TraesCS5B01G228500;TraesCS7A01G130300;TraesCS4D01G302500;TraesCS3A01G265100;TraesCS5D01G187100;TraesCS6B01G383300;TraesCS3A01G229400;TraesCS4B01G125700;TraesCS2A01G278400;TraesCS3B01G562500;TraesCS5D01G378200;TraesCS3D01G288600;TraesCS2A01G373200;TraesCS7A01G230500;TraesCS3B01G298700;TraesCS7D01G014200;TraesCS4A01G145300;…
GO:0009651	response to salt stress	237	33	0.000853638	0.0102437	TraesCS2B01G367700;TraesCS7D01G548200;TraesCS5D01G069700;TraesCS6A01G177700;TraesCS7D01G506300;TraesCS1B01G456700;TraesCS7A01G470400;TraesCS2B01G180500;TraesCS3D01G344700;TraesCS3A01G124800;TraesCS7A01G412400;TraesCS5D01G244800;TraesCS2A01G121000;TraesCS4B01G125700;TraesCS1D01G046000;TraesCS1B01G058600;TraesCS7B01G372400;TraesCS5D01G362200;TraesCS2A01G155500;TraesCS2D01G285300;TraesCS5D01G207400;…
GO:0010942	positive regulation of cell death	11	5	0.000885105	0.0106213	TraesCS1A01G215600;TraesCS1B01G229100;TraesCS4B01G100100;TraesCS4A01G216100;TraesCS4D01G096400
GO:0016653	oxidoreductase activity, acting on NAD(P)H, heme protein as acceptor	16	6	0.00089766	0.0107719	TraesCS5A01G361100;TraesCS2A01G505800;TraesCS5B01G363800;TraesCS3A01G280500;TraesCS2D01G506600;TraesCS5D01G370100
GO:0015696	ammonium transport	34	9	0.00091172	0.0109406	TraesCS5B01G520200;TraesCS5D01G519400;TraesCS1D01G296600;TraesCS2A01G365000;TraesCS3B01G383400;TraesCS2D01G362900;TraesCS1A01G295300;TraesCS4A01G352900;TraesCS3D01G344800
GO:0006418	tRNA aminoacylation for protein translation	248	34	0.000947871	0.0113745	TraesCS3B01G194400;TraesCS4D01G261400;TraesCS1D01G163400;TraesCS7B01G107300;TraesCS5B01G327800;TraesCS7D01G506300;TraesCS1D01G094700;TraesCS5A01G160100;TraesCS3D01G136300;TraesCS1A01G145100;TraesCS1D01G101300;TraesCS7D01G395100;TraesCS3B01G113500;TraesCS3B01G455000;TraesCS4B01G054900;TraesCS7A01G031700;TraesCS1A01G235200;TraesCS3A01G097800;TraesCS7B01G301400;TraesCS7D01G203800;TraesCS5B01G042800;…
GO:0070588	calcium ion transmembrane transport	48	11	0.000956277	0.0114753	TraesCS1B01G324000;TraesCS1D01G312500;TraesCS2D01G443700;TraesCS5D01G142900;TraesCSU01G003600;TraesCS5B01G135200;TraesCS1A01G312300;TraesCS1A01G332800;TraesCS1D01G335400;TraesCS5A01G136200;TraesCS1D01G335500
GO:0030554	adenyl nucleotide binding	11364	968	0.00096706	0.0116047	TraesCS2D01G538400;TraesCS3B01G490000;TraesCS1A01G218400;TraesCS5D01G359000;TraesCS2D01G022300;TraesCS6D01G358600;TraesCS7D01G092900;TraesCS1D01G167600;TraesCS1B01G454000;TraesCS3B01G295000;TraesCS7B01G473700;TraesCS2A01G389900;TraesCS3B01G455000;TraesCS4D01G207500;TraesCS6A01G124500;TraesCS7A01G163300;TraesCS6B01G052400;TraesCS2D01G479100;TraesCS2B01G236800;TraesCS7D01G318600;TraesCS2D01G079200;…
GO:1902223	erythrose 4-phosphate/phosphoenolpyruvate family amino acid biosynthetic process	28	8	0.00101231	0.0121478	TraesCS2A01G291900;TraesCS5D01G379700;TraesCS1D01G270500;TraesCS1B01G195800;TraesCS1A01G188000;TraesCS5B01G372500;TraesCS1D01G188500;TraesCS2A01G292000
GO:0009094	L-phenylalanine biosynthetic process	28	8	0.00101231	0.0121478	TraesCS2A01G291900;TraesCS5D01G379700;TraesCS1D01G270500;TraesCS1B01G195800;TraesCS1A01G188000;TraesCS5B01G372500;TraesCS1D01G188500;TraesCS2A01G292000
GO:0000145	exocyst	174	26	0.00102757	0.0113033	TraesCS4D01G070700;TraesCS3B01G467500;TraesCS1D01G293400;TraesCS3A01G302600;TraesCS7B01G157600;TraesCS2B01G293700;TraesCS7D01G260600;TraesCS3D01G424900;TraesCS7A01G259600;TraesCS2A01G031200;TraesCS2A01G276000;TraesCS3A01G429600;TraesCS4B01G115200;TraesCS2A01G583700;TraesCS2A01G541100;TraesCS1B01G307200;TraesCS2D01G596000;TraesCS5D01G463900;TraesCS2D01G596100;TraesCS2B01G602900;TraesCS2D01G275000;…
GO:0055065	metal ion homeostasis	71	14	0.00102927	0.011322	TraesCS4D01G147600;TraesCS4A01G145300;TraesCS4B01G335100;TraesCS7B01G346600;TraesCS2B01G141900;TraesCS4B01G052700;TraesCS5B01G151000;TraesCS5A01G190400;TraesCS2A01G121000;TraesCS5A01G152400;TraesCS5D01G157600;TraesCS4B01G125700;TraesCS5A01G505000;TraesCS7D01G435100
GO:0046482	para-aminobenzoic acid metabolic process	22	7	0.00103467	0.0113813	TraesCS2B01G605800;TraesCS1B01G250600;TraesCS7A01G264500;TraesCS2A01G389900;TraesCS5D01G163400;TraesCS1D01G238900;TraesCS5B01G155700
GO:0006413	translational initiation	156	24	0.00104121	0.0114533	TraesCS4B01G083200;TraesCS2B01G121200;TraesCS7A01G333700;TraesCS4A01G232600;TraesCS6A01G119100;TraesCS2A01G474500;TraesCS3B01G356600;TraesCS4D01G064800;TraesCS2B01G498100;TraesCS3D01G042600;TraesCS6D01G102100;TraesCS3A01G191100;TraesCS3A01G327200;TraesCS4D01G081300;TraesCS6D01G109000;TraesCS3D01G320600;TraesCS6B01G147200;TraesCS6D01G105000;TraesCS4A01G248900;TraesCS3B01G046800;TraesCS3A01G037100;…
GO:0009308	amine metabolic process	298	39	0.00104362	0.0114798	TraesCS7D01G063900;TraesCS2D01G374600;TraesCS7B01G241200;TraesCS1A01G428400;TraesCS4A01G089800;TraesCS6B01G284000;TraesCS3A01G109500;TraesCS4D01G215100;TraesCS6A01G240700;TraesCS7A01G412400;TraesCS6D01G222900;TraesCS5B01G445100;TraesCS2A01G389900;TraesCS5B01G445200;TraesCS7A01G392800;TraesCS3B01G344600;TraesCS4A01G419400;TraesCS5D01G173900;TraesCS7D01G305300;TraesCS1B01G463100;TraesCS3A01G481000;…
GO:0009625	response to insect	7	4	0.00106072	0.0116679	TraesCS5B01G392400;TraesCS4B01G100100;TraesCS4A01G216100;TraesCS4D01G096400
GO:0010033	response to organic substance	1410	142	0.001069	0.011759	TraesCS2B01G208900;TraesCS1D01G398400;TraesCS6D01G393600;TraesCS5B01G482400;TraesCS7A01G246700;TraesCS7D01G392800;TraesCS1B01G456700;TraesCS1A01G178700;TraesCS5D01G346200;TraesCS3A01G437000;TraesCS1A01G275200;TraesCS1A01G093800;TraesCS5A01G341000;TraesCS4D01G096400;TraesCS4D01G015000;TraesCS3B01G361500;TraesCS4D01G285800;TraesCS5A01G177800;TraesCS5D01G207400;TraesCS7B01G259000;TraesCS3D01G072000;…
GO:0051336	regulation of hydrolase activity	148	23	0.0011391	0.0125301	TraesCS2A01G158800;TraesCS1D01G266000;TraesCS2A01G158700;TraesCS1A01G021000;TraesCS6B01G095100;TraesCS2A01G270500;TraesCS1A01G021400;TraesCS1D01G265900;TraesCS5B01G280900;TraesCS1A01G265600;TraesCS1A01G265700;TraesCS7D01G392600;TraesCS2B01G184300;TraesCS5D01G289000;TraesCS6A01G071000;TraesCS7B01G299100;TraesCS1D01G020600;TraesCS1B01G276800;TraesCS1B01G276500;TraesCS2B01G289300;TraesCS2D01G165800;…
GO:0006415	translational termination	35	9	0.00114327	0.012576	TraesCS3A01G477500;TraesCS1B01G248600;TraesCS1D01G237100;TraesCS3D01G472100;TraesCSU01G150500;TraesCS3D01G472200;TraesCSU01G051800;TraesCS1A01G235000;TraesCS3A01G477400
GO:0008079	translation termination factor activity	35	9	0.00114327	0.012576	TraesCS3A01G477500;TraesCS1B01G248600;TraesCS1D01G237100;TraesCS3D01G472100;TraesCSU01G150500;TraesCS3D01G472200;TraesCSU01G051800;TraesCS1A01G235000;TraesCS3A01G477400
GO:0003747	translation release factor activity	35	9	0.00114327	0.012576	TraesCS3A01G477500;TraesCS1B01G248600;TraesCS1D01G237100;TraesCS3D01G472100;TraesCSU01G150500;TraesCS3D01G472200;TraesCSU01G051800;TraesCS1A01G235000;TraesCS3A01G477400
GO:0042579	microbody	194	28	0.0011657	0.0128227	TraesCS6D01G230600;TraesCS4A01G091000;TraesCS1D01G111900;TraesCS5A01G424300;TraesCS5D01G346200;TraesCS7A01G412400;TraesCS5B01G339100;TraesCS5A01G341000;TraesCS6B01G276200;TraesCS3B01G357200;TraesCS5D01G169300;TraesCS4A01G122800;TraesCS6A01G248500;TraesCS7A01G339100;TraesCS2B01G198100;TraesCS7B01G250400;TraesCS3B01G013200;TraesCS3A01G077000;TraesCS6B01G105800;TraesCS3D01G077200;TraesCS4D01G187900;…
GO:0005777	peroxisome	194	28	0.0011657	0.0128227	TraesCS6D01G230600;TraesCS4A01G091000;TraesCS1D01G111900;TraesCS5A01G424300;TraesCS5D01G346200;TraesCS7A01G412400;TraesCS5B01G339100;TraesCS5A01G341000;TraesCS6B01G276200;TraesCS3B01G357200;TraesCS5D01G169300;TraesCS4A01G122800;TraesCS6A01G248500;TraesCS7A01G339100;TraesCS2B01G198100;TraesCS7B01G250400;TraesCS3B01G013200;TraesCS3A01G077000;TraesCS6B01G105800;TraesCS3D01G077200;TraesCS4D01G187900;…
GO:0009408	response to heat	213	30	0.00118637	0.0130501	TraesCS3A01G289200;TraesCS7D01G392800;TraesCS7A01G470400;TraesCS3D01G289000;TraesCS5B01G428000;TraesCS4D01G045300;TraesCS6D01G257000;TraesCS4B01G045400;TraesCS5D01G244800;TraesCS1B01G219300;TraesCS5B01G315600;TraesCS2D01G211400;TraesCS6A01G250800;TraesCS7B01G372400;TraesCS7A01G270100;TraesCS5D01G207400;TraesCS5A01G205000;TraesCS5B01G502200;TraesCS5B01G200000;TraesCS4D01G239600;TraesCS1D01G074500;…
GO:0019219	regulation of nucleobase-containing compound metabolic process	4838	433	0.0011974	0.0131714	TraesCS2D01G286300;TraesCS4D01G175700;TraesCS2D01G169000;TraesCS4D01G068200;TraesCS1D01G075500;TraesCS6A01G201100;TraesCS7D01G182700;TraesCS1A01G370700;TraesCS7A01G096500;TraesCS3A01G269900;TraesCS2A01G270200;TraesCS2D01G104600;TraesCS4A01G193600;TraesCS4D01G207500;TraesCS1B01G126600;TraesCS1D01G106100;TraesCS5A01G469000;TraesCS6A01G319600;TraesCS5D01G148900;TraesCS2D01G079200;TraesCS2B01G289000;…
GO:0006887	exocytosis	195	28	0.00126175	0.0138792	TraesCS4D01G070700;TraesCS3B01G467500;TraesCS1D01G293400;TraesCS3A01G302600;TraesCS7B01G157600;TraesCS2B01G293700;TraesCS7D01G260600;TraesCS2D01G060000;TraesCS3D01G424900;TraesCS7A01G259600;TraesCS2A01G031200;TraesCS2A01G276000;TraesCS3A01G429600;TraesCS4B01G115200;TraesCS2A01G583700;TraesCS2A01G541100;TraesCS1B01G307200;TraesCS2D01G596000;TraesCS5D01G463900;TraesCS2D01G596100;TraesCS2A01G061000;…
GO:0006498	N-terminal protein lipidation	57	12	0.00126984	0.0139682	TraesCS3A01G309800;TraesCS1B01G198000;TraesCS1A01G045300;TraesCS5B01G482400;TraesCS5D01G211300;TraesCS5D01G482800;TraesCS1A01G182700;TraesCS1D01G046000;TraesCS1B01G058600;TraesCS1D01G186100;TraesCS5A01G204800;TraesCS5A01G469800
GO:0018377	protein myristoylation	57	12	0.00126984	0.0139682	TraesCS3A01G309800;TraesCS1B01G198000;TraesCS1A01G045300;TraesCS5B01G482400;TraesCS5D01G211300;TraesCS5D01G482800;TraesCS1A01G182700;TraesCS1D01G046000;TraesCS1B01G058600;TraesCS1D01G186100;TraesCS5A01G204800;TraesCS5A01G469800
GO:0006499	N-terminal protein myristoylation	57	12	0.00126984	0.0139682	TraesCS3A01G309800;TraesCS1B01G198000;TraesCS1A01G045300;TraesCS5B01G482400;TraesCS5D01G211300;TraesCS5D01G482800;TraesCS1A01G182700;TraesCS1D01G046000;TraesCS1B01G058600;TraesCS1D01G186100;TraesCS5A01G204800;TraesCS5A01G469800
GO:0016830	carbon-carbon lyase activity	321	41	0.00127093	0.0139803	TraesCS7D01G063900;TraesCS7A01G059500;TraesCS7D01G334900;TraesCS1A01G329500;TraesCS3B01G100600;TraesCS4A01G089800;TraesCS3B01G423200;TraesCS4D01G215100;TraesCS5B01G136400;TraesCS4D01G232700;TraesCS5A01G137700;TraesCS4D01G052500;TraesCS4A01G419400;TraesCS5D01G154300;TraesCS3B01G585400;TraesCS4D01G220500;TraesCS5D01G173900;TraesCS7A01G387000;TraesCS7D01G383600;TraesCS2A01G516800;TraesCS3A01G102200;…
GO:0004364	glutathione transferase activity	17	6	0.00129624	0.0142586	TraesCS1A01G186100;TraesCS1D01G191100;TraesCS4B01G059100;TraesCS1D01G094700;TraesCS4B01G059300;TraesCS5D01G432700
GO:0009916	alternative oxidase activity	17	6	0.00129624	0.0142586	TraesCS2A01G438200;TraesCS2D01G436700;TraesCS2D01G436200;TraesCS2A01G438300;TraesCS2A01G439400;TraesCS2B01G459100
GO:0005770	late endosome	17	6	0.00129624	0.0142586	TraesCS4B01G142700;TraesCS7D01G225200;TraesCS4D01G141000;TraesCS5D01G039900;TraesCS4A01G174700;TraesCS5B01G031800
GO:0044248	cellular catabolic process	2129	204	0.00131122	0.0144234	TraesCS7D01G063900;TraesCS6A01G240700;TraesCS7B01G346600;TraesCS1A01G275200;TraesCS3A01G110300;TraesCS6B01G169700;TraesCS7B01G370700;TraesCS6A01G141500;TraesCS1B01G096300;TraesCS2D01G349400;TraesCS7D01G435100;TraesCS5A01G156200;TraesCS1A01G217300;TraesCS5D01G205100;TraesCS5A01G177800;TraesCS5D01G207400;TraesCS3D01G072000;TraesCS1B01G197900;TraesCS6D01G130800;TraesCS3B01G489700;TraesCS7A01G339100;…
GO:0009404	toxin metabolic process	73	14	0.00136533	0.0150186	TraesCS2B01G174500;TraesCS5D01G207400;TraesCS4D01G289900;TraesCS5B01G307300;TraesCS6A01G246400;TraesCS5B01G200000;TraesCS5D01G346200;TraesCS1D01G074500;TraesCS5B01G339100;TraesCS5D01G244800;TraesCS5A01G341000;TraesCS6A01G383800;TraesCS6D01G368800;TraesCS5A01G237900
GO:0005388	calcium-transporting ATPase activity	43	10	0.00142856	0.0157142	TraesCS1B01G324000;TraesCS1D01G312500;TraesCS5D01G142900;TraesCSU01G003600;TraesCS5B01G135200;TraesCS1A01G312300;TraesCS1A01G332800;TraesCS1D01G335400;TraesCS5A01G136200;TraesCS1D01G335500
GO:0044448	cell cortex part	178	26	0.0014365	0.0158014	TraesCS4D01G070700;TraesCS3B01G467500;TraesCS1D01G293400;TraesCS3A01G302600;TraesCS7B01G157600;TraesCS2B01G293700;TraesCS7D01G260600;TraesCS3D01G424900;TraesCS7A01G259600;TraesCS2A01G031200;TraesCS2A01G276000;TraesCS3A01G429600;TraesCS4B01G115200;TraesCS2A01G583700;TraesCS2A01G541100;TraesCS1B01G307200;TraesCS2D01G596000;TraesCS5D01G463900;TraesCS2D01G596100;TraesCS2B01G602900;TraesCS2D01G275000;…
GO:0005768	endosome	197	28	0.00147455	0.0162201	TraesCS1D01G216200;TraesCS5A01G315700;TraesCS7D01G225200;TraesCS1B01G171400;TraesCS1A01G153600;TraesCS5D01G078300;TraesCS6A01G223900;TraesCS4A01G080300;TraesCS2B01G393000;TraesCS4A01G174700;TraesCS1B01G226800;TraesCS3B01G416000;TraesCS7D01G278900;TraesCS4B01G142700;TraesCS3D01G280400;TraesCS5D01G039900;TraesCS4B01G182300;TraesCS4A01G122400;TraesCS5B01G074000;TraesCS6A01G353200;TraesCS5B01G316300;…
GO:0043648	dicarboxylic acid metabolic process	151	23	0.00149775	0.0164753	TraesCS1D01G351500;TraesCS1B01G363100;TraesCS4A01G262600;TraesCS3D01G285700;TraesCS3B01G334900;TraesCS4B01G052300;TraesCS3D01G300200;TraesCS4A01G075600;TraesCS3D01G266400;TraesCS5D01G031500;TraesCS4D01G232700;TraesCS1A01G122500;TraesCS1D01G123400;TraesCS2B01G605800;TraesCS4B01G264500;TraesCS3B01G128000;TraesCS5A01G375000;TraesCS4D01G052500;TraesCS2D01G598500;TraesCS3A01G266300;TraesCS4B01G231400;…
GO:0043038	amino acid activation	255	34	0.00153213	0.0168535	TraesCS3B01G194400;TraesCS4D01G261400;TraesCS1D01G163400;TraesCS7B01G107300;TraesCS5B01G327800;TraesCS7D01G506300;TraesCS1D01G094700;TraesCS5A01G160100;TraesCS3D01G136300;TraesCS1A01G145100;TraesCS1D01G101300;TraesCS7D01G395100;TraesCS3B01G113500;TraesCS3B01G455000;TraesCS4B01G054900;TraesCS7A01G031700;TraesCS1A01G235200;TraesCS3A01G097800;TraesCS7B01G301400;TraesCS7D01G203800;TraesCS5B01G042800;…
GO:0043039	tRNA aminoacylation	255	34	0.00153213	0.0168535	TraesCS3B01G194400;TraesCS4D01G261400;TraesCS1D01G163400;TraesCS7B01G107300;TraesCS5B01G327800;TraesCS7D01G506300;TraesCS1D01G094700;TraesCS5A01G160100;TraesCS3D01G136300;TraesCS1A01G145100;TraesCS1D01G101300;TraesCS7D01G395100;TraesCS3B01G113500;TraesCS3B01G455000;TraesCS4B01G054900;TraesCS7A01G031700;TraesCS1A01G235200;TraesCS3A01G097800;TraesCS7B01G301400;TraesCS7D01G203800;TraesCS5B01G042800;…
GO:1901607	alpha-amino acid biosynthetic process	520	60	0.00155856	0.0171442	TraesCS1D01G270500;TraesCS1A01G375800;TraesCS4B01G273500;TraesCS2A01G414700;TraesCS1D01G188500;TraesCS5B01G152600;TraesCS5B01G445100;TraesCS5A01G131300;TraesCS4B01G263300;TraesCS7A01G392800;TraesCS4B01G049100;TraesCS4D01G264500;TraesCS5A01G156200;TraesCS2A01G291900;TraesCS1D01G437700;TraesCS2B01G339600;TraesCS7B01G294800;TraesCS1A01G072200;TraesCS4B01G318900;TraesCS6D01G225800;TraesCS1B01G195800;…
GO:0006812	cation transport	1370	137	0.00167856	0.0184641	TraesCS1D01G004700;TraesCS5B01G520200;TraesCS5D01G231500;TraesCS6A01G177700;TraesCS3D01G344800;TraesCS7B01G346600;TraesCS1D01G335500;TraesCS2D01G540600;TraesCS6A01G201100;TraesCS6B01G324800;TraesCS3A01G414000;TraesCS5D01G142900;TraesCS2D01G362900;TraesCS7A01G480100;TraesCS5A01G118600;TraesCS5A01G152400;TraesCS4B01G125700;TraesCS7D01G435100;TraesCS7D01G328400;TraesCS6D01G302400;TraesCS6D01G275100;…
GO:0016831	carboxy-lyase activity	237	32	0.00168478	0.0185326	TraesCS7D01G063900;TraesCS7A01G059500;TraesCS1A01G329500;TraesCS3B01G100600;TraesCS4D01G232700;TraesCS4D01G052500;TraesCS4A01G419400;TraesCS3B01G585400;TraesCS4D01G220500;TraesCS5D01G173900;TraesCS7A01G387000;TraesCS7D01G383600;TraesCS2A01G516800;TraesCS3A01G102200;TraesCS4A01G262600;TraesCS5B01G166300;TraesCS2A01G516500;TraesCS3D01G104500;TraesCS4B01G052300;TraesCS4A01G075600;TraesCS4B01G220200;…
GO:0098771	inorganic ion homeostasis	91	16	0.00168875	0.0168875	TraesCS4D01G147600;TraesCS4A01G145300;TraesCS5D01G039900;TraesCS4B01G335100;TraesCS7B01G346600;TraesCS2B01G141900;TraesCS4B01G052700;TraesCS5B01G151000;TraesCS5A01G190400;TraesCS2A01G121000;TraesCS5A01G152400;TraesCS5D01G157600;TraesCS4B01G125700;TraesCS5A01G505000;TraesCS7D01G435100;TraesCS5B01G031800
GO:0006749	glutathione metabolic process	44	10	0.00172127	0.0172127	TraesCS5B01G104500;TraesCS6B01G169000;TraesCS5D01G111500;TraesCS1A01G072000;TraesCS6A01G383800;TraesCS6D01G368800;TraesCS3B01G090400;TraesCS1D01G074500;TraesCS6B01G423100;TraesCS6A01G140800
GO:0010310	regulation of hydrogen peroxide metabolic process	44	10	0.00172127	0.0172127	TraesCS4B01G237300;TraesCS2A01G384100;TraesCS2B01G208900;TraesCS4B01G100100;TraesCS2D01G392800;TraesCS1A01G295300;TraesCS4A01G216100;TraesCS4D01G238600;TraesCS6D01G039300;TraesCS4D01G096400
GO:0008443	phosphofructokinase activity	44	10	0.00172127	0.0172127	TraesCS3A01G107600;TraesCS1D01G346200;TraesCS2B01G350500;TraesCS5D01G104900;TraesCS3B01G126400;TraesCS3B01G311900;TraesCS3D01G278000;TraesCS1A01G344000;TraesCS5A01G092600;TraesCS5B01G225200
GO:0005991	trehalose metabolic process	59	12	0.00173871	0.0173871	TraesCS1D01G186500;TraesCS1A01G183000;TraesCS1B01G224300;TraesCS1A01G210400;TraesCS2D01G168200;TraesCS6B01G384500;TraesCS6D01G334000;TraesCS1B01G197900;TraesCS3D01G289100;TraesCS3A01G289300;TraesCS6A01G351300;TraesCS1D01G213700
GO:1900457	regulation of brassinosteroid mediated signaling pathway	4	3	0.00177753	0.0177753	TraesCS2A01G081400;TraesCS2B01G096000;TraesCS2D01G079200
GO:1900459	positive regulation of brassinosteroid mediated signaling pathway	4	3	0.00177753	0.0177753	TraesCS2A01G081400;TraesCS2B01G096000;TraesCS2D01G079200
GO:0015149	hexose transmembrane transporter activity	4	3	0.00177753	0.0177753	TraesCS4A01G066200;TraesCS4D01G243100;TraesCS5D01G187100
GO:0010618	aerenchyma formation	4	3	0.00177753	0.0177753	TraesCS4B01G100100;TraesCS4A01G216100;TraesCS4D01G096400
GO:0034595	phosphatidylinositol phosphate 5-phosphatase activity	4	3	0.00177753	0.0177753	TraesCS4A01G244500;TraesCS4B01G070500;TraesCS4D01G069300
GO:0034593	phosphatidylinositol bisphosphate phosphatase activity	4	3	0.00177753	0.0177753	TraesCS4A01G244500;TraesCS4B01G070500;TraesCS4D01G069300
GO:0106018	phosphatidylinositol-3,5-bisphosphate phosphatase activity	4	3	0.00177753	0.0177753	TraesCS4A01G244500;TraesCS4B01G070500;TraesCS4D01G069300
GO:0043813	phosphatidylinositol-3,5-bisphosphate 5-phosphatase activity	4	3	0.00177753	0.0177753	TraesCS4A01G244500;TraesCS4B01G070500;TraesCS4D01G069300
GO:0072337	modified amino acid transport	4	3	0.00177753	0.0177753	TraesCS4D01G064000;TraesCS4A01G249600;TraesCS4B01G065100
GO:0016623	oxidoreductase activity, acting on the aldehyde or oxo group of donors, oxygen as acceptor	4	3	0.00177753	0.0177753	TraesCS4B01G033400;TraesCS4D01G031600;TraesCS4D01G032000
GO:0050162	oxalate oxidase activity	4	3	0.00177753	0.0177753	TraesCS4B01G033400;TraesCS4D01G031600;TraesCS4D01G032000
GO:1900750	oligopeptide binding	4	3	0.00177753	0.0177753	TraesCS5B01G104500;TraesCS5D01G111500;TraesCS6A01G140800
GO:0043295	glutathione binding	4	3	0.00177753	0.0177753	TraesCS5B01G104500;TraesCS5D01G111500;TraesCS6A01G140800
GO:0034045	phagophore assembly site membrane	4	3	0.00177753	0.0177753	TraesCS6B01G386200;TraesCS6A01G353600;TraesCS6D01G335900
GO:0009000	selenocysteine lyase activity	4	3	0.00177753	0.0177753	TraesCS7D01G457800;TraesCS7A01G470400;TraesCS7B01G372400
GO:0000302	response to reactive oxygen species	153	23	0.00178719	0.0178719	TraesCS4B01G142700;TraesCS7B01G259000;TraesCS6D01G258600;TraesCS7D01G146400;TraesCS7D01G229100;TraesCS6A01G278000;TraesCS7A01G470400;TraesCS7D01G353800;TraesCS4B01G335100;TraesCS6B01G306300;TraesCS6D01G257000;TraesCS7B01G194200;TraesCS7D01G457800;TraesCS7A01G369500;TraesCS1A01G205800;TraesCS2A01G121200;TraesCS1B01G219300;TraesCS3A01G299000;TraesCS4D01G141000;TraesCS4A01G174700;TraesCS5A01G505000;…
GO:0015804	neutral amino acid transport	18	6	0.00181695	0.0181695	TraesCS2B01G336000;TraesCS4A01G046700;TraesCS3A01G295000;TraesCS3D01G308100;TraesCS4D01G258000;TraesCS1A01G425400
GO:0015824	proline transport	18	6	0.00181695	0.0181695	TraesCS2B01G336000;TraesCS4A01G046700;TraesCS3A01G295000;TraesCS3D01G308100;TraesCS4D01G258000;TraesCS1A01G425400
GO:0098869	cellular oxidant detoxification	24	7	0.00182887	0.0182887	TraesCS7B01G194200;TraesCS2A01G121200;TraesCS6D01G258600;TraesCS7D01G229100;TraesCS6A01G278000;TraesCS6B01G306300;TraesCS2D01G123300
GO:0071450	cellular response to oxygen radical	24	7	0.00182887	0.0182887	TraesCS7B01G194200;TraesCS2A01G121200;TraesCS6D01G258600;TraesCS7D01G229100;TraesCS6A01G278000;TraesCS6B01G306300;TraesCS2D01G123300
GO:0071451	cellular response to superoxide	24	7	0.00182887	0.0182887	TraesCS7B01G194200;TraesCS2A01G121200;TraesCS6D01G258600;TraesCS7D01G229100;TraesCS6A01G278000;TraesCS6B01G306300;TraesCS2D01G123300
GO:0019430	removal of superoxide radicals	24	7	0.00182887	0.0182887	TraesCS7B01G194200;TraesCS2A01G121200;TraesCS6D01G258600;TraesCS7D01G229100;TraesCS6A01G278000;TraesCS6B01G306300;TraesCS2D01G123300
GO:0006886	intracellular protein transport	1015	105	0.00193057	0.0193057	TraesCS1D01G184900;TraesCS2B01G208900;TraesCS5B01G482400;TraesCS7D01G392800;TraesCS7B01G346600;TraesCS7D01G343800;TraesCS7D01G435100;TraesCS4D01G096400;TraesCS6B01G295200;TraesCS5A01G177800;TraesCS5D01G207400;TraesCS2D01G182100;TraesCS3B01G283800;TraesCS1D01G292400;TraesCS5B01G200000;TraesCS2D01G077300;TraesCS2B01G198100;TraesCS6A01G244400;TraesCS5A01G469800;TraesCS7D01G044300;TraesCS2A01G080000;…
GO:0015085	calcium ion transmembrane transporter activity	60	12	0.00202162	0.0202162	TraesCS1B01G324000;TraesCS1D01G312500;TraesCS2D01G443700;TraesCS5D01G142900;TraesCSU01G003600;TraesCS4B01G052700;TraesCS5B01G135200;TraesCS1A01G312300;TraesCS1A01G332800;TraesCS1D01G335400;TraesCS5A01G136200;TraesCS1D01G335500
GO:0035091	phosphatidylinositol binding	68	13	0.00205603	0.0205603	TraesCS3A01G347900;TraesCS1D01G293200;TraesCS1B01G044800;TraesCS6D01G354100;TraesCS3D01G341500;TraesCS1D01G036500;TraesCS1A01G228300;TraesCS1D01G230100;TraesCS1A01G035100;TraesCS3B01G379800;TraesCS1B01G242500;TraesCS3A01G337500;TraesCS6B01G407500
GO:0046189	phenol-containing compound biosynthetic process	68	13	0.00205603	0.0205603	TraesCS1A01G215600;TraesCS1B01G229100;TraesCS6A01G116000;TraesCS2D01G392800;TraesCS4A01G216100;TraesCS4D01G045300;TraesCS6D01G039300;TraesCS4B01G045400;TraesCS2A01G384100;TraesCS4B01G100100;TraesCS6D01G104800;TraesCS1A01G295300;TraesCS4D01G096400
GO:0005945	6-phosphofructokinase complex	31	8	0.00208254	0.0208254	TraesCS3A01G107600;TraesCS1D01G346200;TraesCS2B01G350500;TraesCS5D01G104900;TraesCS3D01G278000;TraesCS1A01G344000;TraesCS5A01G092600;TraesCS5B01G225200
GO:1901575	organic substance catabolic process	2326	219	0.00208851	0.0208851	TraesCS7D01G063900;TraesCS6A01G240700;TraesCS7B01G346600;TraesCS1A01G275200;TraesCS2A01G389900;TraesCS3A01G330600;TraesCS3A01G110300;TraesCS6B01G169700;TraesCS7B01G370700;TraesCS6A01G141500;TraesCS2D01G349400;TraesCS7D01G435100;TraesCS5A01G156200;TraesCS1A01G217300;TraesCS5A01G177800;TraesCS3D01G072000;TraesCS1B01G197900;TraesCS6D01G130800;TraesCS3B01G489700;TraesCS4B01G335100;TraesCS7A01G339100;…
GO:0003955	NAD(P)H dehydrogenase (quinone) activity	38	9	0.00213447	0.0213447	TraesCS2D01G264400;TraesCS3A01G323800;TraesCS3D01G317400;TraesCS4A01G098900;TraesCS1D01G134600;TraesCS3B01G353000;TraesCS6D01G039300;TraesCS4B01G205400;TraesCS4D01G206300
GO:0016875	ligase activity, forming carbon-oxygen bonds	261	34	0.00226004	0.0226004	TraesCS3B01G194400;TraesCS4D01G261400;TraesCS1D01G163400;TraesCS7B01G107300;TraesCS5B01G327800;TraesCS7D01G506300;TraesCS1D01G094700;TraesCS5A01G160100;TraesCS3D01G136300;TraesCS1A01G145100;TraesCS1D01G101300;TraesCS7D01G395100;TraesCS3B01G113500;TraesCS3B01G455000;TraesCS4B01G054900;TraesCS7A01G031700;TraesCS1A01G235200;TraesCS3A01G097800;TraesCS7B01G301400;TraesCS7D01G203800;TraesCS5B01G042800;…
GO:0004812	aminoacyl-tRNA ligase activity	261	34	0.00226004	0.0226004	TraesCS3B01G194400;TraesCS4D01G261400;TraesCS1D01G163400;TraesCS7B01G107300;TraesCS5B01G327800;TraesCS7D01G506300;TraesCS1D01G094700;TraesCS5A01G160100;TraesCS3D01G136300;TraesCS1A01G145100;TraesCS1D01G101300;TraesCS7D01G395100;TraesCS3B01G113500;TraesCS3B01G455000;TraesCS4B01G054900;TraesCS7A01G031700;TraesCS1A01G235200;TraesCS3A01G097800;TraesCS7B01G301400;TraesCS7D01G203800;TraesCS5B01G042800;…
GO:0019748	secondary metabolic process	362	44	0.00231458	0.0231458	TraesCS2B01G174500;TraesCS3D01G445000;TraesCS6B01G284000;TraesCS6B01G414100;TraesCS5D01G346200;TraesCS6A01G240700;TraesCS3D01G432600;TraesCS5B01G339100;TraesCS6D01G222900;TraesCS3A01G439800;TraesCS1B01G056900;TraesCS2A01G389900;TraesCS5D01G244800;TraesCS2B01G189300;TraesCS1D01G044300;TraesCS5A01G341000;TraesCS3A01G452400;TraesCS4A01G046700;TraesCS2B01G339600;TraesCS5D01G207400;TraesCS6D01G361500;…
GO:0006855	drug transmembrane transport	242	32	0.0023557	0.023557	TraesCS3A01G300400;TraesCS5B01G371100;TraesCS5B01G371200;TraesCS4A01G404500;TraesCS3B01G255200;TraesCS7A01G130300;TraesCS2A01G278500;TraesCS1B01G195900;TraesCS4D01G302500;TraesCS6D01G237600;TraesCS3A01G265100;TraesCS2B01G296100;TraesCS5D01G378100;TraesCS6B01G383300;TraesCS3A01G229400;TraesCS2A01G278400;TraesCS3B01G562500;TraesCS5D01G378200;TraesCS3B01G562400;TraesCS7D01G230900;TraesCS5A01G368800;…
GO:0043090	amino acid import	19	6	0.00248184	0.0248184	TraesCS4A01G066200;TraesCS4D01G243100;TraesCS1A01G045300;TraesCS1A01G295300;TraesCS1D01G046000;TraesCS1B01G058600
GO:0006551	leucine metabolic process	19	6	0.00248184	0.0248184	TraesCS1A01G066800;TraesCS1D01G067800;TraesCS5A01G131300;TraesCS6D01G225800;TraesCS5B01G133500;TraesCS5D01G139800
GO:0004351	glutamate decarboxylase activity	19	6	0.00248184	0.0248184	TraesCS4A01G262600;TraesCS4D01G052500;TraesCS4B01G052300;TraesCS4A01G075600;TraesCS4B01G231400;TraesCS4D01G232700
GO:0033036	macromolecule localization	1835	176	0.00257387	0.0231649	TraesCS1D01G004700;TraesCS1D01G184900;TraesCS2B01G208900;TraesCS7A01G231600;TraesCS5B01G482400;TraesCS7D01G392800;TraesCS1B01G171400;TraesCS7B01G346600;TraesCS3D01G313900;TraesCS1A01G086600;TraesCS7D01G343800;TraesCS2B01G246100;TraesCS5A01G041100;TraesCS6D01G193700;TraesCS7D01G435100;TraesCS4D01G096400;TraesCS6B01G295200;TraesCS5A01G177800;TraesCS5D01G207400;TraesCS2D01G182100;TraesCS3B01G283800;…
GO:0004564	beta-fructofuranosidase activity	32	8	0.00258939	0.0233045	TraesCS7D01G010000;TraesCS2B01G403000;TraesCS2A01G386100;TraesCS4A01G124800;TraesCS4A01G484800;TraesCS2D01G382600;TraesCS4B01G356800;TraesCS7A01G010200
GO:0090599	alpha-glucosidase activity	32	8	0.00258939	0.0233045	TraesCS7D01G010000;TraesCS2B01G403000;TraesCS2A01G386100;TraesCS4A01G124800;TraesCS4A01G484800;TraesCS2D01G382600;TraesCS4B01G356800;TraesCS7A01G010200
GO:0004575	sucrose alpha-glucosidase activity	32	8	0.00258939	0.0233045	TraesCS7D01G010000;TraesCS2B01G403000;TraesCS2A01G386100;TraesCS4A01G124800;TraesCS4A01G484800;TraesCS2D01G382600;TraesCS4B01G356800;TraesCS7A01G010200
GO:0099568	cytoplasmic region	186	26	0.00268626	0.0241763	TraesCS4D01G070700;TraesCS3B01G467500;TraesCS1D01G293400;TraesCS3A01G302600;TraesCS7B01G157600;TraesCS2B01G293700;TraesCS7D01G260600;TraesCS3D01G424900;TraesCS7A01G259600;TraesCS2A01G031200;TraesCS2A01G276000;TraesCS3A01G429600;TraesCS4B01G115200;TraesCS2A01G583700;TraesCS2A01G541100;TraesCS1B01G307200;TraesCS2D01G596000;TraesCS5D01G463900;TraesCS2D01G596100;TraesCS2B01G602900;TraesCS2D01G275000;…
GO:0005938	cell cortex	186	26	0.00268626	0.0241763	TraesCS4D01G070700;TraesCS3B01G467500;TraesCS1D01G293400;TraesCS3A01G302600;TraesCS7B01G157600;TraesCS2B01G293700;TraesCS7D01G260600;TraesCS3D01G424900;TraesCS7A01G259600;TraesCS2A01G031200;TraesCS2A01G276000;TraesCS3A01G429600;TraesCS4B01G115200;TraesCS2A01G583700;TraesCS2A01G541100;TraesCS1B01G307200;TraesCS2D01G596000;TraesCS5D01G463900;TraesCS2D01G596100;TraesCS2B01G602900;TraesCS2D01G275000;…
GO:0015020	glucuronosyltransferase activity	40	9	0.00310895	0.0279806	TraesCS7A01G441400;TraesCS2D01G038900;TraesCS7D01G430700;TraesCS5D01G078300;TraesCS6A01G223900;TraesCS3B01G304000;TraesCS5B01G074000;TraesCS2A01G040300;TraesCS7B01G340100
GO:0006536	glutamate metabolic process	40	9	0.00310895	0.0279806	TraesCS4A01G262600;TraesCS5A01G375000;TraesCS4D01G052500;TraesCS3A01G266300;TraesCS4B01G052300;TraesCS4A01G075600;TraesCS4B01G231400;TraesCS3D01G266400;TraesCS4D01G232700
GO:0008652	cellular amino acid biosynthetic process	644	70	0.00313847	0.0282462	TraesCS1D01G270500;TraesCS1A01G375800;TraesCS4B01G273500;TraesCS2A01G414700;TraesCS1D01G188500;TraesCS5B01G152600;TraesCS5B01G445100;TraesCS5A01G131300;TraesCS4B01G263300;TraesCS7A01G392800;TraesCS2B01G189300;TraesCS4B01G049100;TraesCS4D01G264500;TraesCS5A01G156200;TraesCS6B01G108100;TraesCS2A01G291900;TraesCS1D01G437700;TraesCS2B01G339600;TraesCS7B01G294800;TraesCS1A01G072200;TraesCS3B01G334900;…
GO:0009313	oligosaccharide catabolic process	14	5	0.0031461	0.0283149	TraesCS1D01G186500;TraesCS1A01G183000;TraesCS1B01G197900;TraesCS3A01G113900;TraesCS4A01G124800
GO:0006359	regulation of transcription from RNA polymerase III promoter	14	5	0.0031461	0.0283149	TraesCS1D01G314900;TraesCS1A01G314400;TraesCS1B01G326700;TraesCS7A01G376100;TraesCS7D01G372500
GO:0033866	nucleoside bisphosphate biosynthetic process	14	5	0.0031461	0.0283149	TraesCS7A01G167300;TraesCS7D01G167900;TraesCS3A01G110300;TraesCS5A01G320600;TraesCS3B01G013200
GO:0034030	ribonucleoside bisphosphate biosynthetic process	14	5	0.0031461	0.0283149	TraesCS7A01G167300;TraesCS7D01G167900;TraesCS3A01G110300;TraesCS5A01G320600;TraesCS3B01G013200
GO:0034033	purine nucleoside bisphosphate biosynthetic process	14	5	0.0031461	0.0283149	TraesCS7A01G167300;TraesCS7D01G167900;TraesCS3A01G110300;TraesCS5A01G320600;TraesCS3B01G013200
GO:0015937	coenzyme A biosynthetic process	14	5	0.0031461	0.0283149	TraesCS7A01G167300;TraesCS7D01G167900;TraesCS3A01G110300;TraesCS5A01G320600;TraesCS3B01G013200
GO:0065008	regulation of biological quality	1360	134	0.0031496	0.0283464	TraesCS1D01G004700;TraesCS2D01G374600;TraesCS1D01G163400;TraesCS2B01G275100;TraesCS2A01G303200;TraesCS6A01G177700;TraesCS6D01G393600;TraesCS7D01G392800;TraesCS6D01G224700;TraesCS6A01G240700;TraesCS7B01G346600;TraesCS3D01G378700;TraesCS7B01G296300;TraesCS5A01G152400;TraesCS4B01G125700;TraesCS1D01G327200;TraesCS7A01G182500;TraesCS7D01G435100;TraesCS3A01G481000;TraesCS4D01G096400;TraesCS1A01G217300;…
GO:0009889	regulation of biosynthetic process	4992	440	0.00315394	0.0283855	TraesCS2D01G286300;TraesCS4D01G175700;TraesCS2D01G169000;TraesCS4D01G068200;TraesCS1D01G075500;TraesCS6A01G201100;TraesCS7D01G182700;TraesCS1A01G370700;TraesCS7A01G096500;TraesCS3A01G269900;TraesCS2A01G270200;TraesCS2D01G104600;TraesCS4A01G193600;TraesCS4D01G207500;TraesCS1B01G126600;TraesCS1D01G106100;TraesCS5A01G469000;TraesCS6A01G319600;TraesCS5D01G148900;TraesCS2D01G079200;TraesCS2B01G289000;…
GO:0042737	drug catabolic process	473	54	0.00321633	0.028947	TraesCS4A01G196000;TraesCS4A01G076900;TraesCS6D01G255200;TraesCS3B01G446800;TraesCS1D01G207100;TraesCS2B01G047300;TraesCS6B01G169700;TraesCS7B01G370700;TraesCS2D01G349000;TraesCSU01G020500;TraesCS6A01G141500;TraesCS6D01G199500;TraesCS6D01G212400;TraesCS1B01G096300;TraesCS5B01G405400;TraesCS2D01G349400;TraesCS1A01G217300;TraesCS2B01G339600;TraesCSU01G169600;TraesCS1D01G219100;TraesCS5B01G468400;Tr…
GO:0019184	nonribosomal peptide biosynthetic process	20	6	0.00331398	0.0298258	TraesCS5B01G104500;TraesCS6B01G169000;TraesCS5D01G111500;TraesCS1A01G072000;TraesCS1D01G074500;TraesCS6A01G140800
GO:0006750	glutathione biosynthetic process	20	6	0.00331398	0.0298258	TraesCS5B01G104500;TraesCS6B01G169000;TraesCS5D01G111500;TraesCS1A01G072000;TraesCS1D01G074500;TraesCS6A01G140800
GO:0004806	triglyceride lipase activity	80	14	0.00333871	0.0300484	TraesCS3A01G173000;TraesCS4D01G147400;TraesCS3B01G506700;TraesCS6D01G224700;TraesCS4A01G167700;TraesCS4A01G216100;TraesCS2A01G136100;TraesCS2D01G138800;TraesCS2D01G117100;TraesCS3D01G171800;TraesCS4B01G100100;TraesCS4D01G096400;TraesCS6B01G370900;TraesCS6D01G320400
GO:2000112	regulation of cellular macromolecule biosynthetic process	4936	435	0.00335141	0.0301627	TraesCS2D01G286300;TraesCS4D01G175700;TraesCS2D01G169000;TraesCS4D01G068200;TraesCS1D01G075500;TraesCS6A01G201100;TraesCS7D01G182700;TraesCS1A01G370700;TraesCS7A01G096500;TraesCS3A01G269900;TraesCS2A01G270200;TraesCS2D01G104600;TraesCS4A01G193600;TraesCS4D01G207500;TraesCS1B01G126600;TraesCS1D01G106100;TraesCS5A01G469000;TraesCS6A01G319600;TraesCS5D01G148900;TraesCS2D01G079200;TraesCS2B01G289000;…
GO:0005886	plasma membrane	1135	114	0.00335816	0.0302234	TraesCS4A01G207300;TraesCS6D01G393600;TraesCS1B01G456700;TraesCS6A01G240700;TraesCS1D01G149100;TraesCS5D01G303600;TraesCS4B01G125700;TraesCS3B01G304600;TraesCS4D01G203700;TraesCS4D01G207500;TraesCS1D01G055900;TraesCS4B01G167600;TraesCS1B01G197900;TraesCS4A01G145300;TraesCS2D01G077300;TraesCS4B01G335100;TraesCS1D01G209500;TraesCS4D01G069300;TraesCS2D01G079200;TraesCS4B01G237300;TraesCS2D01G361400;…
GO:0005771	multivesicular body	9	4	0.0033623	0.0302607	TraesCS4B01G142700;TraesCS7D01G225200;TraesCS4D01G141000;TraesCS4A01G174700
GO:0004420	hydroxymethylglutaryl-CoA reductase (NADPH) activity	9	4	0.0033623	0.0302607	TraesCS6D01G258300;TraesCS5A01G269300;TraesCS5D01G277500;TraesCS6A01G277800
GO:0018958	phenol-containing compound metabolic process	72	13	0.0034754	0.0312786	TraesCS1A01G215600;TraesCS1B01G229100;TraesCS6A01G116000;TraesCS2D01G392800;TraesCS4A01G216100;TraesCS4D01G045300;TraesCS6D01G039300;TraesCS4B01G045400;TraesCS2A01G384100;TraesCS4B01G100100;TraesCS6D01G104800;TraesCS1A01G295300;TraesCS4D01G096400
GO:0006605	protein targeting	539	60	0.00351345	0.031621	TraesCS1D01G184900;TraesCS2B01G208900;TraesCS4D01G360300;TraesCS5B01G482400;TraesCS7D01G392800;TraesCS5A01G424300;TraesCS6D01G039300;TraesCS7B01G346600;TraesCS7D01G435100;TraesCS4D01G096400;TraesCS7B01G372400;TraesCS5A01G534900;TraesCS5A01G177800;TraesCS5D01G207400;TraesCS1A01G215600;TraesCS2D01G392800;TraesCS5B01G200000;TraesCS2D01G077300;TraesCS4A01G216100;TraesCS2B01G198100;TraesCS4D01G176200;…
GO:0016747	transferase activity, transferring acyl groups other than amino-acyl groups	1353	133	0.00352151	0.0316936	TraesCS6B01G292200;TraesCS3B01G146500;TraesCS5B01G291100;TraesCS5D01G342400;TraesCS4A01G068400;TraesCS6A01G177700;TraesCS1A01G413400;TraesCS3D01G434200;TraesCS4A01G259300;TraesCS4A01G295400;TraesCS7A01G002700;TraesCS4B01G263300;TraesCS5A01G433900;TraesCS2D01G276900;TraesCS1A01G406200;TraesCS5B01G303800;TraesCS3D01G267000;TraesCS4B01G018300;TraesCS5A01G337700;TraesCS7B01G254900;TraesCS7D01G350500;…
GO:0016857	racemase and epimerase activity, acting on carbohydrates and derivatives	56	11	0.00354508	0.0319057	TraesCS2D01G460600;TraesCS5D01G321100;TraesCS1D01G451900;TraesCS4A01G080300;TraesCS1A01G443900;TraesCS5B01G181300;TraesCS1B01G478400;TraesCS5A01G314800;TraesCS6D01G335600;TraesCS2B01G482000;TraesCS6A01G353200
GO:0022411	cellular component disassembly	64	12	0.0035538	0.0319842	TraesCS3A01G477500;TraesCS1B01G248600;TraesCS5B01G491800;TraesCS1D01G237100;TraesCS3D01G472100;TraesCS5D01G492300;TraesCSU01G150500;TraesCS3D01G472200;TraesCSU01G051800;TraesCS1A01G235000;TraesCS5D01G183700;TraesCS3A01G477400
GO:0006631	fatty acid metabolic process	648	70	0.00363963	0.0327567	TraesCS7A01G187000;TraesCS4B01G225500;TraesCS4A01G068400;TraesCS6A01G177700;TraesCS1A01G413400;TraesCS5A01G424300;TraesCS5B01G373000;TraesCS5D01G346200;TraesCS1A01G275200;TraesCS6A01G306800;TraesCS4D01G035200;TraesCS5A01G341000;TraesCS1D01G420900;TraesCS7A01G186900;TraesCS4B01G037800;TraesCS7D01G188100;TraesCS1A01G406200;TraesCS3B01G357200;TraesCS2B01G339600;TraesCS1D01G414600;TraesCS4B01G194900;…
GO:1990748	cellular detoxification	27	7	0.00381728	0.0343555	TraesCS7B01G194200;TraesCS2A01G121200;TraesCS6D01G258600;TraesCS7D01G229100;TraesCS6A01G278000;TraesCS6B01G306300;TraesCS2D01G123300
GO:0034050	host programmed cell death induced by symbiont	27	7	0.00381728	0.0343555	TraesCS3D01G272100;TraesCS2A01G384100;TraesCS3A01G517100;TraesCS5A01G375000;TraesCS3B01G306200;TraesCS3D01G524700;TraesCS5D01G183700
GO:0009626	plant-type hypersensitive response	27	7	0.00381728	0.0343555	TraesCS3D01G272100;TraesCS2A01G384100;TraesCS3A01G517100;TraesCS5A01G375000;TraesCS3B01G306200;TraesCS3D01G524700;TraesCS5D01G183700
GO:0015297	antiporter activity	362	43	0.00391864	0.0352677	TraesCS4A01G091000;TraesCS3A01G300400;TraesCS5B01G371100;TraesCS5B01G371200;TraesCS4A01G404500;TraesCS3B01G255200;TraesCS5A01G031700;TraesCS7A01G130300;TraesCS2A01G278500;TraesCS1B01G195900;TraesCS4D01G302500;TraesCS6D01G237600;TraesCS3A01G265100;TraesCS2B01G296100;TraesCS5D01G378100;TraesCS6B01G383300;TraesCS2A01G121000;TraesCS3A01G229400;TraesCS4B01G125700;TraesCS2A01G278400;TraesCS3B01G562500;…
GO:0010556	regulation of macromolecule biosynthetic process	4948	435	0.00392092	0.0352883	TraesCS2D01G286300;TraesCS4D01G175700;TraesCS2D01G169000;TraesCS4D01G068200;TraesCS1D01G075500;TraesCS6A01G201100;TraesCS7D01G182700;TraesCS1A01G370700;TraesCS7A01G096500;TraesCS3A01G269900;TraesCS2A01G270200;TraesCS2D01G104600;TraesCS4A01G193600;TraesCS4D01G207500;TraesCS1B01G126600;TraesCS1D01G106100;TraesCS5A01G469000;TraesCS6A01G319600;TraesCS5D01G148900;TraesCS2D01G079200;TraesCS2B01G289000;…
GO:1901681	sulfur compound binding	65	12	0.00405522	0.036497	TraesCS2D01G076900;TraesCS3B01G485900;TraesCS5B01G104500;TraesCS2A01G586100;TraesCS5D01G111500;TraesCS3A01G102200;TraesCS3D01G441900;TraesCS3D01G104500;TraesCS3B01G486100;TraesCS3D01G442100;TraesCS3A01G449400;TraesCS6A01G140800
GO:0031326	regulation of cellular biosynthetic process	4975	437	0.0040615	0.0365535	TraesCS2D01G286300;TraesCS4D01G175700;TraesCS2D01G169000;TraesCS4D01G068200;TraesCS1D01G075500;TraesCS6A01G201100;TraesCS7D01G182700;TraesCS1A01G370700;TraesCS7A01G096500;TraesCS3A01G269900;TraesCS2A01G270200;TraesCS2D01G104600;TraesCS4A01G193600;TraesCS4D01G207500;TraesCS1B01G126600;TraesCS1D01G106100;TraesCS5A01G469000;TraesCS6A01G319600;TraesCS5D01G148900;TraesCS2D01G079200;TraesCS2B01G289000;…
GO:0051193	regulation of cofactor metabolic process	57	11	0.00408915	0.0368024	TraesCS4B01G237300;TraesCS2A01G384100;TraesCS2B01G208900;TraesCS4B01G100100;TraesCS2D01G392800;TraesCS1A01G295300;TraesCS3B01G156800;TraesCS4A01G216100;TraesCS4D01G238600;TraesCS6D01G039300;TraesCS4D01G096400
GO:0004049	anthranilate synthase activity	5	3	0.0041855	0.0376695	TraesCS4B01G214500;TraesCS4A01G089800;TraesCS4D01G215100
GO:0004419	hydroxymethylglutaryl-CoA lyase activity	5	3	0.0041855	0.0376695	TraesCS5A01G137700;TraesCS5D01G154300;TraesCS5B01G136400
GO:0003868	4-hydroxyphenylpyruvate dioxygenase activity	5	3	0.0041855	0.0376695	TraesCS6B01G169700;TraesCS6D01G130800;TraesCS6A01G141500
GO:0008265	Mo-molybdopterin cofactor sulfurase activity	5	3	0.0041855	0.0376695	TraesCS7D01G457800;TraesCS7A01G470400;TraesCS7B01G372400
GO:0005758	mitochondrial intermembrane space	21	6	0.00433716	0.0390345	TraesCS5D01G231500;TraesCS2A01G553500;TraesCS2D01G555000;TraesCS5A01G224100;TraesCS5B01G222900;TraesCS2B01G585100
GO:0004602	glutathione peroxidase activity	15	5	0.00441889	0.03977	TraesCS2D01G407700;TraesCS2B01G429100;TraesCS4D01G162000;TraesCS6D01G228800;TraesCS6A01G246400
GO:0005342	organic acid transmembrane transporter activity	118	18	0.00453872	0.0408485	TraesCS4D01G064000;TraesCS3B01G532300;TraesCS6D01G226700;TraesCS3A01G217200;TraesCS2A01G305900;TraesCS6A01G244400;TraesCS5B01G079100;TraesCS6B01G280000;TraesCS5A01G073000;TraesCS5D01G031800;TraesCS7D01G452600;TraesCS2D01G304300;TraesCS3B01G247500;TraesCS5D01G085800;TraesCS4A01G110200;TraesCS4A01G249600;TraesCS4B01G065100;TraesCS5A01G025400
GO:0046943	carboxylic acid transmembrane transporter activity	118	18	0.00453872	0.0408485	TraesCS4D01G064000;TraesCS3B01G532300;TraesCS6D01G226700;TraesCS3A01G217200;TraesCS2A01G305900;TraesCS6A01G244400;TraesCS5B01G079100;TraesCS6B01G280000;TraesCS5A01G073000;TraesCS5D01G031800;TraesCS7D01G452600;TraesCS2D01G304300;TraesCS3B01G247500;TraesCS5D01G085800;TraesCS4A01G110200;TraesCS4A01G249600;TraesCS4B01G065100;TraesCS5A01G025400
GO:0031365	N-terminal protein amino acid modification	66	12	0.00461185	0.0415066	TraesCS3A01G309800;TraesCS1B01G198000;TraesCS1A01G045300;TraesCS5B01G482400;TraesCS5D01G211300;TraesCS5D01G482800;TraesCS1A01G182700;TraesCS1D01G046000;TraesCS1B01G058600;TraesCS1D01G186100;TraesCS5A01G204800;TraesCS5A01G469800
GO:0019363	pyridine nucleotide biosynthetic process	35	8	0.00470123	0.0423111	TraesCS6D01G083200;TraesCS6A01G216800;TraesCS2D01G301100;TraesCS3D01G502500;TraesCS6B01G127300;TraesCS6B01G246000;TraesCS2A01G302400;TraesCS6D01G198700
GO:0061025	membrane fusion	35	8	0.00470123	0.0423111	TraesCS3D01G252800;TraesCS5B01G427600;TraesCS3A01G175000;TraesCS3D01G180500;TraesCS3B01G283800;TraesCS5B01G102700;TraesCS2D01G224100;TraesCS5D01G109500
GO:0043170	macromolecule metabolic process	17684	1459	0.00478272	0.0382617	TraesCS2D01G538400;TraesCS3B01G490000;TraesCS5D01G359000;TraesCS6A01G419200;TraesCS6D01G358600;TraesCS7D01G092900;TraesCS3D01G042600;TraesCS1B01G454000;TraesCS6D01G102100;TraesCS3B01G295000;TraesCS7B01G229300;TraesCS7B01G473700;TraesCS1B01G375100;TraesCS3B01G455000;TraesCS4A01G252900;TraesCS7A01G188600;TraesCS2B01G359300;TraesCS4D01G207500;TraesCS6A01G124500;TraesCS7B01G445000;TraesCS7A01G163300;…
GO:0016679	oxidoreductase activity, acting on diphenols and related substances as donors	147	21	0.00506041	0.0404833	TraesCS3A01G452400;TraesCS6A01G041900;TraesCS6B01G056900;TraesCS6D01G361500;TraesCS2D01G436700;TraesCS3D01G445000;TraesCS3B01G489700;TraesCS6B01G414100;TraesCS6A01G376300;TraesCS2A01G438300;TraesCS2A01G439400;TraesCS2B01G459100;TraesCS1A01G043900;TraesCS3D01G444900;TraesCS2A01G438200;TraesCS2A01G468500;TraesCS1B01G056900;TraesCS1D01G044300;TraesCS2D01G436200;TraesCS6A01G305000;TraesCS6D01G284200
GO:0044440	endosomal part	43	9	0.00519105	0.0415284	TraesCS5B01G316300;TraesCS4B01G142700;TraesCS4D01G141000;TraesCS1B01G171400;TraesCS1D01G152000;TraesCS2B01G393000;TraesCS4A01G174700;TraesCS3A01G337500;TraesCS1A01G153600
GO:0010008	endosome membrane	43	9	0.00519105	0.0415284	TraesCS5B01G316300;TraesCS4B01G142700;TraesCS4D01G141000;TraesCS1B01G171400;TraesCS1D01G152000;TraesCS2B01G393000;TraesCS4A01G174700;TraesCS3A01G337500;TraesCS1A01G153600
GO:0015171	amino acid transmembrane transporter activity	84	14	0.00525025	0.042002	TraesCS3B01G532300;TraesCS6D01G226700;TraesCS3A01G217200;TraesCS2A01G305900;TraesCS6A01G244400;TraesCS5B01G079100;TraesCS6B01G280000;TraesCS5A01G073000;TraesCS5D01G031800;TraesCS7D01G452600;TraesCS2D01G304300;TraesCS3B01G247500;TraesCS5D01G085800;TraesCS5A01G025400
GO:0045493	xylan catabolic process	10	4	0.0052599	0.0420792	TraesCS4B01G143500;TraesCS3D01G467600;TraesCS3A01G471900;TraesCS4D01G142000
GO:0010337	regulation of salicylic acid metabolic process	10	4	0.0052599	0.0420792	TraesCS3D01G272100;TraesCS3B01G306200;TraesCS4B01G100100;TraesCS4D01G096400
GO:0005310	dicarboxylic acid transmembrane transporter activity	10	4	0.0052599	0.0420792	TraesCS4D01G064000;TraesCS4A01G110200;TraesCS4A01G249600;TraesCS4B01G065100
GO:0009098	leucine biosynthetic process	10	4	0.0052599	0.0420792	TraesCS5A01G131300;TraesCS6D01G225800;TraesCS5B01G133500;TraesCS5D01G139800
GO:0009698	phenylpropanoid metabolic process	157	22	0.00528216	0.0422573	TraesCS3A01G452400;TraesCS4A01G046700;TraesCS6D01G361500;TraesCS4D01G258000;TraesCS3D01G445000;TraesCS1B01G048300;TraesCS5B01G468400;TraesCS3B01G489700;TraesCS6B01G414100;TraesCS6A01G376300;TraesCS3D01G432600;TraesCS1B01G048500;TraesCS1A01G043900;TraesCS1D01G039500;TraesCS3D01G444900;TraesCS3A01G439800;TraesCS1B01G056900;TraesCS2A01G389900;TraesCS2B01G189300;TraesCS1D01G044300;TraesCS6A01G305000;…
GO:0043624	cellular protein complex disassembly	59	11	0.00537576	0.0430061	TraesCS3A01G477500;TraesCS1B01G248600;TraesCS5B01G491800;TraesCS1D01G237100;TraesCS3D01G472100;TraesCS5D01G492300;TraesCSU01G150500;TraesCS3D01G472200;TraesCSU01G051800;TraesCS1A01G235000;TraesCS3A01G477400
GO:0015926	glucosidase activity	59	11	0.00537576	0.0430061	TraesCS7D01G010000;TraesCS2B01G403000;TraesCS2A01G386100;TraesCS4A01G124800;TraesCS4A01G484800;TraesCS2D01G382600;TraesCS4D01G136800;TraesCS4A01G175900;TraesCS4B01G356800;TraesCS7A01G010200;TraesCS4A01G175800
GO:0098656	anion transmembrane transport	167	23	0.00546603	0.0437282	TraesCS3A01G288800;TraesCS3D01G288600;TraesCS5A01G366700;TraesCS5A01G229700;TraesCS5D01G237800;TraesCS3B01G532300;TraesCS5B01G228500;TraesCS6B01G231800;TraesCS6D01G226700;TraesCS3A01G217200;TraesCS2A01G305900;TraesCS6A01G244400;TraesCS5B01G079100;TraesCS6B01G280000;TraesCS5A01G073000;TraesCS5D01G031800;TraesCS3B01G323500;TraesCS7D01G452600;TraesCS2D01G304300;TraesCS3B01G247500;TraesCS5D01G085800;…
GO:0032940	secretion by cell	216	28	0.00556191	0.0444953	TraesCS4D01G070700;TraesCS3B01G467500;TraesCS1D01G293400;TraesCS3A01G302600;TraesCS7B01G157600;TraesCS2B01G293700;TraesCS7D01G260600;TraesCS2D01G060000;TraesCS3D01G424900;TraesCS7A01G259600;TraesCS2A01G031200;TraesCS2A01G276000;TraesCS3A01G429600;TraesCS4B01G115200;TraesCS2A01G583700;TraesCS2A01G541100;TraesCS1B01G307200;TraesCS2D01G596000;TraesCS5D01G463900;TraesCS2D01G596100;TraesCS2A01G061000;…
GO:0002238	response to molecule of fungal origin	22	6	0.0055756	0.0446048	TraesCS2B01G530300;TraesCS5B01G097600;TraesCS1D01G108300;TraesCS6D01G252900;TraesCS6A01G272900;TraesCS5D01G104200
GO:0010583	response to cyclopentenone	22	6	0.0055756	0.0446048	TraesCS2B01G174500;TraesCS5D01G207400;TraesCS5B01G307300;TraesCS5D01G244800;TraesCS5B01G200000;TraesCS5A01G237900
GO:0003743	translation initiation factor activity	177	24	0.00561505	0.0449204	TraesCS4B01G083200;TraesCS2B01G121200;TraesCS7A01G333700;TraesCS4A01G232600;TraesCS6A01G119100;TraesCS2A01G474500;TraesCS3B01G356600;TraesCS4D01G064800;TraesCS2B01G498100;TraesCS3D01G042600;TraesCS6D01G102100;TraesCS3A01G191100;TraesCS3A01G327200;TraesCS4D01G081300;TraesCS6D01G109000;TraesCS3D01G320600;TraesCS6B01G147200;TraesCS6D01G105000;TraesCS4A01G248900;TraesCS3B01G046800;TraesCS3A01G037100;…
GO:0009312	oligosaccharide biosynthetic process	85	14	0.00584472	0.0467578	TraesCS7D01G412000;TraesCS1A01G215500;TraesCS6D01G334000;TraesCS3D01G289100;TraesCS3A01G289300;TraesCS7A01G419200;TraesCS6A01G351300;TraesCS1B01G224300;TraesCS1A01G210400;TraesCS2D01G168200;TraesCS6B01G384500;TraesCS6D01G344600;TraesCS6A01G361100;TraesCS1D01G213700
GO:0004712	protein serine/threonine/tyrosine kinase activity	29	7	0.00584966	0.0467973	TraesCS5B01G380400;TraesCS2A01G155500;TraesCS6B01G238900;TraesCS7D01G146400;TraesCS4D01G312300;TraesCS5D01G386800;TraesCS2B01G180500
GO:0051540	metal cluster binding	329	39	0.00597089	0.0477671	TraesCS4A01G232600;TraesCS2D01G555000;TraesCS5B01G430100;TraesCS2D01G248700;TraesCS1D01G220000;TraesCS5A01G059400;TraesCS2B01G585100;TraesCS3D01G266400;TraesCS7B01G214900;TraesCS7D01G311200;TraesCS5A01G182400;TraesCS4D01G054300;TraesCS3B01G268800;TraesCS2A01G553500;TraesCS5A01G428000;TraesCS6A01G353700;TraesCS4B01G097000;TraesCS6A01G080600;TraesCS6B01G108100;TraesCS4B01G062800;TraesCS1D01G106000;…
GO:0051536	iron-sulfur cluster binding	329	39	0.00597089	0.0477671	TraesCS4A01G232600;TraesCS2D01G555000;TraesCS5B01G430100;TraesCS2D01G248700;TraesCS1D01G220000;TraesCS5A01G059400;TraesCS2B01G585100;TraesCS3D01G266400;TraesCS7B01G214900;TraesCS7D01G311200;TraesCS5A01G182400;TraesCS4D01G054300;TraesCS3B01G268800;TraesCS2A01G553500;TraesCS5A01G428000;TraesCS6A01G353700;TraesCS4B01G097000;TraesCS6A01G080600;TraesCS6B01G108100;TraesCS4B01G062800;TraesCS1D01G106000;…
GO:0034051	negative regulation of plant-type hypersensitive response	2	2	0.00606252	0.0485002	TraesCS2A01G080000;TraesCS2D01G077300
GO:0004780	sulfate adenylyltransferase (ADP) activity	2	2	0.00606252	0.0485002	TraesCS2A01G386000;TraesCS2D01G382500
GO:0042981	regulation of apoptotic process	2	2	0.00606252	0.0485002	TraesCS2A01G553500;TraesCS2B01G585100
GO:0043066	negative regulation of apoptotic process	2	2	0.00606252	0.0485002	TraesCS2A01G553500;TraesCS2B01G585100
GO:0048317	seed morphogenesis	2	2	0.00606252	0.0485002	TraesCS2B01G007700;TraesCSU01G007800
GO:0048482	plant ovule morphogenesis	2	2	0.00606252	0.0485002	TraesCS2B01G007700;TraesCSU01G007800
GO:0033609	oxalate metabolic process	2	2	0.00606252	0.0485002	TraesCS2B01G605800;TraesCS2D01G598500
GO:0033611	oxalate catabolic process	2	2	0.00606252	0.0485002	TraesCS2B01G605800;TraesCS2D01G598500
GO:0050203	oxalate-CoA ligase activity	2	2	0.00606252	0.0485002	TraesCS2B01G605800;TraesCS2D01G598500
GO:0009835	fruit ripening	2	2	0.00606252	0.0485002	TraesCS3B01G093300;TraesCS5B01G142100
GO:0005355	glucose transmembrane transporter activity	2	2	0.00606252	0.0485002	TraesCS4A01G066200;TraesCS4D01G243100
GO:0009679	hexose:proton symporter activity	2	2	0.00606252	0.0485002	TraesCS4A01G066200;TraesCS4D01G243100
GO:0005356	hydrogen:glucose symporter activity	2	2	0.00606252	0.0485002	TraesCS4A01G066200;TraesCS4D01G243100
GO:0005358	high-affinity hydrogen:glucose symporter activity	2	2	0.00606252	0.0485002	TraesCS4A01G066200;TraesCS4D01G243100
GO:0010353	response to trehalose	2	2	0.00606252	0.0485002	TraesCS4B01G100100;TraesCS4D01G096400
GO:0071327	cellular response to trehalose stimulus	2	2	0.00606252	0.0485002	TraesCS4B01G100100;TraesCS4D01G096400
GO:0080151	positive regulation of salicylic acid mediated signaling pathway	2	2	0.00606252	0.0485002	TraesCS4B01G100100;TraesCS4D01G096400
GO:2000068	regulation of defense response to insect	2	2	0.00606252	0.0485002	TraesCS4B01G100100;TraesCS4D01G096400
GO:1900367	positive regulation of defense response to insect	2	2	0.00606252	0.0485002	TraesCS4B01G100100;TraesCS4D01G096400
GO:0051176	positive regulation of sulfur metabolic process	2	2	0.00606252	0.0485002	TraesCS4B01G100100;TraesCS4D01G096400
GO:0052318	regulation of phytoalexin metabolic process	2	2	0.00606252	0.0485002	TraesCS4B01G100100;TraesCS4D01G096400
GO:0052319	regulation of phytoalexin biosynthetic process	2	2	0.00606252	0.0485002	TraesCS4B01G100100;TraesCS4D01G096400
GO:0052320	positive regulation of phytoalexin metabolic process	2	2	0.00606252	0.0485002	TraesCS4B01G100100;TraesCS4D01G096400
GO:0052322	positive regulation of phytoalexin biosynthetic process	2	2	0.00606252	0.0485002	TraesCS4B01G100100;TraesCS4D01G096400
GO:1901182	regulation of camalexin biosynthetic process	2	2	0.00606252	0.0485002	TraesCS4B01G100100;TraesCS4D01G096400
GO:1901183	positive regulation of camalexin biosynthetic process	2	2	0.00606252	0.0485002	TraesCS4B01G100100;TraesCS4D01G096400
GO:0052633	isocitrate hydro-lyase (cis-aconitate-forming) activity	2	2	0.00606252	0.0485002	TraesCS4B01G335100;TraesCS5A01G505000
GO:0004168	dolichol kinase activity	2	2	0.00606252	0.0485002	TraesCS6A01G116000;TraesCS6D01G104800
GO:0043048	dolichyl monophosphate biosynthetic process	2	2	0.00606252	0.0485002	TraesCS6A01G116000;TraesCS6D01G104800
GO:0016849	phosphorus-oxygen lyase activity	2	2	0.00606252	0.0485002	TraesCS6D01G239700;TraesCS6A01G258500
GO:0008685	2-C-methyl-D-erythritol 2,4-cyclodiphosphate synthase activity	2	2	0.00606252	0.0485002	TraesCS6D01G239700;TraesCS6A01G258500
GO:0033557	Slx1-Slx4 complex	2	2	0.00606252	0.0485002	TraesCS6B01G300000;TraesCS6A01G272500
GO:0010187	negative regulation of seed germination	2	2	0.00606252	0.0485002	TraesCS7A01G110500;TraesCS7D01G106000
GO:0080124	pheophytinase activity	2	2	0.00606252	0.0485002	TraesCS7A01G338900;TraesCS7D01G346100
GO:0046401	lipopolysaccharide core region metabolic process	2	2	0.00606252	0.0485002	TraesCS7D01G412000;TraesCS7A01G419200
GO:0009244	lipopolysaccharide core region biosynthetic process	2	2	0.00606252	0.0485002	TraesCS7D01G412000;TraesCS7A01G419200
GO:0005720	nuclear heterochromatin	2	2	0.00606252	0.0485002	TraesCS7B01G249200;TraesCS7D01G345200
GO:0052684	L-serine hydro-lyase (adding indole, L-tryptophan-forming) activity	2	2	0.00606252	0.0485002	TraesCS7B01G294800;TraesCS7D01G388400
GO:0050347	trans-octaprenyltranstransferase activity	2	2	0.00606252	0.0485002	TraesCS7B01G362900;TraesCS7D01G449700
GO:0008514	organic anion transmembrane transporter activity	140	20	0.00611983	0.0489587	TraesCS4D01G064000;TraesCS3B01G532300;TraesCS6B01G231800;TraesCS6D01G226700;TraesCS3A01G217200;TraesCS3D01G219900;TraesCS2A01G305900;TraesCS6A01G244400;TraesCS5B01G079100;TraesCS6B01G280000;TraesCS5A01G073000;TraesCS5D01G031800;TraesCS7D01G452600;TraesCS2D01G304300;TraesCS3B01G247500;TraesCS5D01G085800;TraesCS4A01G110200;TraesCS4A01G249600;TraesCS4B01G065100;TraesCS5A01G025400
GO:0005319	lipid transporter activity	60	11	0.00612874	0.0490299	TraesCS1D01G004700;TraesCS3B01G218800;TraesCS4D01G176300;TraesCS7A01G231600;TraesCS3D01G193200;TraesCS1B01G001800;TraesCS4B01G174300;TraesCS4B01G174200;TraesCS4D01G176200;TraesCS4A01G130300;TraesCS1A01G002500
GO:0019318	hexose metabolic process	268	33	0.00618423	0.0494738	TraesCS2D01G322200;TraesCS4A01G125300;TraesCS2A01G097400;TraesCS2D01G460600;TraesCS7D01G506300;TraesCS2A01G343900;TraesCS2B01G109800;TraesCS2D01G093000;TraesCS3A01G124800;TraesCS2B01G109700;TraesCS6A01G157500;TraesCS2A01G121200;TraesCS1D01G451900;TraesCS1A01G443900;TraesCS2A01G094700;TraesCS5B01G181300;TraesCS2A01G094500;TraesCS4D01G220500;TraesCS2D01G123300;TraesCS2B01G341400;TraesCS4D01G180800;…
GO:0006351	transcription, DNA-templated	2018	188	0.00622794	0.0435956	TraesCS6D01G087700;TraesCS2D01G286300;TraesCS5B01G415400;TraesCS2D01G456900;TraesCS5A01G090100;TraesCS4B01G141500;TraesCS1D01G398400;TraesCS4D01G175700;TraesCS7D01G392800;TraesCS2A01G288000;TraesCS1B01G326600;TraesCS4D01G268100;TraesCS3B01G371200;TraesCS7A01G264800;TraesCS5A01G481300;TraesCS4D01G136500;TraesCS1B01G134500;TraesCS5D01G183100;TraesCS7D01G052600;TraesCS2D01G567000;TraesCS3B01G176200;…
GO:0009266	response to temperature stimulus	436	49	0.00644858	0.0451401	TraesCS5B01G482400;TraesCS7D01G392800;TraesCS5B01G428000;TraesCS6D01G039300;TraesCS1B01G219300;TraesCS5B01G315600;TraesCS4D01G096400;TraesCS7B01G372400;TraesCS5D01G207400;TraesCS5A01G337100;TraesCS5A01G205000;TraesCS5B01G200000;TraesCS4B01G335100;TraesCS4A01G216100;TraesCS5A01G469800;TraesCS2A01G204500;TraesCS1A01G205800;TraesCS7B01G249200;TraesCS5A01G505000;TraesCS4A01G062800;TraesCS5B01G236400;…
GO:0009135	purine nucleoside diphosphate metabolic process	259	32	0.0065976	0.0461832	TraesCS3A01G107600;TraesCS1D01G346200;TraesCS4D01G104100;TraesCS3B01G423200;TraesCS7D01G506300;TraesCS6D01G039300;TraesCS3D01G432600;TraesCS3A01G124800;TraesCS5A01G092600;TraesCS3A01G189300;TraesCS7D01G071200;TraesCS3D01G192800;TraesCS2A01G121200;TraesCS3A01G439800;TraesCS6A01G302400;TraesCS7A01G075600;TraesCS4A01G203300;TraesCS1A01G344000;TraesCS2D01G123300;TraesCS6B01G331600;TraesCS6D01G281900;…
GO:0009185	ribonucleoside diphosphate metabolic process	259	32	0.0065976	0.0461832	TraesCS3A01G107600;TraesCS1D01G346200;TraesCS4D01G104100;TraesCS3B01G423200;TraesCS7D01G506300;TraesCS6D01G039300;TraesCS3D01G432600;TraesCS3A01G124800;TraesCS5A01G092600;TraesCS3A01G189300;TraesCS7D01G071200;TraesCS3D01G192800;TraesCS2A01G121200;TraesCS3A01G439800;TraesCS6A01G302400;TraesCS7A01G075600;TraesCS4A01G203300;TraesCS1A01G344000;TraesCS2D01G123300;TraesCS6B01G331600;TraesCS6D01G281900;…
GO:0009179	purine ribonucleoside diphosphate metabolic process	259	32	0.0065976	0.0461832	TraesCS3A01G107600;TraesCS1D01G346200;TraesCS4D01G104100;TraesCS3B01G423200;TraesCS7D01G506300;TraesCS6D01G039300;TraesCS3D01G432600;TraesCS3A01G124800;TraesCS5A01G092600;TraesCS3A01G189300;TraesCS7D01G071200;TraesCS3D01G192800;TraesCS2A01G121200;TraesCS3A01G439800;TraesCS6A01G302400;TraesCS7A01G075600;TraesCS4A01G203300;TraesCS1A01G344000;TraesCS2D01G123300;TraesCS6B01G331600;TraesCS6D01G281900;…
GO:0046031	ADP metabolic process	259	32	0.0065976	0.0461832	TraesCS3A01G107600;TraesCS1D01G346200;TraesCS4D01G104100;TraesCS3B01G423200;TraesCS7D01G506300;TraesCS6D01G039300;TraesCS3D01G432600;TraesCS3A01G124800;TraesCS5A01G092600;TraesCS3A01G189300;TraesCS7D01G071200;TraesCS3D01G192800;TraesCS2A01G121200;TraesCS3A01G439800;TraesCS6A01G302400;TraesCS7A01G075600;TraesCS4A01G203300;TraesCS1A01G344000;TraesCS2D01G123300;TraesCS6B01G331600;TraesCS6D01G281900;…
GO:0006757	ATP generation from ADP	259	32	0.0065976	0.0461832	TraesCS3A01G107600;TraesCS1D01G346200;TraesCS4D01G104100;TraesCS3B01G423200;TraesCS7D01G506300;TraesCS6D01G039300;TraesCS3D01G432600;TraesCS3A01G124800;TraesCS5A01G092600;TraesCS3A01G189300;TraesCS7D01G071200;TraesCS3D01G192800;TraesCS2A01G121200;TraesCS3A01G439800;TraesCS6A01G302400;TraesCS7A01G075600;TraesCS4A01G203300;TraesCS1A01G344000;TraesCS2D01G123300;TraesCS6B01G331600;TraesCS6D01G281900;…
GO:0006096	glycolytic process	259	32	0.0065976	0.0461832	TraesCS3A01G107600;TraesCS1D01G346200;TraesCS4D01G104100;TraesCS3B01G423200;TraesCS7D01G506300;TraesCS6D01G039300;TraesCS3D01G432600;TraesCS3A01G124800;TraesCS5A01G092600;TraesCS3A01G189300;TraesCS7D01G071200;TraesCS3D01G192800;TraesCS2A01G121200;TraesCS3A01G439800;TraesCS6A01G302400;TraesCS7A01G075600;TraesCS4A01G203300;TraesCS1A01G344000;TraesCS2D01G123300;TraesCS6B01G331600;TraesCS6D01G281900;…
GO:0090693	plant organ senescence	37	8	0.00671192	0.0469835	TraesCS4B01G100100;TraesCS3B01G093300;TraesCS4D01G264500;TraesCS5B01G142100;TraesCS4A01G216100;TraesCS4D01G096400;TraesCS3B01G490900;TraesCS4A01G043800
GO:0010150	leaf senescence	37	8	0.00671192	0.0469835	TraesCS4B01G100100;TraesCS3B01G093300;TraesCS4D01G264500;TraesCS5B01G142100;TraesCS4A01G216100;TraesCS4D01G096400;TraesCS3B01G490900;TraesCS4A01G043800
GO:0046907	intracellular transport	1093	108	0.00676468	0.0473528	TraesCS1D01G184900;TraesCS2B01G208900;TraesCS5B01G482400;TraesCS7D01G392800;TraesCS7B01G346600;TraesCS7D01G343800;TraesCS7D01G435100;TraesCS4D01G096400;TraesCS6B01G295200;TraesCS5A01G177800;TraesCS5D01G207400;TraesCS2D01G182100;TraesCS3B01G283800;TraesCS1D01G292400;TraesCS5B01G200000;TraesCS2D01G077300;TraesCS2B01G198100;TraesCS6A01G244400;TraesCS5A01G469800;TraesCS7D01G044300;TraesCS2A01G080000;…
GO:0032984	macromolecular complex disassembly	61	11	0.00696202	0.0487341	TraesCS3A01G477500;TraesCS1B01G248600;TraesCS5B01G491800;TraesCS1D01G237100;TraesCS3D01G472100;TraesCS5D01G492300;TraesCSU01G150500;TraesCS3D01G472200;TraesCSU01G051800;TraesCS1A01G235000;TraesCS3A01G477400
GO:0043241	protein complex disassembly	61	11	0.00696202	0.0487341	TraesCS3A01G477500;TraesCS1B01G248600;TraesCS5B01G491800;TraesCS1D01G237100;TraesCS3D01G472100;TraesCS5D01G492300;TraesCSU01G150500;TraesCS3D01G472200;TraesCSU01G051800;TraesCS1A01G235000;TraesCS3A01G477400
GO:0071944	cell periphery	1731	163	0.00705034	0.0493524	TraesCS3B01G467500;TraesCS4A01G207300;TraesCS7B01G157600;TraesCS6D01G393600;TraesCS1B01G456700;TraesCS6A01G240700;TraesCS1D01G149100;TraesCS7B01G327400;TraesCS5D01G303600;TraesCS2A01G423900;TraesCS4D01G031600;TraesCS4B01G125700;TraesCS3B01G304600;TraesCS4D01G203700;TraesCS4D01G207500;TraesCS1D01G055900;TraesCS3A01G429600;TraesCS4B01G167600;TraesCS4B01G115200;TraesCS1B01G197900;TraesCS2A01G583700;…
GO:1900673	olefin metabolic process	23	6	0.00705357	0.049375	TraesCS2B01G336000;TraesCS7B01G299200;TraesCS5B01G236900;TraesCS7D01G392800;TraesCS6D01G224700;TraesCS4A01G043800
GO:0043449	cellular alkene metabolic process	23	6	0.00705357	0.049375	TraesCS2B01G336000;TraesCS7B01G299200;TraesCS5B01G236900;TraesCS7D01G392800;TraesCS6D01G224700;TraesCS4A01G043800
GO:0009692	ethylene metabolic process	23	6	0.00705357	0.049375	TraesCS2B01G336000;TraesCS7B01G299200;TraesCS5B01G236900;TraesCS7D01G392800;TraesCS6D01G224700;TraesCS4A01G043800
GO:1900674	olefin biosynthetic process	23	6	0.00705357	0.049375	TraesCS2B01G336000;TraesCS7B01G299200;TraesCS5B01G236900;TraesCS7D01G392800;TraesCS6D01G224700;TraesCS4A01G043800
GO:0043450	alkene biosynthetic process	23	6	0.00705357	0.049375	TraesCS2B01G336000;TraesCS7B01G299200;TraesCS5B01G236900;TraesCS7D01G392800;TraesCS6D01G224700;TraesCS4A01G043800
GO:0009693	ethylene biosynthetic process	23	6	0.00705357	0.049375	TraesCS2B01G336000;TraesCS7B01G299200;TraesCS5B01G236900;TraesCS7D01G392800;TraesCS6D01G224700;TraesCS4A01G043800
GO:0016783	sulfurtransferase activity	45	9	0.00708895	0.0496227	TraesCS5D01G199800;TraesCS7D01G457800;TraesCS2B01G339600;TraesCS5B01G184100;TraesCS6D01G128900;TraesCS7A01G470400;TraesCS5A01G186000;TraesCS5B01G191900;TraesCS7B01G372400
GO:0016705	oxidoreductase activity, acting on paired donors, with incorporation or reduction of molecular oxygen	2131	197	0.00709056	0.0496339	TraesCS1B01G234500;TraesCS7B01G440900;TraesCS5D01G233800;TraesCS6B01G309400;TraesCS4D01G238800;TraesCS3D01G336900;TraesCS5D01G407400;TraesCS7B01G122500;TraesCS5B01G231600;TraesCS2A01G262800;TraesCS4D01G079900;TraesCS1D01G250900;TraesCS7B01G110400;TraesCS1A01G395100;TraesCS7D01G438600;TraesCS2B01G177500;TraesCS5A01G129500;TraesCS2D01G157800;TraesCS4A01G109200;TraesCS3A01G084700;TraesCS3A01G061600;…
GO:0006801	superoxide metabolic process	30	7	0.00712568	0.0498797	TraesCS7B01G194200;TraesCS2A01G121200;TraesCS6D01G258600;TraesCS7D01G229100;TraesCS6A01G278000;TraesCS6B01G306300;TraesCS2D01G123300
GO:0097237	cellular response to toxic substance	30	7	0.00712568	0.0498797	TraesCS7B01G194200;TraesCS2A01G121200;TraesCS6D01G258600;TraesCS7D01G229100;TraesCS6A01G278000;TraesCS6B01G306300;TraesCS2D01G123300
GO:0034614	cellular response to reactive oxygen species	30	7	0.00712568	0.0498797	TraesCS7B01G194200;TraesCS2A01G121200;TraesCS6D01G258600;TraesCS7D01G229100;TraesCS6A01G278000;TraesCS6B01G306300;TraesCS2D01G123300
GO:0046912	transferase activity, transferring acyl groups, acyl groups converted into alkyl on transfer	30	7	0.00712568	0.0498797	TraesCS6A01G167300;TraesCS5A01G131300;TraesCS4A01G089700;TraesCS5D01G422000;TraesCS4B01G214600;TraesCS5B01G133500;TraesCS5D01G139800
GO:0051716	cellular response to stimulus	2514	229	0.00754806	0.0528364	TraesCS4D01G316500;TraesCS2B01G208900;TraesCS5B01G482400;TraesCS7A01G246700;TraesCS6A01G201100;TraesCS1A01G275200;TraesCS2D01G534600;TraesCS1D01G082600;TraesCS4D01G207500;TraesCS5A01G041100;TraesCS7A01G182500;TraesCS3B01G361500;TraesCS5A01G177800;TraesCS5D01G207400;TraesCS1D01G156600;TraesCS5A01G469800;TraesCS2A01G080000;TraesCS3A01G056700;TraesCS3D01G524700;TraesCS1B01G164200;TraesCS3B01G156600;…
GO:0009628	response to abiotic stimulus	1316	127	0.00762063	0.0533444	TraesCS5D01G069700;TraesCS4B01G283700;TraesCS6A01G177700;TraesCS5B01G482400;TraesCS7D01G392800;TraesCS1B01G456700;TraesCS5B01G426700;TraesCS4B01G125700;TraesCS4D01G096400;TraesCS5D01G397400;TraesCS2B01G175600;TraesCS5D01G207400;TraesCS7B01G259000;TraesCS5A01G205000;TraesCS6B01G383500;TraesCS3B01G141600;TraesCS4A01G145300;TraesCS5B01G200000;TraesCS2D01G077300;TraesCS3D01G324400;TraesCS4B01G335100;…
GO:0004827	proline-tRNA ligase activity	11	4	0.00775978	0.0543185	TraesCS7D01G203800;TraesCS3A01G419600;TraesCS7B01G107300;TraesCS3B01G455000
GO:0006433	prolyl-tRNA aminoacylation	11	4	0.00775978	0.0543185	TraesCS7D01G203800;TraesCS3A01G419600;TraesCS7B01G107300;TraesCS3B01G455000
GO:0070647	protein modification by small protein conjugation or removal	973	97	0.00776648	0.0543654	TraesCS6A01G419200;TraesCS7B01G105600;TraesCS5B01G373000;TraesCS2B01G363000;TraesCS6D01G167300;TraesCS4B01G215100;TraesCS6D01G367600;TraesCS2A01G446500;TraesCS4D01G207500;TraesCS7A01G194900;TraesCS5A01G198800;TraesCS7D01G201600;TraesCS3D01G072000;TraesCS6A01G273100;TraesCS6B01G222200;TraesCS7A01G306800;TraesCS2B01G198100;TraesCS7B01G100600;TraesCS7A01G001900;TraesCS2D01G141100;TraesCS5B01G262900;…
GO:0043900	regulation of multi-organism process	62	11	0.00788116	0.0551681	TraesCS1D01G233800;TraesCS1A01G232500;TraesCS7D01G225200;TraesCS2A01G384100;TraesCS4B01G100100;TraesCS2D01G392800;TraesCS1A01G295300;TraesCS1B01G245700;TraesCS4A01G216100;TraesCS6D01G039300;TraesCS4D01G096400
GO:0004452	isopentenyl-diphosphate delta-isomerase activity	6	3	0.0078864	0.0552048	TraesCS1D01G258900;TraesCS1A01G259000;TraesCS1B01G269500
GO:0000995	transcription factor activity, core RNA polymerase III binding	6	3	0.0078864	0.0552048	TraesCS1D01G314900;TraesCS1A01G314400;TraesCS1B01G326700
GO:0001007	transcription factor activity, RNA polymerase III transcription factor binding	6	3	0.0078864	0.0552048	TraesCS1D01G314900;TraesCS1A01G314400;TraesCS1B01G326700
GO:0001026	TFIIIB-type transcription factor activity	6	3	0.0078864	0.0552048	TraesCS1D01G314900;TraesCS1A01G314400;TraesCS1B01G326700
GO:0006658	phosphatidylserine metabolic process	6	3	0.0078864	0.0552048	TraesCS1D01G389300;TraesCS1A01G381500;TraesCS1B01G404000
GO:0006659	phosphatidylserine biosynthetic process	6	3	0.0078864	0.0552048	TraesCS1D01G389300;TraesCS1A01G381500;TraesCS1B01G404000
GO:0015145	monosaccharide transmembrane transporter activity	6	3	0.0078864	0.0552048	TraesCS4A01G066200;TraesCS4D01G243100;TraesCS5D01G187100
GO:0015749	monosaccharide transport	6	3	0.0078864	0.0552048	TraesCS4A01G066200;TraesCS4D01G243100;TraesCS5D01G187100
GO:0004612	phosphoenolpyruvate carboxykinase (ATP) activity	6	3	0.0078864	0.0552048	TraesCS4A01G083900;TraesCS4B01G220200;TraesCS4D01G220500
GO:0090482	vitamin transmembrane transporter activity	6	3	0.0078864	0.0552048	TraesCS4D01G064000;TraesCS4A01G249600;TraesCS4B01G065100
GO:0051180	vitamin transport	6	3	0.0078864	0.0552048	TraesCS4D01G064000;TraesCS4A01G249600;TraesCS4B01G065100
GO:1900426	positive regulation of defense response to bacterium	6	3	0.0078864	0.0552048	TraesCS7D01G225200;TraesCS4B01G100100;TraesCS4D01G096400
GO:0005785	signal recognition particle receptor complex	6	3	0.0078864	0.0552048	TraesCS4B01G367200;TraesCS5A01G534900;TraesCS4D01G360300
GO:0009443	pyridoxal 5'-phosphate salvage	6	3	0.0078864	0.0552048	TraesCS5A01G058100;TraesCS5B01G065400;TraesCS5D01G069700
GO:0004325	ferrochelatase activity	6	3	0.0078864	0.0552048	TraesCS5A01G177800;TraesCS5B01G175100;TraesCS5D01G182100
GO:0052736	beta-glucanase activity	6	3	0.0078864	0.0552048	TraesCS5D01G205100;TraesCS5B01G197800;TraesCS5A01G199400
GO:0052861	glucan endo-1,3-beta-glucanase activity, C-3 substituted reducing group	6	3	0.0078864	0.0552048	TraesCS5D01G205100;TraesCS5B01G197800;TraesCS5A01G199400
GO:0004594	pantothenate kinase activity	6	3	0.0078864	0.0552048	TraesCS7A01G167300;TraesCS7D01G167900;TraesCS5A01G320600
GO:0004362	glutathione-disulfide reductase activity	6	3	0.0078864	0.0552048	TraesCS6A01G383800;TraesCS6D01G368800;TraesCS6B01G423100
GO:0009095	aromatic amino acid family biosynthetic process, prephenate pathway	38	8	0.00793258	0.055528	TraesCS2A01G291900;TraesCS5D01G379700;TraesCS1D01G270500;TraesCS1B01G195800;TraesCS1A01G188000;TraesCS5B01G372500;TraesCS1D01G188500;TraesCS2A01G292000
GO:0061733	peptide-lysine-N-acetyltransferase activity	38	8	0.00793258	0.055528	TraesCS2A01G323000;TraesCS3A01G413600;TraesCS3B01G448000;TraesCS2D01G339900;TraesCS3B01G448100;TraesCS3A01G413700;TraesCS3D01G408100;TraesCS3D01G408000
GO:0004402	histone acetyltransferase activity	38	8	0.00793258	0.055528	TraesCS2A01G323000;TraesCS3A01G413600;TraesCS3B01G448000;TraesCS2D01G339900;TraesCS3B01G448100;TraesCS3A01G413700;TraesCS3D01G408100;TraesCS3D01G408000
GO:0097659	nucleic acid-templated transcription	2043	189	0.00798587	0.0559011	TraesCS6D01G087700;TraesCS2D01G286300;TraesCS5B01G415400;TraesCS2D01G456900;TraesCS5A01G090100;TraesCS4B01G141500;TraesCS1D01G398400;TraesCS4D01G175700;TraesCS7D01G392800;TraesCS2A01G288000;TraesCS1B01G326600;TraesCS4D01G268100;TraesCS3B01G371200;TraesCS7A01G264800;TraesCS5A01G481300;TraesCS4D01G136500;TraesCS1B01G134500;TraesCS5D01G183100;TraesCS7D01G052600;TraesCS2D01G567000;TraesCS3B01G176200;…
GO:0055075	potassium ion homeostasis	17	5	0.00798746	0.0559122	TraesCS2B01G141900;TraesCS4D01G147600;TraesCS2A01G121000;TraesCS4A01G145300;TraesCS4B01G125700
GO:2000377	regulation of reactive oxygen species metabolic process	54	10	0.00815731	0.0571011	TraesCS4B01G237300;TraesCS2A01G384100;TraesCS2B01G208900;TraesCS4B01G100100;TraesCS2D01G392800;TraesCS1A01G295300;TraesCS4A01G216100;TraesCS4D01G238600;TraesCS6D01G039300;TraesCS4D01G096400
GO:0010118	stomatal movement	31	7	0.00859659	0.0601761	TraesCS2B01G271700;TraesCS7D01G457800;TraesCS5A01G455100;TraesCS5D01G465500;TraesCS7A01G470400;TraesCS5B01G463900;TraesCS7B01G372400
GO:0070482	response to oxygen levels	31	7	0.00859659	0.0601761	TraesCS4B01G237300;TraesCS4B01G100100;TraesCS2D01G392800;TraesCS4A01G216100;TraesCS4D01G238600;TraesCS4D01G096400;TraesCS5D01G397400
GO:0003333	amino acid transmembrane transport	89	14	0.00878252	0.0614776	TraesCS3B01G532300;TraesCS6D01G226700;TraesCS3A01G217200;TraesCS2A01G305900;TraesCS6A01G244400;TraesCS5B01G079100;TraesCS6B01G280000;TraesCS5A01G073000;TraesCS5D01G031800;TraesCS7D01G452600;TraesCS2D01G304300;TraesCS3B01G247500;TraesCS5D01G085800;TraesCS5A01G025400
GO:0009816	defense response to bacterium, incompatible interaction	24	6	0.00879514	0.061566	TraesCS2D01G284200;TraesCS4B01G100100;TraesCS2A01G033700;TraesCS4A01G216100;TraesCS1D01G074500;TraesCS4D01G096400
GO:0015035	protein disulfide oxidoreductase activity	285	34	0.00884852	0.0619396	TraesCS3B01G123700;TraesCS3A01G105300;TraesCS1D01G405200;TraesCS1A01G159200;TraesCS1A01G396900;TraesCS2A01G303200;TraesCS5A01G403300;TraesCS3B01G272600;TraesCS7A01G246700;TraesCS4A01G148500;TraesCS1D01G327200;TraesCS7A01G182500;TraesCS4A01G130400;TraesCS1B01G425200;TraesCS3A01G246700;TraesCS5B01G408100;TraesCS3D01G244800;TraesCS1D01G156600;TraesCS5A01G205000;TraesCS7D01G245500;TraesCS2B01G381600;…
GO:0044275	cellular carbohydrate catabolic process	63	11	0.00889181	0.0622427	TraesCS1D01G186500;TraesCS7D01G364900;TraesCS1A01G183000;TraesCS1A01G215500;TraesCS6D01G291800;TraesCS5D01G208900;TraesCS1B01G197900;TraesCS2D01G517200;TraesCS4A01G124800;TraesCS5B01G201100;TraesCS4D01G339400
GO:0042625	ATPase coupled ion transmembrane transporter activity	194	25	0.00906029	0.063422	TraesCS1D01G004700;TraesCS6D01G146500;TraesCS3D01G204000;TraesCS1D01G335400;TraesCS1A01G002500;TraesCS1D01G335500;TraesCS1B01G324000;TraesCS5D01G142900;TraesCSU01G003600;TraesCS7A01G480100;TraesCS6D01G153600;TraesCS1A01G332800;TraesCS4A01G130300;TraesCS4D01G176300;TraesCS1A01G047000;TraesCS5B01G135200;TraesCS6B01G192400;TraesCS7A01G419500;TraesCS4D01G176200;TraesCS7D01G467100;TraesCS1D01G312500;T…
GO:0019829	cation-transporting ATPase activity	194	25	0.00906029	0.063422	TraesCS1D01G004700;TraesCS6D01G146500;TraesCS3D01G204000;TraesCS1D01G335400;TraesCS1A01G002500;TraesCS1D01G335500;TraesCS1B01G324000;TraesCS5D01G142900;TraesCSU01G003600;TraesCS7A01G480100;TraesCS6D01G153600;TraesCS1A01G332800;TraesCS4A01G130300;TraesCS4D01G176300;TraesCS1A01G047000;TraesCS5B01G135200;TraesCS6B01G192400;TraesCS7A01G419500;TraesCS4D01G176200;TraesCS7D01G467100;TraesCS1D01G312500;T…
GO:0032774	RNA biosynthetic process	2051	189	0.00924344	0.0647041	TraesCS6D01G087700;TraesCS2D01G286300;TraesCS5B01G415400;TraesCS2D01G456900;TraesCS5A01G090100;TraesCS4B01G141500;TraesCS1D01G398400;TraesCS4D01G175700;TraesCS7D01G392800;TraesCS2A01G288000;TraesCS1B01G326600;TraesCS4D01G268100;TraesCS3B01G371200;TraesCS7A01G264800;TraesCS5A01G481300;TraesCS4D01G136500;TraesCS1B01G134500;TraesCS5D01G183100;TraesCS7D01G052600;TraesCS2D01G567000;TraesCS3B01G176200;…
GO:0015662	ATPase activity, coupled to transmembrane movement of ions, phosphorylative mechanism	55	10	0.00928994	0.0650296	TraesCS1B01G324000;TraesCS1D01G312500;TraesCS5D01G142900;TraesCSU01G003600;TraesCS5B01G135200;TraesCS1A01G312300;TraesCS1A01G332800;TraesCS1D01G335400;TraesCS5A01G136200;TraesCS1D01G335500
GO:0046939	nucleotide phosphorylation	307	36	0.00939879	0.0657915	TraesCS3A01G107600;TraesCS1D01G346200;TraesCS4D01G104100;TraesCS3B01G423200;TraesCS7D01G506300;TraesCS6D01G039300;TraesCS3D01G432600;TraesCS3A01G124800;TraesCS5A01G092600;TraesCS2A01G548300;TraesCS3A01G189300;TraesCS7D01G071200;TraesCS3D01G192800;TraesCS2A01G121200;TraesCS3A01G439800;TraesCS6A01G302400;TraesCS7A01G075600;TraesCS2B01G187300;TraesCS4A01G203300;TraesCS1A01G344000;TraesCS2D01G123300;…
GO:0043543	protein acylation	99	15	0.0096209	0.0673463	TraesCS1B01G198000;TraesCS5A01G390300;TraesCS2A01G323000;TraesCS1A01G045300;TraesCS5B01G482400;TraesCS5D01G211300;TraesCS5D01G482800;TraesCS1D01G186100;TraesCS5A01G204800;TraesCS5A01G469800;TraesCS3A01G309800;TraesCS7A01G365600;TraesCS1A01G182700;TraesCS1D01G046000;TraesCS1B01G058600
GO:0045454	cell redox homeostasis	435	48	0.00963198	0.0674239	TraesCS3B01G123700;TraesCS3A01G105300;TraesCS1D01G405200;TraesCS2B01G275100;TraesCS1A01G159200;TraesCS1A01G396900;TraesCS2A01G303200;TraesCS5A01G403300;TraesCS3B01G272600;TraesCS5B01G465200;TraesCS4A01G148500;TraesCS7B01G346600;TraesCS5A01G456200;TraesCS7B01G296300;TraesCS7D01G389700;TraesCS1D01G327200;TraesCS6B01G423000;TraesCS7A01G182500;TraesCS4A01G130400;TraesCS6B01G423100;TraesCS7D01G435100;…
GO:0072525	pyridine-containing compound biosynthetic process	64	11	0.0099997	0.0699979	TraesCS6D01G083200;TraesCS6A01G216800;TraesCS5A01G058100;TraesCS5B01G065400;TraesCS5D01G069700;TraesCS2D01G301100;TraesCS3D01G502500;TraesCS6B01G127300;TraesCS6B01G246000;TraesCS2A01G302400;TraesCS6D01G198700
GO:0099023	tethering complex	206	26	0.0102439	0.0717071	TraesCS4D01G070700;TraesCS3B01G467500;TraesCS1D01G293400;TraesCS3A01G302600;TraesCS7B01G157600;TraesCS2B01G293700;TraesCS7D01G260600;TraesCS3D01G424900;TraesCS7A01G259600;TraesCS2A01G031200;TraesCS2A01G276000;TraesCS3A01G429600;TraesCS4B01G115200;TraesCS2A01G583700;TraesCS2A01G541100;TraesCS1B01G307200;TraesCS2D01G596000;TraesCS5D01G463900;TraesCS2D01G596100;TraesCS2B01G602900;TraesCS2D01G275000;…
GO:0071462	cellular response to water stimulus	18	5	0.0103607	0.0725251	TraesCS2B01G271700;TraesCS3A01G295000;TraesCS3D01G308100;TraesCS6D01G252900;TraesCS6A01G272900
GO:0042631	cellular response to water deprivation	18	5	0.0103607	0.0725251	TraesCS2B01G271700;TraesCS3A01G295000;TraesCS3D01G308100;TraesCS6D01G252900;TraesCS6A01G272900
GO:0009642	response to light intensity	147	20	0.0103816	0.0726715	TraesCS4D01G282500;TraesCS4B01G142700;TraesCS7B01G259000;TraesCS7D01G146400;TraesCS4B01G283700;TraesCS7D01G353800;TraesCS2D01G077300;TraesCS3D01G324400;TraesCS5B01G152600;TraesCS6D01G257000;TraesCS4A01G019900;TraesCS7A01G369500;TraesCS1A01G205800;TraesCS6D01G239700;TraesCS2A01G080000;TraesCS1B01G219300;TraesCS3A01G299000;TraesCS4D01G141000;TraesCS6A01G258500;TraesCS4A01G174700
GO:0006525	arginine metabolic process	56	10	0.0105388	0.0737718	TraesCS7A01G069300;TraesCS7D01G063900;TraesCS5A01G375000;TraesCS1A01G072200;TraesCS6D01G232300;TraesCS2A01G414700;TraesCS4A01G419400;TraesCS5D01G031200;TraesCS1D01G074600;TraesCS5A01G156200
GO:0034212	peptide N-acetyltransferase activity	40	8	0.0108633	0.0760432	TraesCS2A01G323000;TraesCS3A01G413600;TraesCS3B01G448000;TraesCS2D01G339900;TraesCS3B01G448100;TraesCS3A01G413700;TraesCS3D01G408100;TraesCS3D01G408000
GO:0010286	heat acclimation	40	8	0.0108633	0.0760432	TraesCS4B01G045400;TraesCS7B01G299200;TraesCS5D01G207400;TraesCS5A01G205000;TraesCS5B01G502200;TraesCS7D01G392800;TraesCS5B01G200000;TraesCS4D01G045300
GO:0004084	branched-chain-amino-acid transaminase activity	12	4	0.0109296	0.0765072	TraesCS4A01G059800;TraesCS4B01G235400;TraesCS2A01G407900;TraesCS4D01G236800
GO:0004363	glutathione synthase activity	12	4	0.0109296	0.0765072	TraesCS5B01G104500;TraesCS6B01G169000;TraesCS5D01G111500;TraesCS6A01G140800
GO:0031323	regulation of cellular metabolic process	5266	454	0.0110717	0.0775016	TraesCS2D01G286300;TraesCS4D01G175700;TraesCS2D01G169000;TraesCS4D01G068200;TraesCS1D01G075500;TraesCS4D01G081300;TraesCS6A01G201100;TraesCS7D01G182700;TraesCS1A01G370700;TraesCS7A01G096500;TraesCS3A01G269900;TraesCS2A01G270200;TraesCS2D01G104600;TraesCS4A01G193600;TraesCS4D01G207500;TraesCS1B01G126600;TraesCS1D01G106100;TraesCS5A01G469000;TraesCS6A01G319600;TraesCS5D01G148900;TraesCS2D01G079200;…
GO:0009108	coenzyme biosynthetic process	332	38	0.0113325	0.0679951	TraesCS5D01G199800;TraesCS6D01G083200;TraesCS5D01G069700;TraesCS2D01G301100;TraesCS7D01G449700;TraesCS5A01G059400;TraesCS7A01G470400;TraesCS6A01G245200;TraesCS7A01G263300;TraesCS6B01G246000;TraesCS6A01G216800;TraesCS3D01G441900;TraesCS5B01G065400;TraesCS6D01G239700;TraesCS7B01G362900;TraesCS3D01G502500;TraesCS3A01G110300;TraesCS6D01G159100;TraesCS6A01G258500;TraesCS5A01G320600;TraesCS6B01G127300;…
GO:0023056	positive regulation of signaling	33	7	0.0121877	0.0731262	TraesCS4B01G100100;TraesCS5A01G337100;TraesCS4D01G312300;TraesCS2A01G081400;TraesCS2B01G096000;TraesCS2D01G079200;TraesCS4D01G096400
GO:0009967	positive regulation of signal transduction	33	7	0.0121877	0.0731262	TraesCS4B01G100100;TraesCS5A01G337100;TraesCS4D01G312300;TraesCS2A01G081400;TraesCS2B01G096000;TraesCS2D01G079200;TraesCS4D01G096400
GO:0015698	inorganic anion transport	199	25	0.0122901	0.0737408	TraesCS2A01G047300;TraesCS7A01G143800;TraesCS6A01G209900;TraesCS5A01G229700;TraesCS5D01G237800;TraesCS7D01G145500;TraesCS1B01G288300;TraesCS5B01G228500;TraesCS5B01G373000;TraesCS6D01G039300;TraesCS5A01G460300;TraesCS6A01G201100;TraesCS2B01G605800;TraesCS3B01G323500;TraesCS6B01G238800;TraesCS2B01G326900;TraesCS6B01G238700;TraesCS6A01G210000;TraesCS3A01G288800;TraesCS3D01G288600;TraesCS6D01G193100;…
GO:0006643	membrane lipid metabolic process	179	23	0.0123196	0.0739179	TraesCS3D01G514900;TraesCS4B01G222100;TraesCS6D01G226300;TraesCS4B01G137700;TraesCS4D01G300100;TraesCS1D01G149100;TraesCS3B01G575600;TraesCS2B01G271700;TraesCS3A01G295000;TraesCS4A01G081700;TraesCS5A01G455100;TraesCS6B01G280300;TraesCS3D01G308100;TraesCS6A01G223900;TraesCS5D01G465500;TraesCS7A01G320000;TraesCS4D01G132500;TraesCS6D01G252900;TraesCS2B01G393000;TraesCS3A01G507500;TraesCS5B01G463900;…
GO:0051188	cofactor biosynthetic process	696	71	0.0124924	0.0749547	TraesCS5D01G199800;TraesCS3A01G285700;TraesCS5D01G069700;TraesCS2D01G301100;TraesCS7D01G449700;TraesCS6A01G245200;TraesCS5A01G182400;TraesCS6A01G216800;TraesCS3D01G441900;TraesCS5B01G065400;TraesCS3D01G502500;TraesCS3A01G110300;TraesCS7A01G125600;TraesCS6B01G127300;TraesCS7B01G372400;TraesCS3D01G240900;TraesCS1A01G072000;TraesCS2B01G339600;TraesCS5A01G177800;TraesCS6D01G195900;TraesCS5A01G058100;…
GO:0016854	racemase and epimerase activity	66	11	0.0125304	0.0751822	TraesCS2D01G460600;TraesCS5D01G321100;TraesCS1D01G451900;TraesCS4A01G080300;TraesCS1A01G443900;TraesCS5B01G181300;TraesCS1B01G478400;TraesCS5A01G314800;TraesCS6D01G335600;TraesCS2B01G482000;TraesCS6A01G353200
GO:0016409	palmitoyltransferase activity	66	11	0.0125304	0.0751822	TraesCS4B01G222100;TraesCS4A01G081700;TraesCS6D01G133900;TraesCS7D01G263200;TraesCS2A01G057800;TraesCS5D01G297200;TraesCS5B01G288700;TraesCS6B01G173100;TraesCS4D01G222600;TraesCS6A01G144900;TraesCS2D01G554900
GO:0006814	sodium ion transport	66	11	0.0125304	0.0751822	TraesCS5D01G270600;TraesCS5B01G261500;TraesCS2B01G141900;TraesCS5A01G263100;TraesCS3A01G183800;TraesCS3D01G188000;TraesCS4D01G147600;TraesCS2A01G121000;TraesCS3B01G213600;TraesCS4A01G145300;TraesCS4B01G125700
GO:0044036	cell wall macromolecule metabolic process	388	43	0.0127117	0.0762701	TraesCS4B01G143500;TraesCS3D01G260300;TraesCS6B01G246800;TraesCS2D01G431500;TraesCS1D01G249600;TraesCS5B01G203100;TraesCS4D01G326400;TraesCS2A01G433500;TraesCS7B01G327400;TraesCS5D01G078300;TraesCS3A01G471900;TraesCS1D01G207100;TraesCS2B01G047300;TraesCS2D01G033100;TraesCS7A01G427100;TraesCS2B01G454500;TraesCS6A01G266100;TraesCS4D01G142000;TraesCS7B01G370700;TraesCS2D01G349000;TraesCSU01G020500;T…
GO:0009808	lignin metabolic process	93	14	0.0127769	0.0766616	TraesCS3A01G452400;TraesCS6D01G361500;TraesCS3D01G445000;TraesCS3B01G489700;TraesCS6B01G414100;TraesCS6A01G376300;TraesCS3D01G432600;TraesCS1A01G043900;TraesCS3D01G444900;TraesCS3A01G439800;TraesCS1B01G056900;TraesCS1D01G044300;TraesCS6A01G305000;TraesCS6D01G284200
GO:0004867	serine-type endopeptidase inhibitor activity	335	38	0.012965	0.0777902	TraesCS2A01G158800;TraesCS5A01G281700;TraesCS1D01G266100;TraesCS2A01G158600;TraesCS1D01G266000;TraesCS2A01G158700;TraesCS1A01G021000;TraesCS3B01G037000;TraesCS6B01G095100;TraesCS3D01G094200;TraesCS1A01G021400;TraesCS5B01G280900;TraesCS3A01G046100;TraesCS3A01G046000;TraesCS1B01G276900;TraesCS1B01G276700;TraesCS1B01G276800;TraesCS1B01G276500;TraesCS2D01G165800;TraesCS3A01G093900;TraesCS2D01G165600;…
GO:0006915	apoptotic process	7	3	0.0130057	0.078034	TraesCS2A01G553500;TraesCS2D01G555000;TraesCS2B01G585100
GO:0006572	tyrosine catabolic process	7	3	0.0130057	0.078034	TraesCS6B01G169700;TraesCS6D01G130800;TraesCS6A01G141500
GO:0033179	proton-transporting V-type ATPase, V0 domain	26	6	0.0131624	0.0789742	TraesCS4D01G108200;TraesCS5A01G118600;TraesCS7D01G055700;TraesCS4A01G206900;TraesCS5D01G130000;TraesCS5B01G117600
GO:0033743	peptide-methionine (R)-S-oxide reductase activity	19	5	0.0131746	0.0790477	TraesCS4B01G333800;TraesCS7B01G247500;TraesCS1A01G291800;TraesCS1D01G069800;TraesCS4D01G330000
GO:0016787	hydrolase activity	9814	820	0.0134203	0.0805219	TraesCS1A01G218400;TraesCS6D01G358600;TraesCS4B01G179600;TraesCS2A01G423900;TraesCS1B01G375100;TraesCS4A01G252900;TraesCS7B01G445000;TraesCS2D01G479100;TraesCS5D01G314100;TraesCS5B01G439900;TraesCS4D01G210900;TraesCS1B01G197900;TraesCS7A01G528200;TraesCS4D01G069300;TraesCS3B01G036800;TraesCS3A01G138300;TraesCS6D01G291800;TraesCS1A01G312700;TraesCS3B01G150500;TraesCS4B01G088700;TraesCS2D01G128700;…
GO:1901362	organic cyclic compound biosynthetic process	3553	312	0.0138256	0.0829538	TraesCS5D01G199800;TraesCS2D01G286300;TraesCS1D01G270500;TraesCS2D01G456900;TraesCS3A01G285700;TraesCS2D01G301100;TraesCS4D01G175700;TraesCS6A01G177700;TraesCS6A01G240700;TraesCS1B01G326600;TraesCS4D01G268100;TraesCS3B01G371200;TraesCS7A01G264800;TraesCS5B01G445100;TraesCS5D01G183100;TraesCS3A01G110300;TraesCS7A01G125600;TraesCS3B01G176200;TraesCS3B01G415900;TraesCS4D01G207500;TraesCS3D01G370800;…
GO:0015293	symporter activity	67	11	0.0139648	0.0837888	TraesCS3A01G288800;TraesCS4A01G066200;TraesCS4D01G243100;TraesCS3D01G288600;TraesCS5A01G366700;TraesCS2A01G373200;TraesCS2B01G266000;TraesCS6D01G393600;TraesCS5D01G085800;TraesCS5D01G187100;TraesCS2D01G369400
GO:0055067	monovalent inorganic cation homeostasis	34	7	0.0143395	0.0860369	TraesCS2B01G141900;TraesCS4D01G147600;TraesCS2A01G121000;TraesCS4A01G145300;TraesCS5D01G039900;TraesCS4B01G125700;TraesCS5B01G031800
GO:0022853	active ion transmembrane transporter activity	212	26	0.0144832	0.0868994	TraesCS1D01G004700;TraesCS6D01G146500;TraesCS3D01G204000;TraesCS1D01G335400;TraesCS1A01G002500;TraesCS1D01G335500;TraesCS1B01G324000;TraesCS5D01G142900;TraesCSU01G003600;TraesCS7A01G480100;TraesCS6D01G153600;TraesCS1A01G332800;TraesCS4A01G130300;TraesCS4D01G176300;TraesCS1A01G047000;TraesCS5A01G366700;TraesCS5B01G135200;TraesCS6B01G192400;TraesCS7A01G419500;TraesCS4D01G176200;TraesCS7D01G467100;T…
GO:0055076	transition metal ion homeostasis	42	8	0.0145248	0.0871485	TraesCS5B01G151000;TraesCS5A01G190400;TraesCS5A01G152400;TraesCS5D01G157600;TraesCS4B01G335100;TraesCS5A01G505000;TraesCS7D01G435100;TraesCS7B01G346600
GO:0019438	aromatic compound biosynthetic process	3279	289	0.0147056	0.0882334	TraesCS2D01G286300;TraesCS1D01G270500;TraesCS2D01G456900;TraesCS3A01G285700;TraesCS2D01G301100;TraesCS4D01G175700;TraesCS6A01G240700;TraesCS1B01G326600;TraesCS4D01G268100;TraesCS3B01G371200;TraesCS7A01G264800;TraesCS5B01G445100;TraesCS5D01G183100;TraesCS3A01G110300;TraesCS7A01G125600;TraesCS3B01G176200;TraesCS3B01G415900;TraesCS4D01G207500;TraesCS3D01G370800;TraesCS5A01G156200;TraesCS1D01G437700;…
GO:0046352	disaccharide catabolic process	13	4	0.0148271	0.0889625	TraesCS1D01G186500;TraesCS1A01G183000;TraesCS1B01G197900;TraesCS4A01G124800
GO:0046903	secretion	233	28	0.01486	0.0891601	TraesCS4D01G070700;TraesCS3B01G467500;TraesCS1D01G293400;TraesCS3A01G302600;TraesCS7B01G157600;TraesCS2B01G293700;TraesCS7D01G260600;TraesCS2D01G060000;TraesCS3D01G424900;TraesCS7A01G259600;TraesCS2A01G031200;TraesCS2A01G276000;TraesCS3A01G429600;TraesCS4B01G115200;TraesCS2A01G583700;TraesCS2A01G541100;TraesCS1B01G307200;TraesCS2D01G596000;TraesCS5D01G463900;TraesCS2D01G596100;TraesCS2A01G061000;…
GO:0034220	ion transmembrane transport	850	84	0.0151609	0.0909652	TraesCS5B01G520200;TraesCS5A01G229700;TraesCS5D01G237800;TraesCS5B01G228500;TraesCS6B01G231800;TraesCS2A01G305900;TraesCS1A01G111000;TraesCS3D01G344800;TraesCS1D01G335500;TraesCS5B01G117600;TraesCS6B01G324800;TraesCS5D01G031800;TraesCS6A01G212000;TraesCS2D01G118400;TraesCS5D01G142900;TraesCSU01G003600;TraesCS7D01G452600;TraesCS2B01G326900;TraesCS2D01G362900;TraesCS5D01G225900;TraesCS5A01G118600;T…
GO:0015075	ion transmembrane transporter activity	1384	130	0.015713	0.0942783	TraesCS4D01G064000;TraesCS1D01G004700;TraesCS5B01G520200;TraesCS2A01G305900;TraesCS3D01G344800;TraesCS1D01G335500;TraesCS6B01G324800;TraesCS6A01G212000;TraesCS3A01G414000;TraesCS5D01G142900;TraesCS2B01G326900;TraesCS2D01G362900;TraesCS7A01G480100;TraesCS5D01G225900;TraesCS5A01G118600;TraesCS4B01G125700;TraesCS7D01G328400;TraesCS6D01G302400;TraesCS6D01G275100;TraesCS3D01G288600;TraesCS1D01G112500;…
GO:0031970	organelle envelope lumen	27	6	0.0158324	0.0949944	TraesCS5D01G231500;TraesCS2A01G553500;TraesCS2D01G555000;TraesCS5A01G224100;TraesCS5B01G222900;TraesCS2B01G585100
GO:0001666	response to hypoxia	27	6	0.0158324	0.0949944	TraesCS4B01G237300;TraesCS4B01G100100;TraesCS2D01G392800;TraesCS4A01G216100;TraesCS4D01G238600;TraesCS4D01G096400
GO:0016833	oxo-acid-lyase activity	27	6	0.0158324	0.0949944	TraesCS4B01G214500;TraesCS5A01G137700;TraesCS4A01G089800;TraesCS4D01G215100;TraesCS5D01G154300;TraesCS5B01G136400
GO:0006165	nucleoside diphosphate phosphorylation	276	32	0.0158863	0.0953175	TraesCS3A01G107600;TraesCS1D01G346200;TraesCS4D01G104100;TraesCS3B01G423200;TraesCS7D01G506300;TraesCS6D01G039300;TraesCS3D01G432600;TraesCS3A01G124800;TraesCS5A01G092600;TraesCS3A01G189300;TraesCS7D01G071200;TraesCS3D01G192800;TraesCS2A01G121200;TraesCS3A01G439800;TraesCS6A01G302400;TraesCS7A01G075600;TraesCS4A01G203300;TraesCS1A01G344000;TraesCS2D01G123300;TraesCS6B01G331600;TraesCS6D01G281900;…
GO:0052646	alditol phosphate metabolic process	20	5	0.0164615	0.098769	TraesCS3B01G360600;TraesCS1D01G312600;TraesCS3A01G330600;TraesCS1A01G312400;TraesCS2D01G517200
GO:0006072	glycerol-3-phosphate metabolic process	20	5	0.0164615	0.098769	TraesCS3B01G360600;TraesCS1D01G312600;TraesCS3A01G330600;TraesCS1A01G312400;TraesCS2D01G517200
GO:0030091	protein repair	35	7	0.016749	0.100494	TraesCS1A01G217300;TraesCS2A01G323300;TraesCS2D01G339600;TraesCS1D01G219100;TraesCS1B01G230500;TraesCS7B01G247500;TraesCS2B01G359300
GO:0098661	inorganic anion transmembrane transport	35	7	0.016749	0.100494	TraesCS3A01G288800;TraesCS3B01G323500;TraesCS3D01G288600;TraesCS5A01G366700;TraesCS5A01G229700;TraesCS5D01G237800;TraesCS5B01G228500
GO:0008470	isovaleryl-CoA dehydrogenase activity	3	2	0.0172437	0.103462	TraesCS1A01G066800;TraesCS1D01G067800
GO:0004357	glutamate-cysteine ligase activity	3	2	0.0172437	0.103462	TraesCS1A01G072000;TraesCS1D01G074500
GO:0003992	N2-acetyl-L-ornithine:2-oxoglutarate 5-aminotransferase activity	3	2	0.0172437	0.103462	TraesCS1A01G072200;TraesCS1D01G074600
GO:0017003	protein-heme linkage	3	2	0.0172437	0.103462	TraesCS1D01G209500;TraesCS1A01G206200
GO:0000164	protein phosphatase type 1 complex	3	2	0.0172437	0.103462	TraesCS2A01G270500;TraesCS2B01G289300
GO:0010923	negative regulation of phosphatase activity	3	2	0.0172437	0.103462	TraesCS2A01G270500;TraesCS2B01G289300
GO:0032515	negative regulation of phosphoprotein phosphatase activity	3	2	0.0172437	0.103462	TraesCS2A01G270500;TraesCS2B01G289300
GO:0098581	detection of external biotic stimulus	3	2	0.0172437	0.103462	TraesCS2A01G384100;TraesCS6D01G039300
GO:0098543	detection of other organism	3	2	0.0172437	0.103462	TraesCS2A01G384100;TraesCS6D01G039300
GO:0016045	detection of bacterium	3	2	0.0172437	0.103462	TraesCS2A01G384100;TraesCS6D01G039300
GO:0009395	phospholipid catabolic process	3	2	0.0172437	0.103462	TraesCS2A01G420800;TraesCS2D01G417800
GO:0004126	cytidine deaminase activity	3	2	0.0172437	0.103462	TraesCS3A01G249300;TraesCS3B01G278200
GO:0046087	cytidine metabolic process	3	2	0.0172437	0.103462	TraesCS3A01G249300;TraesCS3B01G278200
GO:0046135	pyrimidine nucleoside catabolic process	3	2	0.0172437	0.103462	TraesCS3A01G249300;TraesCS3B01G278200
GO:0046133	pyrimidine ribonucleoside catabolic process	3	2	0.0172437	0.103462	TraesCS3A01G249300;TraesCS3B01G278200
GO:0006216	cytidine catabolic process	3	2	0.0172437	0.103462	TraesCS3A01G249300;TraesCS3B01G278200
GO:0009972	cytidine deamination	3	2	0.0172437	0.103462	TraesCS3A01G249300;TraesCS3B01G278200
GO:0045181	glutamate synthase activity, NAD(P)H as acceptor	3	2	0.0172437	0.103462	TraesCS3A01G266300;TraesCS3D01G266400
GO:0016040	glutamate synthase (NADH) activity	3	2	0.0172437	0.103462	TraesCS3A01G266300;TraesCS3D01G266400
GO:0004801	sedoheptulose-7-phosphate:D-glyceraldehyde-3-phosphate glyceronetransferase activity	3	2	0.0172437	0.103462	TraesCS3A01G439800;TraesCS3D01G432600
GO:0033587	shikimate biosynthetic process	3	2	0.0172437	0.103462	TraesCS3A01G439800;TraesCS3D01G432600
GO:0050515	4-(cytidine 5'-diphospho)-2-C-methyl-D-erythritol kinase activity	3	2	0.0172437	0.103462	TraesCS3B01G361100;TraesCS3D01G324400
GO:0006824	cobalt ion transport	3	2	0.0172437	0.103462	TraesCS4D01G271200;TraesCS4A01G033400
GO:0015087	cobalt ion transmembrane transporter activity	3	2	0.0172437	0.103462	TraesCS4D01G271200;TraesCS4A01G033400
GO:0015099	nickel cation transmembrane transporter activity	3	2	0.0172437	0.103462	TraesCS4D01G271200;TraesCS4A01G033400
GO:0015675	nickel cation transport	3	2	0.0172437	0.103462	TraesCS4D01G271200;TraesCS4A01G033400
GO:0035444	nickel cation transmembrane transport	3	2	0.0172437	0.103462	TraesCS4D01G271200;TraesCS4A01G033400
GO:0050993	dimethylallyl diphosphate metabolic process	3	2	0.0172437	0.103462	TraesCS4B01G062800;TraesCS4A01G251600
GO:0050992	dimethylallyl diphosphate biosynthetic process	3	2	0.0172437	0.103462	TraesCS4B01G062800;TraesCS4A01G251600
GO:0016726	oxidoreductase activity, acting on CH or CH2 groups, NAD or NADP as acceptor	3	2	0.0172437	0.103462	TraesCS4B01G062800;TraesCS4A01G251600
GO:0051745	4-hydroxy-3-methylbut-2-en-1-yl diphosphate reductase activity	3	2	0.0172437	0.103462	TraesCS4B01G062800;TraesCS4A01G251600
GO:2000031	regulation of salicylic acid mediated signaling pathway	3	2	0.0172437	0.103462	TraesCS4B01G100100;TraesCS4D01G096400
GO:0004648	O-phospho-L-serine:2-oxoglutarate aminotransferase activity	3	2	0.0172437	0.103462	TraesCS4D01G272500;TraesCS4B01G273500
GO:0004048	anthranilate phosphoribosyltransferase activity	3	2	0.0172437	0.103462	TraesCS4B01G318900;TraesCS4D01G315400
GO:0048027	mRNA 5'-UTR binding	3	2	0.0172437	0.103462	TraesCS4B01G335100;TraesCS5A01G505000
GO:0044571	[2Fe-2S] cluster assembly	3	2	0.0172437	0.103462	TraesCS5B01G184100;TraesCS5A01G186000
GO:0000421	autophagosome membrane	3	2	0.0172437	0.103462	TraesCS5D01G163400;TraesCS5B01G155700
GO:0033107	Cvt vesicle	3	2	0.0172437	0.103462	TraesCS5D01G163400;TraesCS5B01G155700
GO:0033110	Cvt vesicle membrane	3	2	0.0172437	0.103462	TraesCS5D01G163400;TraesCS5B01G155700
GO:0030366	molybdopterin synthase activity	3	2	0.0172437	0.103462	TraesCS5D01G199800;TraesCS5B01G191900
GO:0052862	glucan endo-1,4-beta-glucanase activity, C-3 substituted reducing group	3	2	0.0172437	0.103462	TraesCS5D01G205100;TraesCS5B01G197800
GO:0008455	alpha-1,6-mannosylglycoprotein 2-beta-N-acetylglucosaminyltransferase activity	3	2	0.0172437	0.103462	TraesCS6D01G344600;TraesCS6A01G361100
GO:0001716	L-amino-acid oxidase activity	3	2	0.0172437	0.103462	TraesCS6D01G083200;TraesCS6B01G127300
GO:0015922	aspartate oxidase activity	3	2	0.0172437	0.103462	TraesCS6D01G083200;TraesCS6B01G127300
GO:0008734	L-aspartate oxidase activity	3	2	0.0172437	0.103462	TraesCS6D01G083200;TraesCS6B01G127300
GO:0001727	lipid kinase activity	3	2	0.0172437	0.103462	TraesCS6B01G280300;TraesCS6D01G226300
GO:0001729	ceramide kinase activity	3	2	0.0172437	0.103462	TraesCS6B01G280300;TraesCS6D01G226300
GO:0031201	SNARE complex	3	2	0.0172437	0.103462	TraesCS7D01G278900;TraesCS7A01G279100
GO:0016614	oxidoreductase activity, acting on CH-OH group of donors	617	63	0.0173437	0.104062	TraesCS3D01G367200;TraesCS2D01G374600;TraesCS1B01G456900;TraesCS3D01G285700;TraesCS1A01G417800;TraesCS2D01G248700;TraesCS3A01G109500;TraesCS6D01G255200;TraesCS5D01G277500;TraesCS1A01G122500;TraesCS3A01G330600;TraesCS1A01G424100;TraesCS7A01G092300;TraesCS5D01G540800;TraesCS7A01G012000;TraesCS3A01G481000;TraesCS7D01G368700;TraesCS1D01G351500;TraesCS7A01G354000;TraesCS1B01G363100;TraesCS3B01G357200;…
GO:0055080	cation homeostasis	135	18	0.0175455	0.105273	TraesCS4D01G147600;TraesCS4A01G145300;TraesCS5D01G039900;TraesCS4B01G335100;TraesCS7B01G346600;TraesCS2B01G141900;TraesCS4B01G052700;TraesCS5B01G151000;TraesCS1D01G144600;TraesCS5A01G190400;TraesCS2A01G121000;TraesCS5A01G152400;TraesCS5D01G157600;TraesCS4B01G125700;TraesCS5A01G505000;TraesCS1B01G164200;TraesCS7D01G435100;TraesCS5B01G031800
GO:0004553	hydrolase activity, hydrolyzing O-glycosyl compounds	1509	140	0.0182431	0.109459	TraesCS6A01G312400;TraesCS7D01G351300;TraesCS5B01G201100;TraesCS1B01G324300;TraesCS1D01G149100;TraesCS2B01G516700;TraesCS7B01G327400;TraesCS4B01G179600;TraesCS2B01G047300;TraesCS3D01G015900;TraesCS2A01G423900;TraesCS7B01G370700;TraesCS2D01G349000;TraesCS3B01G484000;TraesCS7B01G256000;TraesCS2D01G349400;TraesCS5B01G294600;TraesCS3B01G528300;TraesCS5D01G205100;TraesCS5D01G064000;TraesCS7D01G010000;…
GO:0051606	detection of stimulus	61	10	0.0187762	0.112657	TraesCS2A01G384100;TraesCS2B01G208900;TraesCS4B01G100100;TraesCS4A01G089700;TraesCS2D01G392800;TraesCS1A01G295300;TraesCS4D01G215200;TraesCS4A01G216100;TraesCS6D01G039300;TraesCS4D01G096400
GO:0015018	galactosylgalactosylxylosylprotein 3-beta-glucuronosyltransferase activity	28	6	0.0188543	0.113126	TraesCS7A01G441400;TraesCS2D01G038900;TraesCS7D01G430700;TraesCS3B01G304000;TraesCS2A01G040300;TraesCS7B01G340100
GO:0016861	intramolecular oxidoreductase activity, interconverting aldoses and ketoses	44	8	0.0190081	0.114049	TraesCS4D01G150300;TraesCS5D01G424600;TraesCS7B01G241200;TraesCS3A01G044800;TraesCS5B01G419200;TraesCS4B01G149400;TraesCS3D01G036100;TraesCS5B01G244300
GO:0006563	L-serine metabolic process	70	11	0.0190141	0.114084	TraesCS3A01G146800;TraesCS4D01G272500;TraesCS5D01G027600;TraesCS2A01G508900;TraesCS4B01G273500;TraesCS4B01G263300;TraesCS3D01G378700;TraesCS4D01G263500;TraesCS6A01G187300;TraesCS3A01G385600;TraesCS4A01G042700
GO:0004713	protein tyrosine kinase activity	156	20	0.0190338	0.114203	TraesCS7D01G165300;TraesCS2B01G236900;TraesCS2B01G366600;TraesCS2A01G537900;TraesCS7B01G029200;TraesCS3A01G064400;TraesCS2A01G211900;TraesCS2B01G537800;TraesCS5B01G501300;TraesCS2D01G255700;TraesCS6B01G152700;TraesCS6B01G256200;TraesCS5D01G304700;TraesCS5A01G297900;TraesCS5D01G158100;TraesCS2B01G241900;TraesCS3D01G316700;TraesCS1D01G146900;TraesCS2A01G255300;TraesCS2D01G537700
GO:0009581	detection of external stimulus	36	7	0.0194308	0.116585	TraesCS2B01G208900;TraesCS4B01G100100;TraesCS4A01G089700;TraesCS1A01G295300;TraesCS4D01G215200;TraesCS4A01G216100;TraesCS4D01G096400
GO:0010647	positive regulation of cell communication	36	7	0.0194308	0.116585	TraesCS4B01G100100;TraesCS5A01G337100;TraesCS4D01G312300;TraesCS2A01G081400;TraesCS2B01G096000;TraesCS2D01G079200;TraesCS4D01G096400
GO:0004367	glycerol-3-phosphate dehydrogenase [NAD+] activity	14	4	0.0194995	0.116997	TraesCS3B01G360600;TraesCS1D01G312600;TraesCS3A01G330600;TraesCS1A01G312400
GO:0046168	glycerol-3-phosphate catabolic process	14	4	0.0194995	0.116997	TraesCS3B01G360600;TraesCS1D01G312600;TraesCS3A01G330600;TraesCS1A01G312400
GO:0004823	leucine-tRNA ligase activity	14	4	0.0194995	0.116997	TraesCS3B01G194400;TraesCS3A01G163300;TraesCS5B01G042800;TraesCS5D01G048600
GO:0006429	leucyl-tRNA aminoacylation	14	4	0.0194995	0.116997	TraesCS3B01G194400;TraesCS3A01G163300;TraesCS5B01G042800;TraesCS5D01G048600
GO:0031683	G-protein beta/gamma-subunit complex binding	14	4	0.0194995	0.116997	TraesCS7A01G011900;TraesCS7D01G030100;TraesCS4A01G455800;TraesCS7A01G033500
GO:0080022	primary root development	8	3	0.0196148	0.117689	TraesCS7D01G419400;TraesCS1A01G072200;TraesCS1D01G074600
GO:0004779	sulfate adenylyltransferase activity	8	3	0.0196148	0.117689	TraesCS2A01G386000;TraesCS2D01G382500;TraesCS5B01G387300
GO:1901334	lactone metabolic process	8	3	0.0196148	0.117689	TraesCS4A01G046700;TraesCS4D01G258000;TraesCS4B01G258200
GO:1901336	lactone biosynthetic process	8	3	0.0196148	0.117689	TraesCS4A01G046700;TraesCS4D01G258000;TraesCS4B01G258200
GO:1901600	strigolactone metabolic process	8	3	0.0196148	0.117689	TraesCS4A01G046700;TraesCS4D01G258000;TraesCS4B01G258200
GO:1901601	strigolactone biosynthetic process	8	3	0.0196148	0.117689	TraesCS4A01G046700;TraesCS4D01G258000;TraesCS4B01G258200
GO:1900424	regulation of defense response to bacterium	8	3	0.0196148	0.117689	TraesCS7D01G225200;TraesCS4B01G100100;TraesCS4D01G096400
GO:0004815	aspartate-tRNA ligase activity	8	3	0.0196148	0.117689	TraesCS5B01G327800;TraesCS5A01G160100;TraesCS7B01G222700
GO:0006422	aspartyl-tRNA aminoacylation	8	3	0.0196148	0.117689	TraesCS5B01G327800;TraesCS5A01G160100;TraesCS7B01G222700
GO:0000272	polysaccharide catabolic process	127	17	0.0198539	0.0992695	TraesCS4B01G143500;TraesCS1B01G229000;TraesCS1A01G215500;TraesCS1A01G182100;TraesCS1D01G218000;TraesCS5D01G208900;TraesCS1B01G198900;TraesCS5B01G201100;TraesCS5B01G458900;TraesCS1D01G185200;TraesCS5B01G244300;TraesCS3D01G467600;TraesCS3A01G471900;TraesCS5A01G513200;TraesCS6D01G291800;TraesCS4D01G142000;TraesCS4D01G339400
GO:0009132	nucleoside diphosphate metabolic process	281	32	0.0200506	0.100253	TraesCS3A01G107600;TraesCS1D01G346200;TraesCS4D01G104100;TraesCS3B01G423200;TraesCS7D01G506300;TraesCS6D01G039300;TraesCS3D01G432600;TraesCS3A01G124800;TraesCS5A01G092600;TraesCS3A01G189300;TraesCS7D01G071200;TraesCS3D01G192800;TraesCS2A01G121200;TraesCS3A01G439800;TraesCS6A01G302400;TraesCS7A01G075600;TraesCS4A01G203300;TraesCS1A01G344000;TraesCS2D01G123300;TraesCS6B01G331600;TraesCS6D01G281900;…
GO:0016165	linoleate 13S-lipoxygenase activity	21	5	0.0202504	0.101252	TraesCS4B01G037800;TraesCS4B01G295200;TraesCS2B01G333600;TraesCS4D01G035200;TraesCS4A01G009400
GO:0046916	cellular transition metal ion homeostasis	21	5	0.0202504	0.101252	TraesCS5B01G151000;TraesCS5A01G152400;TraesCS5D01G157600;TraesCS7D01G435100;TraesCS7B01G346600
GO:0009611	response to wounding	271	31	0.02061	0.10305	TraesCS2A01G158800;TraesCS2B01G336000;TraesCS5A01G281700;TraesCS2A01G158600;TraesCS7D01G548200;TraesCS2A01G158700;TraesCS6B01G095100;TraesCS3D01G094200;TraesCS5B01G280900;TraesCS7A01G412400;TraesCS2B01G189300;TraesCS2D01G165800;TraesCS3A01G093900;TraesCS2D01G165600;TraesCS5D01G288900;TraesCS4A01G046700;TraesCS2D01G285300;TraesCS5A01G177800;TraesCS5D01G207400;TraesCS4D01G258000;TraesCS5B01G200000;…
GO:1902222	erythrose 4-phosphate/phosphoenolpyruvate family amino acid catabolic process	62	10	0.0208714	0.104357	TraesCS1D01G039500;TraesCS6B01G258500;TraesCS6B01G258400;TraesCS1B01G048300;TraesCS5B01G468400;TraesCS6B01G169700;TraesCS6D01G130800;TraesCS6A01G141500;TraesCS6D01G212400;TraesCS1B01G048500
GO:0006559	L-phenylalanine catabolic process	62	10	0.0208714	0.104357	TraesCS1D01G039500;TraesCS6B01G258500;TraesCS6B01G258400;TraesCS1B01G048300;TraesCS5B01G468400;TraesCS6B01G169700;TraesCS6D01G130800;TraesCS6A01G141500;TraesCS6D01G212400;TraesCS1B01G048500
GO:0016874	ligase activity	922	89	0.0219121	0.109561	TraesCS7B01G239300;TraesCS6A01G419200;TraesCS6B01G382800;TraesCS6D01G253100;TraesCS1D01G163400;TraesCS2D01G301100;TraesCS7B01G107300;TraesCS7D01G506300;TraesCS5B01G373000;TraesCS1D01G094700;TraesCS5A01G160100;TraesCS5B01G152600;TraesCS6D01G167300;TraesCS1A01G145100;TraesCS5B01G214500;TraesCS3B01G113500;TraesCS6B01G255500;TraesCS3B01G455000;TraesCS5D01G223800;TraesCS6D01G367600;TraesCS7A01G031700;…
GO:0009966	regulation of signal transduction	327	36	0.0229814	0.114907	TraesCS2A01G217600;TraesCS1D01G218200;TraesCS4B01G315400;TraesCS3A01G493100;TraesCS5B01G134400;TraesCS7B01G029200;TraesCS2B01G180500;TraesCS3A01G272900;TraesCS7D01G392600;TraesCS3D01G250500;TraesCS3D01G273200;TraesCS4D01G293200;TraesCS5B01G214500;TraesCS4B01G100100;TraesCS5A01G297900;TraesCS5D01G223800;TraesCS4D01G312300;TraesCS1B01G058600;TraesCS4D01G096400;TraesCS5B01G380400;TraesCS2A01G155500;…
GO:0046686	response to cadmium ion	63	10	0.0231317	0.115658	TraesCS4B01G222100;TraesCS4A01G081700;TraesCS2A01G121200;TraesCS4B01G335100;TraesCS5A01G505000;TraesCS6D01G039300;TraesCS1D01G074500;TraesCS2D01G123300;TraesCS3A01G124800;TraesCS4D01G222600
GO:0051171	regulation of nitrogen compound metabolic process	5167	440	0.0239439	0.119719	TraesCS2D01G286300;TraesCS4D01G175700;TraesCS2D01G169000;TraesCS4D01G068200;TraesCS1D01G075500;TraesCS6A01G201100;TraesCS7D01G182700;TraesCS1A01G370700;TraesCS7A01G096500;TraesCS3A01G269900;TraesCS2A01G270200;TraesCS2D01G104600;TraesCS4A01G193600;TraesCS4D01G207500;TraesCS1B01G126600;TraesCS1D01G106100;TraesCS5A01G469000;TraesCS6A01G319600;TraesCS5D01G148900;TraesCS2D01G079200;TraesCS2B01G289000;…
GO:0080090	regulation of primary metabolic process	5204	443	0.0239521	0.119761	TraesCS2D01G286300;TraesCS4D01G175700;TraesCS2D01G169000;TraesCS4D01G068200;TraesCS1D01G075500;TraesCS6A01G201100;TraesCS7D01G182700;TraesCS1A01G370700;TraesCS7A01G096500;TraesCS3A01G269900;TraesCS2A01G270200;TraesCS2D01G104600;TraesCS4A01G193600;TraesCS4D01G207500;TraesCS1B01G126600;TraesCS1D01G106100;TraesCS3D01G072000;TraesCS5A01G469000;TraesCS6A01G319600;TraesCS5D01G148900;TraesCS2D01G079200;…
GO:0099600	transmembrane receptor activity	120	16	0.024122	0.12061	TraesCS6B01G381400;TraesCS7D01G416900;TraesCS7B01G325300;TraesCS6D01G330900;TraesCS5A01G218000;TraesCS2D01G462300;TraesCS5A01G218300;TraesCS5D01G225900;TraesCS5B01G217500;TraesCS5B01G217700;TraesCS5D01G226400;TraesCS6A01G347900;TraesCS5B01G217100;TraesCS5B01G217000;TraesCS5D01G226000;TraesCS7A01G424700
GO:0004888	transmembrane signaling receptor activity	120	16	0.024122	0.12061	TraesCS6B01G381400;TraesCS7D01G416900;TraesCS7B01G325300;TraesCS6D01G330900;TraesCS5A01G218000;TraesCS2D01G462300;TraesCS5A01G218300;TraesCS5D01G225900;TraesCS5B01G217500;TraesCS5B01G217700;TraesCS5D01G226400;TraesCS6A01G347900;TraesCS5B01G217100;TraesCS5B01G217000;TraesCS5D01G226000;TraesCS7A01G424700
GO:0009817	defense response to fungus, incompatible interaction	22	5	0.0245665	0.122832	TraesCS7B01G144600;TraesCS6B01G222200;TraesCS7A01G246700;TraesCS7D01G245500;TraesCS6D01G180400
GO:0023051	regulation of signaling	329	36	0.0249261	0.124631	TraesCS2A01G217600;TraesCS1D01G218200;TraesCS4B01G315400;TraesCS3A01G493100;TraesCS5B01G134400;TraesCS7B01G029200;TraesCS2B01G180500;TraesCS3A01G272900;TraesCS7D01G392600;TraesCS3D01G250500;TraesCS3D01G273200;TraesCS4D01G293200;TraesCS5B01G214500;TraesCS4B01G100100;TraesCS5A01G297900;TraesCS5D01G223800;TraesCS4D01G312300;TraesCS1B01G058600;TraesCS4D01G096400;TraesCS5B01G380400;TraesCS2A01G155500;…
GO:0090576	RNA polymerase III transcription factor complex	15	4	0.0249833	0.124917	TraesCS5B01G223600;TraesCS1D01G314900;TraesCS1A01G314400;TraesCS1B01G326700
GO:0000126	transcription factor TFIIIB complex	15	4	0.0249833	0.124917	TraesCS5B01G223600;TraesCS1D01G314900;TraesCS1A01G314400;TraesCS1B01G326700
GO:0003997	acyl-CoA oxidase activity	15	4	0.0249833	0.124917	TraesCS1D01G111900;TraesCS7A01G339100;TraesCS7B01G250400;TraesCS7D01G346400
GO:0042623	ATPase activity, coupled	755	74	0.0251791	0.125896	TraesCS1A01G243400;TraesCS1D01G004700;TraesCS6A01G171800;TraesCS1D01G243400;TraesCS7A01G118900;TraesCS7D01G114100;TraesCS7A01G231600;TraesCS5D01G480600;TraesCS3D01G193200;TraesCS6D01G161200;TraesCS1D01G335500;TraesCS2B01G485600;TraesCS3B01G218800;TraesCS3B01G290300;TraesCS4D01G203900;TraesCS5D01G142900;TraesCS5D01G328300;TraesCSU01G003600;TraesCS2D01G031100;TraesCS7A01G480100;TraesCS6D01G107600;T…
GO:0000976	transcription regulatory region sequence-specific DNA binding	38	7	0.0256651	0.128326	TraesCS6D01G110600;TraesCS6D01G110400;TraesCS2A01G389400;TraesCS2B01G407600;TraesCS6D01G222600;TraesCS7A01G423800;TraesCS6A01G120600
GO:0010646	regulation of cell communication	330	36	0.0259457	0.129728	TraesCS2A01G217600;TraesCS1D01G218200;TraesCS4B01G315400;TraesCS3A01G493100;TraesCS5B01G134400;TraesCS7B01G029200;TraesCS2B01G180500;TraesCS3A01G272900;TraesCS7D01G392600;TraesCS3D01G250500;TraesCS3D01G273200;TraesCS4D01G293200;TraesCS5B01G214500;TraesCS4B01G100100;TraesCS5A01G297900;TraesCS5D01G223800;TraesCS4D01G312300;TraesCS1B01G058600;TraesCS4D01G096400;TraesCS5B01G380400;TraesCS2A01G155500;…
GO:0046434	organophosphate catabolic process	30	6	0.026027	0.130135	TraesCS3B01G360600;TraesCS1D01G312600;TraesCS3A01G330600;TraesCS1A01G312400;TraesCS2A01G420800;TraesCS2D01G417800
GO:0006885	regulation of pH	30	6	0.026027	0.130135	TraesCS2B01G141900;TraesCS4D01G147600;TraesCS2A01G121000;TraesCS4A01G145300;TraesCS5D01G039900;TraesCS5B01G031800
GO:0036293	response to decreased oxygen levels	30	6	0.026027	0.130135	TraesCS4B01G237300;TraesCS4B01G100100;TraesCS2D01G392800;TraesCS4A01G216100;TraesCS4D01G238600;TraesCS4D01G096400
GO:1902358	sulfate transmembrane transport	30	6	0.026027	0.130135	TraesCS3A01G288800;TraesCS3B01G323500;TraesCS3D01G288600;TraesCS5A01G229700;TraesCS5D01G237800;TraesCS5B01G228500
GO:0005773	vacuole	552	56	0.0263269	0.131634	TraesCS7D01G357200;TraesCS5A01G497400;TraesCS4A01G372600;TraesCS1B01G456700;TraesCS6A01G240700;TraesCS5B01G117600;TraesCS1A01G093800;TraesCS2A01G389900;TraesCS1D01G327000;TraesCS7D01G125400;TraesCS4B01G125700;TraesCS4D01G207500;TraesCS1B01G226800;TraesCS3B01G247000;TraesCS5A01G337100;TraesCS4A01G145300;TraesCS4B01G335100;TraesCS6A01G353600;TraesCS5D01G163400;TraesCS6A01G244400;TraesCS1D01G074400;…
GO:0061919	process utilizing autophagic mechanism	83	12	0.0269134	0.134567	TraesCS2A01G224000;TraesCS3A01G344400;TraesCS2D01G229900;TraesCS6B01G386200;TraesCS2B01G274200;TraesCS2D01G520100;TraesCS6A01G353600;TraesCS5D01G163400;TraesCS2D01G289800;TraesCS5B01G155700;TraesCS6D01G335900;TraesCS3B01G490900
GO:0006914	autophagy	83	12	0.0269134	0.134567	TraesCS2A01G224000;TraesCS3A01G344400;TraesCS2D01G229900;TraesCS6B01G386200;TraesCS2B01G274200;TraesCS2D01G520100;TraesCS6A01G353600;TraesCS5D01G163400;TraesCS2D01G289800;TraesCS5B01G155700;TraesCS6D01G335900;TraesCS3B01G490900
GO:0009074	aromatic amino acid family catabolic process	112	15	0.0273544	0.136772	TraesCS1B01G048300;TraesCS5B01G468400;TraesCS6B01G284000;TraesCS6D01G130800;TraesCS6A01G240700;TraesCS1B01G048500;TraesCS7A01G412400;TraesCS6D01G222900;TraesCS1D01G039500;TraesCS6B01G258500;TraesCS6B01G258400;TraesCS6B01G169700;TraesCS6A01G141500;TraesCS6D01G212400;TraesCS4D01G315400
GO:0051182	coenzyme transport	9	3	0.027741	0.138705	TraesCS4A01G091000;TraesCS1D01G227700;TraesCS6B01G231800
GO:0016639	oxidoreductase activity, acting on the CH-NH2 group of donors, NAD or NADP as acceptor	9	3	0.027741	0.138705	TraesCS2A01G389900;TraesCS3A01G266300;TraesCS3D01G266400
GO:0042762	regulation of sulfur metabolic process	9	3	0.027741	0.138705	TraesCS4B01G100100;TraesCS3B01G141600;TraesCS4D01G096400
GO:0052745	inositol phosphate phosphatase activity	9	3	0.027741	0.138705	TraesCS4A01G244500;TraesCS4B01G070500;TraesCS4D01G069300
GO:0002833	positive regulation of response to biotic stimulus	9	3	0.027741	0.138705	TraesCS7D01G225200;TraesCS4B01G100100;TraesCS4D01G096400
GO:0005047	signal recognition particle binding	9	3	0.027741	0.138705	TraesCS4B01G367200;TraesCS5A01G534900;TraesCS4D01G360300
GO:0008199	ferric iron binding	9	3	0.027741	0.138705	TraesCS5B01G151000;TraesCS5A01G152400;TraesCS5D01G157600
GO:0016722	oxidoreductase activity, oxidizing metal ions	9	3	0.027741	0.138705	TraesCS5B01G151000;TraesCS5A01G152400;TraesCS5D01G157600
GO:0016724	oxidoreductase activity, oxidizing metal ions, oxygen as acceptor	9	3	0.027741	0.138705	TraesCS5B01G151000;TraesCS5A01G152400;TraesCS5D01G157600
GO:0004322	ferroxidase activity	9	3	0.027741	0.138705	TraesCS5B01G151000;TraesCS5A01G152400;TraesCS5D01G157600
GO:0090332	stomatal closure	9	3	0.027741	0.138705	TraesCS5A01G455100;TraesCS5D01G465500;TraesCS5B01G463900
GO:0008883	glutamyl-tRNA reductase activity	9	3	0.027741	0.138705	TraesCS7B01G024500;TraesCS7A01G125600;TraesCS7D01G122600
GO:0031163	metallo-sulfur cluster assembly	142	18	0.0277819	0.138909	TraesCS1D01G106000;TraesCS3D01G240900;TraesCS6D01G195900;TraesCS1D01G414700;TraesCS5B01G184100;TraesCS1D01G004400;TraesCS2D01G555000;TraesCS2B01G585100;TraesCS5A01G186000;TraesCS5A01G182400;TraesCS4A01G218200;TraesCS4D01G054300;TraesCS3B01G268800;TraesCS2A01G553500;TraesCS4B01G097000;TraesCS6A01G211400;TraesCS5B01G180400;TraesCS4D01G093300
GO:0016226	iron-sulfur cluster assembly	142	18	0.0277819	0.138909	TraesCS1D01G106000;TraesCS3D01G240900;TraesCS6D01G195900;TraesCS1D01G414700;TraesCS5B01G184100;TraesCS1D01G004400;TraesCS2D01G555000;TraesCS2B01G585100;TraesCS5A01G186000;TraesCS5A01G182400;TraesCS4A01G218200;TraesCS4D01G054300;TraesCS3B01G268800;TraesCS2A01G553500;TraesCS4B01G097000;TraesCS6A01G211400;TraesCS5B01G180400;TraesCS4D01G093300
GO:0007186	G-protein coupled receptor signaling pathway	93	13	0.0280706	0.140353	TraesCS7A01G011900;TraesCS7D01G030100;TraesCS6B01G381300;TraesCS6D01G226300;TraesCS6D01G095700;TraesCS6D01G330800;TraesCS6B01G280300;TraesCS2A01G532800;TraesCS2D01G534600;TraesCS4A01G455800;TraesCS7A01G033500;TraesCS3D01G315700;TraesCS6A01G107800
GO:0005992	trehalose biosynthetic process	56	9	0.0281755	0.140877	TraesCS1B01G224300;TraesCS1A01G210400;TraesCS2D01G168200;TraesCS6B01G384500;TraesCS6D01G334000;TraesCS3D01G289100;TraesCS3A01G289300;TraesCS6A01G351300;TraesCS1D01G213700
GO:0016788	hydrolase activity, acting on ester bonds	2434	215	0.0291278	0.145639	TraesCS4B01G254700;TraesCS5D01G493200;TraesCS6D01G358600;TraesCS2D01G144500;TraesCS1B01G375100;TraesCS3A01G110300;TraesCS3A01G057100;TraesCS3B01G384400;TraesCS4D01G210900;TraesCS5B01G082500;TraesCS4D01G069300;TraesCS7B01G326200;TraesCS2A01G136100;TraesCS2D01G117100;TraesCS4A01G244500;TraesCS4B01G070500;TraesCS5D01G048600;TraesCS4B01G088700;TraesCS3A01G258100;TraesCS3B01G194400;TraesCS6B01G412400;…
GO:0034599	cellular response to oxidative stress	39	7	0.0292423	0.146211	TraesCS7B01G194200;TraesCS2A01G121200;TraesCS6D01G258600;TraesCS7D01G229100;TraesCS6A01G278000;TraesCS6B01G306300;TraesCS2D01G123300
GO:0016860	intramolecular oxidoreductase activity	84	12	0.0292502	0.146251	TraesCS1D01G258900;TraesCS4D01G150300;TraesCS5D01G424600;TraesCS7B01G241200;TraesCS1A01G259000;TraesCS1B01G269500;TraesCS3A01G044800;TraesCS5B01G419200;TraesCS4A01G250800;TraesCS4B01G149400;TraesCS3D01G036100;TraesCS5B01G244300
GO:0016703	oxidoreductase activity, acting on single donors with incorporation of molecular oxygen, incorporation of one atom of oxygen (internal monooxygenases or internal mixed function oxidases)	23	5	0.0294311	0.147156	TraesCS1B01G250600;TraesCS6A01G353700;TraesCS1A01G235800;TraesCS1A01G238700;TraesCS1D01G238900
GO:0042255	ribosome assembly	23	5	0.0294311	0.147156	TraesCS3B01G220700;TraesCS2A01G424900;TraesCS2B01G444700;TraesCS3A01G191100;TraesCS2D01G422900
GO:0030148	sphingolipid biosynthetic process	23	5	0.0294311	0.147156	TraesCS4B01G222100;TraesCS4A01G081700;TraesCS6A01G223900;TraesCS2B01G393000;TraesCS4D01G222600
GO:0007264	small GTPase mediated signal transduction	248	28	0.0309018	0.154509	TraesCS5A01G315700;TraesCS3B01G272300;TraesCS1B01G158500;TraesCS1D01G013200;TraesCS1A01G015300;TraesCS5D01G179100;TraesCS6A01G268000;TraesCS5D01G022200;TraesCS2B01G246100;TraesCS2A01G220600;TraesCS5A01G041100;TraesCS3D01G290000;TraesCS6B01G295200;TraesCS4A01G071800;TraesCS3D01G244500;TraesCS4A01G407500;TraesCS2D01G226300;TraesCS4D01G305100;TraesCS5B01G316300;TraesCS6D01G246900;TraesCS2B01G350600;…
GO:0046351	disaccharide biosynthetic process	66	10	0.0309665	0.154833	TraesCS1A01G215500;TraesCS1B01G224300;TraesCS1A01G210400;TraesCS2D01G168200;TraesCS6B01G384500;TraesCS6D01G334000;TraesCS3D01G289100;TraesCS3A01G289300;TraesCS6A01G351300;TraesCS1D01G213700
GO:0009063	cellular amino acid catabolic process	227	26	0.031279	0.156395	TraesCS7D01G063900;TraesCS6B01G284000;TraesCS6A01G240700;TraesCS5B01G152600;TraesCS7A01G412400;TraesCS6D01G222900;TraesCS1D01G067800;TraesCS6B01G169700;TraesCS4A01G419400;TraesCS6A01G141500;TraesCS6D01G212400;TraesCS5A01G156200;TraesCS1A01G217300;TraesCS2B01G339600;TraesCS1D01G219100;TraesCS1B01G048300;TraesCS5B01G468400;TraesCS6D01G130800;TraesCS1B01G048500;TraesCS1A01G066800;TraesCS1D01G039500;…
GO:0060090	molecular adaptor activity	16	4	0.0313046	0.156523	TraesCS1D01G101900;TraesCS5B01G064100;TraesCS5D01G064000;TraesCS1A01G093300
GO:0030674	protein binding, bridging	16	4	0.0313046	0.156523	TraesCS1D01G101900;TraesCS5B01G064100;TraesCS5D01G064000;TraesCS1A01G093300
GO:0009298	GDP-mannose biosynthetic process	16	4	0.0313046	0.156523	TraesCS4D01G150300;TraesCS3A01G044800;TraesCS4B01G149400;TraesCS3D01G036100
GO:1903825	organic acid transmembrane transport	114	15	0.0314482	0.157241	TraesCS3B01G532300;TraesCS6D01G226700;TraesCS3A01G217200;TraesCS2A01G305900;TraesCS6A01G244400;TraesCS5B01G079100;TraesCS6B01G280000;TraesCS5A01G073000;TraesCS5D01G031800;TraesCS7D01G452600;TraesCS2D01G304300;TraesCS3B01G247500;TraesCS5D01G085800;TraesCS4A01G110200;TraesCS5A01G025400
GO:1905039	carboxylic acid transmembrane transport	114	15	0.0314482	0.157241	TraesCS3B01G532300;TraesCS6D01G226700;TraesCS3A01G217200;TraesCS2A01G305900;TraesCS6A01G244400;TraesCS5B01G079100;TraesCS6B01G280000;TraesCS5A01G073000;TraesCS5D01G031800;TraesCS7D01G452600;TraesCS2D01G304300;TraesCS3B01G247500;TraesCS5D01G085800;TraesCS4A01G110200;TraesCS5A01G025400
GO:0008643	carbohydrate transport	124	16	0.0316124	0.158062	TraesCS1A01G265200;TraesCS4A01G066200;TraesCS7A01G143800;TraesCS2A01G373200;TraesCS6A01G148600;TraesCS7D01G145500;TraesCS1D01G265400;TraesCS6D01G393600;TraesCS6B01G456500;TraesCS4B01G057400;TraesCS6B01G176800;TraesCS3B01G287200;TraesCS4D01G243100;TraesCS5D01G187100;TraesCS6D01G138000;TraesCS2D01G369400
GO:0046271	phenylpropanoid catabolic process	85	12	0.0317299	0.158649	TraesCS3A01G452400;TraesCS3D01G444900;TraesCS6D01G361500;TraesCS1B01G056900;TraesCS3D01G445000;TraesCS1D01G044300;TraesCS3B01G489700;TraesCS6B01G414100;TraesCS6A01G376300;TraesCS6A01G305000;TraesCS6D01G284200;TraesCS1A01G043900
GO:0046274	lignin catabolic process	85	12	0.0317299	0.158649	TraesCS3A01G452400;TraesCS3D01G444900;TraesCS6D01G361500;TraesCS1B01G056900;TraesCS3D01G445000;TraesCS1D01G044300;TraesCS3B01G489700;TraesCS6B01G414100;TraesCS6A01G376300;TraesCS6A01G305000;TraesCS6D01G284200;TraesCS1A01G043900
GO:0052716	hydroquinone:oxygen oxidoreductase activity	85	12	0.0317299	0.158649	TraesCS3A01G452400;TraesCS3D01G444900;TraesCS6D01G361500;TraesCS1B01G056900;TraesCS3D01G445000;TraesCS1D01G044300;TraesCS3B01G489700;TraesCS6B01G414100;TraesCS6A01G376300;TraesCS6A01G305000;TraesCS6D01G284200;TraesCS1A01G043900
GO:0035556	intracellular signal transduction	742	72	0.0324806	0.162403	TraesCS1A01G184500;TraesCS5A01G315700;TraesCS6A01G146200;TraesCS2B01G208900;TraesCS5B01G482400;TraesCS7D01G392800;TraesCS4A01G035400;TraesCS7D01G353800;TraesCS1B01G158500;TraesCS6D01G039300;TraesCS6A01G268000;TraesCS4D01G312300;TraesCS2B01G246100;TraesCS2A01G551100;TraesCS5A01G041100;TraesCS7A01G182500;TraesCS4D01G096400;TraesCS7B01G372400;TraesCS6B01G295200;TraesCS7B01G259000;TraesCS1D01G156600;…
GO:0097708	intracellular vesicle	325	35	0.0326921	0.163461	TraesCS1D01G216200;TraesCS5A01G315700;TraesCS7D01G225200;TraesCS6D01G354100;TraesCS1B01G171400;TraesCS5B01G155700;TraesCS1A01G153600;TraesCS5D01G078300;TraesCS6A01G223900;TraesCS4A01G080300;TraesCS2B01G393000;TraesCS4A01G174700;TraesCS1B01G226800;TraesCS3B01G416000;TraesCS7D01G278900;TraesCS4B01G142700;TraesCS1B01G044800;TraesCS3D01G280400;TraesCS5D01G039900;TraesCS1D01G036500;TraesCS4B01G182300;…
GO:0031410	cytoplasmic vesicle	325	35	0.0326921	0.163461	TraesCS1D01G216200;TraesCS5A01G315700;TraesCS7D01G225200;TraesCS6D01G354100;TraesCS1B01G171400;TraesCS5B01G155700;TraesCS1A01G153600;TraesCS5D01G078300;TraesCS6A01G223900;TraesCS4A01G080300;TraesCS2B01G393000;TraesCS4A01G174700;TraesCS1B01G226800;TraesCS3B01G416000;TraesCS7D01G278900;TraesCS4B01G142700;TraesCS1B01G044800;TraesCS3D01G280400;TraesCS5D01G039900;TraesCS1D01G036500;TraesCS4B01G182300;…
GO:0048445	carpel morphogenesis	4	2	0.0327099	0.163549	TraesCS2B01G007700;TraesCSU01G007800
GO:1900378	positive regulation of secondary metabolite biosynthetic process	4	2	0.0327099	0.163549	TraesCS4B01G100100;TraesCS4D01G096400
GO:0016621	cinnamoyl-CoA reductase activity	4	2	0.0327099	0.163549	TraesCS5D01G168400;TraesCS5B01G160700
GO:1902584	positive regulation of response to water deprivation	4	2	0.0327099	0.163549	TraesCS7A01G110500;TraesCS7D01G106000
GO:0040030	regulation of molecular function, epigenetic	4	2	0.0327099	0.163549	TraesCS7B01G249200;TraesCS7D01G345200
GO:0045857	negative regulation of molecular function, epigenetic	4	2	0.0327099	0.163549	TraesCS7B01G249200;TraesCS7D01G345200
GO:0004143	diacylglycerol kinase activity	40	7	0.0331408	0.165704	TraesCS6B01G280300;TraesCS2A01G532800;TraesCS6B01G381300;TraesCS6D01G226300;TraesCS2D01G534600;TraesCS6D01G330800;TraesCS3D01G315700
GO:0007205	protein kinase C-activating G-protein coupled receptor signaling pathway	40	7	0.0331408	0.165704	TraesCS6B01G280300;TraesCS2A01G532800;TraesCS6B01G381300;TraesCS6D01G226300;TraesCS2D01G534600;TraesCS6D01G330800;TraesCS3D01G315700
GO:0006743	ubiquinone metabolic process	40	7	0.0331408	0.165704	TraesCS7D01G235000;TraesCS6D01G239700;TraesCS7B01G362900;TraesCS7B01G133200;TraesCS7D01G449700;TraesCS6A01G258500;TraesCS7A01G235000
GO:0006744	ubiquinone biosynthetic process	40	7	0.0331408	0.165704	TraesCS7D01G235000;TraesCS6D01G239700;TraesCS7B01G362900;TraesCS7B01G133200;TraesCS7D01G449700;TraesCS6A01G258500;TraesCS7A01G235000
GO:0009081	branched-chain amino acid metabolic process	67	10	0.0339493	0.169746	TraesCS1A01G066800;TraesCS1D01G067800;TraesCS4A01G059800;TraesCS4B01G235400;TraesCS2A01G407900;TraesCS5A01G131300;TraesCS6D01G225800;TraesCS4D01G236800;TraesCS5B01G133500;TraesCS5D01G139800
GO:0019222	regulation of metabolic process	5550	468	0.0341528	0.170764	TraesCS2D01G286300;TraesCS4D01G175700;TraesCS2D01G169000;TraesCS4D01G068200;TraesCS1D01G075500;TraesCS4D01G081300;TraesCS6A01G201100;TraesCS7D01G182700;TraesCS1A01G370700;TraesCS7A01G096500;TraesCS3A01G269900;TraesCS2A01G270200;TraesCS2D01G104600;TraesCS4A01G193600;TraesCS4D01G207500;TraesCS4B01G165300;TraesCS1B01G126600;TraesCS1D01G106100;TraesCS3D01G072000;TraesCS5A01G469000;TraesCS6A01G319600;…
GO:0016192	vesicle-mediated transport	802	77	0.0343145	0.171572	TraesCS3B01G467500;TraesCS7D01G225200;TraesCS3A01G302600;TraesCS7B01G157600;TraesCS4A01G129000;TraesCS5A01G424300;TraesCS5A01G096800;TraesCS7D01G260600;TraesCS2A01G389900;TraesCS2B01G246100;TraesCS5A01G003100;TraesCS2A01G098600;TraesCS3A01G429600;TraesCS3B01G283800;TraesCS4B01G115200;TraesCS2A01G583700;TraesCS2A01G541100;TraesCS2D01G098100;TraesCS1B01G307200;TraesCS2D01G226300;TraesCS5B01G427600;…
GO:0008610	lipid biosynthetic process	1402	128	0.0348749	0.174374	TraesCS7A01G187000;TraesCS4A01G068400;TraesCS6A01G177700;TraesCS1A01G413400;TraesCS1B01G383400;TraesCS6A01G240700;TraesCS5D01G277500;TraesCS1D01G258900;TraesCS4A01G080400;TraesCS1D01G361000;TraesCS6A01G306800;TraesCS5D01G540800;TraesCS4B01G037800;TraesCS1A01G406200;TraesCS7B01G347000;TraesCS4D01G258000;TraesCS3B01G361100;TraesCS6D01G258300;TraesCS7A01G419200;TraesCS3D01G324400;TraesCS3D01G267000;…
GO:0051186	cofactor metabolic process	1522	138	0.0354806	0.177403	TraesCS5D01G199800;TraesCS3A01G285700;TraesCS5D01G069700;TraesCS2D01G301100;TraesCS4D01G104100;TraesCS6A01G177700;TraesCS6A01G245200;TraesCS5D01G277500;TraesCS3B01G446800;TraesCS5B01G419200;TraesCS3D01G502500;TraesCS7A01G092300;TraesCS3A01G110300;TraesCS7A01G125600;TraesCS1B01G096300;TraesCS7A01G012000;TraesCS5A01G177800;TraesCS6D01G195900;TraesCS5A01G058100;TraesCS7B01G024500;TraesCS6D01G258300;…
GO:0016298	lipase activity	209	24	0.0363665	0.181833	TraesCS3A01G173000;TraesCS4D01G147400;TraesCS5B01G307300;TraesCS1A01G187400;TraesCS3B01G506700;TraesCS5A01G337100;TraesCS7B01G277900;TraesCS6D01G224700;TraesCS4A01G167700;TraesCS4A01G216100;TraesCS2D01G417800;TraesCS1D01G189300;TraesCS1D01G370600;TraesCS2A01G136100;TraesCS2D01G138800;TraesCS2D01G117100;TraesCS1B01G382600;TraesCS3D01G171800;TraesCS4B01G100100;TraesCS2A01G420800;TraesCS4D01G096400;…
GO:1901606	alpha-amino acid catabolic process	220	25	0.037036	0.18518	TraesCS7D01G063900;TraesCS6B01G284000;TraesCS6A01G240700;TraesCS7A01G412400;TraesCS6D01G222900;TraesCS1D01G067800;TraesCS6B01G169700;TraesCS4A01G419400;TraesCS6A01G141500;TraesCS6D01G212400;TraesCS5A01G156200;TraesCS1A01G217300;TraesCS2B01G339600;TraesCS1D01G219100;TraesCS1B01G048300;TraesCS5B01G468400;TraesCS6D01G130800;TraesCS1B01G048500;TraesCS1A01G066800;TraesCS1D01G039500;TraesCS7A01G069300;…
GO:0004829	threonine-tRNA ligase activity	10	3	0.0373758	0.186879	TraesCS1B01G248400;TraesCS1A01G235200;TraesCS1D01G236900
GO:0006435	threonyl-tRNA aminoacylation	10	3	0.0373758	0.186879	TraesCS1B01G248400;TraesCS1A01G235200;TraesCS1D01G236900
GO:0044210	'de novo' CTP biosynthetic process	10	3	0.0373758	0.186879	TraesCS1B01G441900;TraesCS1D01G419400;TraesCS1A01G411600
GO:2000022	regulation of jasmonic acid mediated signaling pathway	10	3	0.0373758	0.186879	TraesCS2D01G285300;TraesCS4B01G100100;TraesCS4D01G096400
GO:0016408	C-acyltransferase activity	10	3	0.0373758	0.186879	TraesCS4B01G222100;TraesCS4A01G081700;TraesCS4D01G222600
GO:0043902	positive regulation of multi-organism process	10	3	0.0373758	0.186879	TraesCS7D01G225200;TraesCS4B01G100100;TraesCS4D01G096400
GO:0019825	oxygen binding	10	3	0.0373758	0.186879	TraesCS4B01G237300;TraesCS7D01G354100;TraesCS4D01G238600
GO:0097428	protein maturation by iron-sulfur cluster transfer	10	3	0.0373758	0.186879	TraesCS4D01G054300;TraesCS5B01G180400;TraesCS5A01G182400
GO:0006879	cellular iron ion homeostasis	10	3	0.0373758	0.186879	TraesCS5B01G151000;TraesCS5A01G152400;TraesCS5D01G157600
GO:0009331	glycerol-3-phosphate dehydrogenase complex	17	4	0.0384791	0.192396	TraesCS3B01G360600;TraesCS1D01G312600;TraesCS3A01G330600;TraesCS1A01G312400
GO:0002213	defense response to insect	17	4	0.0384791	0.192396	TraesCS4B01G100100;TraesCS4A01G216100;TraesCS1D01G074500;TraesCS4D01G096400
GO:0044092	negative regulation of molecular function	221	25	0.0387818	0.193909	TraesCS2A01G158800;TraesCS1D01G266000;TraesCS2A01G158700;TraesCS1A01G021000;TraesCS6B01G095100;TraesCS1A01G021400;TraesCS5B01G280900;TraesCS1B01G276800;TraesCS1B01G276500;TraesCS2D01G165800;TraesCS3A01G093900;TraesCS1B01G058600;TraesCS5D01G288900;TraesCS7D01G345200;TraesCS2A01G270500;TraesCS1D01G265900;TraesCS5B01G458900;TraesCS1A01G265600;TraesCS1A01G265700;TraesCS2B01G184300;TraesCS5D01G289000;…
GO:0008061	chitin binding	78	11	0.038919	0.194595	TraesCS3D01G260300;TraesCS6B01G246800;TraesCS2D01G348900;TraesCS2B01G047300;TraesCS2D01G033100;TraesCSU01G169600;TraesCS1D01G249600;TraesCS2D01G349000;TraesCS6D01G199500;TraesCS4D01G326400;TraesCS6A01G216100
GO:0031982	vesicle	330	35	0.0394746	0.197373	TraesCS1D01G216200;TraesCS5A01G315700;TraesCS7D01G225200;TraesCS6D01G354100;TraesCS1B01G171400;TraesCS5B01G155700;TraesCS1A01G153600;TraesCS5D01G078300;TraesCS6A01G223900;TraesCS4A01G080300;TraesCS2B01G393000;TraesCS4A01G174700;TraesCS1B01G226800;TraesCS3B01G416000;TraesCS7D01G278900;TraesCS4B01G142700;TraesCS1B01G044800;TraesCS3D01G280400;TraesCS5D01G039900;TraesCS1D01G036500;TraesCS4B01G182300;…
GO:0032350	regulation of hormone metabolic process	25	5	0.0408711	0.204356	TraesCS3D01G272100;TraesCS3B01G306200;TraesCS4B01G100100;TraesCS3B01G141600;TraesCS4D01G096400
GO:0007031	peroxisome organization	118	15	0.0409496	0.204748	TraesCS6D01G226700;TraesCS1D01G111900;TraesCS5A01G424300;TraesCS5D01G346200;TraesCS2B01G198100;TraesCS6A01G244400;TraesCS5B01G156800;TraesCS6B01G280000;TraesCS5B01G339100;TraesCS5A01G375000;TraesCS6B01G105800;TraesCS4D01G187900;TraesCS5A01G341000;TraesCS2B01G393000;TraesCS5D01G432800
GO:0005996	monosaccharide metabolic process	331	35	0.04095	0.20475	TraesCS2D01G322200;TraesCS4A01G125300;TraesCS2A01G097400;TraesCS2D01G460600;TraesCS7D01G506300;TraesCS2A01G343900;TraesCS2B01G109800;TraesCS2D01G093000;TraesCS3A01G124800;TraesCS2B01G109700;TraesCS6A01G157500;TraesCS2A01G121200;TraesCS1D01G451900;TraesCS1A01G443900;TraesCS2A01G094700;TraesCS5B01G181300;TraesCS2A01G094500;TraesCS4D01G220500;TraesCS2D01G123300;TraesCS3A01G400000;TraesCS2B01G341400;…
GO:0016462	pyrophosphatase activity	2290	201	0.0413128	0.206564	TraesCS7D01G355100;TraesCS1A01G218400;TraesCS7D01G114100;TraesCS1D01G220000;TraesCS6D01G161200;TraesCS2A01G049700;TraesCS5D01G142900;TraesCS3A01G110300;TraesCS2A01G056800;TraesCS2B01G060900;TraesCS2D01G479100;TraesCS5B01G384300;TraesCS6D01G166100;TraesCS2D01G451100;TraesCS4A01G101600;TraesCS4B01G203000;TraesCS1B01G254900;TraesCS3D01G412400;TraesCS5D01G380500;TraesCS3A01G056700;TraesCS4B01G181800;…
GO:0070727	cellular macromolecule localization	1186	109	0.0413905	0.206952	TraesCS1D01G184900;TraesCS2B01G208900;TraesCS5B01G482400;TraesCS7D01G392800;TraesCS7B01G346600;TraesCS1A01G086600;TraesCS7D01G343800;TraesCS7D01G435100;TraesCS4D01G096400;TraesCS6B01G295200;TraesCS5A01G177800;TraesCS5D01G207400;TraesCS2D01G182100;TraesCS3B01G283800;TraesCS1D01G292400;TraesCS5B01G200000;TraesCS2D01G077300;TraesCS2B01G198100;TraesCS6A01G244400;TraesCS5A01G469800;TraesCS7D01G044300;…
GO:0006783	heme biosynthetic process	60	9	0.0417296	0.208648	TraesCS2D01G346200;TraesCS3A01G285700;TraesCS5A01G177800;TraesCS7B01G024500;TraesCS5B01G175100;TraesCS5D01G182100;TraesCS7A01G125600;TraesCS3D01G324400;TraesCS7D01G122600
GO:0050801	ion homeostasis	160	19	0.0434139	0.217069	TraesCS5B01G307300;TraesCS4D01G147600;TraesCS4A01G145300;TraesCS5D01G039900;TraesCS4B01G335100;TraesCS7B01G346600;TraesCS2B01G141900;TraesCS4B01G052700;TraesCS5B01G151000;TraesCS1D01G144600;TraesCS5A01G190400;TraesCS2A01G121000;TraesCS5A01G152400;TraesCS5D01G157600;TraesCS4B01G125700;TraesCS5A01G505000;TraesCS1B01G164200;TraesCS7D01G435100;TraesCS5B01G031800
GO:0046873	metal ion transmembrane transporter activity	411	42	0.0439272	0.219636	TraesCS3D01G373700;TraesCS3D01G373600;TraesCS1D01G335400;TraesCS4A01G033400;TraesCS1A01G111000;TraesCS1D01G335500;TraesCS6B01G324800;TraesCS2D01G118400;TraesCS3A01G414000;TraesCS1B01G324000;TraesCS5D01G142900;TraesCSU01G003600;TraesCS4B01G052700;TraesCS3D01G376700;TraesCS2A01G121000;TraesCS7B01G116700;TraesCS1A01G332800;TraesCS3D01G443400;TraesCS2B01G135900;TraesCS5A01G213700;TraesCS7D01G328400;T…
GO:0010029	regulation of seed germination	34	6	0.0453009	0.226505	TraesCS2B01G605800;TraesCS7A01G110500;TraesCS2D01G598500;TraesCS3D01G072000;TraesCS7D01G106000;TraesCS5B01G502200
GO:0034613	cellular protein localization	1179	108	0.0453117	0.226559	TraesCS1D01G184900;TraesCS2B01G208900;TraesCS5B01G482400;TraesCS7D01G392800;TraesCS7B01G346600;TraesCS1A01G086600;TraesCS7D01G343800;TraesCS7D01G435100;TraesCS4D01G096400;TraesCS6B01G295200;TraesCS5A01G177800;TraesCS5D01G207400;TraesCS2D01G182100;TraesCS3B01G283800;TraesCS1D01G292400;TraesCS5B01G200000;TraesCS2D01G077300;TraesCS2B01G198100;TraesCS6A01G244400;TraesCS5A01G469800;TraesCS7D01G044300;…
GO:0016903	oxidoreductase activity, acting on the aldehyde or oxo group of donors	182	21	0.0457222	0.228611	TraesCS2D01G076900;TraesCS4B01G033400;TraesCS7B01G024500;TraesCS5D01G168400;TraesCS4B01G098300;TraesCS6D01G255200;TraesCS7A01G263300;TraesCS1D01G310100;TraesCS6B01G302400;TraesCS3A01G212300;TraesCS6A01G157500;TraesCS4B01G071500;TraesCS3B01G452100;TraesCS4D01G031600;TraesCS5B01G160700;TraesCS7A01G125600;TraesCS7B01G161100;TraesCS1A01G310600;TraesCS4D01G032000;TraesCS7D01G122600;TraesCS4D01G094500
GO:0006564	L-serine biosynthetic process	18	4	0.046513	0.232565	TraesCS3A01G146800;TraesCS4D01G272500;TraesCS2A01G508900;TraesCS4B01G273500
GO:0070461	SAGA-type complex	18	4	0.046513	0.232565	TraesCS4A01G237800;TraesCS4B01G077200;TraesCS4D01G075700;TraesCS5A01G072900
GO:0045430	chalcone isomerase activity	18	4	0.046513	0.232565	TraesCS7B01G069500;TraesCS7A01G163700;TraesCS7D01G165800;TraesCS5D01G489000
GO:0019725	cellular homeostasis	572	56	0.0465559	0.232779	TraesCS3B01G123700;TraesCS3A01G105300;TraesCS2B01G275100;TraesCS1A01G396900;TraesCS2A01G303200;TraesCS3B01G272600;TraesCS7B01G346600;TraesCS4B01G052700;TraesCS5B01G151000;TraesCS7B01G296300;TraesCS5A01G152400;TraesCS1D01G327200;TraesCS6B01G423000;TraesCS7A01G182500;TraesCS4A01G130400;TraesCS7D01G435100;TraesCS1B01G425200;TraesCS3A01G246700;TraesCS5D01G467000;TraesCS5B01G408100;TraesCS1D01G156600;…
GO:0008066	glutamate receptor activity	100	13	0.0467506	0.233753	TraesCS6B01G381400;TraesCS6D01G330900;TraesCS5A01G218000;TraesCS2D01G462300;TraesCS5A01G218300;TraesCS5D01G225900;TraesCS5B01G217500;TraesCS5B01G217700;TraesCS5D01G226400;TraesCS6A01G347900;TraesCS5B01G217100;TraesCS5B01G217000;TraesCS5D01G226000
GO:0022834	ligand-gated channel activity	100	13	0.0467506	0.233753	TraesCS6B01G381400;TraesCS6D01G330900;TraesCS5A01G218000;TraesCS2D01G462300;TraesCS5A01G218300;TraesCS5D01G225900;TraesCS5B01G217500;TraesCS5B01G217700;TraesCS5D01G226400;TraesCS6A01G347900;TraesCS5B01G217100;TraesCS5B01G217000;TraesCS5D01G226000
GO:0015276	ligand-gated ion channel activity	100	13	0.0467506	0.233753	TraesCS6B01G381400;TraesCS6D01G330900;TraesCS5A01G218000;TraesCS2D01G462300;TraesCS5A01G218300;TraesCS5D01G225900;TraesCS5B01G217500;TraesCS5B01G217700;TraesCS5D01G226400;TraesCS6A01G347900;TraesCS5B01G217100;TraesCS5B01G217000;TraesCS5D01G226000
GO:0005230	extracellular ligand-gated ion channel activity	100	13	0.0467506	0.233753	TraesCS6B01G381400;TraesCS6D01G330900;TraesCS5A01G218000;TraesCS2D01G462300;TraesCS5A01G218300;TraesCS5D01G225900;TraesCS5B01G217500;TraesCS5B01G217700;TraesCS5D01G226400;TraesCS6A01G347900;TraesCS5B01G217100;TraesCS5B01G217000;TraesCS5D01G226000
GO:0030594	neurotransmitter receptor activity	100	13	0.0467506	0.233753	TraesCS6B01G381400;TraesCS6D01G330900;TraesCS5A01G218000;TraesCS2D01G462300;TraesCS5A01G218300;TraesCS5D01G225900;TraesCS5B01G217500;TraesCS5B01G217700;TraesCS5D01G226400;TraesCS6A01G347900;TraesCS5B01G217100;TraesCS5B01G217000;TraesCS5D01G226000
GO:0022835	transmitter-gated channel activity	100	13	0.0467506	0.233753	TraesCS6B01G381400;TraesCS6D01G330900;TraesCS5A01G218000;TraesCS2D01G462300;TraesCS5A01G218300;TraesCS5D01G225900;TraesCS5B01G217500;TraesCS5B01G217700;TraesCS5D01G226400;TraesCS6A01G347900;TraesCS5B01G217100;TraesCS5B01G217000;TraesCS5D01G226000
GO:0022824	transmitter-gated ion channel activity	100	13	0.0467506	0.233753	TraesCS6B01G381400;TraesCS6D01G330900;TraesCS5A01G218000;TraesCS2D01G462300;TraesCS5A01G218300;TraesCS5D01G225900;TraesCS5B01G217500;TraesCS5B01G217700;TraesCS5D01G226400;TraesCS6A01G347900;TraesCS5B01G217100;TraesCS5B01G217000;TraesCS5D01G226000
GO:0004970	ionotropic glutamate receptor activity	100	13	0.0467506	0.233753	TraesCS6B01G381400;TraesCS6D01G330900;TraesCS5A01G218000;TraesCS2D01G462300;TraesCS5A01G218300;TraesCS5D01G225900;TraesCS5B01G217500;TraesCS5B01G217700;TraesCS5D01G226400;TraesCS6A01G347900;TraesCS5B01G217100;TraesCS5B01G217000;TraesCS5D01G226000
GO:0048046	apoplast	357	37	0.046851	0.234255	TraesCS2D01G431500;TraesCS3D01G445000;TraesCS6B01G414100;TraesCS2A01G433500;TraesCS7B01G327400;TraesCS2B01G605800;TraesCS1B01G056900;TraesCS2B01G187300;TraesCS4D01G031600;TraesCS7A01G427100;TraesCS2B01G454500;TraesCS6A01G266100;TraesCS1D01G044300;TraesCS4D01G207500;TraesCS7A01G427600;TraesCS1D01G199300;TraesCS1B01G182000;TraesCS3A01G452400;TraesCS4B01G033400;TraesCS6B01G293500;TraesCS6D01G361500;…
GO:0031407	oxylipin metabolic process	43	7	0.0468554	0.234277	TraesCS4B01G037800;TraesCS2B01G333600;TraesCS4B01G037900;TraesCS4D01G035200;TraesCS4A01G009400;TraesCS5D01G183700;TraesCS7A01G412400
GO:0031408	oxylipin biosynthetic process	43	7	0.0468554	0.234277	TraesCS4B01G037800;TraesCS2B01G333600;TraesCS4B01G037900;TraesCS4D01G035200;TraesCS4A01G009400;TraesCS5D01G183700;TraesCS7A01G412400
GO:0055072	iron ion homeostasis	26	5	0.0474685	0.237342	TraesCS5B01G151000;TraesCS5A01G152400;TraesCS5D01G157600;TraesCS4B01G335100;TraesCS5A01G505000
GO:1901615	organic hydroxy compound metabolic process	516	51	0.0481393	0.240697	TraesCS1D01G073000;TraesCS5D01G069700;TraesCS7A01G225800;TraesCS6A01G177700;TraesCS6A01G331400;TraesCS6A01G240700;TraesCS6D01G039300;TraesCS5A01G182400;TraesCS7B01G346600;TraesCS3D01G308100;TraesCS5B01G065400;TraesCS3A01G355700;TraesCS7D01G435100;TraesCS4B01G068300;TraesCS4D01G096400;TraesCS7B01G372400;TraesCS7B01G347000;TraesCS5A01G177800;TraesCS5A01G058100;TraesCS1A01G215600;TraesCS2D01G392800;…
GO:0016412	serine O-acyltransferase activity	11	3	0.0484818	0.242409	TraesCS4B01G263300;TraesCS4D01G263500;TraesCS4A01G042700
GO:0009001	serine O-acetyltransferase activity	11	3	0.0484818	0.242409	TraesCS4B01G263300;TraesCS4D01G263500;TraesCS4A01G042700
GO:0010285	L,L-diaminopimelate aminotransferase activity	11	3	0.0484818	0.242409	TraesCS4B01G264500;TraesCS4D01G264500;TraesCS4A01G043800
GO:0055070	copper ion homeostasis	11	3	0.0484818	0.242409	TraesCS5A01G190400;TraesCS7D01G435100;TraesCS7B01G346600
GO:0019199	transmembrane receptor protein kinase activity	11	3	0.0484818	0.242409	TraesCS7D01G416900;TraesCS7A01G424700;TraesCS7B01G325300
GO:0009644	response to high light intensity	111	14	0.049785	0.248925	TraesCS4B01G142700;TraesCS7B01G259000;TraesCS7D01G146400;TraesCS7D01G353800;TraesCS3D01G324400;TraesCS6D01G257000;TraesCS7A01G369500;TraesCS1A01G205800;TraesCS6D01G239700;TraesCS1B01G219300;TraesCS3A01G299000;TraesCS4D01G141000;TraesCS6A01G258500;TraesCS4A01G174700

## Sheet: B. GO-Fg-Negtive
Gene Count:	3485
Background Gene Count:	77079
Ontology:	G:\Software\GOAnalyzer\Deployment\Data\gofiles\gene_ontology_edit.obo
Annotation:	G:\Software\GOAnalyzer\Deployment\Data\gofiles\\gene_association.UserDefined
Hierarchy:	All
Correction:	Benjamini FDR
Max Path Length From Leaf:	N/A
Min Path Length From Root:	3
GO ID	Description	Total Genes	Matched Gene Counts	P-Value	Corrected P-Value	Matched Genes
GO:0009507	chloroplast	2400	558	1.01455e-238	4.58069e-235	TraesCS3B01G014900;TraesCS7D01G292000;TraesCS5B01G484700;TraesCS5B01G249000;TraesCS6B01G454500;TraesCS5B01G175800;TraesCS6B01G191500;TraesCS5B01G228300;TraesCS2A01G249600;TraesCS5A01G165700;TraesCS6D01G344200;TraesCS5A01G378000;TraesCS1D01G210200;TraesCS4B01G238900;TraesCS3B01G398000;TraesCS4B01G213600;TraesCS2D01G014800;TraesCS4D01G147100;TraesCS7B01G240200;TraesCS6B01G249700;TraesCS2A01G262700;…
GO:0009536	plastid	2465	562	6.34214e-236	1.43142e-232	TraesCS3B01G014900;TraesCS7D01G292000;TraesCS5B01G484700;TraesCS5B01G249000;TraesCS6B01G454500;TraesCS5B01G175800;TraesCS6B01G191500;TraesCS5B01G228300;TraesCS2A01G249600;TraesCS5A01G165700;TraesCS6D01G344200;TraesCS5A01G378000;TraesCS1D01G210200;TraesCS4B01G238900;TraesCS3B01G398000;TraesCS4B01G213600;TraesCS2D01G014800;TraesCS4D01G147100;TraesCS7B01G240200;TraesCS6B01G249700;TraesCS2A01G262700;…
GO:0044464	cell part	16257	1469	5.68745e-182	8.55961e-179	TraesCS5B01G117800;TraesCS1D01G107300;TraesCS5B01G484700;TraesCS5A01G103100;TraesCS5B01G249000;TraesCS6B01G454500;TraesCS6A01G379900;TraesCS5B01G228300;TraesCS2A01G249600;TraesCS6D01G344200;TraesCS3D01G273800;TraesCS5D01G303200;TraesCS5B01G239200;TraesCS2D01G427900;TraesCS4B01G238900;TraesCS4B01G213600;TraesCS4D01G147100;TraesCS5A01G014400;TraesCS2B01G364900;TraesCS6B01G249700;TraesCS2D01G220800;…
GO:0044435	plastid part	1342	365	5.65797e-178	6.38219e-175	TraesCS4B01G252400;TraesCS4A01G125000;TraesCS1D01G411300;TraesCS3B01G014900;TraesCS5B01G484700;TraesCS5B01G249000;TraesCS6B01G454500;TraesCS7A01G351100;TraesCS5D01G388000;TraesCS5D01G219500;TraesCS2A01G249600;TraesCS6D01G344200;TraesCS5A01G513500;TraesCS5A01G378000;TraesCS1D01G210200;TraesCS4B01G213600;TraesCS2D01G014800;TraesCS1B01G472100;TraesCS5B01G227900;TraesCS7B01G240200;TraesCS6A01G418800;…
GO:0005622	intracellular	15312	1405	1.25585e-177	1.13403e-174	TraesCS5B01G117800;TraesCS1D01G107300;TraesCS5B01G484700;TraesCS5B01G249000;TraesCS6B01G454500;TraesCS5B01G228300;TraesCS2A01G249600;TraesCS6D01G344200;TraesCS3D01G273800;TraesCS5D01G303200;TraesCS5B01G239200;TraesCS2D01G427900;TraesCS4B01G238900;TraesCS4B01G213600;TraesCS4D01G147100;TraesCS5A01G014400;TraesCS2B01G364900;TraesCS6B01G249700;TraesCS2D01G220800;TraesCS4D01G174500;TraesCS7B01G104400;…
GO:0044424	intracellular part	14715	1369	3.79697e-177	2.85532e-174	TraesCS5B01G117800;TraesCS1D01G107300;TraesCS5B01G484700;TraesCS5B01G249000;TraesCS6B01G454500;TraesCS5B01G228300;TraesCS2A01G249600;TraesCS6D01G344200;TraesCS3D01G273800;TraesCS5D01G303200;TraesCS5B01G239200;TraesCS2D01G427900;TraesCS4B01G238900;TraesCS4B01G213600;TraesCS4D01G147100;TraesCS5A01G014400;TraesCS2B01G364900;TraesCS6B01G249700;TraesCS2D01G220800;TraesCS4D01G174500;TraesCS7B01G104400;…
GO:0044434	chloroplast part	1321	361	9.94247e-177	6.4129e-174	TraesCS4B01G252400;TraesCS4A01G125000;TraesCS1D01G411300;TraesCS3B01G014900;TraesCS5B01G484700;TraesCS5B01G249000;TraesCS6B01G454500;TraesCS7A01G351100;TraesCS5D01G388000;TraesCS5D01G219500;TraesCS2A01G249600;TraesCS6D01G344200;TraesCS5A01G513500;TraesCS5A01G378000;TraesCS1D01G210200;TraesCS4B01G213600;TraesCS2D01G014800;TraesCS1B01G472100;TraesCS5B01G227900;TraesCS7B01G240200;TraesCS6A01G418800;…
GO:0005737	cytoplasm	8767	986	4.42169e-173	2.49383e-170	TraesCS5B01G117800;TraesCS1D01G107300;TraesCS5B01G484700;TraesCS5B01G249000;TraesCS6B01G454500;TraesCS5B01G228300;TraesCS2A01G249600;TraesCS6D01G344200;TraesCS5B01G239200;TraesCS4B01G238900;TraesCS4B01G213600;TraesCS4D01G147100;TraesCS5A01G014400;TraesCS6B01G249700;TraesCS4D01G174500;TraesCS7B01G104400;TraesCS7A01G190700;TraesCS6A01G000900;TraesCS5B01G094600;TraesCS5B01G324800;TraesCS5D01G429200;…
GO:0044444	cytoplasmic part	7648	883	1.63245e-159	8.1786e-157	TraesCS5B01G117800;TraesCS1D01G107300;TraesCS5B01G484700;TraesCS5B01G249000;TraesCS6B01G454500;TraesCS5B01G228300;TraesCS2A01G249600;TraesCS6D01G344200;TraesCS5B01G239200;TraesCS4B01G238900;TraesCS4B01G213600;TraesCS4D01G147100;TraesCS5A01G014400;TraesCS6B01G249700;TraesCS4D01G174500;TraesCS7B01G104400;TraesCS7A01G190700;TraesCS6A01G000900;TraesCS5B01G324800;TraesCS2D01G233900;TraesCS3B01G219700;…
GO:0044446	intracellular organelle part	5191	684	7.26765e-149	3.27771e-146	TraesCS3B01G014900;TraesCS1D01G107300;TraesCS5B01G484700;TraesCS5B01G249000;TraesCS6B01G454500;TraesCS2A01G249600;TraesCS6D01G344200;TraesCS2A01G400900;TraesCS3D01G273800;TraesCS5A01G378000;TraesCS5B01G239200;TraesCS1D01G210200;TraesCS2D01G427900;TraesCS4B01G213600;TraesCS2D01G014800;TraesCS1D01G051300;TraesCS7B01G240200;TraesCS2B01G364900;TraesCS6B01G249700;TraesCS7D01G293100;TraesCS4A01G065400;…
GO:0044422	organelle part	5201	684	2.0049e-148	8.22009e-146	TraesCS3B01G014900;TraesCS1D01G107300;TraesCS5B01G484700;TraesCS5B01G249000;TraesCS6B01G454500;TraesCS2A01G249600;TraesCS6D01G344200;TraesCS2A01G400900;TraesCS3D01G273800;TraesCS5A01G378000;TraesCS5B01G239200;TraesCS1D01G210200;TraesCS2D01G427900;TraesCS4B01G213600;TraesCS2D01G014800;TraesCS1D01G051300;TraesCS7B01G240200;TraesCS2B01G364900;TraesCS6B01G249700;TraesCS7D01G293100;TraesCS4A01G065400;…
GO:0043229	intracellular organelle	11998	1143	2.33803e-148	8.79101e-146	TraesCS1D01G107300;TraesCS5B01G484700;TraesCS5B01G249000;TraesCS6B01G454500;TraesCS5B01G228300;TraesCS2A01G249600;TraesCS6D01G344200;TraesCS3D01G273800;TraesCS5D01G303200;TraesCS5B01G239200;TraesCS2D01G427900;TraesCS4B01G238900;TraesCS4B01G213600;TraesCS4D01G147100;TraesCS2B01G364900;TraesCS6B01G249700;TraesCS4D01G174500;TraesCS7A01G190700;TraesCS6A01G000900;TraesCS5B01G094600;TraesCS5B01G324800;…
GO:0019682	glyceraldehyde-3-phosphate metabolic process	421	178	1.78074e-123	6.17917e-121	TraesCS3D01G426300;TraesCS4A01G125000;TraesCS5B01G484700;TraesCS2A01G234900;TraesCS5A01G092400;TraesCS2B01G271300;TraesCS7D01G338600;TraesCS5D01G219500;TraesCS3D01G436100;TraesCS5D01G481500;TraesCS5A01G513500;TraesCS1D01G210200;TraesCS4B01G213600;TraesCS2A01G058700;TraesCS6B01G159200;TraesCS2B01G528300;TraesCS6A01G143300;TraesCS6D01G122800;TraesCS5A01G119300;TraesCS4D01G021400;TraesCS4D01G214300;…
GO:0043231	intracellular membrane-bounded organelle	10073	965	2.57989e-122	8.30724e-120	TraesCS5B01G484700;TraesCS5B01G249000;TraesCS6B01G454500;TraesCS5B01G228300;TraesCS2A01G249600;TraesCS6D01G344200;TraesCS3D01G273800;TraesCS5D01G303200;TraesCS2D01G427900;TraesCS4B01G238900;TraesCS4B01G213600;TraesCS4D01G147100;TraesCS2B01G364900;TraesCS6B01G249700;TraesCS4D01G174500;TraesCS7A01G190700;TraesCS6A01G000900;TraesCS5B01G094600;TraesCS5B01G324800;TraesCS5D01G429200;TraesCS2D01G233900;…
GO:0043227	membrane-bounded organelle	10194	972	4.47988e-122	1.34844e-119	TraesCS5B01G484700;TraesCS5B01G249000;TraesCS6B01G454500;TraesCS5B01G228300;TraesCS2A01G249600;TraesCS6D01G344200;TraesCS3D01G273800;TraesCS5D01G303200;TraesCS5B01G239200;TraesCS2D01G427900;TraesCS4B01G238900;TraesCS4B01G213600;TraesCS4D01G147100;TraesCS2B01G364900;TraesCS6B01G249700;TraesCS4D01G174500;TraesCS7A01G190700;TraesCS6A01G000900;TraesCS5B01G094600;TraesCS5B01G324800;TraesCS5D01G429200;…
GO:0009532	plastid stroma	702	220	1.71398e-120	4.83343e-118	TraesCS4B01G252400;TraesCS4A01G125000;TraesCS5B01G484700;TraesCS5B01G249000;TraesCS7A01G351100;TraesCS5D01G219500;TraesCS2A01G249600;TraesCS6D01G344200;TraesCS5A01G513500;TraesCS4B01G213600;TraesCS2D01G014800;TraesCS1B01G472100;TraesCS5B01G227900;TraesCS6B01G249700;TraesCS4A01G065400;TraesCS5D01G532100;TraesCS7A01G190700;TraesCS6A01G000900;TraesCS4D01G135000;TraesCS5B01G324800;TraesCS6A01G133100;…
GO:0009570	chloroplast stroma	684	213	5.05503e-116	1.33958e-113	TraesCS4B01G252400;TraesCS4A01G125000;TraesCS5B01G484700;TraesCS5B01G249000;TraesCS7A01G351100;TraesCS5D01G219500;TraesCS2A01G249600;TraesCS6D01G344200;TraesCS5A01G513500;TraesCS4B01G213600;TraesCS2D01G014800;TraesCS1B01G472100;TraesCS5B01G227900;TraesCS6B01G249700;TraesCS4A01G065400;TraesCS5D01G532100;TraesCS7A01G190700;TraesCS6A01G000900;TraesCS4D01G135000;TraesCS5B01G324800;TraesCS6A01G133100;…
GO:0016043	cellular component organization	3824	519	1.3165e-115	3.29124e-113	TraesCS3B01G014900;TraesCS1D01G107300;TraesCS5B01G484700;TraesCS5A01G103100;TraesCS5B01G249000;TraesCS6B01G454500;TraesCS6B01G418400;TraesCS1A01G256800;TraesCS2A01G400900;TraesCS3D01G273800;TraesCS2B01G152100;TraesCS2D01G427900;TraesCS2D01G014800;TraesCS6B01G295700;TraesCS4D01G153900;TraesCS4D01G147100;TraesCS7B01G240200;TraesCS5D01G532100;TraesCS7A01G190700;TraesCS1D01G376900;TraesCS5B01G094600;…
GO:0006081	cellular aldehyde metabolic process	549	188	9.72744e-111	2.3054e-108	TraesCS3D01G426300;TraesCS4A01G125000;TraesCS5B01G484700;TraesCS2A01G234900;TraesCS5A01G092400;TraesCS2B01G271300;TraesCS7D01G338600;TraesCS1D01G401900;TraesCS5D01G219500;TraesCS3D01G436100;TraesCS5D01G481500;TraesCS5D01G099800;TraesCS5A01G513500;TraesCS1D01G210200;TraesCS4B01G213600;TraesCS2A01G058700;TraesCS6B01G159200;TraesCS2B01G528300;TraesCS6A01G143300;TraesCS6D01G122800;TraesCS5A01G119300;…
GO:1901576	organic substance biosynthetic process	8234	817	8.99121e-109	2.02302e-106	TraesCS5B01G117800;TraesCS5B01G484700;TraesCS7D01G294300;TraesCS6D01G344200;TraesCS1A01G369600;TraesCS4B01G213600;TraesCS2B01G530100;TraesCS4D01G147100;TraesCS7B01G382800;TraesCS5B01G094600;TraesCS5D01G056900;TraesCS5B01G324800;TraesCS5D01G429200;TraesCS3B01G219700;TraesCS5B01G255700;TraesCS7B01G113100;TraesCS4A01G286700;TraesCS1A01G130700;TraesCS7B01G411000;TraesCS5A01G336500;TraesCS4B01G347000;…
GO:0009941	chloroplast envelope	576	188	1.74143e-106	3.74407e-104	TraesCS2A01G517900;TraesCS3D01G426300;TraesCS7D01G227300;TraesCS5B01G484700;TraesCS5B01G249000;TraesCS7A01G351100;TraesCS5D01G388000;TraesCS5A01G092400;TraesCS7D01G072100;TraesCS4B01G168300;TraesCS6B01G470700;TraesCS5D01G219500;TraesCS5D01G481500;TraesCS6D01G344200;TraesCS4B01G286700;TraesCS2D01G492600;TraesCS3D01G359500;TraesCS5A01G513500;TraesCS5A01G378000;TraesCS1D01G210200;TraesCS1B01G472100;…
GO:0019288	isopentenyl diphosphate biosynthetic process, methylerythritol 4-phosphate pathway	271	135	1.05225e-105	2.15712e-103	TraesCS3D01G426300;TraesCS4A01G125000;TraesCS5A01G092400;TraesCS2B01G271300;TraesCS7D01G338600;TraesCS5D01G219500;TraesCS3D01G436100;TraesCS5D01G481500;TraesCS5A01G513500;TraesCS1D01G210200;TraesCS4B01G213600;TraesCS2A01G058700;TraesCS6B01G159200;TraesCS6A01G143300;TraesCS6D01G122800;TraesCS5A01G119300;TraesCS4D01G021400;TraesCS4D01G214300;TraesCS4A01G052600;TraesCS1A01G376400;TraesCS5B01G102600;…
GO:0009526	plastid envelope	590	189	2.09112e-105	4.0986e-103	TraesCS2A01G517900;TraesCS3D01G426300;TraesCS7D01G227300;TraesCS5B01G484700;TraesCS5B01G249000;TraesCS7A01G351100;TraesCS5D01G388000;TraesCS5A01G092400;TraesCS7D01G072100;TraesCS4B01G168300;TraesCS6B01G470700;TraesCS5D01G219500;TraesCS5D01G481500;TraesCS6D01G344200;TraesCS4B01G286700;TraesCS2D01G492600;TraesCS3D01G359500;TraesCS5A01G513500;TraesCS5A01G378000;TraesCS1D01G210200;TraesCS1B01G472100;…
GO:0046490	isopentenyl diphosphate metabolic process	281	135	5.49557e-103	9.89203e-101	TraesCS3D01G426300;TraesCS4A01G125000;TraesCS5A01G092400;TraesCS2B01G271300;TraesCS7D01G338600;TraesCS5D01G219500;TraesCS3D01G436100;TraesCS5D01G481500;TraesCS5A01G513500;TraesCS1D01G210200;TraesCS4B01G213600;TraesCS2A01G058700;TraesCS6B01G159200;TraesCS6A01G143300;TraesCS6D01G122800;TraesCS5A01G119300;TraesCS4D01G021400;TraesCS4D01G214300;TraesCS4A01G052600;TraesCS1A01G376400;TraesCS5B01G102600;…
GO:0009240	isopentenyl diphosphate biosynthetic process	281	135	5.49557e-103	1.03317e-100	TraesCS3D01G426300;TraesCS4A01G125000;TraesCS5A01G092400;TraesCS2B01G271300;TraesCS7D01G338600;TraesCS5D01G219500;TraesCS3D01G436100;TraesCS5D01G481500;TraesCS5A01G513500;TraesCS1D01G210200;TraesCS4B01G213600;TraesCS2A01G058700;TraesCS6B01G159200;TraesCS6A01G143300;TraesCS6D01G122800;TraesCS5A01G119300;TraesCS4D01G021400;TraesCS4D01G214300;TraesCS4A01G052600;TraesCS1A01G376400;TraesCS5B01G102600;…
GO:0006996	organelle organization	2530	390	1.16819e-102	2.02097e-100	TraesCS1D01G107300;TraesCS5B01G484700;TraesCS5A01G103100;TraesCS5B01G249000;TraesCS1A01G256800;TraesCS3D01G273800;TraesCS2B01G152100;TraesCS2D01G427900;TraesCS2D01G014800;TraesCS6B01G295700;TraesCS4D01G153900;TraesCS4D01G147100;TraesCS7B01G240200;TraesCS5D01G532100;TraesCS7A01G190700;TraesCS5B01G094600;TraesCS3B01G242700;TraesCS5B01G324800;TraesCS5D01G429200;TraesCS5A01G166800;TraesCS3B01G219700;…
GO:0009058	biosynthetic process	8741	835	1.30616e-102	2.18129e-100	TraesCS5B01G117800;TraesCS5B01G484700;TraesCS7D01G294300;TraesCS5A01G059300;TraesCS6D01G344200;TraesCS1A01G369600;TraesCS4B01G213600;TraesCS2B01G530100;TraesCS4D01G147100;TraesCS7B01G382800;TraesCS5B01G094600;TraesCS5D01G056900;TraesCS5B01G324800;TraesCS5D01G429200;TraesCS3B01G219700;TraesCS5B01G255700;TraesCS7B01G113100;TraesCS4A01G286700;TraesCS1A01G130700;TraesCS7B01G411000;TraesCS5A01G336500;…
GO:0015979	photosynthesis	834	217	6.971e-101	1.12233e-98	TraesCS4A01G125000;TraesCS1D01G411300;TraesCS3B01G014900;TraesCS5B01G484700;TraesCS6B01G454500;TraesCS6B01G191500;TraesCS7A01G238400;TraesCS2A01G247300;TraesCS2D01G209900;TraesCS5A01G165700;TraesCS6B01G159200;TraesCS5B01G227900;TraesCS2D01G220800;TraesCS7D01G276300;TraesCS2B01G234500;TraesCS2D01G417300;TraesCS4D01G135000;TraesCS5B01G496000;TraesCS2D01G065600;TraesCS5B01G324800;TraesCS5B01G171200;…
GO:0031984	organelle subcompartment	654	193	2.10023e-100	3.25535e-98	TraesCS1D01G411300;TraesCS3B01G014900;TraesCS6B01G454500;TraesCS5D01G388000;TraesCS5D01G219500;TraesCS2A01G400900;TraesCS5A01G378000;TraesCS4B01G213600;TraesCS1B01G472100;TraesCS5B01G227900;TraesCS7B01G240200;TraesCS7D01G293100;TraesCS2B01G234500;TraesCS4D01G135000;TraesCS5B01G171200;TraesCS3B01G219700;TraesCS7A01G294200;TraesCS7D01G549100;TraesCS5B01G381600;TraesCS3A01G210000;TraesCS3B01G362500;…
GO:0009657	plastid organization	444	160	3.25191e-98	4.87786e-96	TraesCS3D01G426300;TraesCS7A01G223300;TraesCS4A01G125000;TraesCS5B01G484700;TraesCS5B01G249000;TraesCS7A01G351100;TraesCS7D01G072100;TraesCS2B01G271300;TraesCS7D01G338600;TraesCS5D01G219500;TraesCS5D01G412600;TraesCS3D01G436100;TraesCS5D01G162400;TraesCS2A01G058700;TraesCS2D01G014800;TraesCS6B01G159200;TraesCS5D01G530200;TraesCS4D01G147100;TraesCS5A01G119300;TraesCS5D01G366500;TraesCS7B01G240200;…
GO:0009579	thylakoid	1139	249	9.16266e-98	1.32859e-95	TraesCS4A01G125000;TraesCS1D01G411300;TraesCS3B01G014900;TraesCS6B01G454500;TraesCS5D01G388000;TraesCS6B01G191500;TraesCS5D01G219500;TraesCS7A01G238400;TraesCS2A01G247300;TraesCS2A01G249600;TraesCS5A01G378000;TraesCS4B01G213600;TraesCS1B01G472100;TraesCS5B01G227900;TraesCS7B01G240200;TraesCS6B01G249700;TraesCS7D01G293100;TraesCS2D01G220800;TraesCS4D01G174500;TraesCS7D01G276300;TraesCS2B01G234500;…
GO:0044249	cellular biosynthetic process	8055	779	2.00439e-97	2.8262e-95	TraesCS5B01G117800;TraesCS5B01G484700;TraesCS7D01G294300;TraesCS6D01G344200;TraesCS1A01G369600;TraesCS4B01G213600;TraesCS2B01G530100;TraesCS4D01G147100;TraesCS7B01G382800;TraesCS5B01G094600;TraesCS5D01G056900;TraesCS5B01G324800;TraesCS5D01G429200;TraesCS3B01G219700;TraesCS7B01G113100;TraesCS4A01G286700;TraesCS1A01G130700;TraesCS7B01G411000;TraesCS5A01G336500;TraesCS4B01G347000;TraesCS5D01G026000;…
GO:0042651	thylakoid membrane	493	166	1.72834e-96	2.35055e-94	TraesCS3D01G426300;TraesCS7D01G227300;TraesCS1D01G411300;TraesCS3B01G014900;TraesCS6B01G454500;TraesCS5D01G388000;TraesCS4A01G310600;TraesCS5D01G219500;TraesCS5D01G412600;TraesCS2B01G240000;TraesCS3D01G436100;TraesCS2A01G247300;TraesCS4A01G226900;TraesCS5A01G378000;TraesCS4B01G213600;TraesCS2A01G058700;TraesCS3B01G441000;TraesCS2B01G528300;TraesCS5B01G227900;TraesCS5D01G530200;TraesCS7B01G240200;…
GO:0031976	plastid thylakoid	504	167	8.35004e-96	1.10221e-93	TraesCS3D01G426300;TraesCS7D01G227300;TraesCS1D01G411300;TraesCS3B01G014900;TraesCS6B01G454500;TraesCS5D01G388000;TraesCS7D01G072100;TraesCS5D01G219500;TraesCS5D01G412600;TraesCS3D01G436100;TraesCS4A01G226900;TraesCS5A01G378000;TraesCS4B01G213600;TraesCS2A01G058700;TraesCS1B01G472100;TraesCS3B01G441000;TraesCS2B01G528300;TraesCS5B01G227900;TraesCS5D01G530200;TraesCS7B01G240200;TraesCS7D01G293100;…
GO:0055035	plastid thylakoid membrane	402	150	1.15346e-94	1.44182e-92	TraesCS3D01G426300;TraesCS7D01G227300;TraesCS1D01G411300;TraesCS3B01G014900;TraesCS6B01G454500;TraesCS5D01G388000;TraesCS5D01G219500;TraesCS5D01G412600;TraesCS3D01G436100;TraesCS4A01G226900;TraesCS5A01G378000;TraesCS4B01G213600;TraesCS2A01G058700;TraesCS3B01G441000;TraesCS2B01G528300;TraesCS5B01G227900;TraesCS5D01G530200;TraesCS7B01G240200;TraesCS7D01G293100;TraesCS4D01G214300;TraesCS2B01G234500;…
GO:0009535	chloroplast thylakoid membrane	402	150	1.15346e-94	1.48796e-92	TraesCS3D01G426300;TraesCS7D01G227300;TraesCS1D01G411300;TraesCS3B01G014900;TraesCS6B01G454500;TraesCS5D01G388000;TraesCS5D01G219500;TraesCS5D01G412600;TraesCS3D01G436100;TraesCS4A01G226900;TraesCS5A01G378000;TraesCS4B01G213600;TraesCS2A01G058700;TraesCS3B01G441000;TraesCS2B01G528300;TraesCS5B01G227900;TraesCS5D01G530200;TraesCS7B01G240200;TraesCS7D01G293100;TraesCS4D01G214300;TraesCS2B01G234500;…
GO:0008299	isoprenoid biosynthetic process	498	165	1.17146e-94	1.42918e-92	TraesCS3D01G426300;TraesCS4A01G125000;TraesCS5A01G092400;TraesCS2B01G271300;TraesCS7D01G338600;TraesCS5D01G219500;TraesCS3D01G436100;TraesCS5D01G481500;TraesCS5A01G513500;TraesCS1A01G420900;TraesCS1D01G210200;TraesCS4B01G213600;TraesCS2A01G058700;TraesCS6B01G159200;TraesCS6A01G143300;TraesCS2B01G530100;TraesCS6D01G122800;TraesCS4D01G147100;TraesCS5A01G119300;TraesCS4D01G021400;TraesCS4D01G214300;…
GO:0006720	isoprenoid metabolic process	512	166	1.51322e-93	1.7856e-91	TraesCS3D01G426300;TraesCS4A01G125000;TraesCS5A01G092400;TraesCS2B01G271300;TraesCS7D01G338600;TraesCS5D01G219500;TraesCS3D01G436100;TraesCS5D01G481500;TraesCS5A01G513500;TraesCS1A01G420900;TraesCS1D01G210200;TraesCS4B01G213600;TraesCS2A01G058700;TraesCS6B01G159200;TraesCS6A01G143300;TraesCS2B01G530100;TraesCS6D01G122800;TraesCS4D01G147100;TraesCS5A01G119300;TraesCS4D01G021400;TraesCS4D01G214300;…
GO:0044237	cellular metabolic process	21432	1516	9.36115e-92	1.07653e-89	TraesCS6D01G016900;TraesCS5B01G117800;TraesCS5B01G484700;TraesCS7D01G294300;TraesCS6B01G454500;TraesCS1D01G449000;TraesCS7A01G175300;TraesCS6D01G344200;TraesCS3D01G273800;TraesCS1A01G369600;TraesCS4B01G213600;TraesCS3B01G206600;TraesCS2B01G530100;TraesCS3B01G193200;TraesCS4D01G147100;TraesCS5A01G014400;TraesCS5B01G412400;TraesCS2D01G220800;TraesCS7D01G056800;TraesCS2D01G394900;TraesCS7A01G541200;…
GO:0044281	small molecule metabolic process	4432	517	5.31861e-90	5.95684e-88	TraesCS5B01G484700;TraesCS2A01G246200;TraesCS6D01G344200;TraesCS1D01G210200;TraesCS7D01G121200;TraesCS4B01G213600;TraesCS2D01G014800;TraesCS4D01G153900;TraesCS5A01G014400;TraesCS2A01G262700;TraesCS1A01G355200;TraesCS5D01G181600;TraesCS7B01G104400;TraesCS4D01G135000;TraesCS5B01G324800;TraesCS5D01G429200;TraesCS6A01G133100;TraesCS5B01G171200;TraesCS2D01G233900;TraesCS7B01G113100;TraesCS3A01G205100;…
GO:0006090	pyruvate metabolic process	538	166	9.35104e-90	1.02861e-87	TraesCS3D01G426300;TraesCS6D01G121300;TraesCS4A01G125000;TraesCS5A01G092400;TraesCS2B01G271300;TraesCS7D01G338600;TraesCS5D01G219500;TraesCS5A01G108000;TraesCS3D01G436100;TraesCS5D01G481500;TraesCS5A01G513500;TraesCS1D01G210200;TraesCS4B01G213600;TraesCS2A01G058700;TraesCS6B01G159200;TraesCS2B01G528300;TraesCS6A01G143300;TraesCS6D01G122800;TraesCS5A01G014400;TraesCS5A01G119300;TraesCS4D01G021400;…
GO:0071704	organic substance metabolic process	24369	1644	1.20185e-85	1.28598e-83	TraesCS5B01G484700;TraesCS7D01G294300;TraesCS6B01G454500;TraesCS1D01G449000;TraesCS6D01G344200;TraesCS3B01G206600;TraesCS2B01G530100;TraesCS3B01G193200;TraesCS4D01G147100;TraesCS7D01G056800;TraesCS1A01G355200;TraesCS7B01G382800;TraesCS7B01G104400;TraesCS7A01G190700;TraesCS5B01G265500;TraesCS3B01G242700;TraesCS1D01G259600;TraesCS5B01G324800;TraesCS5D01G429200;TraesCS2D01G233900;TraesCS5B01G255700;…
GO:0034641	cellular nitrogen compound metabolic process	8745	792	3.27627e-85	3.44009e-83	TraesCS5B01G484700;TraesCS1D01G449000;TraesCS4B01G213600;TraesCS4D01G147100;TraesCS5A01G014400;TraesCS1A01G355200;TraesCS7B01G382800;TraesCS7B01G104400;TraesCS5B01G094600;TraesCS3B01G242700;TraesCS5B01G324800;TraesCS5D01G429200;TraesCS2D01G233900;TraesCS3B01G219700;TraesCS2A01G171900;TraesCS4A01G286700;TraesCS1A01G130700;TraesCS7B01G411000;TraesCS5A01G336500;TraesCS4B01G347000;TraesCS5D01G026000;…
GO:0046483	heterocycle metabolic process	7301	701	3.90698e-85	3.98512e-83	TraesCS2B01G260800;TraesCS7D01G292000;TraesCS5B01G484700;TraesCS1D01G449000;TraesCS2A01G246200;TraesCS1D01G210200;TraesCS4A01G226500;TraesCS4A01G432400;TraesCS1B01G146200;TraesCS2D01G014800;TraesCS6B01G295700;TraesCS7D01G467500;TraesCS2A01G409700;TraesCS4D01G153900;TraesCS4D01G147100;TraesCS5A01G014400;TraesCS2A01G262700;TraesCS5B01G057300;TraesCS4A01G065400;TraesCS2D01G136200;TraesCS1A01G355200;…
GO:1901135	carbohydrate derivative metabolic process	1996	315	4.6963e-85	4.6963e-83	TraesCS6D01G121300;TraesCS4A01G125000;TraesCS5B01G484700;TraesCS2A01G234900;TraesCS1B01G049300;TraesCS5D01G219500;TraesCS5A01G108000;TraesCS5A01G272400;TraesCS5A01G513500;TraesCS1D01G210200;TraesCS4B01G213600;TraesCS2D01G014800;TraesCS6B01G159200;TraesCS5A01G014400;TraesCS1A01G355200;TraesCS7B01G104400;TraesCS6D01G204800;TraesCS5A01G467500;TraesCS5D01G056900;TraesCS5B01G324800;TraesCS6A01G133100;…
GO:0034357	photosynthetic membrane	823	195	6.08417e-83	5.96248e-81	TraesCS1D01G411300;TraesCS3B01G014900;TraesCS6B01G454500;TraesCS5D01G388000;TraesCS6B01G191500;TraesCS5D01G219500;TraesCS7A01G238400;TraesCS2A01G247300;TraesCS5A01G378000;TraesCS4B01G213600;TraesCS5B01G227900;TraesCS7B01G240200;TraesCS7D01G293100;TraesCS2D01G220800;TraesCS7D01G276300;TraesCS2B01G234500;TraesCS4D01G135000;TraesCS5B01G496000;TraesCS5B01G171200;TraesCS3B01G219700;TraesCS2A01G206200;…
GO:0031975	envelope	1073	222	3.09774e-82	2.97383e-80	TraesCS5B01G484700;TraesCS5B01G249000;TraesCS7A01G351100;TraesCS5D01G388000;TraesCS5D01G219500;TraesCS2A01G247300;TraesCS6D01G344200;TraesCS3D01G273800;TraesCS5A01G513500;TraesCS5A01G378000;TraesCS1D01G210200;TraesCS2D01G427900;TraesCS1B01G472100;TraesCS1D01G051300;TraesCS6B01G159200;TraesCS5B01G227900;TraesCS7B01G240200;TraesCS6A01G418800;TraesCS7D01G293100;TraesCS4A01G065400;TraesCS7A01G190700;…
GO:0006725	cellular aromatic compound metabolic process	7472	703	1.52557e-81	1.43404e-79	TraesCS2B01G260800;TraesCS7D01G292000;TraesCS5B01G484700;TraesCS1D01G449000;TraesCS2A01G246200;TraesCS1D01G210200;TraesCS4A01G226500;TraesCS4A01G432400;TraesCS7D01G121200;TraesCS1B01G146200;TraesCS2D01G014800;TraesCS6B01G295700;TraesCS7D01G467500;TraesCS2A01G409700;TraesCS4D01G153900;TraesCS4D01G147100;TraesCS5A01G014400;TraesCS2A01G262700;TraesCS5B01G057300;TraesCS4A01G065400;TraesCS2D01G136200;…
GO:0031967	organelle envelope	1067	220	3.4018e-81	3.12966e-79	TraesCS5B01G484700;TraesCS5B01G249000;TraesCS7A01G351100;TraesCS5D01G388000;TraesCS5D01G219500;TraesCS6D01G344200;TraesCS3D01G273800;TraesCS5A01G513500;TraesCS5A01G378000;TraesCS1D01G210200;TraesCS2D01G427900;TraesCS1B01G472100;TraesCS1D01G051300;TraesCS6B01G159200;TraesCS5B01G227900;TraesCS7B01G240200;TraesCS6A01G418800;TraesCS7D01G293100;TraesCS4A01G065400;TraesCS7A01G190700;TraesCS2B01G234500;…
GO:0006139	nucleobase-containing compound metabolic process	6635	647	1.24019e-80	1.11617e-78	TraesCS2B01G260800;TraesCS7D01G292000;TraesCS5B01G484700;TraesCS1D01G449000;TraesCS2A01G246200;TraesCS1D01G210200;TraesCS4A01G226500;TraesCS4A01G432400;TraesCS1B01G146200;TraesCS2D01G014800;TraesCS6B01G295700;TraesCS4D01G153900;TraesCS4D01G147100;TraesCS5A01G014400;TraesCS2A01G262700;TraesCS5B01G057300;TraesCS4A01G065400;TraesCS1A01G355200;TraesCS1A01G324800;TraesCS5D01G532100;TraesCS7B01G104400;…
GO:1901360	organic cyclic compound metabolic process	7671	713	1.59668e-80	1.40508e-78	TraesCS2B01G260800;TraesCS7D01G292000;TraesCS5B01G484700;TraesCS1D01G449000;TraesCS2A01G246200;TraesCS1D01G210200;TraesCS4A01G226500;TraesCS4A01G432400;TraesCS7D01G121200;TraesCS1B01G146200;TraesCS2D01G014800;TraesCS6B01G295700;TraesCS7D01G467500;TraesCS2A01G409700;TraesCS4D01G153900;TraesCS4D01G147100;TraesCS5A01G014400;TraesCS2A01G262700;TraesCS5B01G057300;TraesCS4A01G065400;TraesCS2D01G136200;…
GO:0007017	microtubule-based process	452	144	4.55202e-80	3.91474e-78	TraesCS7A01G466600;TraesCS2D01G213200;TraesCS1B01G259800;TraesCS3A01G264600;TraesCS1B01G261600;TraesCS5B01G222600;TraesCS3B01G207300;TraesCS1D01G107300;TraesCS2D01G479900;TraesCS2B01G514800;TraesCS4A01G257800;TraesCS5A01G032500;TraesCS1B01G049300;TraesCS1D01G222700;TraesCS4A01G375000;TraesCS7D01G261100;TraesCS1A01G256800;TraesCS2D01G427900;TraesCS4B01G230500;TraesCS6B01G169300;TraesCS1D01G265200;…
GO:0019684	photosynthesis, light reaction	462	145	1.28e-79	1.088e-77	TraesCS3D01G426300;TraesCS4A01G125000;TraesCS7D01G227300;TraesCS1D01G411300;TraesCS3B01G014900;TraesCS5B01G484700;TraesCS6B01G454500;TraesCS7D01G338600;TraesCS6B01G191500;TraesCS5D01G412600;TraesCS7A01G238400;TraesCS2D01G209900;TraesCS4A01G226900;TraesCS2A01G058700;TraesCS7A01G276400;TraesCS5B01G227900;TraesCS6A01G143300;TraesCS7D01G276300;TraesCS4D01G135000;TraesCS5B01G322900;TraesCS3A01G381000;…
GO:0044436	thylakoid part	896	197	9.21815e-78	7.65107e-76	TraesCS1D01G411300;TraesCS3B01G014900;TraesCS6B01G454500;TraesCS5D01G388000;TraesCS6B01G191500;TraesCS5D01G219500;TraesCS7A01G238400;TraesCS2A01G247300;TraesCS5A01G378000;TraesCS4B01G213600;TraesCS5B01G227900;TraesCS7B01G240200;TraesCS7D01G293100;TraesCS2D01G220800;TraesCS7D01G276300;TraesCS2B01G234500;TraesCS4D01G135000;TraesCS5B01G496000;TraesCS5B01G171200;TraesCS3B01G219700;TraesCS2A01G206200;…
GO:0044238	primary metabolic process	23288	1556	1.36402e-75	1.1185e-73	TraesCS5B01G484700;TraesCS7D01G294300;TraesCS6B01G454500;TraesCS1D01G449000;TraesCS6D01G344200;TraesCS3B01G206600;TraesCS2B01G530100;TraesCS3B01G193200;TraesCS4D01G147100;TraesCS7D01G056800;TraesCS1A01G355200;TraesCS7B01G104400;TraesCS7A01G190700;TraesCS5B01G265500;TraesCS3B01G242700;TraesCS1D01G259600;TraesCS5B01G324800;TraesCS5D01G429200;TraesCS2D01G233900;TraesCS5B01G255700;TraesCS4B01G323000;…
GO:0008654	phospholipid biosynthetic process	531	150	3.19762e-75	2.55809e-73	TraesCS3D01G426300;TraesCS4A01G125000;TraesCS5A01G092400;TraesCS2B01G271300;TraesCS7D01G338600;TraesCS5D01G219500;TraesCS3D01G436100;TraesCS5D01G481500;TraesCS4B01G286700;TraesCS5A01G513500;TraesCS1A01G369600;TraesCS1D01G210200;TraesCS4B01G213600;TraesCS2A01G058700;TraesCS6B01G159200;TraesCS6A01G143300;TraesCS4D01G153900;TraesCS6D01G122800;TraesCS5A01G119300;TraesCS5A01G123800;TraesCS4D01G021400;…
GO:0019637	organophosphate metabolic process	2012	294	1.97654e-71	1.56147e-69	TraesCS6D01G121300;TraesCS4A01G125000;TraesCS5B01G484700;TraesCS2A01G234900;TraesCS5D01G219500;TraesCS5A01G108000;TraesCS5A01G513500;TraesCS1A01G369600;TraesCS1D01G210200;TraesCS4B01G213600;TraesCS2D01G014800;TraesCS6B01G159200;TraesCS4D01G153900;TraesCS5A01G014400;TraesCS1A01G355200;TraesCS7B01G104400;TraesCS5A01G467500;TraesCS5D01G517600;TraesCS5B01G324800;TraesCS6A01G133100;TraesCS5B01G171200;…
GO:0009658	chloroplast organization	304	113	2.45856e-71	1.89309e-69	TraesCS3D01G426300;TraesCS7A01G223300;TraesCS4A01G125000;TraesCS5B01G484700;TraesCS5B01G249000;TraesCS7D01G072100;TraesCS5D01G219500;TraesCS5D01G162400;TraesCS2A01G058700;TraesCS2D01G014800;TraesCS6B01G159200;TraesCS4D01G147100;TraesCS5D01G366500;TraesCS4B01G220400;TraesCS1A01G376400;TraesCS2D01G417300;TraesCS5B01G102600;TraesCS5B01G324800;TraesCS3B01G219700;TraesCS2B01G004000;TraesCS6B01G315800;…
GO:0006082	organic acid metabolic process	2904	365	5.78259e-71	4.39477e-69	TraesCS6D01G121300;TraesCS4B01G252400;TraesCS4A01G125000;TraesCS2B01G307300;TraesCS2A01G246200;TraesCS5D01G219500;TraesCS5A01G108000;TraesCS6D01G344200;TraesCS1D01G101200;TraesCS5A01G513500;TraesCS1D01G210200;TraesCS5B01G141000;TraesCS7D01G121200;TraesCS4B01G213600;TraesCS6B01G159200;TraesCS5B01G227900;TraesCS4D01G153900;TraesCS5A01G014400;TraesCS4B01G226100;TraesCS2A01G262700;TraesCS3A01G181600;…
GO:0043436	oxoacid metabolic process	2895	364	8.32936e-71	6.24702e-69	TraesCS6D01G121300;TraesCS4B01G252400;TraesCS4A01G125000;TraesCS2B01G307300;TraesCS2A01G246200;TraesCS5D01G219500;TraesCS5A01G108000;TraesCS6D01G344200;TraesCS1D01G101200;TraesCS5A01G513500;TraesCS1D01G210200;TraesCS5B01G141000;TraesCS7D01G121200;TraesCS4B01G213600;TraesCS6B01G159200;TraesCS5B01G227900;TraesCS4D01G153900;TraesCS5A01G014400;TraesCS4B01G226100;TraesCS2A01G262700;TraesCS3A01G181600;…
GO:0019752	carboxylic acid metabolic process	2833	359	1.07437e-70	7.95035e-69	TraesCS6D01G121300;TraesCS4B01G252400;TraesCS4A01G125000;TraesCS2B01G307300;TraesCS2A01G246200;TraesCS5D01G219500;TraesCS5A01G108000;TraesCS6D01G344200;TraesCS1D01G101200;TraesCS5A01G513500;TraesCS1D01G210200;TraesCS5B01G141000;TraesCS7D01G121200;TraesCS4B01G213600;TraesCS6B01G159200;TraesCS5B01G227900;TraesCS4D01G153900;TraesCS5A01G014400;TraesCS4B01G226100;TraesCS2A01G262700;TraesCS3A01G181600;…
GO:0006091	generation of precursor metabolites and energy	1010	200	1.15533e-70	8.31837e-69	TraesCS6D01G121300;TraesCS4A01G125000;TraesCS1D01G411300;TraesCS3B01G014900;TraesCS5B01G484700;TraesCS6B01G454500;TraesCS5B01G175800;TraesCS6B01G191500;TraesCS5D01G219500;TraesCS5A01G108000;TraesCS7A01G238400;TraesCS2D01G209900;TraesCS5B01G227900;TraesCS5A01G014400;TraesCS7D01G276300;TraesCS1A01G355200;TraesCS7B01G104400;TraesCS4D01G135000;TraesCS5B01G324800;TraesCS5B01G171200;TraesCS2D01G233900;…
GO:0051186	cofactor metabolic process	1522	248	1.34387e-69	9.5415e-68	TraesCS6D01G121300;TraesCS4A01G125000;TraesCS5B01G484700;TraesCS2B01G307300;TraesCS2A01G234900;TraesCS5D01G219500;TraesCS5A01G108000;TraesCS1D01G101200;TraesCS1D01G226100;TraesCS2B01G334800;TraesCS1D01G210200;TraesCS4D01G170800;TraesCS6B01G159200;TraesCS7D01G467500;TraesCS2A01G409700;TraesCS4D01G153900;TraesCS4D01G147100;TraesCS5A01G014400;TraesCS2D01G136200;TraesCS1A01G355200;TraesCS7B01G382800;…
GO:0015631	tubulin binding	275	105	9.34004e-68	6.53803e-66	TraesCS2D01G213200;TraesCS1B01G259800;TraesCS3A01G264600;TraesCS5B01G222600;TraesCS3B01G207300;TraesCS2D01G479900;TraesCS2B01G514800;TraesCS5A01G032500;TraesCS4A01G375000;TraesCS7D01G261100;TraesCS1A01G256800;TraesCS4B01G230500;TraesCS2B01G505400;TraesCS4A01G101200;TraesCS5A01G119300;TraesCS7B01G181200;TraesCS4D01G147500;TraesCS4B01G186700;TraesCS5B01G156500;TraesCS6B01G132300;TraesCS1B01G267200;…
GO:0008017	microtubule binding	244	97	1.21365e-64	8.3742e-63	TraesCS2D01G213200;TraesCS1B01G259800;TraesCS3A01G264600;TraesCS5B01G222600;TraesCS3B01G207300;TraesCS2D01G479900;TraesCS2B01G514800;TraesCS5A01G032500;TraesCS4A01G375000;TraesCS7D01G261100;TraesCS1A01G256800;TraesCS4B01G230500;TraesCS2B01G505400;TraesCS4A01G101200;TraesCS7B01G181200;TraesCS4D01G147500;TraesCS4B01G186700;TraesCS5B01G156500;TraesCS6B01G132300;TraesCS1B01G267200;TraesCS2D01G554500;…
GO:0016051	carbohydrate biosynthetic process	798	168	1.80303e-63	1.22606e-61	TraesCS7A01G466600;TraesCS5B01G117800;TraesCS6D01G121300;TraesCS3A01G289900;TraesCS5B01G484700;TraesCS7D01G294300;TraesCS5B01G175800;TraesCS5B01G339200;TraesCS1D01G401900;TraesCS4A01G166900;TraesCS5D01G219500;TraesCS5A01G165700;TraesCS7B01G093800;TraesCS1D01G101200;TraesCS3A01G202000;TraesCS5A01G490800;TraesCS4A01G092500;TraesCS4A01G283700;TraesCS7D01G188300;TraesCS5A01G119300;TraesCS5D01G148100;…
GO:0090304	nucleic acid metabolic process	5292	516	4.08542e-63	2.73723e-61	TraesCS2B01G260800;TraesCS7D01G292000;TraesCS5B01G484700;TraesCS1D01G449000;TraesCS2A01G246200;TraesCS1D01G210200;TraesCS4A01G226500;TraesCS4A01G432400;TraesCS1B01G146200;TraesCS2D01G014800;TraesCS6B01G295700;TraesCS4D01G153900;TraesCS4D01G147100;TraesCS2A01G262700;TraesCS5B01G057300;TraesCS4A01G065400;TraesCS1A01G324800;TraesCS5D01G532100;TraesCS5B01G094600;TraesCS5D01G429200;TraesCS5A01G166800;…
GO:0009059	macromolecule biosynthetic process	5178	506	4.07894e-62	2.6921e-60	TraesCS2D01G324900;TraesCS7D01G292000;TraesCS5B01G484700;TraesCS7D01G294300;TraesCS2A01G246200;TraesCS5B01G175800;TraesCS4A01G226500;TraesCS5B01G531900;TraesCS1B01G146200;TraesCS4B01G213600;TraesCS2D01G014800;TraesCS4D01G147100;TraesCS2A01G262700;TraesCS4A01G065400;TraesCS1D01G376900;TraesCS5B01G094600;TraesCS5D01G056900;TraesCS5A01G166800;TraesCS7A01G323200;TraesCS5B01G255700;TraesCS3D01G428300;…
GO:0046148	pigment biosynthetic process	301	104	4.42843e-62	2.87848e-60	TraesCS3D01G426300;TraesCS4A01G125000;TraesCS4B01G168300;TraesCS1D01G226100;TraesCS1D01G210200;TraesCS2A01G058700;TraesCS6B01G159200;TraesCS6A01G143300;TraesCS7D01G467500;TraesCS6D01G122800;TraesCS4D01G147100;TraesCS6B01G251600;TraesCS2D01G136200;TraesCS7B01G382800;TraesCS6D01G204800;TraesCS1A01G376400;TraesCS2A01G280500;TraesCS6A01G133100;TraesCS3B01G219700;TraesCS7D01G549100;TraesCS3A01G151100;…
GO:0006644	phospholipid metabolic process	750	160	2.51804e-61	1.61154e-59	TraesCS3D01G426300;TraesCS4A01G125000;TraesCS5A01G092400;TraesCS2B01G271300;TraesCS7D01G338600;TraesCS5D01G219500;TraesCS3D01G436100;TraesCS5D01G481500;TraesCS4B01G286700;TraesCS5A01G513500;TraesCS1A01G369600;TraesCS1D01G210200;TraesCS4B01G213600;TraesCS2A01G058700;TraesCS6B01G159200;TraesCS6A01G143300;TraesCS4D01G153900;TraesCS6D01G122800;TraesCS5A01G119300;TraesCS5A01G123800;TraesCS4D01G021400;…
GO:0043234	protein complex	2620	324	3.62377e-61	2.28298e-59	TraesCS1B01G259800;TraesCS6A01G360600;TraesCS2D01G179600;TraesCS1D01G411300;TraesCS1D01G107300;TraesCS3B01G224600;TraesCS6B01G454500;TraesCS6D01G165800;TraesCS4A01G257800;TraesCS5A01G032500;TraesCS5D01G388000;TraesCS6B01G191500;TraesCS7A01G238400;TraesCS2A01G247300;TraesCS3D01G273800;TraesCS5A01G378000;TraesCS5B01G239200;TraesCS2D01G427900;TraesCS5D01G359800;TraesCS1B01G146200;TraesCS1B01G472100;…
GO:0005975	carbohydrate metabolic process	2990	351	9.33037e-61	5.78483e-59	TraesCS5B01G117800;TraesCS6D01G121300;TraesCS5B01G484700;TraesCS7D01G294300;TraesCS5B01G175800;TraesCS1B01G288000;TraesCS4A01G166900;TraesCS5D01G219500;TraesCS5A01G108000;TraesCS2B01G456200;TraesCS3D01G359900;TraesCS5A01G165700;TraesCSU01G242100;TraesCS1D01G101200;TraesCS2A01G400900;TraesCS2A01G501600;TraesCS5A01G272400;TraesCS1D01G363700;TraesCS3B01G398000;TraesCS5A01G014400;TraesCS5D01G148100;T…
GO:0008092	cytoskeletal protein binding	457	124	3.66671e-60	2.23669e-58	TraesCS2D01G213200;TraesCS1B01G259800;TraesCS3A01G264600;TraesCS5B01G222600;TraesCS3B01G207300;TraesCS2D01G479900;TraesCS2B01G514800;TraesCS5A01G103100;TraesCS5A01G032500;TraesCS4A01G375000;TraesCS7D01G261100;TraesCS1A01G256800;TraesCS4B01G230500;TraesCS2B01G505400;TraesCS4A01G101200;TraesCS5A01G119300;TraesCS7B01G181200;TraesCS4D01G147500;TraesCS4B01G186700;TraesCS5B01G156500;TraesCS6B01G132300;…
GO:0090407	organophosphate biosynthetic process	1207	203	2.69757e-59	1.64552e-57	TraesCS4A01G125000;TraesCS5D01G219500;TraesCS5A01G513500;TraesCS1A01G369600;TraesCS1D01G210200;TraesCS4B01G213600;TraesCS2D01G014800;TraesCS6B01G159200;TraesCS4D01G153900;TraesCS5A01G467500;TraesCS5D01G517600;TraesCS5B01G324800;TraesCS6A01G133100;TraesCS5B01G171200;TraesCS4A01G286700;TraesCS7B01G350400;TraesCS6A01G201800;TraesCS2A01G193800;TraesCS6B01G257900;TraesCS5D01G026000;TraesCS6D01G390000;…
GO:0006733	oxidoreduction coenzyme metabolic process	580	138	3.88936e-59	2.33361e-57	TraesCS3D01G426300;TraesCS6D01G121300;TraesCS4A01G125000;TraesCS5B01G484700;TraesCS2A01G234900;TraesCS7D01G338600;TraesCS5D01G219500;TraesCS5A01G108000;TraesCS2A01G058700;TraesCS6B01G159200;TraesCS2B01G528300;TraesCS6A01G143300;TraesCS6D01G122800;TraesCS5A01G014400;TraesCS5A01G119300;TraesCS4D01G021400;TraesCS1A01G355200;TraesCS7B01G104400;TraesCS7D01G228500;TraesCS2B01G385300;TraesCS5D01G517600;…
GO:0015995	chlorophyll biosynthetic process	138	72	8.10253e-59	4.78049e-57	TraesCS3D01G426300;TraesCS4A01G125000;TraesCS5A01G466100;TraesCS7D01G283600;TraesCS4B01G168300;TraesCS2A01G437700;TraesCS7A01G480700;TraesCS4B01G179400;TraesCS1A01G206900;TraesCS6D01G094200;TraesCS1D01G226100;TraesCS1D01G210200;TraesCS2D01G194000;TraesCS1B01G220700;TraesCS2A01G058700;TraesCS6A01G212200;TraesCS6A01G308100;TraesCS6B01G159200;TraesCS6A01G143300;TraesCS7D01G467500;TraesCS6D01G122800;…
GO:0000271	polysaccharide biosynthetic process	602	139	7.72813e-58	4.48231e-56	TraesCS3A01G289900;TraesCS5B01G484700;TraesCS7D01G294300;TraesCS5B01G175800;TraesCS5B01G339200;TraesCS1D01G401900;TraesCS4A01G166900;TraesCS7B01G093800;TraesCS1D01G101200;TraesCS3A01G202000;TraesCS5A01G490800;TraesCS4A01G092500;TraesCS4A01G283700;TraesCS7D01G188300;TraesCS5A01G119300;TraesCS5D01G148100;TraesCS4D01G021400;TraesCS1A01G116200;TraesCS4A01G052600;TraesCSU01G142500;TraesCS1D01G376900;T…
GO:0015630	microtubule cytoskeleton	354	107	3.37806e-57	1.92549e-55	TraesCS7A01G466600;TraesCS2D01G213200;TraesCS1B01G259800;TraesCS1D01G107300;TraesCS2B01G514800;TraesCS4A01G257800;TraesCS5A01G032500;TraesCS4A01G375000;TraesCS2B01G246900;TraesCS2D01G492600;TraesCS6B01G169300;TraesCS2B01G505400;TraesCS4A01G101200;TraesCS7B01G181200;TraesCS4D01G147500;TraesCS4B01G186700;TraesCS4B01G056700;TraesCS5B01G156500;TraesCS6B01G132300;TraesCSU01G121900;TraesCS7A01G076600;T…
GO:0034645	cellular macromolecule biosynthetic process	5076	486	7.17037e-57	4.08711e-55	TraesCS2D01G324900;TraesCS7D01G292000;TraesCS5B01G484700;TraesCS7D01G294300;TraesCS2A01G246200;TraesCS5B01G175800;TraesCS4A01G226500;TraesCS5B01G531900;TraesCS1B01G146200;TraesCS4B01G213600;TraesCS2D01G014800;TraesCS4D01G147100;TraesCS2A01G262700;TraesCS4A01G065400;TraesCS5B01G094600;TraesCS5D01G056900;TraesCS5A01G166800;TraesCS7A01G323200;TraesCS3D01G428300;TraesCS6B01G112700;TraesCS5A01G149000;…
GO:0008610	lipid biosynthetic process	1402	216	2.37885e-56	1.33216e-54	TraesCS4A01G125000;TraesCS5D01G219500;TraesCS5A01G513500;TraesCS1A01G369600;TraesCS1D01G210200;TraesCS4B01G213600;TraesCS6B01G159200;TraesCS2B01G530100;TraesCS4D01G153900;TraesCS4D01G147100;TraesCS4B01G150600;TraesCS5B01G324800;TraesCS6A01G133100;TraesCS5B01G171200;TraesCS1A01G416000;TraesCS7B01G113100;TraesCS7D01G549100;TraesCS4A01G286700;TraesCS7B01G350400;TraesCS1B01G402900;TraesCS5B01G415100;…
GO:0009668	plastid membrane organization	225	86	8.96044e-56	4.92824e-54	TraesCS3D01G426300;TraesCS7A01G223300;TraesCS3A01G023800;TraesCS4A01G125000;TraesCS5B01G484700;TraesCS6B01G470900;TraesCS5A01G396700;TraesCS7D01G283600;TraesCS2B01G271300;TraesCS4B01G179400;TraesCS2D01G251000;TraesCS3D01G436100;TraesCS2D01G118000;TraesCS7A01G222800;TraesCS2A01G387000;TraesCS2A01G058700;TraesCS6A01G212200;TraesCS6B01G159200;TraesCS5D01G530200;TraesCS3A01G100000;TraesCS1B01G396800;…
GO:0010027	thylakoid membrane organization	225	86	8.96044e-56	4.92824e-54	TraesCS3D01G426300;TraesCS7A01G223300;TraesCS3A01G023800;TraesCS4A01G125000;TraesCS5B01G484700;TraesCS6B01G470900;TraesCS5A01G396700;TraesCS7D01G283600;TraesCS2B01G271300;TraesCS4B01G179400;TraesCS2D01G251000;TraesCS3D01G436100;TraesCS2D01G118000;TraesCS7A01G222800;TraesCS2A01G387000;TraesCS2A01G058700;TraesCS6A01G212200;TraesCS6B01G159200;TraesCS5D01G530200;TraesCS3A01G100000;TraesCS1B01G396800;…
GO:0005874	microtubule	251	90	1.70001e-55	9.18006e-54	TraesCS2B01G174600;TraesCS7A01G466600;TraesCS2D01G213200;TraesCS1B01G259800;TraesCS1D01G107300;TraesCS2D01G322800;TraesCS4A01G257800;TraesCS5A01G032500;TraesCS2B01G250000;TraesCS6D01G091600;TraesCS4A01G375000;TraesCS5D01G078500;TraesCS1A01G249100;TraesCS2B01G246900;TraesCS2B01G405200;TraesCS3A01G275300;TraesCS2A01G387400;TraesCS2B01G221800;TraesCS6D01G130500;TraesCS5A01G416400;TraesCS6A01G103200;…
GO:0046496	nicotinamide nucleotide metabolic process	522	126	7.6922e-55	4.07686e-53	TraesCS6D01G121300;TraesCS4A01G125000;TraesCS5B01G484700;TraesCS2A01G234900;TraesCS7D01G338600;TraesCS5D01G219500;TraesCS5A01G108000;TraesCS2A01G058700;TraesCS6B01G159200;TraesCS2B01G528300;TraesCS6A01G143300;TraesCS5A01G014400;TraesCS5A01G119300;TraesCS4D01G021400;TraesCS1A01G355200;TraesCS7B01G104400;TraesCS7D01G228500;TraesCS2B01G385300;TraesCS5D01G517600;TraesCS1B01G325100;TraesCS2A01G280500;…
GO:1901566	organonitrogen compound biosynthetic process	3874	400	1.48132e-54	7.85101e-53	TraesCS2D01G324900;TraesCS2A01G246200;TraesCS1A01G369600;TraesCS1D01G210200;TraesCS5B01G531900;TraesCS4B01G213600;TraesCS2D01G014800;TraesCS7D01G467500;TraesCS4D01G153900;TraesCS4D01G147100;TraesCS2A01G262700;TraesCS4A01G065400;TraesCS2D01G136200;TraesCS5D01G181600;TraesCS7B01G382800;TraesCS5D01G056900;TraesCS5B01G324800;TraesCS5D01G429200;TraesCS6A01G133100;TraesCS3B01G219700;TraesCS3D01G428300;…
GO:0019362	pyridine nucleotide metabolic process	525	126	1.53635e-54	7.989e-53	TraesCS6D01G121300;TraesCS4A01G125000;TraesCS5B01G484700;TraesCS2A01G234900;TraesCS7D01G338600;TraesCS5D01G219500;TraesCS5A01G108000;TraesCS2A01G058700;TraesCS6B01G159200;TraesCS2B01G528300;TraesCS6A01G143300;TraesCS5A01G014400;TraesCS5A01G119300;TraesCS4D01G021400;TraesCS1A01G355200;TraesCS7B01G104400;TraesCS7D01G228500;TraesCS2B01G385300;TraesCS5D01G517600;TraesCS1B01G325100;TraesCS2A01G280500;…
GO:0006098	pentose-phosphate shunt	233	86	2.68458e-54	1.36913e-52	TraesCS4A01G125000;TraesCS4A01G232300;TraesCS7B01G006600;TraesCS3D01G210300;TraesCS5B01G228900;TraesCS3A01G367000;TraesCS5B01G484700;TraesCS5D01G237400;TraesCS6B01G470900;TraesCS2A01G114400;TraesCS7D01G283600;TraesCS2A01G234900;TraesCS7D01G338600;TraesCS2A01G437700;TraesCS2A01G175400;TraesCS4B01G179400;TraesCS6A01G290600;TraesCS4B01G129700;TraesCS2A01G387000;TraesCS4D01G283800;TraesCS2B01G133500;…
GO:0009534	chloroplast thylakoid	240	87	3.77026e-54	1.92283e-52	TraesCS3D01G426300;TraesCS5B01G270200;TraesCS4A01G232300;TraesCS7D01G227300;TraesCS5A01G466100;TraesCS4A01G167000;TraesCS1D01G092200;TraesCS2A01G114400;TraesCS7D01G283600;TraesCS3A01G212000;TraesCS7D01G072100;TraesCS2A01G437700;TraesCS6A01G290600;TraesCS3D01G256700;TraesCS4A01G226900;TraesCS6B01G238600;TraesCS2D01G238700;TraesCS2B01G133500;TraesCS6A01G212200;TraesCS1B01G472100;TraesCS5B01G227900;…
GO:0099081	supramolecular polymer	259	90	3.83955e-54	1.88138e-52	TraesCS2B01G174600;TraesCS7A01G466600;TraesCS2D01G213200;TraesCS1B01G259800;TraesCS1D01G107300;TraesCS2D01G322800;TraesCS4A01G257800;TraesCS5A01G032500;TraesCS2B01G250000;TraesCS6D01G091600;TraesCS4A01G375000;TraesCS5D01G078500;TraesCS1A01G249100;TraesCS2B01G246900;TraesCS2B01G405200;TraesCS3A01G275300;TraesCS2A01G387400;TraesCS2B01G221800;TraesCS6D01G130500;TraesCS5A01G416400;TraesCS6A01G103200;…
GO:0099512	supramolecular fiber	259	90	3.83955e-54	1.91977e-52	TraesCS2B01G174600;TraesCS7A01G466600;TraesCS2D01G213200;TraesCS1B01G259800;TraesCS1D01G107300;TraesCS2D01G322800;TraesCS4A01G257800;TraesCS5A01G032500;TraesCS2B01G250000;TraesCS6D01G091600;TraesCS4A01G375000;TraesCS5D01G078500;TraesCS1A01G249100;TraesCS2B01G246900;TraesCS2B01G405200;TraesCS3A01G275300;TraesCS2A01G387400;TraesCS2B01G221800;TraesCS6D01G130500;TraesCS5A01G416400;TraesCS6A01G103200;…
GO:0099513	polymeric cytoskeletal fiber	259	90	3.83955e-54	1.91977e-52	TraesCS2B01G174600;TraesCS7A01G466600;TraesCS2D01G213200;TraesCS1B01G259800;TraesCS1D01G107300;TraesCS2D01G322800;TraesCS4A01G257800;TraesCS5A01G032500;TraesCS2B01G250000;TraesCS6D01G091600;TraesCS4A01G375000;TraesCS5D01G078500;TraesCS1A01G249100;TraesCS2B01G246900;TraesCS2B01G405200;TraesCS3A01G275300;TraesCS2A01G387400;TraesCS2B01G221800;TraesCS6D01G130500;TraesCS5A01G416400;TraesCS6A01G103200;…
GO:0042440	pigment metabolic process	396	109	1.04183e-53	5.10499e-52	TraesCS3D01G426300;TraesCS4A01G125000;TraesCS4B01G168300;TraesCS1D01G226100;TraesCS1D01G210200;TraesCS2A01G058700;TraesCS6B01G159200;TraesCS6A01G143300;TraesCS7D01G467500;TraesCS2A01G409700;TraesCS6D01G122800;TraesCS4D01G147100;TraesCS6B01G251600;TraesCS2D01G136200;TraesCS7B01G382800;TraesCS6D01G204800;TraesCS1A01G376400;TraesCS4B01G354600;TraesCS2A01G280500;TraesCS6A01G133100;TraesCS3B01G219700;…
GO:0006779	porphyrin-containing compound biosynthetic process	196	79	1.91354e-53	9.18498e-52	TraesCS3D01G426300;TraesCS4A01G125000;TraesCS5A01G466100;TraesCS6D01G095800;TraesCS7D01G283600;TraesCS4B01G168300;TraesCS2A01G437700;TraesCS7A01G480700;TraesCS4B01G179400;TraesCS1A01G206900;TraesCS6D01G094200;TraesCS1D01G226100;TraesCS1D01G210200;TraesCS2D01G194000;TraesCS4D01G170800;TraesCS1B01G220700;TraesCS2A01G058700;TraesCS6A01G212200;TraesCS6A01G308100;TraesCS6B01G159200;TraesCS6A01G143300;…
GO:0051156	glucose 6-phosphate metabolic process	238	86	2.07039e-53	9.93788e-52	TraesCS4A01G125000;TraesCS4A01G232300;TraesCS7B01G006600;TraesCS3D01G210300;TraesCS5B01G228900;TraesCS3A01G367000;TraesCS5B01G484700;TraesCS5D01G237400;TraesCS6B01G470900;TraesCS2A01G114400;TraesCS7D01G283600;TraesCS2A01G234900;TraesCS7D01G338600;TraesCS2A01G437700;TraesCS2A01G175400;TraesCS4B01G179400;TraesCS6A01G290600;TraesCS4B01G129700;TraesCS2A01G387000;TraesCS4D01G283800;TraesCS2B01G133500;…
GO:0006739	NADP metabolic process	251	88	2.41812e-53	1.13651e-51	TraesCS4A01G125000;TraesCS4A01G232300;TraesCS7B01G006600;TraesCS3D01G210300;TraesCS5B01G228900;TraesCS3A01G367000;TraesCS5B01G484700;TraesCS5D01G237400;TraesCS6B01G470900;TraesCS2A01G114400;TraesCS7D01G283600;TraesCS2A01G234900;TraesCS7D01G338600;TraesCS2A01G437700;TraesCS2A01G175400;TraesCS4B01G179400;TraesCS6A01G290600;TraesCS4B01G129700;TraesCS2A01G387000;TraesCS4D01G283800;TraesCS2B01G133500;…
GO:0005856	cytoskeleton	516	123	6.38823e-53	3.00247e-51	TraesCS7A01G466600;TraesCS2D01G213200;TraesCS1B01G259800;TraesCS1D01G107300;TraesCS2B01G514800;TraesCS4A01G257800;TraesCS5A01G032500;TraesCS4A01G375000;TraesCS2B01G246900;TraesCS2D01G492600;TraesCS4B01G050600;TraesCS6B01G169300;TraesCS2B01G410600;TraesCS2B01G505400;TraesCS4A01G101200;TraesCS7B01G181200;TraesCS4D01G147500;TraesCS4B01G186700;TraesCS4B01G056700;TraesCS5B01G156500;TraesCS6B01G132300;…
GO:0006732	coenzyme metabolic process	870	161	7.69225e-53	3.53844e-51	TraesCS1D01G264100;TraesCS3D01G426300;TraesCS6D01G121300;TraesCS4A01G125000;TraesCS5B01G484700;TraesCS2B01G307300;TraesCS2A01G234900;TraesCS7D01G338600;TraesCS5D01G219500;TraesCS5A01G108000;TraesCS1D01G101200;TraesCS2A01G058700;TraesCS6B01G159200;TraesCS2B01G528300;TraesCS6A01G143300;TraesCS6D01G122800;TraesCS5A01G014400;TraesCS5A01G119300;TraesCS4D01G021400;TraesCS1A01G355200;TraesCS7B01G104400;…
GO:0044085	cellular component biogenesis	2146	270	2.51783e-52	1.1582e-50	TraesCS4A01G125000;TraesCS3B01G014900;TraesCS1D01G107300;TraesCS5B01G484700;TraesCS5A01G103100;TraesCS6B01G454500;TraesCS5D01G107900;TraesCS4A01G257800;TraesCS6B01G418400;TraesCS2D01G014800;TraesCS6B01G159200;TraesCS4D01G153900;TraesCS5D01G532100;TraesCSU01G121900;TraesCS3B01G131400;TraesCS4B01G321500;TraesCS2D01G233900;TraesCS4D01G244000;TraesCS7A01G323200;TraesCS7D01G216000;TraesCS7D01G549100;T…
GO:0072524	pyridine-containing compound metabolic process	549	126	3.221e-52	1.44945e-50	TraesCS6D01G121300;TraesCS4A01G125000;TraesCS5B01G484700;TraesCS2A01G234900;TraesCS7D01G338600;TraesCS5D01G219500;TraesCS5A01G108000;TraesCS2A01G058700;TraesCS6B01G159200;TraesCS2B01G528300;TraesCS6A01G143300;TraesCS5A01G014400;TraesCS5A01G119300;TraesCS4D01G021400;TraesCS1A01G355200;TraesCS7B01G104400;TraesCS7D01G228500;TraesCS2B01G385300;TraesCS5D01G517600;TraesCS1B01G325100;TraesCS2A01G280500;…
GO:0032787	monocarboxylic acid metabolic process	1450	213	4.39385e-52	1.97723e-50	TraesCS6D01G121300;TraesCS4A01G125000;TraesCS2B01G307300;TraesCS5D01G219500;TraesCS5A01G108000;TraesCS5A01G513500;TraesCS1D01G210200;TraesCS7D01G121200;TraesCS4B01G213600;TraesCS6B01G159200;TraesCS5A01G014400;TraesCS4B01G150600;TraesCS1A01G355200;TraesCS7B01G104400;TraesCS4D01G135000;TraesCS5B01G324800;TraesCS6A01G133100;TraesCS5B01G171200;TraesCS2D01G233900;TraesCS7B01G113100;TraesCS7A01G088100;…
GO:0033692	cellular polysaccharide biosynthetic process	545	125	8.84782e-52	3.89304e-50	TraesCS3A01G289900;TraesCS5B01G484700;TraesCS7D01G294300;TraesCS5B01G175800;TraesCS1D01G401900;TraesCS4A01G166900;TraesCS7B01G093800;TraesCS1D01G101200;TraesCS3A01G202000;TraesCS5A01G490800;TraesCS4A01G092500;TraesCS5A01G119300;TraesCS4D01G021400;TraesCS1A01G116200;TraesCS4A01G052600;TraesCSU01G142500;TraesCS3B01G161900;TraesCS3B01G324500;TraesCS5D01G517200;TraesCS3A01G381000;TraesCS1A01G092700;T…
GO:0006807	nitrogen compound metabolic process	19671	1282	2.85802e-51	1.25753e-49	TraesCS6D01G016900;TraesCS5B01G484700;TraesCS6B01G454500;TraesCS1D01G449000;TraesCS7A01G175300;TraesCS6D01G344200;TraesCS3D01G273800;TraesCS1A01G369600;TraesCS4B01G213600;TraesCS3B01G206600;TraesCS3B01G193200;TraesCS4D01G147100;TraesCS5A01G014400;TraesCS5B01G412400;TraesCS7D01G056800;TraesCS2D01G394900;TraesCS7A01G541200;TraesCS1A01G355200;TraesCS7B01G382800;TraesCS7B01G104400;TraesCS7A01G190700;…
GO:0033014	tetrapyrrole biosynthetic process	220	81	4.0165e-51	1.72709e-49	TraesCS3D01G426300;TraesCS4A01G125000;TraesCS5A01G466100;TraesCS6D01G095800;TraesCS7D01G283600;TraesCS4B01G168300;TraesCS2A01G437700;TraesCS7A01G480700;TraesCS4B01G179400;TraesCS1A01G206900;TraesCS6D01G094200;TraesCS1D01G226100;TraesCS1D01G210200;TraesCS2D01G194000;TraesCS4D01G170800;TraesCS1B01G220700;TraesCS2A01G058700;TraesCS6A01G212200;TraesCS6A01G308100;TraesCS6B01G159200;TraesCS6A01G143300;…
GO:0006790	sulfur compound metabolic process	730	144	7.30361e-51	3.14055e-49	TraesCS1D01G264100;TraesCS3D01G426300;TraesCS4B01G015600;TraesCS2B01G307300;TraesCS2B01G271300;TraesCS5D01G219500;TraesCS1D01G101200;TraesCS2B01G334800;TraesCS2D01G492600;TraesCS4A01G226900;TraesCS5A01G513500;TraesCS5B01G141000;TraesCS4B01G288200;TraesCS4B01G213600;TraesCS2B01G528300;TraesCS5B01G227900;TraesCS6A01G143300;TraesCS4D01G153900;TraesCS6D01G122800;TraesCS5A01G119300;TraesCS4D01G021400;…
GO:0044430	cytoskeletal part	429	110	7.95047e-51	3.4187e-49	TraesCS7A01G466600;TraesCS2D01G213200;TraesCS1B01G259800;TraesCS1D01G107300;TraesCS2B01G514800;TraesCS4A01G257800;TraesCS5A01G032500;TraesCS4A01G375000;TraesCS2B01G246900;TraesCS2D01G492600;TraesCS6B01G169300;TraesCS2B01G505400;TraesCS4A01G101200;TraesCS7B01G181200;TraesCS4D01G147500;TraesCS4B01G186700;TraesCS4B01G056700;TraesCS5B01G156500;TraesCS6B01G132300;TraesCSU01G121900;TraesCS7A01G076600;T…
GO:0006364	rRNA processing	382	104	8.32684e-51	3.49727e-49	TraesCS3D01G426300;TraesCS7A01G223300;TraesCS4A01G125000;TraesCS7D01G227300;TraesCS5B01G484700;TraesCS7D01G338600;TraesCS5D01G412600;TraesCS4A01G226900;TraesCS2D01G014800;TraesCS6B01G159200;TraesCS6A01G143300;TraesCS4B01G220400;TraesCS5D01G532100;TraesCS3B01G131400;TraesCS2A01G280500;TraesCS3A01G381000;TraesCS2B01G004000;TraesCS7D01G549100;TraesCS1B01G255100;TraesCS7A01G307000;TraesCS3A01G052700;…
GO:0016072	rRNA metabolic process	402	106	2.71933e-50	1.14212e-48	TraesCS3D01G426300;TraesCS7A01G223300;TraesCS4A01G125000;TraesCS7D01G227300;TraesCS5B01G484700;TraesCS7D01G338600;TraesCS5D01G412600;TraesCS3A01G334800;TraesCS4A01G226900;TraesCS2D01G014800;TraesCS6B01G159200;TraesCS6A01G143300;TraesCS4B01G220400;TraesCS5D01G532100;TraesCS3B01G131400;TraesCS2A01G280500;TraesCS3A01G381000;TraesCS2B01G004000;TraesCS7D01G549100;TraesCS1B01G255100;TraesCS7A01G307000;…
GO:0003777	microtubule motor activity	163	69	1.37781e-48	5.64902e-47	TraesCS2B01G174600;TraesCS2D01G213200;TraesCS1B01G259800;TraesCS5B01G222600;TraesCS3B01G207300;TraesCS2D01G479900;TraesCS2B01G342100;TraesCS2B01G514800;TraesCS2D01G322800;TraesCS5A01G032500;TraesCS6D01G091600;TraesCS4A01G375000;TraesCS5D01G078500;TraesCS1A01G249100;TraesCS2B01G405200;TraesCS3A01G275300;TraesCS2A01G387400;TraesCS6A01G103200;TraesCS2A01G480500;TraesCS2B01G505400;TraesCS3B01G309000;…
GO:0007018	microtubule-based movement	163	69	1.37781e-48	5.64902e-47	TraesCS2B01G174600;TraesCS2D01G213200;TraesCS1B01G259800;TraesCS5B01G222600;TraesCS3B01G207300;TraesCS2D01G479900;TraesCS2B01G342100;TraesCS2B01G514800;TraesCS2D01G322800;TraesCS5A01G032500;TraesCS6D01G091600;TraesCS4A01G375000;TraesCS5D01G078500;TraesCS1A01G249100;TraesCS2B01G405200;TraesCS3A01G275300;TraesCS2A01G387400;TraesCS6A01G103200;TraesCS2A01G480500;TraesCS2B01G505400;TraesCS3B01G309000;…
GO:0061024	membrane organization	329	94	4.86996e-48	1.99668e-46	TraesCS3D01G426300;TraesCS7A01G223300;TraesCS3A01G023800;TraesCS4A01G125000;TraesCS5A01G489100;TraesCS5B01G484700;TraesCS6B01G470900;TraesCS5A01G396700;TraesCS7D01G283600;TraesCS2B01G271300;TraesCS4B01G179400;TraesCS2D01G251000;TraesCS3D01G436100;TraesCS2D01G118000;TraesCS7A01G222800;TraesCS2A01G387000;TraesCS4A01G134800;TraesCS2A01G058700;TraesCS6A01G212200;TraesCS1B01G197100;TraesCS6B01G159200;…
GO:0044262	cellular carbohydrate metabolic process	1040	170	5.09852e-48	2.03941e-46	TraesCS5B01G117800;TraesCS3A01G289900;TraesCS5B01G484700;TraesCS7D01G294300;TraesCS5B01G175800;TraesCS1D01G401900;TraesCS4A01G111000;TraesCS4A01G166900;TraesCS7B01G093800;TraesCS1D01G101200;TraesCS3A01G202000;TraesCS3D01G391900;TraesCS5A01G490800;TraesCS4A01G092500;TraesCS4D01G088200;TraesCS3D01G236200;TraesCS5A01G119300;TraesCS1A01G110900;TraesCS4D01G021400;TraesCS1A01G355200;TraesCS1A01G116200;…
GO:0034637	cellular carbohydrate biosynthetic process	616	128	6.31716e-48	2.52686e-46	TraesCS5B01G117800;TraesCS3A01G289900;TraesCS5B01G484700;TraesCS7D01G294300;TraesCS5B01G175800;TraesCS1D01G401900;TraesCS4A01G166900;TraesCS7B01G093800;TraesCS1D01G101200;TraesCS3A01G202000;TraesCS5A01G490800;TraesCS4A01G092500;TraesCS5A01G119300;TraesCS4D01G021400;TraesCS1A01G116200;TraesCS4A01G052600;TraesCSU01G142500;TraesCS3B01G161900;TraesCS3B01G324500;TraesCS5D01G517200;TraesCS3A01G381000;T…
GO:0034660	ncRNA metabolic process	926	159	8.68281e-48	3.3863e-46	TraesCS3D01G426300;TraesCS4B01G252400;TraesCS7A01G223300;TraesCS4A01G125000;TraesCS7D01G227300;TraesCS5B01G484700;TraesCS2A01G246200;TraesCS7D01G338600;TraesCS5D01G412600;TraesCS3A01G334800;TraesCS4A01G226900;TraesCS2A01G058700;TraesCS2D01G014800;TraesCS6B01G159200;TraesCS6A01G143300;TraesCS4D01G153900;TraesCS4D01G147100;TraesCS5D01G366500;TraesCS2A01G262700;TraesCS4B01G220400;TraesCS5D01G532100;…
GO:0015994	chlorophyll metabolic process	228	79	1.38365e-47	5.39623e-46	TraesCS3D01G426300;TraesCS4A01G125000;TraesCS5A01G466100;TraesCS7D01G283600;TraesCS4B01G168300;TraesCS2A01G437700;TraesCS7A01G480700;TraesCS4B01G179400;TraesCS6A01G290600;TraesCS1A01G206900;TraesCS6D01G094200;TraesCS1D01G226100;TraesCS1D01G210200;TraesCS2D01G194000;TraesCS1B01G220700;TraesCS2A01G058700;TraesCS6A01G212200;TraesCS6A01G308100;TraesCS6B01G159200;TraesCS6A01G143300;TraesCS7D01G467500;…
GO:0044260	cellular macromolecule metabolic process	15411	1047	1.67121e-47	6.51772e-46	TraesCS6D01G016900;TraesCS5B01G484700;TraesCS7D01G294300;TraesCS6B01G454500;TraesCS1D01G449000;TraesCS7A01G175300;TraesCS3D01G273800;TraesCS4B01G213600;TraesCS3B01G206600;TraesCS3B01G193200;TraesCS4D01G147100;TraesCS5B01G412400;TraesCS7D01G056800;TraesCS2D01G394900;TraesCS7A01G541200;TraesCS7A01G190700;TraesCS5B01G094600;TraesCS5D01G056900;TraesCS5D01G429200;TraesCS2D01G233900;TraesCS2A01G171900;…
GO:0044255	cellular lipid metabolic process	1757	230	1.8007e-47	6.84266e-46	TraesCS4A01G125000;TraesCS5D01G219500;TraesCS5A01G513500;TraesCS1A01G369600;TraesCS1D01G210200;TraesCS4B01G213600;TraesCS6B01G159200;TraesCS2B01G530100;TraesCS4D01G153900;TraesCS4D01G147100;TraesCS4B01G150600;TraesCS5B01G324800;TraesCS6A01G133100;TraesCS5B01G171200;TraesCS1A01G416000;TraesCS7B01G113100;TraesCS5B01G121500;TraesCS7D01G549100;TraesCS4A01G286700;TraesCS7B01G350400;TraesCS1B01G402900;…
GO:0009250	glucan biosynthetic process	420	105	1.90059e-47	7.22225e-46	TraesCS3A01G289900;TraesCS5B01G484700;TraesCS7D01G294300;TraesCS5B01G175800;TraesCS4A01G166900;TraesCS7B01G093800;TraesCS1D01G101200;TraesCS3A01G202000;TraesCS5A01G490800;TraesCS4A01G092500;TraesCS5A01G119300;TraesCS4D01G021400;TraesCS1A01G116200;TraesCS4A01G052600;TraesCSU01G142500;TraesCS3B01G161900;TraesCS3B01G324500;TraesCS5D01G517200;TraesCS3A01G381000;TraesCS1A01G092700;TraesCS6B01G315800;T…
GO:0006928	movement of cell or subcellular component	180	71	2.10586e-47	8.00225e-46	TraesCS2B01G174600;TraesCS5B01G201700;TraesCS2D01G213200;TraesCS1B01G259800;TraesCS5B01G222600;TraesCS3B01G207300;TraesCS2D01G479900;TraesCS2B01G342100;TraesCS2B01G514800;TraesCS2D01G322800;TraesCS5A01G032500;TraesCS6D01G091600;TraesCS4A01G375000;TraesCS5D01G078500;TraesCS1A01G249100;TraesCS2B01G405200;TraesCS3A01G275300;TraesCS2A01G387400;TraesCS6A01G103200;TraesCS2A01G480500;TraesCS2B01G505400;…
GO:0005976	polysaccharide metabolic process	876	153	5.66537e-47	2.09619e-45	TraesCS3A01G289900;TraesCS5B01G484700;TraesCS7D01G294300;TraesCS5B01G175800;TraesCS5B01G339200;TraesCS1D01G401900;TraesCS4A01G166900;TraesCS7B01G093800;TraesCS1D01G101200;TraesCS2A01G400900;TraesCS3A01G202000;TraesCS3D01G391900;TraesCS5A01G490800;TraesCS4A01G092500;TraesCS4A01G283700;TraesCS7D01G188300;TraesCS5A01G119300;TraesCS5D01G148100;TraesCS4D01G021400;TraesCS1A01G116200;TraesCS4A01G052600;…
GO:0043170	macromolecule metabolic process	17684	1159	4.61985e-46	1.70934e-44	TraesCS6D01G016900;TraesCS5B01G484700;TraesCS7D01G294300;TraesCS6B01G454500;TraesCS1D01G449000;TraesCS7A01G175300;TraesCS3D01G273800;TraesCS4B01G213600;TraesCS3B01G206600;TraesCS3B01G193200;TraesCS4D01G147100;TraesCS5B01G412400;TraesCS7D01G056800;TraesCS2D01G394900;TraesCS7A01G541200;TraesCS7A01G190700;TraesCS5B01G094600;TraesCS5D01G056900;TraesCS5D01G429200;TraesCS2D01G233900;TraesCS2A01G171900;…
GO:0051188	cofactor biosynthetic process	696	133	1.93054e-45	7.14299e-44	TraesCS3D01G426300;TraesCS4A01G125000;TraesCS4B01G015600;TraesCS2B01G307300;TraesCS2B01G271300;TraesCS4B01G168300;TraesCS1D01G101200;TraesCS1D01G226100;TraesCS1D01G210200;TraesCS4D01G170800;TraesCS2A01G058700;TraesCS6B01G159200;TraesCS6A01G143300;TraesCS7D01G467500;TraesCS3B01G254400;TraesCS4D01G153900;TraesCS6D01G122800;TraesCS4D01G147100;TraesCS4D01G021400;TraesCS2D01G136200;TraesCS4B01G220400;…
GO:0006778	porphyrin-containing compound metabolic process	299	87	2.87338e-45	1.06315e-43	TraesCS3D01G426300;TraesCS4A01G125000;TraesCS5A01G466100;TraesCS6D01G095800;TraesCS7D01G283600;TraesCS4B01G168300;TraesCS2A01G437700;TraesCS7A01G480700;TraesCS4B01G179400;TraesCS6A01G290600;TraesCS1A01G206900;TraesCS6D01G094200;TraesCS1D01G226100;TraesCS1D01G210200;TraesCS2D01G194000;TraesCS4D01G170800;TraesCS1B01G220700;TraesCS2A01G058700;TraesCS6A01G212200;TraesCS6A01G308100;TraesCS6B01G159200;…
GO:0043623	cellular protein complex assembly	561	118	7.66993e-45	2.76117e-43	TraesCS7A01G466600;TraesCS3D01G426300;TraesCS1B01G261600;TraesCS3B01G014900;TraesCS1D01G107300;TraesCS6B01G454500;TraesCS1D01G226500;TraesCS4A01G257800;TraesCS7D01G338600;TraesCS5D01G412600;TraesCS6B01G169300;TraesCS3B01G441000;TraesCS4B01G056700;TraesCS3A01G220000;TraesCS4B01G321500;TraesCS3A01G381000;TraesCS2D01G233900;TraesCS7D01G549100;TraesCS2D01G399800;TraesCS1B01G255100;TraesCS3B01G362500;…
GO:0016462	pyrophosphatase activity	2290	264	4.03898e-44	1.45403e-42	TraesCS1B01G259800;TraesCS5D01G124800;TraesCS6A01G360600;TraesCS1D01G107300;TraesCS2D01G479900;TraesCS3B01G224600;TraesCS1A01G260500;TraesCS4A01G257800;TraesCS5A01G032500;TraesCS5B01G155400;TraesCS3D01G285100;TraesCS3D01G411200;TraesCS6A01G268600;TraesCS3D01G271500;TraesCS1B01G146200;TraesCS6B01G159200;TraesCS6B01G295700;TraesCS4B01G186700;TraesCS5B01G156500;TraesCS5B01G431500;TraesCS6B01G132300;…
GO:0003774	motor activity	198	71	4.45095e-44	1.60234e-42	TraesCS2B01G174600;TraesCS2D01G213200;TraesCS1B01G259800;TraesCS5B01G222600;TraesCS3B01G207300;TraesCS2D01G479900;TraesCS2B01G342100;TraesCS2B01G514800;TraesCS2D01G322800;TraesCS5A01G032500;TraesCS6D01G091600;TraesCS4A01G375000;TraesCS5D01G078500;TraesCS1A01G249100;TraesCS2B01G405200;TraesCS3A01G275300;TraesCS2A01G387400;TraesCS6A01G103200;TraesCS2A01G480500;TraesCS2B01G505400;TraesCS3B01G309000;…
GO:0016817	hydrolase activity, acting on acid anhydrides	2347	268	4.95242e-44	1.73335e-42	TraesCS1B01G259800;TraesCS5D01G124800;TraesCS6A01G360600;TraesCS1D01G107300;TraesCS2D01G479900;TraesCS3B01G224600;TraesCS1A01G260500;TraesCS4A01G257800;TraesCS5A01G032500;TraesCS5B01G155400;TraesCS3D01G285100;TraesCS3D01G411200;TraesCS6A01G268600;TraesCS3D01G271500;TraesCS1B01G146200;TraesCS6B01G159200;TraesCS6B01G295700;TraesCS4B01G186700;TraesCS5B01G156500;TraesCS5B01G431500;TraesCS6B01G132300;…
GO:0016818	hydrolase activity, acting on acid anhydrides, in phosphorus-containing anhydrides	2325	266	7.44707e-44	2.60648e-42	TraesCS1B01G259800;TraesCS5D01G124800;TraesCS6A01G360600;TraesCS1D01G107300;TraesCS2D01G479900;TraesCS3B01G224600;TraesCS1A01G260500;TraesCS4A01G257800;TraesCS5A01G032500;TraesCS5B01G155400;TraesCS3D01G285100;TraesCS3D01G411200;TraesCS6A01G268600;TraesCS3D01G271500;TraesCS1B01G146200;TraesCS6B01G159200;TraesCS6B01G295700;TraesCS4B01G186700;TraesCS5B01G156500;TraesCS5B01G431500;TraesCS6B01G132300;…
GO:0033013	tetrapyrrole metabolic process	318	88	8.00556e-44	2.80195e-42	TraesCS3D01G426300;TraesCS4A01G125000;TraesCS5A01G466100;TraesCS6D01G095800;TraesCS7D01G283600;TraesCS4B01G168300;TraesCS2A01G437700;TraesCS7A01G480700;TraesCS4B01G179400;TraesCS6A01G290600;TraesCS1A01G206900;TraesCS6D01G094200;TraesCS1D01G226100;TraesCS1D01G210200;TraesCS2D01G194000;TraesCS4D01G170800;TraesCS1B01G220700;TraesCS2A01G058700;TraesCS6A01G212200;TraesCS6A01G308100;TraesCS6B01G159200;…
GO:0006753	nucleoside phosphate metabolic process	1245	181	1.02634e-43	3.5922e-42	TraesCS3D01G264800;TraesCS1D01G264100;TraesCS3D01G426300;TraesCS5D01G013100;TraesCS6D01G121300;TraesCS2A01G286500;TraesCS4A01G125000;TraesCS5B01G484700;TraesCS2A01G234900;TraesCS5A01G092400;TraesCS7D01G338600;TraesCS5D01G219500;TraesCS1D01G149900;TraesCS5A01G108000;TraesCS2A01G058700;TraesCS2D01G014800;TraesCS5A01G089900;TraesCS6B01G159200;TraesCS2B01G528300;TraesCS6A01G143300;TraesCS6D01G122800;…
GO:0070271	protein complex biogenesis	604	121	1.21531e-43	4.13206e-42	TraesCS7A01G466600;TraesCS3D01G426300;TraesCS1B01G261600;TraesCS3B01G014900;TraesCS1D01G107300;TraesCS6B01G454500;TraesCS1D01G226500;TraesCS4A01G257800;TraesCS7D01G338600;TraesCS5D01G412600;TraesCS6B01G169300;TraesCS3B01G441000;TraesCS4B01G056700;TraesCS3A01G220000;TraesCS3B01G131400;TraesCS4B01G321500;TraesCS3A01G381000;TraesCS2D01G233900;TraesCS7D01G216000;TraesCS7D01G549100;TraesCS2D01G399800;…
GO:0009117	nucleotide metabolic process	1238	180	1.74765e-43	5.94202e-42	TraesCS3D01G264800;TraesCS1D01G264100;TraesCS3D01G426300;TraesCS5D01G013100;TraesCS6D01G121300;TraesCS2A01G286500;TraesCS4A01G125000;TraesCS5B01G484700;TraesCS2A01G234900;TraesCS5A01G092400;TraesCS7D01G338600;TraesCS5D01G219500;TraesCS1D01G149900;TraesCS5A01G108000;TraesCS2A01G058700;TraesCS2D01G014800;TraesCS5A01G089900;TraesCS6B01G159200;TraesCS2B01G528300;TraesCS6A01G143300;TraesCS6D01G122800;…
GO:0009069	serine family amino acid metabolic process	235	76	2.25917e-43	7.68119e-42	TraesCS2D01G154100;TraesCS3D01G426300;TraesCS4A01G091100;TraesCS6A01G312200;TraesCS3A01G367000;TraesCS2A01G114400;TraesCS2B01G592500;TraesCS5D01G219500;TraesCS3D01G250600;TraesCS6A01G290600;TraesCS3A01G250200;TraesCS1D01G101200;TraesCS4A01G226900;TraesCS5A01G513500;TraesCS2D01G194000;TraesCS2B01G133500;TraesCS4B01G213600;TraesCS4D01G339700;TraesCS2B01G528300;TraesCS5B01G227900;TraesCS6A01G143300;…
GO:0006461	protein complex assembly	601	120	3.8865e-43	1.28255e-41	TraesCS7A01G466600;TraesCS3D01G426300;TraesCS1B01G261600;TraesCS3B01G014900;TraesCS1D01G107300;TraesCS6B01G454500;TraesCS1D01G226500;TraesCS4A01G257800;TraesCS7D01G338600;TraesCS5D01G412600;TraesCS6B01G169300;TraesCS3B01G441000;TraesCS4B01G056700;TraesCS3A01G220000;TraesCS4B01G321500;TraesCS3A01G381000;TraesCS2D01G233900;TraesCS7D01G216000;TraesCS7D01G549100;TraesCS2D01G399800;TraesCS1B01G255100;…
GO:0005871	kinesin complex	130	58	1.15261e-42	3.80362e-41	TraesCS2B01G174600;TraesCS2D01G213200;TraesCS1B01G259800;TraesCS2B01G514800;TraesCS2D01G322800;TraesCS5A01G032500;TraesCS6D01G091600;TraesCS4A01G375000;TraesCS5D01G078500;TraesCS1A01G249100;TraesCS2B01G405200;TraesCS3A01G275300;TraesCS2A01G387400;TraesCS6A01G103200;TraesCS2A01G480500;TraesCS2B01G505400;TraesCS4A01G101200;TraesCS7B01G181200;TraesCS7D01G278800;TraesCS5D01G444500;TraesCS4D01G147500;…
GO:0042254	ribosome biogenesis	480	106	1.80747e-42	5.96466e-41	TraesCS3D01G426300;TraesCS7A01G223300;TraesCS4A01G125000;TraesCS7D01G227300;TraesCS5B01G484700;TraesCS7D01G338600;TraesCS5D01G412600;TraesCS4A01G226900;TraesCS2D01G014800;TraesCS6B01G159200;TraesCS6A01G143300;TraesCS4B01G220400;TraesCS5D01G532100;TraesCS3B01G131400;TraesCS2A01G280500;TraesCS3A01G381000;TraesCS2B01G004000;TraesCS7D01G549100;TraesCS1B01G255100;TraesCS7A01G307000;TraesCS3A01G052700;…
GO:0055086	nucleobase-containing small molecule metabolic process	1394	191	2.4912e-42	8.22097e-41	TraesCS3D01G264800;TraesCS1D01G264100;TraesCS3D01G426300;TraesCS5D01G013100;TraesCS6D01G121300;TraesCS2A01G286500;TraesCS4A01G125000;TraesCS5B01G484700;TraesCS2A01G234900;TraesCS5A01G092400;TraesCS7D01G338600;TraesCS1D01G401900;TraesCS5D01G219500;TraesCS1D01G149900;TraesCS5A01G108000;TraesCS2A01G058700;TraesCS2D01G014800;TraesCS5A01G089900;TraesCS6B01G159200;TraesCS2B01G528300;TraesCS6A01G143300;…
GO:0017111	nucleoside-triphosphatase activity	2199	253	3.88621e-42	1.24359e-40	TraesCS1B01G259800;TraesCS5D01G124800;TraesCS6A01G360600;TraesCS1D01G107300;TraesCS2D01G479900;TraesCS3B01G224600;TraesCS1A01G260500;TraesCS4A01G257800;TraesCS5A01G032500;TraesCS5B01G155400;TraesCS3D01G285100;TraesCS3D01G411200;TraesCS6A01G268600;TraesCS3D01G271500;TraesCS1B01G146200;TraesCS6B01G159200;TraesCS6B01G295700;TraesCS4B01G186700;TraesCS5B01G156500;TraesCS5B01G431500;TraesCS6B01G132300;…
GO:0005875	microtubule associated complex	188	67	1.77208e-41	5.67065e-40	TraesCS2B01G174600;TraesCS2D01G213200;TraesCS1B01G259800;TraesCS2D01G561900;TraesCS2B01G514800;TraesCS2D01G322800;TraesCS5A01G032500;TraesCS6D01G091600;TraesCS4A01G375000;TraesCS5D01G078500;TraesCS1A01G249100;TraesCS2B01G405200;TraesCS3A01G275300;TraesCS2A01G387400;TraesCS2D01G492600;TraesCS6A01G103200;TraesCS2A01G480500;TraesCS2B01G505400;TraesCS4A01G101200;TraesCS7B01G181200;TraesCS7D01G278800;…
GO:0022607	cellular component assembly	1452	194	2.13341e-41	6.82692e-40	TraesCS3B01G014900;TraesCS1D01G107300;TraesCS5A01G103100;TraesCS6B01G454500;TraesCS5D01G107900;TraesCS4A01G257800;TraesCS6B01G418400;TraesCS4D01G153900;TraesCSU01G121900;TraesCS4B01G321500;TraesCS2D01G233900;TraesCS7A01G323200;TraesCS7D01G216000;TraesCS7D01G549100;TraesCS2D01G399800;TraesCS1B01G255100;TraesCS3B01G362500;TraesCS1A01G350200;TraesCS4B01G084800;TraesCS5A01G149000;TraesCS2B01G443900;T…
GO:0044264	cellular polysaccharide metabolic process	745	132	2.27092e-41	7.26694e-40	TraesCS3A01G289900;TraesCS5B01G484700;TraesCS7D01G294300;TraesCS5B01G175800;TraesCS1D01G401900;TraesCS4A01G166900;TraesCS7B01G093800;TraesCS1D01G101200;TraesCS3A01G202000;TraesCS3D01G391900;TraesCS5A01G490800;TraesCS4A01G092500;TraesCS5A01G119300;TraesCS4D01G021400;TraesCS1A01G116200;TraesCS4A01G052600;TraesCSU01G142500;TraesCS3B01G161900;TraesCS3B01G324500;TraesCS5D01G517200;TraesCS3A01G381000;T…
GO:0071822	protein complex subunit organization	657	123	3.7054e-41	1.18573e-39	TraesCS7A01G466600;TraesCS3D01G426300;TraesCS1B01G261600;TraesCS3B01G014900;TraesCS1D01G107300;TraesCS6B01G454500;TraesCS1D01G226500;TraesCS4A01G257800;TraesCS7D01G338600;TraesCS5D01G412600;TraesCS6B01G169300;TraesCS3B01G441000;TraesCS4D01G147100;TraesCS4B01G056700;TraesCS3A01G220000;TraesCS4B01G321500;TraesCS3A01G381000;TraesCS2D01G233900;TraesCS7D01G216000;TraesCS7D01G549100;TraesCS2D01G399800;…
GO:0048367	shoot system development	709	127	2.32407e-40	7.20462e-39	TraesCS4B01G252400;TraesCS3D01G231200;TraesCS4B01G015600;TraesCS5B01G249000;TraesCS1D01G226500;TraesCS2B01G271300;TraesCS1B01G049300;TraesCS5D01G219500;TraesCS4B01G286700;TraesCSU01G072700;TraesCS1D01G210200;TraesCS2A01G392900;TraesCS5D01G171100;TraesCS6A01G143300;TraesCS5D01G366500;TraesCS7B01G240200;TraesCS4A01G052600;TraesCS6B01G253900;TraesCS4D01G013900;TraesCS5B01G378700;TraesCS4D01G135000;T…
GO:0006260	DNA replication	436	98	4.59186e-40	1.42348e-38	TraesCS1D01G264100;TraesCS6A01G360600;TraesCS3B01G224600;TraesCS1D01G226500;TraesCS1B01G049300;TraesCS6A01G373400;TraesCS7D01G454700;TraesCS4A01G226500;TraesCS1B01G146200;TraesCS1B01G377800;TraesCS6D01G398100;TraesCS5D01G171100;TraesCS6D01G357100;TraesCS4A01G178600;TraesCS7A01G350000;TraesCS5B01G431500;TraesCS5B01G378700;TraesCS5A01G429500;TraesCS3B01G112900;TraesCS5B01G094600;TraesCS4D01G246300;…
GO:0048731	system development	1350	183	5.96573e-40	1.84938e-38	TraesCS1D01G264100;TraesCS3A01G212600;TraesCS4B01G252400;TraesCS3D01G231200;TraesCS4B01G015600;TraesCS4B01G114800;TraesCS5B01G249000;TraesCS1D01G226500;TraesCS2B01G271300;TraesCS1B01G049300;TraesCS3A01G270600;TraesCS5B01G339200;TraesCS4A01G375000;TraesCS5D01G219500;TraesCS4B01G286700;TraesCSU01G072700;TraesCS3D01G273800;TraesCS1D01G210200;TraesCS2A01G392900;TraesCS7D01G121200;TraesCS5D01G171100;T…
GO:0019693	ribose phosphate metabolic process	1032	156	7.14647e-40	2.21541e-38	TraesCS3D01G264800;TraesCS5D01G013100;TraesCS6D01G121300;TraesCS2A01G286500;TraesCS4A01G125000;TraesCS5B01G484700;TraesCS2A01G234900;TraesCS5A01G092400;TraesCS7D01G338600;TraesCS5D01G219500;TraesCS1D01G149900;TraesCS5A01G108000;TraesCS2A01G058700;TraesCS2D01G014800;TraesCS6B01G159200;TraesCS2B01G528300;TraesCS6A01G143300;TraesCS5A01G014400;TraesCS5A01G119300;TraesCS4D01G021400;TraesCS1A01G355200;…
GO:0006259	DNA metabolic process	1327	180	2.3907e-39	7.17211e-38	TraesCS1D01G264100;TraesCS3A01G212600;TraesCS2B01G260800;TraesCS6A01G360600;TraesCS3B01G224600;TraesCS1A01G260500;TraesCS1D01G226500;TraesCS1B01G343100;TraesCS1B01G049300;TraesCS6B01G470700;TraesCS3D01G323700;TraesCS6A01G373400;TraesCS3A01G330200;TraesCS6A01G268600;TraesCS7D01G454700;TraesCS3A01G099300;TraesCS5D01G359800;TraesCS4A01G226500;TraesCS1B01G146200;TraesCS6A01G380200;TraesCS1B01G377800;…
GO:0016109	tetraterpenoid biosynthetic process	118	53	2.66417e-39	7.99252e-38	TraesCS4A01G232300;TraesCS6B01G470900;TraesCS7D01G283600;TraesCS1A01G206900;TraesCS7A01G222800;TraesCS1D01G210200;TraesCS2D01G194000;TraesCS1B01G220700;TraesCS2A01G058700;TraesCS6A01G212200;TraesCS4B01G083600;TraesCS6D01G122800;TraesCS1B01G396800;TraesCS4D01G147100;TraesCS5D01G551200;TraesCS3D01G288000;TraesCS4A01G315700;TraesCS1A01G376400;TraesCS5B01G563800;TraesCS4D01G081600;TraesCS2A01G280500;…
GO:0016117	carotenoid biosynthetic process	118	53	2.66417e-39	7.99252e-38	TraesCS4A01G232300;TraesCS6B01G470900;TraesCS7D01G283600;TraesCS1A01G206900;TraesCS7A01G222800;TraesCS1D01G210200;TraesCS2D01G194000;TraesCS1B01G220700;TraesCS2A01G058700;TraesCS6A01G212200;TraesCS4B01G083600;TraesCS6D01G122800;TraesCS1B01G396800;TraesCS4D01G147100;TraesCS5D01G551200;TraesCS3D01G288000;TraesCS4A01G315700;TraesCS1A01G376400;TraesCS5B01G563800;TraesCS4D01G081600;TraesCS2A01G280500;…
GO:0016108	tetraterpenoid metabolic process	125	54	6.55007e-39	1.96502e-37	TraesCS4A01G232300;TraesCS6B01G470900;TraesCS7D01G283600;TraesCS1A01G206900;TraesCS7A01G222800;TraesCS1D01G210200;TraesCS2D01G194000;TraesCS1B01G220700;TraesCS2A01G058700;TraesCS6A01G212200;TraesCS4B01G083600;TraesCS6D01G122800;TraesCS1B01G396800;TraesCS4D01G147100;TraesCS5D01G551200;TraesCS3D01G288000;TraesCS4A01G315700;TraesCS1A01G376400;TraesCS5B01G563800;TraesCS4D01G003100;TraesCS4D01G081600;…
GO:0016116	carotenoid metabolic process	125	54	6.55007e-39	1.96502e-37	TraesCS4A01G232300;TraesCS6B01G470900;TraesCS7D01G283600;TraesCS1A01G206900;TraesCS7A01G222800;TraesCS1D01G210200;TraesCS2D01G194000;TraesCS1B01G220700;TraesCS2A01G058700;TraesCS6A01G212200;TraesCS4B01G083600;TraesCS6D01G122800;TraesCS1B01G396800;TraesCS4D01G147100;TraesCS5D01G551200;TraesCS3D01G288000;TraesCS4A01G315700;TraesCS1A01G376400;TraesCS5B01G563800;TraesCS4D01G003100;TraesCS4D01G081600;…
GO:0010207	photosystem II assembly	162	60	2.03976e-38	5.91529e-37	TraesCS3D01G426300;TraesCS4A01G232300;TraesCS3A01G367000;TraesCS5B01G300100;TraesCS6B01G454500;TraesCS7D01G283600;TraesCS7D01G338600;TraesCS5D01G412600;TraesCS6A01G290600;TraesCS6B01G089500;TraesCS6D01G094200;TraesCS4B01G129700;TraesCS2A01G387000;TraesCS6A01G212200;TraesCS3A01G100000;TraesCS4B01G083600;TraesCS6B01G134800;TraesCS2B01G620600;TraesCS5A01G429300;TraesCS6B01G192500;TraesCS4D01G081600;…
GO:0000096	sulfur amino acid metabolic process	291	78	6.35564e-38	1.84313e-36	TraesCS3D01G426300;TraesCS4A01G091100;TraesCS3A01G367000;TraesCS2A01G114400;TraesCS6A01G314100;TraesCS3A01G084400;TraesCS5D01G149900;TraesCS2B01G592500;TraesCS5D01G219500;TraesCS6A01G290600;TraesCS1D01G101200;TraesCS2D01G492600;TraesCS4A01G226900;TraesCS5A01G513500;TraesCS5B01G141000;TraesCS2D01G194000;TraesCS4B01G288200;TraesCS2B01G133500;TraesCS4B01G213600;TraesCS4D01G339700;TraesCS2B01G528300;…
GO:0022613	ribonucleoprotein complex biogenesis	546	107	7.84608e-38	2.27536e-36	TraesCS3D01G426300;TraesCS7A01G223300;TraesCS4A01G125000;TraesCS7D01G227300;TraesCS5B01G484700;TraesCS7D01G338600;TraesCS5D01G412600;TraesCS4A01G226900;TraesCS2D01G014800;TraesCS6B01G159200;TraesCS6A01G143300;TraesCS4B01G220400;TraesCS5D01G532100;TraesCS3B01G131400;TraesCS2A01G280500;TraesCS3A01G381000;TraesCS2B01G004000;TraesCS7D01G549100;TraesCS1B01G255100;TraesCS7A01G307000;TraesCS3A01G052700;…
GO:0048856	anatomical structure development	2294	250	1.04806e-37	3.03937e-36	TraesCS4B01G252400;TraesCS5B01G249000;TraesCS1B01G049300;TraesCS5D01G219500;TraesCS3D01G273800;TraesCS1D01G210200;TraesCS7D01G121200;TraesCS4B01G238900;TraesCS5D01G171100;TraesCS4D01G153900;TraesCS7B01G240200;TraesCS4D01G135000;TraesCS4B01G321500;TraesCS5B01G324800;TraesCS5D01G429200;TraesCS5A01G166800;TraesCS4D01G244000;TraesCS7A01G323200;TraesCS4A01G286700;TraesCS2D01G399800;TraesCS1B01G255100;…
GO:0044272	sulfur compound biosynthetic process	480	99	4.55888e-37	1.32208e-35	TraesCS3D01G426300;TraesCS2B01G307300;TraesCS5D01G219500;TraesCS1D01G101200;TraesCS2D01G492600;TraesCS4A01G226900;TraesCS5A01G513500;TraesCS5B01G141000;TraesCS4B01G288200;TraesCS4B01G213600;TraesCS2B01G528300;TraesCS5B01G227900;TraesCS6A01G143300;TraesCS6D01G122800;TraesCS4D01G021400;TraesCS4D01G214300;TraesCS5A01G501800;TraesCS3B01G161900;TraesCS7A01G451100;TraesCS2A01G280500;TraesCS3A01G381000;…
GO:0010468	regulation of gene expression	951	144	5.68317e-37	1.59129e-35	TraesCS7D01G298100;TraesCS4B01G015600;TraesCS1B01G049300;TraesCSU01G072700;TraesCS3D01G273800;TraesCS5A01G114000;TraesCS2D01G253100;TraesCS2D01G014800;TraesCS1D01G265200;TraesCS6B01G159200;TraesCS5D01G171100;TraesCS6A01G143300;TraesCS5A01G192000;TraesCS4D01G147100;TraesCS3D01G173500;TraesCS6A01G130900;TraesCS1A01G324800;TraesCS4A01G052600;TraesCS6B01G253900;TraesCS4D01G013900;TraesCS5B01G378700;T…
GO:0006396	RNA processing	1483	187	1.68347e-36	4.71371e-35	TraesCS3D01G426300;TraesCS7A01G223300;TraesCS4A01G125000;TraesCS7D01G227300;TraesCS1D01G190900;TraesCS3D01G231200;TraesCS6B01G213100;TraesCS5B01G484700;TraesCS2B01G346500;TraesCS7D01G338600;TraesCS1B01G049300;TraesCS3D01G411200;TraesCS5D01G412600;TraesCS3A01G334800;TraesCS3D01G380100;TraesCS1B01G193700;TraesCS2D01G492600;TraesCS4A01G226900;TraesCS7A01G368900;TraesCS4A01G432400;TraesCS7A01G318800;…
GO:0034470	ncRNA processing	615	112	1.97639e-36	5.53391e-35	TraesCS3D01G426300;TraesCS7A01G223300;TraesCS4A01G125000;TraesCS7D01G227300;TraesCS5B01G484700;TraesCS7D01G338600;TraesCS5D01G412600;TraesCS4A01G226900;TraesCS2D01G014800;TraesCS6B01G159200;TraesCS6A01G143300;TraesCS4D01G153900;TraesCS4B01G220400;TraesCS5D01G532100;TraesCS3B01G131400;TraesCS5B01G102600;TraesCS2A01G280500;TraesCS3A01G381000;TraesCS2B01G004000;TraesCS7D01G549100;TraesCS1B01G255100;…
GO:0044042	glucan metabolic process	620	112	4.2975e-36	1.2033e-34	TraesCS3A01G289900;TraesCS5B01G484700;TraesCS7D01G294300;TraesCS5B01G175800;TraesCS4A01G166900;TraesCS7B01G093800;TraesCS1D01G101200;TraesCS3A01G202000;TraesCS3D01G391900;TraesCS5A01G490800;TraesCS4A01G092500;TraesCS5A01G119300;TraesCS4D01G021400;TraesCS1A01G116200;TraesCS4A01G052600;TraesCSU01G142500;TraesCS3B01G161900;TraesCS3B01G324500;TraesCS5D01G517200;TraesCS3A01G381000;TraesCS1A01G092700;T…
GO:0006073	cellular glucan metabolic process	620	112	4.2975e-36	1.2033e-34	TraesCS3A01G289900;TraesCS5B01G484700;TraesCS7D01G294300;TraesCS5B01G175800;TraesCS4A01G166900;TraesCS7B01G093800;TraesCS1D01G101200;TraesCS3A01G202000;TraesCS3D01G391900;TraesCS5A01G490800;TraesCS4A01G092500;TraesCS5A01G119300;TraesCS4D01G021400;TraesCS1A01G116200;TraesCS4A01G052600;TraesCSU01G142500;TraesCS3B01G161900;TraesCS3B01G324500;TraesCS5D01G517200;TraesCS3A01G381000;TraesCS1A01G092700;T…
GO:0000097	sulfur amino acid biosynthetic process	258	71	1.83419e-35	5.13574e-34	TraesCS3D01G426300;TraesCS4A01G091100;TraesCS3A01G367000;TraesCS2A01G114400;TraesCS6A01G314100;TraesCS3A01G084400;TraesCS5D01G149900;TraesCS2B01G592500;TraesCS5D01G219500;TraesCS6A01G290600;TraesCS1D01G101200;TraesCS2D01G492600;TraesCS4A01G226900;TraesCS5A01G513500;TraesCS5B01G141000;TraesCS4B01G288200;TraesCS2B01G133500;TraesCS4B01G213600;TraesCS4D01G339700;TraesCS2B01G528300;TraesCS5B01G227900;…
GO:0009653	anatomical structure morphogenesis	772	125	3.58815e-35	9.688e-34	TraesCS1D01G264100;TraesCS4B01G015600;TraesCS1B01G049300;TraesCS5B01G339200;TraesCS1D01G401900;TraesCS3D01G273800;TraesCS1D01G210200;TraesCS2A01G392900;TraesCS5D01G171100;TraesCS6A01G143300;TraesCS7B01G240200;TraesCS4A01G052600;TraesCS4D01G013900;TraesCS5B01G378700;TraesCS4B01G321500;TraesCS2A01G280500;TraesCS3A01G381000;TraesCS5D01G429200;TraesCS5A01G166800;TraesCS7A01G323200;TraesCS2A01G149600;…
GO:0016114	terpenoid biosynthetic process	198	62	9.86692e-35	2.66407e-33	TraesCS4A01G232300;TraesCS6B01G470900;TraesCS7D01G283600;TraesCS1A01G206900;TraesCS7A01G222800;TraesCS1D01G210200;TraesCS2D01G194000;TraesCS1B01G220700;TraesCS2A01G058700;TraesCS6A01G212200;TraesCS4B01G083600;TraesCS6D01G122800;TraesCS1B01G396800;TraesCS4D01G147100;TraesCS5D01G551200;TraesCS3D01G288000;TraesCS4A01G315700;TraesCS1A01G376400;TraesCS5B01G563800;TraesCS1D01G423500;TraesCS4D01G081600;…
GO:0043228	non-membrane-bounded organelle	2985	290	1.31803e-34	3.55868e-33	TraesCS1B01G259800;TraesCS4A01G125000;TraesCS2D01G324900;TraesCS1D01G107300;TraesCS7A01G351100;TraesCS4A01G257800;TraesCS5A01G032500;TraesCS5A01G468600;TraesCS6B01G399000;TraesCS6D01G348000;TraesCS5A01G513500;TraesCS5B01G531900;TraesCS4B01G213600;TraesCS2D01G014800;TraesCS6A01G311200;TraesCS2B01G364900;TraesCS4A01G065400;TraesCS4B01G152900;TraesCS4B01G186700;TraesCS5B01G156500;TraesCS6B01G132300;…
GO:0043232	intracellular non-membrane-bounded organelle	2985	290	1.31803e-34	3.55868e-33	TraesCS1B01G259800;TraesCS4A01G125000;TraesCS2D01G324900;TraesCS1D01G107300;TraesCS7A01G351100;TraesCS4A01G257800;TraesCS5A01G032500;TraesCS5A01G468600;TraesCS6B01G399000;TraesCS6D01G348000;TraesCS5A01G513500;TraesCS5B01G531900;TraesCS4B01G213600;TraesCS2D01G014800;TraesCS6A01G311200;TraesCS2B01G364900;TraesCS4A01G065400;TraesCS4B01G152900;TraesCS4B01G186700;TraesCS5B01G156500;TraesCS6B01G132300;…
GO:0008652	cellular amino acid biosynthetic process	644	112	1.58466e-34	4.27859e-33	TraesCS3D01G426300;TraesCS1B01G261600;TraesCS4B01G015600;TraesCS5D01G219500;TraesCS1D01G101200;TraesCS2D01G492600;TraesCS4A01G226900;TraesCS5A01G513500;TraesCS5B01G141000;TraesCS4B01G288200;TraesCS4B01G213600;TraesCS2B01G528300;TraesCS5B01G227900;TraesCS6A01G143300;TraesCS4D01G153900;TraesCS6D01G122800;TraesCS4B01G226100;TraesCS3A01G181600;TraesCS4B01G220400;TraesCS4D01G214300;TraesCS5D01G181600;…
GO:0006721	terpenoid metabolic process	209	63	3.52459e-34	9.51639e-33	TraesCS4A01G232300;TraesCS6B01G470900;TraesCS7D01G283600;TraesCS1A01G206900;TraesCS7A01G222800;TraesCS1D01G210200;TraesCS2D01G194000;TraesCS1B01G220700;TraesCS2A01G058700;TraesCS6A01G212200;TraesCS4B01G083600;TraesCS6D01G122800;TraesCS1B01G396800;TraesCS4D01G147100;TraesCS5D01G551200;TraesCS3D01G288000;TraesCS4A01G315700;TraesCS1A01G376400;TraesCS5B01G563800;TraesCS1D01G423500;TraesCS4D01G003100;…
GO:0019252	starch biosynthetic process	183	59	6.46762e-34	1.68158e-32	TraesCS7B01G006600;TraesCS1D01G409700;TraesCS3A01G367000;TraesCS5B01G484700;TraesCS5A01G396700;TraesCS5B01G175800;TraesCS2A01G437700;TraesCS2A01G123800;TraesCS6A01G290600;TraesCS7B01G093800;TraesCS4B01G129700;TraesCS7A01G222800;TraesCS2A01G387000;TraesCS6A01G308100;TraesCS5A01G119300;TraesCS4D01G021400;TraesCS3D01G288000;TraesCS3A01G232700;TraesCS4A01G052600;TraesCS7D01G117800;TraesCS3B01G161900;…
GO:0006520	cellular amino acid metabolic process	1345	170	2.16114e-33	5.61896e-32	TraesCS3D01G426300;TraesCS4B01G252400;TraesCS1B01G261600;TraesCS2A01G286500;TraesCS6A01G018600;TraesCS4B01G015600;TraesCS2A01G246200;TraesCS5D01G219500;TraesCS3A01G250200;TraesCS6D01G344200;TraesCS1D01G101200;TraesCS2D01G492600;TraesCS4A01G226900;TraesCS5A01G513500;TraesCS5B01G141000;TraesCS7D01G121200;TraesCS4B01G288200;TraesCS4B01G213600;TraesCS2B01G528300;TraesCS5B01G227900;TraesCS6A01G143300;…
GO:0044283	small molecule biosynthetic process	1604	189	5.70321e-33	1.48284e-31	TraesCS7A01G466600;TraesCS3D01G426300;TraesCS6D01G121300;TraesCS1B01G261600;TraesCS4B01G015600;TraesCS5D01G219500;TraesCS3B01G046100;TraesCS3D01G041900;TraesCS1D01G101200;TraesCS2D01G492600;TraesCS4A01G226900;TraesCS5A01G513500;TraesCS1D01G210200;TraesCS5B01G141000;TraesCS4B01G288200;TraesCS4B01G213600;TraesCS2B01G528300;TraesCS5B01G227900;TraesCS6A01G143300;TraesCS4D01G153900;TraesCS6D01G122800;…
GO:0009791	post-embryonic development	1143	153	6.12348e-33	1.5921e-31	TraesCS1D01G264100;TraesCS4B01G252400;TraesCS3D01G231200;TraesCS4B01G015600;TraesCS5B01G249000;TraesCS1D01G226500;TraesCS2B01G271300;TraesCS1B01G049300;TraesCS3A01G270600;TraesCS5D01G219500;TraesCS4B01G286700;TraesCSU01G072700;TraesCS3D01G273800;TraesCS1D01G210200;TraesCS2A01G392900;TraesCS5D01G171100;TraesCS4D01G153900;TraesCS5D01G366500;TraesCS7B01G240200;TraesCS4B01G220400;TraesCS4A01G052600;T…
GO:0006270	DNA replication initiation	78	40	6.38834e-33	1.66097e-31	TraesCS5A01G088400;TraesCS1D01G264100;TraesCS2A01G095300;TraesCS5D01G044700;TraesCS1A01G264000;TraesCS2B01G174700;TraesCS6A01G360600;TraesCS7B01G352800;TraesCS5B01G335500;TraesCS3D01G373300;TraesCS5D01G472300;TraesCS3B01G400900;TraesCS3B01G224600;TraesCS5A01G036600;TraesCS5A01G336500;TraesCS3A01G200400;TraesCS3A01G380100;TraesCS1B01G274600;TraesCS6D01G344100;TraesCS3A01G097200;TraesCS1B01G146200;…
GO:0005982	starch metabolic process	197	60	6.65532e-33	1.73038e-31	TraesCS7B01G006600;TraesCS1D01G409700;TraesCS3A01G367000;TraesCS5B01G484700;TraesCS5A01G396700;TraesCS5B01G175800;TraesCS2A01G437700;TraesCS2A01G123800;TraesCS6A01G290600;TraesCS7B01G093800;TraesCS4B01G129700;TraesCS7A01G222800;TraesCS2A01G387000;TraesCS6A01G308100;TraesCS5A01G119300;TraesCS4D01G021400;TraesCS3D01G288000;TraesCS3A01G232700;TraesCS4A01G052600;TraesCS7D01G117800;TraesCS3B01G161900;…
GO:0006629	lipid metabolic process	2608	260	8.01377e-33	2.00344e-31	TraesCS4A01G125000;TraesCS5D01G219500;TraesCS2D01G362500;TraesCS5A01G513500;TraesCS1A01G369600;TraesCS1D01G210200;TraesCS4B01G213600;TraesCS6B01G159200;TraesCS2B01G530100;TraesCS4D01G153900;TraesCS4D01G147100;TraesCS4B01G150600;TraesCS5B01G508200;TraesCS5B01G324800;TraesCS6A01G133100;TraesCS5B01G171200;TraesCS1A01G416000;TraesCS7A01G348600;TraesCS7B01G113100;TraesCS5B01G121500;TraesCS7D01G549100;…
GO:0016070	RNA metabolic process	4072	355	8.45012e-33	2.11253e-31	TraesCS4B01G252400;TraesCS4A01G125000;TraesCS7D01G292000;TraesCS5B01G484700;TraesCS1D01G449000;TraesCS2A01G246200;TraesCS1B01G049300;TraesCS3D01G411200;TraesCS7A01G368900;TraesCS1D01G329100;TraesCS1D01G210200;TraesCS4A01G432400;TraesCS4A01G119800;TraesCS2D01G014800;TraesCS6B01G159200;TraesCS1A01G112800;TraesCS4D01G153900;TraesCS4D01G147100;TraesCS2A01G262700;TraesCS4A01G065400;TraesCS1A01G324800;…
GO:0140097	catalytic activity, acting on DNA	376	82	9.31267e-33	2.32817e-31	TraesCS3B01G385400;TraesCS1D01G264100;TraesCS3A01G212600;TraesCS2B01G260800;TraesCS6A01G360600;TraesCS7B01G352800;TraesCS1B01G156600;TraesCS3A01G184800;TraesCS3B01G224600;TraesCS1A01G260500;TraesCS4D01G194300;TraesCS1D01G260500;TraesCS5B01G171400;TraesCS3A01G330200;TraesCS3A01G380100;TraesCS6A01G268600;TraesCS3B01G214600;TraesCS1B01G274600;TraesCS7D01G454700;TraesCS4A01G226500;TraesCS1B01G146200;…
GO:0009773	photosynthetic electron transport in photosystem I	54	34	2.15182e-32	5.37954e-31	TraesCS3D01G426300;TraesCS4A01G125000;TraesCS4A01G232300;TraesCS7B01G006600;TraesCS5B01G228900;TraesCS3A01G367000;TraesCS5D01G237400;TraesCS2A01G114400;TraesCS7D01G283600;TraesCS7D01G338600;TraesCS4B01G179400;TraesCS6A01G290600;TraesCS7A01G341000;TraesCS7A01G108600;TraesCS6D01G283300;TraesCS2D01G238700;TraesCS5B01G256400;TraesCS2B01G133500;TraesCS6D01G287300;TraesCS6A01G308100;TraesCS4B01G083600;…
GO:0051644	plastid localization	123	48	2.8745e-32	6.89881e-31	TraesCS1B01G255100;TraesCS3D01G426300;TraesCS4A01G125000;TraesCS5B01G484700;TraesCS5A01G149000;TraesCS5B01G155200;TraesCS5D01G105500;TraesCS2B01G050600;TraesCS1B01G213300;TraesCS7D01G283600;TraesCS4B01G179400;TraesCS5D01G162400;TraesCS5B01G147600;TraesCS7A01G222800;TraesCS2A01G387000;TraesCS6D01G195400;TraesCS2A01G058700;TraesCS6A01G212200;TraesCS6B01G159200;TraesCS1B01G254000;TraesCS5B01G036800;…
GO:0019750	chloroplast localization	123	48	2.8745e-32	7.18626e-31	TraesCS1B01G255100;TraesCS3D01G426300;TraesCS4A01G125000;TraesCS5B01G484700;TraesCS5A01G149000;TraesCS5B01G155200;TraesCS5D01G105500;TraesCS2B01G050600;TraesCS1B01G213300;TraesCS7D01G283600;TraesCS4B01G179400;TraesCS5D01G162400;TraesCS5B01G147600;TraesCS7A01G222800;TraesCS2A01G387000;TraesCS6D01G195400;TraesCS2A01G058700;TraesCS6A01G212200;TraesCS6B01G159200;TraesCS1B01G254000;TraesCS5B01G036800;…
GO:0051667	establishment of plastid localization	123	48	2.8745e-32	7.18626e-31	TraesCS1B01G255100;TraesCS3D01G426300;TraesCS4A01G125000;TraesCS5B01G484700;TraesCS5A01G149000;TraesCS5B01G155200;TraesCS5D01G105500;TraesCS2B01G050600;TraesCS1B01G213300;TraesCS7D01G283600;TraesCS4B01G179400;TraesCS5D01G162400;TraesCS5B01G147600;TraesCS7A01G222800;TraesCS2A01G387000;TraesCS6D01G195400;TraesCS2A01G058700;TraesCS6A01G212200;TraesCS6B01G159200;TraesCS1B01G254000;TraesCS5B01G036800;…
GO:0009902	chloroplast relocation	123	48	2.8745e-32	7.18626e-31	TraesCS1B01G255100;TraesCS3D01G426300;TraesCS4A01G125000;TraesCS5B01G484700;TraesCS5A01G149000;TraesCS5B01G155200;TraesCS5D01G105500;TraesCS2B01G050600;TraesCS1B01G213300;TraesCS7D01G283600;TraesCS4B01G179400;TraesCS5D01G162400;TraesCS5B01G147600;TraesCS7A01G222800;TraesCS2A01G387000;TraesCS6D01G195400;TraesCS2A01G058700;TraesCS6A01G212200;TraesCS6B01G159200;TraesCS1B01G254000;TraesCS5B01G036800;…
GO:0009070	serine family amino acid biosynthetic process	175	56	4.49256e-32	1.07821e-30	TraesCS2D01G154100;TraesCS3D01G426300;TraesCS4A01G091100;TraesCS3A01G367000;TraesCS2A01G114400;TraesCS5D01G219500;TraesCS6A01G290600;TraesCS1D01G101200;TraesCS4A01G226900;TraesCS5A01G513500;TraesCS2B01G133500;TraesCS4B01G213600;TraesCS4D01G339700;TraesCS2B01G528300;TraesCS5B01G227900;TraesCS6A01G143300;TraesCS3A01G181600;TraesCS2A01G342600;TraesCS4D01G214300;TraesCS2B01G272300;TraesCS5A01G501800;…
GO:0007049	cell cycle	667	110	7.97382e-32	1.91372e-30	TraesCS1D01G264100;TraesCS2D01G213200;TraesCS4A01G236700;TraesCS3A01G264600;TraesCS3B01G423800;TraesCS6A01G360600;TraesCS1A01G071100;TraesCS1D01G226500;TraesCS1B01G049300;TraesCS1D01G222700;TraesCS6B01G399000;TraesCS3D01G384700;TraesCS7D01G261100;TraesCS1A01G256800;TraesCS6D01G348000;TraesCS2B01G152100;TraesCS2D01G427900;TraesCS5D01G359800;TraesCS4B01G230500;TraesCS4D01G153900;TraesCS6A01G311200;…
GO:0010016	shoot system morphogenesis	259	67	9.22245e-32	2.21339e-30	TraesCS5B01G270200;TraesCS3A01G023800;TraesCS3A01G367000;TraesCS4B01G015600;TraesCS5A01G396700;TraesCS7D01G283600;TraesCS2A01G437700;TraesCS1A01G206900;TraesCS4B01G129700;TraesCS5A01G548800;TraesCS7A01G222800;TraesCS1D01G210200;TraesCS2A01G392900;TraesCS7A01G316700;TraesCS5D01G118200;TraesCS1B01G220700;TraesCS6A01G143300;TraesCS1A01G246800;TraesCS5D01G551200;TraesCS7B01G240200;TraesCS1D01G030500;…
GO:0072596	establishment of protein localization to chloroplast	74	38	2.23871e-31	5.37291e-30	TraesCS3A01G151100;TraesCS7A01G223300;TraesCS5D01G258900;TraesCS3A01G075700;TraesCS4A01G194100;TraesCS7A01G307000;TraesCS4A01G167000;TraesCS5B01G300100;TraesCS7A01G342800;TraesCS5B01G249000;TraesCS2D01G389900;TraesCS6D01G094200;TraesCS2B01G410100;TraesCS6A01G105400;TraesCS6A01G210200;TraesCS2D01G014800;TraesCS1B01G254000;TraesCS3A01G513500;TraesCS5A01G251000;TraesCS7B01G240200;TraesCS3A01G530100;…
GO:0045036	protein targeting to chloroplast	74	38	2.23871e-31	5.37291e-30	TraesCS3A01G151100;TraesCS7A01G223300;TraesCS5D01G258900;TraesCS3A01G075700;TraesCS4A01G194100;TraesCS7A01G307000;TraesCS4A01G167000;TraesCS5B01G300100;TraesCS7A01G342800;TraesCS5B01G249000;TraesCS2D01G389900;TraesCS6D01G094200;TraesCS2B01G410100;TraesCS6A01G105400;TraesCS6A01G210200;TraesCS2D01G014800;TraesCS1B01G254000;TraesCS3A01G513500;TraesCS5A01G251000;TraesCS7B01G240200;TraesCS3A01G530100;…
GO:0007275	multicellular organism development	2087	220	3.41685e-31	8.20045e-30	TraesCS4B01G252400;TraesCS5B01G249000;TraesCS1B01G049300;TraesCS5D01G219500;TraesCS3D01G273800;TraesCS1D01G210200;TraesCS7D01G121200;TraesCS4B01G238900;TraesCS5D01G171100;TraesCS4D01G153900;TraesCS7B01G240200;TraesCS4D01G135000;TraesCS4B01G321500;TraesCS5B01G324800;TraesCS5D01G429200;TraesCS5A01G166800;TraesCS4D01G244000;TraesCS7A01G323200;TraesCS4A01G286700;TraesCS1B01G255100;TraesCS7A01G250500;…
GO:0019344	cysteine biosynthetic process	154	52	3.43089e-31	8.23413e-30	TraesCS3D01G426300;TraesCS4A01G091100;TraesCS3A01G367000;TraesCS2A01G114400;TraesCS5D01G219500;TraesCS6A01G290600;TraesCS1D01G101200;TraesCS4A01G226900;TraesCS5A01G513500;TraesCS2B01G133500;TraesCS4B01G213600;TraesCS4D01G339700;TraesCS2B01G528300;TraesCS5B01G227900;TraesCS6A01G143300;TraesCS2A01G342600;TraesCS4D01G214300;TraesCS2B01G272300;TraesCS5A01G501800;TraesCS6B01G176600;TraesCS7A01G190500;…
GO:0009765	photosynthesis, light harvesting	100	43	3.50613e-31	8.06411e-30	TraesCS5A01G229300;TraesCS6D01G299200;TraesCS2B01G340300;TraesCS7D01G227300;TraesCS1D01G411300;TraesCS6D01G152700;TraesCS1D01G092200;TraesCS2D01G320900;TraesCS2B01G233400;TraesCS6B01G191500;TraesCS1D01G428200;TraesCS5A01G350600;TraesCS6A01G159800;TraesCS7A01G238400;TraesCS5D01G464800;TraesCS2D01G209900;TraesCS4A01G226900;TraesCS5A01G213000;TraesCS4B01G089500;TraesCS5D01G357600;TraesCS1A01G403800;…
GO:0072598	protein localization to chloroplast	75	38	4.34023e-31	9.98253e-30	TraesCS3A01G151100;TraesCS7A01G223300;TraesCS5D01G258900;TraesCS3A01G075700;TraesCS4A01G194100;TraesCS7A01G307000;TraesCS4A01G167000;TraesCS5B01G300100;TraesCS7A01G342800;TraesCS5B01G249000;TraesCS2D01G389900;TraesCS6D01G094200;TraesCS2B01G410100;TraesCS6A01G105400;TraesCS6A01G210200;TraesCS2D01G014800;TraesCS1B01G254000;TraesCS3A01G513500;TraesCS5A01G251000;TraesCS7B01G240200;TraesCS3A01G530100;…
GO:0010103	stomatal complex morphogenesis	80	39	4.94176e-31	1.1366e-29	TraesCS5B01G270200;TraesCS3A01G023800;TraesCS3A01G367000;TraesCS4B01G015600;TraesCS7A01G342800;TraesCS5A01G396700;TraesCS7D01G283600;TraesCS2A01G437700;TraesCS1A01G206900;TraesCS4B01G129700;TraesCS5A01G548800;TraesCS7A01G222800;TraesCS1D01G210200;TraesCS3D01G296900;TraesCS7A01G316700;TraesCS1B01G220700;TraesCS7D01G343300;TraesCS4B01G028100;TraesCS5A01G173700;TraesCS7A01G335600;TraesCS7B01G217500;…
GO:0090698	post-embryonic plant morphogenesis	267	67	6.74365e-31	1.55104e-29	TraesCS5B01G270200;TraesCS5D01G420300;TraesCS3A01G023800;TraesCS3A01G367000;TraesCS4B01G015600;TraesCS5A01G396700;TraesCS5B01G171400;TraesCS7D01G283600;TraesCS1B01G049300;TraesCS2A01G437700;TraesCS1A01G206900;TraesCS4B01G129700;TraesCS5A01G548800;TraesCS7A01G222800;TraesCS1D01G210200;TraesCS2A01G392900;TraesCS7A01G316700;TraesCS5D01G118200;TraesCS4D01G318200;TraesCS1B01G220700;TraesCS5D01G171100;…
GO:0006261	DNA-dependent DNA replication	260	66	8.83608e-31	2.0323e-29	TraesCS1D01G264100;TraesCS6A01G360600;TraesCS7B01G352800;TraesCS5D01G472300;TraesCS3B01G224600;TraesCS1D01G226500;TraesCS5B01G171400;TraesCS1B01G049300;TraesCS3A01G380100;TraesCS1B01G274600;TraesCS3A01G097200;TraesCS4A01G226500;TraesCS1B01G146200;TraesCS1B01G377800;TraesCS4D01G318200;TraesCS4D01G094700;TraesCS5D01G171100;TraesCS5D01G100800;TraesCS7A01G350000;TraesCS5B01G431500;TraesCS7D01G442100;…
GO:0051656	establishment of organelle localization	133	48	1.98311e-30	4.56115e-29	TraesCS1B01G255100;TraesCS3D01G426300;TraesCS4A01G125000;TraesCS5B01G484700;TraesCS5A01G149000;TraesCS5B01G155200;TraesCS5D01G105500;TraesCS2B01G050600;TraesCS1B01G213300;TraesCS7D01G283600;TraesCS4B01G179400;TraesCS5D01G162400;TraesCS5B01G147600;TraesCS7A01G222800;TraesCS2A01G387000;TraesCS6D01G195400;TraesCS2A01G058700;TraesCS6A01G212200;TraesCS6B01G159200;TraesCS1B01G254000;TraesCS5B01G036800;…
GO:0006534	cysteine metabolic process	160	52	2.90614e-30	6.68412e-29	TraesCS3D01G426300;TraesCS4A01G091100;TraesCS3A01G367000;TraesCS2A01G114400;TraesCS5D01G219500;TraesCS6A01G290600;TraesCS1D01G101200;TraesCS4A01G226900;TraesCS5A01G513500;TraesCS2B01G133500;TraesCS4B01G213600;TraesCS4D01G339700;TraesCS2B01G528300;TraesCS5B01G227900;TraesCS6A01G143300;TraesCS2A01G342600;TraesCS4D01G214300;TraesCS2B01G272300;TraesCS5A01G501800;TraesCS6B01G176600;TraesCS7A01G190500;…
GO:1901605	alpha-amino acid metabolic process	811	120	4.52938e-30	1.04176e-28	TraesCS3D01G426300;TraesCS1B01G261600;TraesCS2A01G286500;TraesCS5D01G219500;TraesCS3A01G250200;TraesCS1D01G101200;TraesCS2D01G492600;TraesCS4A01G226900;TraesCS5A01G513500;TraesCS5B01G141000;TraesCS4B01G288200;TraesCS4B01G213600;TraesCS2B01G528300;TraesCS5B01G227900;TraesCS6A01G143300;TraesCS6D01G122800;TraesCS4B01G226100;TraesCS3A01G181600;TraesCS4D01G214300;TraesCS5D01G181600;TraesCS5A01G501800;…
GO:0022402	cell cycle process	467	88	4.77352e-30	1.05017e-28	TraesCS2B01G174600;TraesCS1D01G264100;TraesCS2D01G213200;TraesCS3A01G264600;TraesCS3B01G423800;TraesCS6A01G360600;TraesCS7B01G111000;TraesCS2A01G129900;TraesCS7D01G399400;TraesCS1D01G226500;TraesCS4D01G194300;TraesCS3B01G297900;TraesCS5B01G171400;TraesCS1B01G326400;TraesCS3D01G281100;TraesCS1B01G049300;TraesCS1D01G222700;TraesCS6B01G399000;TraesCS3D01G384700;TraesCS5D01G078500;TraesCS7D01G261100;…
GO:0006275	regulation of DNA replication	131	47	1.0806e-29	2.37731e-28	TraesCS2B01G174600;TraesCS1D01G264100;TraesCS2A01G095300;TraesCS2B01G401900;TraesCS5D01G044700;TraesCS1A01G264000;TraesCS2B01G174700;TraesCS6A01G360600;TraesCS7B01G352800;TraesCS5B01G335500;TraesCS5D01G472300;TraesCS1D01G226500;TraesCS5A01G036600;TraesCS2B01G382000;TraesCS5A01G336500;TraesCS1B01G049300;TraesCS6A01G373400;TraesCS3A01G200400;TraesCS1B01G293500;TraesCS1B01G274600;TraesCS6D01G344100;…
GO:1901564	organonitrogen compound metabolic process	15243	958	1.58337e-29	3.48342e-28	TraesCS6D01G016900;TraesCS5B01G484700;TraesCS6B01G454500;TraesCS7A01G175300;TraesCS6D01G344200;TraesCS3D01G273800;TraesCS1A01G369600;TraesCS4B01G213600;TraesCS3B01G206600;TraesCS3B01G193200;TraesCS4D01G147100;TraesCS5A01G014400;TraesCS5B01G412400;TraesCS7D01G056800;TraesCS2D01G394900;TraesCS7A01G541200;TraesCS1A01G355200;TraesCS7B01G382800;TraesCS7B01G104400;TraesCS7A01G190700;TraesCS5D01G056900;…
GO:1901607	alpha-amino acid biosynthetic process	520	92	3.467e-29	7.62741e-28	TraesCS2D01G154100;TraesCS3D01G426300;TraesCS4A01G091100;TraesCS1B01G261600;TraesCS3A01G367000;TraesCS2A01G114400;TraesCS6A01G314100;TraesCS3D01G434800;TraesCS3A01G084400;TraesCS5D01G149900;TraesCS2B01G592500;TraesCS5D01G219500;TraesCS6A01G290600;TraesCS1D01G101200;TraesCS2D01G492600;TraesCS4A01G226900;TraesCS5A01G513500;TraesCS5B01G141000;TraesCS4B01G288200;TraesCS2B01G133500;TraesCS4B01G213600;…
GO:0009888	tissue development	533	93	5.14684e-29	1.13231e-27	TraesCS7A01G466600;TraesCS1D01G264100;TraesCS5B01G270200;TraesCS6D01G337700;TraesCS3A01G023800;TraesCS5A01G489100;TraesCS3A01G367000;TraesCS5B01G205700;TraesCS4B01G015600;TraesCS1D01G092200;TraesCS2A01G521400;TraesCS5A01G396700;TraesCS5B01G171400;TraesCS7D01G283600;TraesCS3B01G423600;TraesCS1B01G049300;TraesCS2A01G437700;TraesCS5B01G339200;TraesCS2B01G592500;TraesCS2D01G362700;TraesCS1A01G206900;…
GO:0007010	cytoskeleton organization	430	82	1.81247e-28	3.98743e-27	TraesCS7A01G466600;TraesCS3A01G264600;TraesCS1B01G261600;TraesCS1D01G107300;TraesCS2D01G561900;TraesCS5A01G103100;TraesCS7D01G399400;TraesCS3B01G297900;TraesCS5B01G171400;TraesCS5B01G000600;TraesCS5A01G059900;TraesCS1B01G049300;TraesCS1D01G222700;TraesCS7D01G261100;TraesCS1A01G256800;TraesCS2D01G427900;TraesCS4B01G230500;TraesCS4D01G318200;TraesCS5B01G107400;TraesCS1D01G265200;TraesCS1D01G433300;…
GO:0016458	gene silencing	336	72	1.94375e-28	4.27624e-27	TraesCS7D01G298100;TraesCS7B01G352800;TraesCS1D01G409700;TraesCS5D01G472300;TraesCS1B01G049300;TraesCS2B01G592500;TraesCS2D01G362700;TraesCS5A01G114000;TraesCS3A01G097200;TraesCS2D01G253100;TraesCS4A01G138800;TraesCS4D01G318200;TraesCS1D01G325500;TraesCS5D01G171100;TraesCS5B01G162300;TraesCS3D01G173500;TraesCS1A01G324800;TraesCS7D01G442100;TraesCS2D01G059400;TraesCS4B01G321500;TraesCS3A01G224000;…
GO:0016053	organic acid biosynthetic process	1307	156	5.37923e-28	1.18343e-26	TraesCS3D01G426300;TraesCS1B01G261600;TraesCS4B01G015600;TraesCS5D01G219500;TraesCS3B01G046100;TraesCS3D01G041900;TraesCS1D01G101200;TraesCS2D01G492600;TraesCS4A01G226900;TraesCS5A01G513500;TraesCS1D01G210200;TraesCS5B01G141000;TraesCS4B01G288200;TraesCS4B01G213600;TraesCS2B01G528300;TraesCS5B01G227900;TraesCS6A01G143300;TraesCS4D01G153900;TraesCS6D01G122800;TraesCS4B01G226100;TraesCS3A01G181600;…
GO:0046394	carboxylic acid biosynthetic process	1305	155	1.35069e-27	2.97153e-26	TraesCS3D01G426300;TraesCS1B01G261600;TraesCS4B01G015600;TraesCS5D01G219500;TraesCS3B01G046100;TraesCS3D01G041900;TraesCS1D01G101200;TraesCS2D01G492600;TraesCS4A01G226900;TraesCS5A01G513500;TraesCS1D01G210200;TraesCS5B01G141000;TraesCS4B01G288200;TraesCS4B01G213600;TraesCS2B01G528300;TraesCS5B01G227900;TraesCS6A01G143300;TraesCS4D01G153900;TraesCS6D01G122800;TraesCS4B01G226100;TraesCS3A01G181600;…
GO:0051052	regulation of DNA metabolic process	196	54	2.33374e-27	4.90085e-26	TraesCS2B01G174600;TraesCS1D01G264100;TraesCS3A01G212600;TraesCS6A01G360600;TraesCS7B01G352800;TraesCS5D01G472300;TraesCS1D01G226500;TraesCS4D01G194300;TraesCS2B01G382000;TraesCS1B01G049300;TraesCS6A01G373400;TraesCS1B01G274600;TraesCS3A01G097200;TraesCS5D01G171100;TraesCS5B01G378700;TraesCS7D01G442100;TraesCS1D01G316200;TraesCS2D01G059400;TraesCS5A01G166800;TraesCS2D01G361800;TraesCS6B01G393500;…
GO:0009522	photosystem I	120	43	2.87461e-27	6.03669e-26	TraesCS5A01G229300;TraesCS6D01G299200;TraesCS2B01G340300;TraesCS7D01G227300;TraesCS1D01G411300;TraesCS3A01G052700;TraesCS6D01G152700;TraesCS2A01G114400;TraesCS2D01G320900;TraesCS1A01G392000;TraesCS5A01G482800;TraesCS2B01G233400;TraesCS7A01G238400;TraesCS4A01G226900;TraesCS4B01G089500;TraesCS5A01G414400;TraesCS5D01G357600;TraesCS2D01G238700;TraesCS3B01G061700;TraesCS5B01G256400;TraesCS1A01G403800;…
GO:0099402	plant organ development	727	107	9.12151e-27	1.91552e-25	TraesCS1D01G264100;TraesCS3A01G212600;TraesCS4B01G252400;TraesCS4B01G114800;TraesCS5B01G249000;TraesCS1D01G226500;TraesCS2B01G271300;TraesCS1B01G049300;TraesCS5B01G339200;TraesCS4A01G375000;TraesCS5D01G219500;TraesCS4B01G286700;TraesCSU01G072700;TraesCS1D01G210200;TraesCS5D01G171100;TraesCS6A01G143300;TraesCS5D01G366500;TraesCS5B01G378700;TraesCS4D01G135000;TraesCS4B01G321500;TraesCS5B01G102600;T…
GO:0051640	organelle localization	195	53	1.44407e-26	3.03255e-25	TraesCS3D01G426300;TraesCS4A01G125000;TraesCS5B01G484700;TraesCS5B01G155200;TraesCS7D01G283600;TraesCS4D01G108900;TraesCS4B01G179400;TraesCS5D01G162400;TraesCS7A01G222800;TraesCS2A01G387000;TraesCS2A01G448600;TraesCS2A01G058700;TraesCS6A01G212200;TraesCS6B01G159200;TraesCS2B01G469400;TraesCS1B01G396800;TraesCS4D01G147100;TraesCS5D01G551200;TraesCS3D01G288000;TraesCS4A01G315700;TraesCS1A01G376400;…
GO:0010467	gene expression	5200	402	1.94661e-26	4.08789e-25	TraesCS2D01G324900;TraesCS7D01G292000;TraesCS5B01G484700;TraesCS2A01G246200;TraesCS3D01G273800;TraesCS4A01G432400;TraesCS5B01G531900;TraesCS4B01G213600;TraesCS2D01G014800;TraesCS4D01G153900;TraesCS4D01G147100;TraesCS2A01G262700;TraesCS4A01G065400;TraesCS1A01G324800;TraesCS5D01G532100;TraesCS5D01G429200;TraesCS7A01G323200;TraesCS5D01G201300;TraesCS3D01G428300;TraesCS6B01G112700;TraesCS5A01G149000;…
GO:0000226	microtubule cytoskeleton organization	212	55	2.06874e-26	4.34436e-25	TraesCS3A01G264600;TraesCS1B01G261600;TraesCS1D01G107300;TraesCS2D01G561900;TraesCS7D01G399400;TraesCS3B01G297900;TraesCS5A01G059900;TraesCS1B01G049300;TraesCS1D01G222700;TraesCS7D01G261100;TraesCS1A01G256800;TraesCS2D01G427900;TraesCS4B01G230500;TraesCS4D01G318200;TraesCS1D01G265200;TraesCS2B01G150400;TraesCSU01G121900;TraesCS6B01G176600;TraesCS1B01G267200;TraesCS4B01G321500;TraesCS2A01G149600;T…
GO:0016168	chlorophyll binding	91	37	5.6225e-26	1.18072e-24	TraesCS5A01G229300;TraesCS6D01G299200;TraesCS2B01G340300;TraesCS7D01G227300;TraesCS1D01G411300;TraesCS6D01G152700;TraesCS2D01G320900;TraesCS6B01G454500;TraesCS2B01G233400;TraesCS6B01G191500;TraesCS7A01G238400;TraesCS4A01G226900;TraesCS4B01G089500;TraesCS5D01G357600;TraesCS5B01G256400;TraesCS1A01G403800;TraesCS2D01G253200;TraesCS5A01G454300;TraesCS5D01G265500;TraesCS7A01G276400;TraesCS5B01G227900;…
GO:0044093	positive regulation of molecular function	214	54	2.53507e-25	5.32365e-24	TraesCS1D01G409700;TraesCS3A01G367000;TraesCS5A01G396700;TraesCS2B01G250000;TraesCS5B01G339200;TraesCS5D01G219500;TraesCS2A01G123800;TraesCS6A01G290600;TraesCS4B01G129700;TraesCS2A01G387000;TraesCS6B01G371500;TraesCS1D01G030500;TraesCS4D01G021400;TraesCS3D01G288000;TraesCS3A01G232700;TraesCS4D01G135000;TraesCS3A01G381000;TraesCS3A01G304900;TraesCS6D01G320800;TraesCS5D01G321900;TraesCS5B01G146700;…
GO:0043085	positive regulation of catalytic activity	214	54	2.53507e-25	5.32365e-24	TraesCS1D01G409700;TraesCS3A01G367000;TraesCS5A01G396700;TraesCS2B01G250000;TraesCS5B01G339200;TraesCS5D01G219500;TraesCS2A01G123800;TraesCS6A01G290600;TraesCS4B01G129700;TraesCS2A01G387000;TraesCS6B01G371500;TraesCS1D01G030500;TraesCS4D01G021400;TraesCS3D01G288000;TraesCS3A01G232700;TraesCS4D01G135000;TraesCS3A01G381000;TraesCS3A01G304900;TraesCS6D01G320800;TraesCS5D01G321900;TraesCS5B01G146700;…
GO:0035639	purine ribonucleoside triphosphate binding	9665	644	6.70709e-25	1.40849e-23	TraesCS5D01G336000;TraesCS6D01G016900;TraesCS5D01G124800;TraesCS7A01G036200;TraesCS1D01G107300;TraesCS5B01G484700;TraesCS5B01G249000;TraesCS2A01G246200;TraesCS5A01G200800;TraesCS4B01G397600;TraesCS3D01G271500;TraesCS4A01G226500;TraesCS1B01G146200;TraesCS6B01G295700;TraesCS3B01G206600;TraesCS7D01G467500;TraesCS3B01G193200;TraesCS5B01G412400;TraesCS2A01G262700;TraesCS3A01G228000;TraesCS4B01G169900;…
GO:0044425	membrane part	8465	579	7.72534e-25	1.54507e-23	TraesCS6A01G173900;TraesCS3B01G014900;TraesCS6B01G221000;TraesCS2D01G139700;TraesCS6B01G454500;TraesCS2A01G007500;TraesCS3A01G472400;TraesCS6B01G215800;TraesCS6D01G165800;TraesCS6B01G191500;TraesCS6B01G418400;TraesCS2A01G444600;TraesCS2A01G247300;TraesCS2A01G400900;TraesCS2D01G009200;TraesCS5A01G378000;TraesCS5B01G239200;TraesCS6B01G421700;TraesCS3D01G168600;TraesCS3B01G470500;TraesCS3B01G193200;…
GO:0051258	protein polymerization	99	37	1.9942e-24	3.98841e-23	TraesCS2D01G399800;TraesCS7A01G466600;TraesCS1A01G350200;TraesCS1B01G261600;TraesCS1A01G180200;TraesCS1D01G107300;TraesCS4A01G257800;TraesCS5A01G059900;TraesCS1A01G258800;TraesCS1D01G258800;TraesCS2B01G185800;TraesCS2B01G221800;TraesCS6D01G130500;TraesCS5A01G490500;TraesCS5A01G416400;TraesCS6B01G169300;TraesCS4D01G318200;TraesCS7D01G454200;TraesCS3A01G091100;TraesCS1A01G099400;TraesCS2A01G159900;…
GO:0051649	establishment of localization in cell	1205	140	3.9904e-24	7.98079e-23	TraesCS3D01G426300;TraesCS7A01G223300;TraesCS4A01G125000;TraesCS2A01G246600;TraesCS5B01G484700;TraesCS5B01G249000;TraesCS6D01G165800;TraesCS3B01G222700;TraesCS5D01G162400;TraesCS5B01G239200;TraesCS5A01G106900;TraesCS2A01G058700;TraesCS2D01G014800;TraesCS6B01G159200;TraesCS4D01G147100;TraesCS7B01G240200;TraesCS7D01G083900;TraesCS4B01G152900;TraesCS3B01G185300;TraesCS1A01G376400;TraesCS4B01G117900;…
GO:0006544	glycine metabolic process	62	30	4.40504e-24	8.81008e-23	TraesCS3A01G151100;TraesCS3D01G426300;TraesCS6A01G312200;TraesCS4D01G068100;TraesCS1A01G195500;TraesCS3D01G250600;TraesCS2A01G193800;TraesCS3A01G250200;TraesCS5A01G324200;TraesCS2D01G467900;TraesCS1D01G199100;TraesCS2D01G194000;TraesCS2A01G467900;TraesCS2D01G238600;TraesCS3B01G279700;TraesCS6D01G147700;TraesCS6D01G122800;TraesCS2D01G520000;TraesCS2B01G297800;TraesCS6D01G291600;TraesCS4B01G069300;…
GO:0044271	cellular nitrogen compound biosynthetic process	4913	376	6.13396e-24	1.22679e-22	TraesCS4B01G252400;TraesCS4A01G125000;TraesCS2D01G324900;TraesCS7D01G292000;TraesCS7A01G351100;TraesCS2A01G246200;TraesCS5A01G468600;TraesCS1D01G101200;TraesCS1D01G226100;TraesCS5A01G513500;TraesCS1D01G210200;TraesCS4D01G170800;TraesCS5B01G531900;TraesCS4A01G119800;TraesCS4B01G213600;TraesCS2D01G014800;TraesCS6B01G159200;TraesCS1A01G112800;TraesCS7D01G467500;TraesCS4D01G147100;TraesCS2A01G262700;…
GO:0065008	regulation of biological quality	1360	151	6.20079e-24	1.24016e-22	TraesCS2D01G586200;TraesCS3D01G426300;TraesCS3A01G212600;TraesCS2B01G313700;TraesCS1D01G226500;TraesCS5B01G339200;TraesCS3D01G436100;TraesCS3A01G250200;TraesCS6D01G344200;TraesCS2A01G220100;TraesCS3D01G273800;TraesCS4A01G134800;TraesCS1A01G388400;TraesCS5B01G227900;TraesCS6A01G143300;TraesCS4D01G153900;TraesCS6D01G122800;TraesCS7A01G278800;TraesCS1A01G099500;TraesCS7D01G278600;TraesCS1A01G355200;…
GO:0006305	DNA alkylation	195	50	6.72887e-24	1.34577e-22	TraesCS1D01G264100;TraesCS2B01G260800;TraesCS6A01G360600;TraesCS7B01G352800;TraesCS1B01G049300;TraesCS2D01G362700;TraesCS7A01G002900;TraesCS1B01G274600;TraesCS5D01G248300;TraesCS3A01G097200;TraesCS6A01G380200;TraesCS4D01G318200;TraesCS1D01G325500;TraesCS5D01G171100;TraesCS2D01G241800;TraesCS5B01G057300;TraesCS1A01G324800;TraesCS2A01G235900;TraesCS7D01G442100;TraesCS4B01G321500;TraesCS5A01G166800;…
GO:0006306	DNA methylation	195	50	6.72887e-24	1.34577e-22	TraesCS1D01G264100;TraesCS2B01G260800;TraesCS6A01G360600;TraesCS7B01G352800;TraesCS1B01G049300;TraesCS2D01G362700;TraesCS7A01G002900;TraesCS1B01G274600;TraesCS5D01G248300;TraesCS3A01G097200;TraesCS6A01G380200;TraesCS4D01G318200;TraesCS1D01G325500;TraesCS5D01G171100;TraesCS2D01G241800;TraesCS5B01G057300;TraesCS1A01G324800;TraesCS2A01G235900;TraesCS7D01G442100;TraesCS4B01G321500;TraesCS5A01G166800;…
GO:0018298	protein-chromophore linkage	90	35	7.15822e-24	1.43164e-22	TraesCS5A01G229300;TraesCS6D01G299200;TraesCS2B01G340300;TraesCS7D01G227300;TraesCS1D01G411300;TraesCS6D01G152700;TraesCS2D01G320900;TraesCS5B01G155200;TraesCS6B01G454500;TraesCS2B01G233400;TraesCS6B01G191500;TraesCS5D01G162400;TraesCS7A01G238400;TraesCS4A01G226900;TraesCS4B01G089500;TraesCS5D01G357600;TraesCS1A01G403800;TraesCS5A01G454300;TraesCS7A01G276400;TraesCS4A01G262900;TraesCS5B01G227900;…
GO:0042555	MCM complex	19	18	1.08743e-23	2.17486e-22	TraesCS5A01G088400;TraesCS1D01G264100;TraesCS1A01G264000;TraesCS6A01G360600;TraesCS5D01G100800;TraesCS3B01G224600;TraesCS1D01G298400;TraesCS3A01G200400;TraesCS5B01G094600;TraesCS1D01G125300;TraesCS3D01G203400;TraesCS1B01G274600;TraesCS6B01G393500;TraesCS6D01G344100;TraesCS1A01G129400;TraesCS1A01G299500;TraesCS3A01G097200;TraesCS1B01G146200
GO:0009521	photosystem	472	79	1.12189e-23	2.1316e-22	TraesCS5A01G229300;TraesCS7D01G227300;TraesCS1D01G411300;TraesCS7B01G142700;TraesCS2A01G114400;TraesCS2D01G320900;TraesCS6B01G454500;TraesCS5D01G474200;TraesCS4A01G310600;TraesCS6B01G191500;TraesCS2B01G240000;TraesCS7A01G238400;TraesCS2A01G247300;TraesCS4A01G226900;TraesCS2D01G238700;TraesCS1A01G403800;TraesCS2B01G133500;TraesCS7A01G276400;TraesCS5B01G227900;TraesCS2D01G220800;TraesCS7D01G276300;…
GO:0051301	cell division	342	66	1.67107e-23	3.17503e-22	TraesCS2B01G174600;TraesCS1D01G264100;TraesCS2D01G213200;TraesCS4A01G236700;TraesCS6A01G314900;TraesCS3A01G264600;TraesCS6A01G360600;TraesCS1A01G071100;TraesCS2A01G129900;TraesCS7D01G399400;TraesCS1D01G226500;TraesCS3B01G297900;TraesCS2B01G250000;TraesCS3D01G281100;TraesCS1B01G049300;TraesCS1D01G222700;TraesCS5B01G339200;TraesCS5D01G078500;TraesCS7D01G261100;TraesCS1A01G256800;TraesCS2A01G226000;…
GO:0050793	regulation of developmental process	476	79	1.94362e-23	3.69287e-22	TraesCS2A01G261000;TraesCS7A01G466600;TraesCS1D01G264100;TraesCS6D01G337700;TraesCS6A01G360600;TraesCS7B01G352800;TraesCS1D01G092200;TraesCS1D01G226500;TraesCS2D01G397800;TraesCS3B01G423600;TraesCS1B01G049300;TraesCS5B01G339200;TraesCS2D01G362700;TraesCS1B01G274600;TraesCSU01G072700;TraesCS3D01G273800;TraesCS4B01G288200;TraesCS4D01G318200;TraesCS5D01G171100;TraesCS5B01G378700;TraesCS7D01G442100;T…
GO:0010374	stomatal complex development	118	39	2.22593e-23	4.22927e-22	TraesCS5B01G270200;TraesCS3A01G023800;TraesCS3A01G367000;TraesCS4B01G015600;TraesCS7A01G342800;TraesCS5A01G396700;TraesCS7D01G283600;TraesCS2A01G437700;TraesCS1A01G206900;TraesCS4B01G129700;TraesCS5A01G548800;TraesCS7A01G222800;TraesCS1D01G210200;TraesCS3D01G296900;TraesCS7A01G316700;TraesCS1B01G220700;TraesCS7D01G343300;TraesCS4B01G028100;TraesCS5A01G173700;TraesCS7A01G335600;TraesCS7B01G217500;…
GO:0000023	maltose metabolic process	139	42	2.46288e-23	4.67947e-22	TraesCS5A01G315800;TraesCS1D01G409700;TraesCS3A01G367000;TraesCS5A01G396700;TraesCS7B01G197000;TraesCS2B01G050600;TraesCS4D01G194400;TraesCS2A01G309600;TraesCS2B01G145700;TraesCS4A01G290400;TraesCS2A01G123800;TraesCS6A01G290600;TraesCS2D01G310000;TraesCS3D01G271200;TraesCS2B01G328500;TraesCS4D01G184400;TraesCS4B01G129700;TraesCS5B01G409700;TraesCS7A01G222800;TraesCS2A01G387000;TraesCS2B01G330100;…
GO:0010629	negative regulation of gene expression	522	83	2.72521e-23	5.1779e-22	TraesCS7D01G298100;TraesCS7B01G352800;TraesCS1D01G409700;TraesCS5D01G472300;TraesCS1B01G049300;TraesCS2B01G592500;TraesCS2D01G362700;TraesCS5A01G114000;TraesCS3A01G097200;TraesCS2D01G253100;TraesCS4A01G138800;TraesCS4D01G318200;TraesCS1D01G325500;TraesCS5D01G171100;TraesCS5A01G192000;TraesCS5B01G162300;TraesCS3D01G173500;TraesCS1A01G324800;TraesCS6B01G253900;TraesCS7D01G442100;TraesCS4B01G069200;…
GO:0000910	cytokinesis	154	44	2.82526e-23	5.368e-22	TraesCS2B01G174600;TraesCS1D01G264100;TraesCS2A01G095300;TraesCS2D01G213200;TraesCS3A01G264600;TraesCS1A01G264000;TraesCS6A01G360600;TraesCS6A01G379000;TraesCS3D01G264700;TraesCS7D01G399400;TraesCS3B01G297900;TraesCS3D01G281100;TraesCS2D01G154600;TraesCS1B01G049300;TraesCS1D01G222700;TraesCS6A01G282800;TraesCS3A01G200400;TraesCS7A01G260100;TraesCS5D01G078500;TraesCS7D01G261100;TraesCS1A01G256800;…
GO:0006304	DNA modification	202	50	3.73234e-23	7.09144e-22	TraesCS1D01G264100;TraesCS2B01G260800;TraesCS6A01G360600;TraesCS7B01G352800;TraesCS1B01G049300;TraesCS2D01G362700;TraesCS7A01G002900;TraesCS1B01G274600;TraesCS5D01G248300;TraesCS3A01G097200;TraesCS6A01G380200;TraesCS4D01G318200;TraesCS1D01G325500;TraesCS5D01G171100;TraesCS2D01G241800;TraesCS5B01G057300;TraesCS1A01G324800;TraesCS2A01G235900;TraesCS7D01G442100;TraesCS4B01G321500;TraesCS5A01G166800;…
GO:0044728	DNA methylation or demethylation	202	50	3.73234e-23	7.09144e-22	TraesCS1D01G264100;TraesCS2B01G260800;TraesCS6A01G360600;TraesCS7B01G352800;TraesCS1B01G049300;TraesCS2D01G362700;TraesCS7A01G002900;TraesCS1B01G274600;TraesCS5D01G248300;TraesCS3A01G097200;TraesCS6A01G380200;TraesCS4D01G318200;TraesCS1D01G325500;TraesCS5D01G171100;TraesCS2D01G241800;TraesCS5B01G057300;TraesCS1A01G324800;TraesCS2A01G235900;TraesCS7D01G442100;TraesCS4B01G321500;TraesCS5A01G166800;…
GO:0042793	transcription from plastid promoter	88	34	4.02109e-23	7.64008e-22	TraesCS1B01G255100;TraesCS4B01G015600;TraesCS3D01G304800;TraesCS5A01G149000;TraesCS5D01G143800;TraesCS1B01G213300;TraesCS7D01G283600;TraesCS5B01G147600;TraesCS2A01G387000;TraesCS6D01G195400;TraesCS2A01G058700;TraesCS2D01G014800;TraesCS6A01G212200;TraesCS1B01G254000;TraesCS3B01G149800;TraesCS5B01G036800;TraesCS4D01G147100;TraesCS2B01G070700;TraesCS1D01G412600;TraesCS4A01G298100;TraesCS1B01G434400;…
GO:0009071	serine family amino acid catabolic process	48	26	1.03205e-22	1.96089e-21	TraesCS3A01G151100;TraesCS3D01G426300;TraesCS6A01G312200;TraesCS1A01G195500;TraesCS3D01G250600;TraesCS2A01G193800;TraesCS3A01G250200;TraesCS5A01G324200;TraesCS2D01G467900;TraesCS1D01G199100;TraesCS2D01G194000;TraesCS2A01G467900;TraesCS2D01G238600;TraesCS3B01G279700;TraesCS6D01G147700;TraesCS6D01G122800;TraesCS2B01G297800;TraesCS6D01G291600;TraesCS3D01G083400;TraesCS6B01G342400;TraesCS2A01G280500;…
GO:0006546	glycine catabolic process	48	26	1.03205e-22	1.96089e-21	TraesCS3A01G151100;TraesCS3D01G426300;TraesCS6A01G312200;TraesCS1A01G195500;TraesCS3D01G250600;TraesCS2A01G193800;TraesCS3A01G250200;TraesCS5A01G324200;TraesCS2D01G467900;TraesCS1D01G199100;TraesCS2D01G194000;TraesCS2A01G467900;TraesCS2D01G238600;TraesCS3B01G279700;TraesCS6D01G147700;TraesCS6D01G122800;TraesCS2B01G297800;TraesCS6D01G291600;TraesCS3D01G083400;TraesCS6B01G342400;TraesCS2A01G280500;…
[truncated: 1,575 more rows]

## Sheet: C. GO-FHB_resistant
Gene Count:	156
Background Gene Count:	77079									0.109091
Ontology:	G:\Software\GOAnalyzer\Deployment\Data\gofiles\gene_ontology_edit.obo
Annotation:	G:\Software\GOAnalyzer\Deployment\Data\gofiles\\gene_association.UserDefined
Hierarchy:	All
Correction:	Benjamini FDR					1
Max Path Length From Leaf:	N/A					1
Min Path Length From Root:	3					1
[truncated: 90 more rows]

## Sheet: D. GO-susceptible_2d
Gene Count:	55
[truncated: 77 more rows]

## Sheet: E. GO-susceptible_4d
Gene Count:	1233
[truncated: 290 more rows]

## Sheet: F. GO-susceptible-both2&4d
Gene Count:	351
[truncated: 151 more rows]

[truncated: 1 more sheets: G. GO_FgDEGs_FRS020202&FT2000]
