# Supplementary material for: Transcriptome dynamics associated with resistance and susceptibility against fusarium head blight in four wheat genotypes
Source: BMC Genomics. 2018 Aug 29;19:642. doi: 10.1186/s12864-018-5012-3 (PMC6116500; doi:10.1186/s12864-018-5012-3)
Supplement: Supplementary file 3 — FHB resistant genes across all three resistant genotypes (A), common between two genotypes (B), and unique to individual genotypes (C). (XLSX 172 kb) [file 12864_2018_5012_MOESM3_ESM.xlsx]

## Sheet: A. Global FHB resistant
Additional file 3: Genes associated with FHB resistant
A. Global FHB resistant genes																										Cluster Membership	Network Degree		log2 FoldChange									p value
	Annotation of IWGSC Refseq v1.0			orthologs and their annotation					Log(x+1,2)																				Fg treated vs H2O									Fg treated vs H2O									DEFE patterns
Gene_ID	Blast-Hit-Accession	Human-Readable-Description		JGI_Brachy gene	Brachy-annot-gene	Araport11_gene	Araport11_anno		SFg_2d	SFg_4d	HCFg_2d	HCFg_4d	NFg_2d	NFg_4d	WFg_2d	WFg_4d	SH20_2d	SH20_4d	HCH20_2d	HCH20_4d	NH20_2d	NH20_4d	WH20_2d	WH20_4d					S_2d	S_4d	HC_2d	HC_4d	N_2d	N_4d	W_2d	W_4d		S_2d	S_4d	HC_2d	HC_4d	N_2d	N_4d	W_2d	W_4d		FW(S-2d, S-4d, HC-2d, HC-4d, N-2d, N-4d, W-2d, W4d)	FRS( HC/S_2d, HC/S_4d, N/S_2d, N/S_4d, W/S_2d, W/SFg_4d)	WRS( HC/S_2d, HC/S_4d, N/S_2d, N/S_4d, W/S_2d, W/SFg_4d)
TraesCS7A01G021900	tr|B6SUR9|B6SUR9_MAIZE	Glutathione S-transferase		Bradi1g60587	AT3G09270.1&glutathione S-transferase TAU 8&LOC_Os01g72140.1&glutathione S-transferase, putative, expressed	AT3G09270	glutathione S-transferase TAU 8		1.59126	0.857822	7.81209	7.81681	8.1063	8.07434	7.57994	7.57739	3.15683	0	0	0.351478	0	0	0.302914	0		C1	0		-2.2725	1.6376	9.6199	8.708	10.4097	9.7325	8.6323	9.4418		0.04975	0.2846	5.901e-14	1.008e-12	4.405e-16	2.989e-14	5.407e-12	1.722e-13		FW00111111	FRS111111	WRS000000
TraesCS7D01G019400	tr|B6TS91|B6TS91_MAIZE	Glutathione S-transferase		-	-	-	-		3.78461	4.79179	7.39616	7.49616	7.84421	7.65977	7.59481	7.39012	2.24822	0	0	0	0	0	0	0		C1	1129		1.8292	5.6397	9.3498	9.3573	10.3049	9.4666	9.5923	9.3953		0.02143	2.046e-06	1.248e-15	1.191e-15	1.167e-18	5.467e-16	2.225e-16	9.274e-16		FW00111111	FRS111111	WRS000000
TraesCS4B01G199700	tr|A0A0U2I2F3|A0A0U2I2F3_HORVU	Glutathione-S-transferase		Bradi1g66020	AT3G55040.1&glutathione transferase lambda 2&LOC_Os03g17480.1&IN2-1 protein, putative, expressed	-	-		5.4416	5.20704	8.13905	8.91103	9.11107	9.63707	8.19266	9.87323	3.11288	0.733788	5.44937	5.00255	4.63983	4.39067	6.83457	7.28355		C7	0		2.6021	4.6701	2.6927	3.9056	4.4896	5.2765	1.3541	2.5752		1.697e-06	1.049e-07	6.724e-10	1.161e-18	1.305e-24	3.795e-31	0.001505	1.277e-09		FW00111111	FRS111111	WRS000011
TraesCS2A01G515400	AT2G33170.2	Leucine-rich repeat receptor-like protein kinase		-	-	-	-		3.99161	1.39208	7.24133	7.20827	7.81857	7.08104	7.13265	6.87203	2.04965	0.413052	4.53281	4.52762	3.02549	2.55056	4.52755	3.90408		C7	0		1.9885	1.5465	2.74	2.7367	4.9159	4.6762	2.6361	3.0248		0.005354	0.2078	2.828e-09	4.026e-09	5.547e-24	2.163e-17	1.004e-08	2.181e-10		FW00111111	FRS111111	WRS000000
TraesCS6B01G441400	AT3G24240.1	Leucine-rich repeat receptor-like protein kinase		-	-	-	-		0	0	7.25029	7.42346	8.55565	7.80845	7.13648	7.45132	2.04965	0	5.01477	5.07558	5.21276	4.76556	5.07542	5.09688		C7	22		-2.1001	0	2.2652	2.3894	3.3652	3.0765	2.0853	2.3775		0.07358	1	1.036e-11	9.461e-13	5.75e-26	1.657e-19	2.84e-10	6.777e-13		FW00111111	FRS111111	WRS000000
TraesCS7B01G415600	tr|B6SVB5|B6SVB5_MAIZE	Protein tyrosine kinase with lectin domain		-	-	-	-		3.69589	2.33323	8.53242	8.6525	9.25489	8.8854	8.52969	8.90221	3.15683	0	3.19144	1.97535	0.826708	0.725698	3.99196	3.44368		C1	0		0.7664	3.0881	5.3412	6.7871	9.0781	8.9031	4.4926	5.4303		0.377	0.01969	2.419e-11	2.719e-15	3.815e-22	4.565e-17	9.458e-09	7.148e-12		FW00111111	FRS111111	WRS000000
TraesCS2B01G512400	tr|Q7XQU3|Q7XQU3_ORYSJ	Serine/threonine-protein kinase with S-locus glycoprotein domain		-	-	-	-		0	0	7.01208	7.63506	8.24556	7.88336	7.05674	7.03449	2.43803	0	5.15859	4.92302	4.38615	3.76061	4.98874	4.36286		C7	1		-2.6713	0	1.8764	2.7184	3.8926	4.2318	2.0989	2.7173		0.02008	1	6.346e-08	1.08e-14	4.378e-29	1.997e-27	1.622e-09	7.776e-14		FW00111111	FRS111111	WRS000000
TraesCS2B01G211000	tr|A0A1D1XJS2|A0A1D1XJS2_9ARAE	plasma membrane protein hyccin, a regulator of phosphatidylinositol phosphorylation		Bradi1g28150	AT5G42330.1LOC_Os07g29190.1&expressed protein	AT5G42330	hypothetical protein		5.43616	5.34306	7.38902	7.73401	7.31768	7.33398	7.54323	7.04969	4.75684	5.4281	5.46241	5.63327	5.68325	5.74982	5.44916	5.37275		C1	0		0.735	0.018	1.9383	2.0851	1.6324	1.5912	2.1046	1.6844		0.1264	0.9729	8.103e-06	1.523e-06	0.0001428	0.0002415	1.182e-06	0.0001146		FW00111111	FRS111111	WRS000000
TraesCS5A01G236200	tr|B9H7C8|B9H7C8_POPTR	Phosphatidylinositol-4-phosphate 5-kinase family protein		Bradi4g31970	AT1G21920.1&Histone H3 K4-specific methyltransferase SET7/9 family protein&LOC_Os09g28060.1&MORN repeat domain containing protein, expressed	AT1G21920	Histone H3 K4-specific methyltransferase SET7/9 family protein		2.16045	3.18774	7.24833	6.8542	7.33975	6.87471	7.537	6.77545	2.28437	0	5.96654	5.3183	6.32768	5.01337	6.38651	5.60246		C7	19		0.4895	4.101	1.2871	1.5097	1.0102	1.8972	1.1506	1.1813		0.5048	0.0002251	0.0004295	5.996e-05	0.005062	6.63e-07	0.001425	0.001488		FW00111111	FRS111111	WRS000000
TraesCS5D01G474000	tr|M8BI08|M8BI08_AEGTA	Purple acid phosphatase		Bradi4g00580	AT2G16430.2&purple acid phosphatase 10&LOC_Os12g44020.1&Ser/Thr protein phosphatase family protein, putative, expressed	-	-		6.23444	4.16741	8.55718	8.08137	8.6034	7.92581	8.81699	7.7866	5.16916	5.64972	6.49956	6.58021	6.21159	5.57594	6.48545	4.86742		C7	0		1.133	-1.6086	2.0555	1.4938	2.3837	2.35	2.3293	2.9391		0.004668	0.00325	1.206e-08	3.732e-05	3.366e-11	2.435e-10	9.713e-11	9.252e-15		FW00111111	FRS111111	WRS000000
TraesCS2B01G296000	tr|A0A1D5TDG7|A0A1D5TDG7_WHEAT	MatE transmembrane transporter		-	-	-	-		6.89827	5.76314	9.52493	9.46518	10.7708	10.4498	9.14735	9.43332	5.43768	4.223	5.70391	4.7404	5.89207	4.48443	5.45757	4.95628		C1	0		1.4918	1.704	3.8221	4.7373	4.8688	5.9876	3.6946	4.4857		0.0002943	0.001064	1.525e-22	2.457e-31	1.327e-36	1.032e-47	5.762e-21	3.177e-29		FW10111111	FRS111111	WRS000000
TraesCS7B01G381900	AT2G18690.1	transmembrane protein of unknown function		Bradi5g22950	LOC_Os09g04310.1&expressed protein	-	-		3.99673	4.63477	8.13754	8.11211	7.7323	7.36407	7.64431	7.5435	2.04965	0.970633	5.89986	5.3826	3.91729	3.75637	5.81893	3.92245		C7	0		2.6748	3.9577	2.2396	2.7154	3.8341	3.6795	1.8331	3.6836		2.651e-05	1.14e-06	3.73e-10	1.043e-13	6.346e-24	2.615e-19	3.126e-07	1.262e-20		FW00111111	FRS111111	WRS000000
[truncated: 4 more columns]

## Sheet: B. In two genotypes
B. FHB resistant genes similar or different among the three resistant genotypes																										Cluster Membership	Network Degree		log2 FoldChange									p value
				orthologs and their annotation					Log(x+1,2)																				Fg treated vs H2O									Fg treated vs H2O									DEFE patterns
Gene_ID	Blast-Hit-Accession	Human-Readable-Description		JGI_Brachy gene	Brachy-annot-gene	Araport11_gene	Araport11_anno		SFg_2d	SFg_4d	HCFg_2d	HCFg_4d	NFg_2d	NFg_4d	WFg_2d	WFg_4d	SH20_2d	SH20_4d	HCH20_2d	HCH20_4d	NH20_2d	NH20_4d	WH20_2d	WH20_4d					S_2d	S_4d	HC_2d	HC_4d	N_2d	N_4d	W_2d	W_4d		S_2d	S_4d	HC_2d	HC_4d	N_2d	N_4d	W_2d	W_4d		FW(S-2d, S-4d, HC-2d, HC-4d, N-2d, N-4d, W-2d, W4d)	FRS( HC/S_2d, HC/S_4d, N/S_2d, N/S_4d, W/S_2d, W/SFg_4d)	WRS( HC/S_2d, HC/S_4d, N/S_2d, N/S_4d, W/S_2d, W/SFg_4d)
Nyubai + HC374 vs. Wuhan 1
TraesCSU01G181100	tr|B5T007|B5T007_LOLPR	Ice recrystallization inhibition protein-like protein		-	-	-	-		0	0	7.2485	5.02201	7.82899	5.80099	4.66772	2.07403	2.68213	0	3.48333	1.29323	0.858936	1.38613	0.90707	0		C21	0		-3.1191	0	3.5934	3.8915	7.267	4.6102	4.2916	3.5865		0.04988	1	0.006653	0.005251	1.754e-07	0.0009278	0.002618	0.02535		FW00101000	FRS101000	WRS000000
TraesCS1B01G044200	tr|A0A0U2S1F4|A0A0U2S1F4_ORYSA	NBS-LRR-like resistance protein		-	-	-	-		2.50638	0.857822	6.84211	6.57443	6.70552	6.39428	4.63802	5.05709	2.27651	2.92953	5.84605	5.57367	5.62978	4.70462	5.31666	4.89731		C7	0		0.6531	-1.6795	1.0027	0.9905	1.0861	1.7085	-0.7241	0.1645		0.3066	0.1024	0.0007388	0.00117	0.0002459	1.366e-07	0.02612	0.6233		FW00101000	FRS101000	WRS000000
TraesCS3B01G339700	tr|A0A077S433|A0A077S433_WHEAT	Peroxidase		-	-	-	-		1.43317	1.38905	7.0926	5.80698	7.84458	5.71933	0.280402	0	2.11575	0	0	0	0	0.412438	0	0		C21	0		-0.4758	2.2804	9.065	7.7186	10.2964	6.7569	0.5761	0		0.6927	0.1381	5.684e-12	4.814e-09	5.071e-15	2.561e-07	0.7191	1		FW00101000	FRS101000	WRS000000
TraesCS3B01G421700	tr|M8CI89|M8CI89_AEGTA	Transcription initiation factor TFIID subunit 9		-	-	-	-		4.91612	5.97304	6.93901	6.59288	7.14997	6.57396	4.41974	4.43331	4.1475	2.75666	5.61525	5.03374	6.01659	5.16115	4.26878	3.76769		C21	0		0.9874	3.0673	1.3457	1.5708	1.1383	1.446	0.196	0.6947		0.005151	1.052e-11	9.731e-08	5.567e-09	2.376e-06	6.48e-08	0.5307	0.04552		FW00101000	FRS101000	WRS000000
TraesCS3B01G261500	tr|Q7XTK1|Q7XTK1_ORYSJ	Elongation factor		Bradi2g45070	AT1G56070.1&Ribosomal protein S5/Elongation factor G/III/V family protein&LOC_Os04g02820.2&elongation factor, putative, expressed	-	-		0	3.30113	6.97337	7.46995	6.80983	8.00856	0.761938	0	1.03998	0.394075	5.93004	6.22935	5.7971	5.87396	0.302914	1.32335		C21	43		-0.9417	2.4352	1.0478	1.2517	1.0258	2.1492	1.1027	-2.5328		0.4674	0.03167	0.001953	0.0001947	0.002341	1.976e-10	0.3675	0.03631		FW00111100	FRS111100	WRS000000
TraesCS6B01G442600	AT2G33170.2	Leucine-rich repeat receptor-like protein kinase family protein		-	-	-	-		0.914616	0	7.01238	7.35591	7.65815	7.04422	2.65559	3.21004	1.80762	0	1.29261	1.72642	0.922655	1.52945	0	0.834954		C21	0		-0.6539	0	6.2101	6.0507	7.468	6.0074	4.5548	3.1904		0.5625	1	1.918e-14	2.949e-15	3.914e-20	7.731e-14	0.0001518	0.0009537		FW00111100	FRS111100	WRS000000
TraesCS6D01G050800	AT2G33170.2	Leucine-rich repeat receptor-like protein kinase family protein		-	-	-	-		5.65232	4.26438	7.78047	7.78401	7.87921	7.69064	5.11168	5.08627	5.50247	4.72781	6.26481	5.99744	5.92013	5.47752	5.35336	4.99908		C21	0		0.1573	-0.5759	1.5184	1.8156	1.9664	2.2236	-0.2258	0.0909		0.6667	0.2464	1.684e-06	1.676e-08	4.934e-10	1.247e-11	0.5091	0.7989		FW00111100	FRS111100	WRS000000
TraesCS6B01G444300	tr|M7ZXC9|M7ZXC9_TRIUA	Mitochondrial metalloendopeptidase OMA1		-	-	-	-		3.64196	4.53789	10.6149	11.6686	11.1621	10.9501	0.568	1.695	4.6538	0.733788	7.69689	6.60828	5.26045	4.56483	0.327994	0.585764		C21	0		-0.8543	3.95	2.8243	4.8998	5.7298	6.218	0.336	1.6849		0.3573	0.0005827	0.001064	1.461e-08	3.778e-11	1.183e-12	0.8071	0.16		FW00111100	FRS111100	WRS100000
TraesCS1B01G048100	tr|M8CWG2|M8CWG2_AEGTA	Phenylalanine ammonia-lyase		-	-	-	-		5.87339	5.49345	7.54445	7.21435	8.54392	7.76174	4.32308	3.83625	2.89997	0.703278	2.20391	3.14583	2.13656	2.44704	1.09119	0.335369		C1	207		3.2629	5.0728	5.5396	4.1341	6.6563	5.4752	3.9392	4.8336		1.904e-06	2.21e-07	1.25e-15	1.604e-10	1.641e-23	1.365e-15	4.632e-06	1.757e-05		FW00111100	FRS111100	WRS000000
TraesCS5B01G267500	AT1G09310.1	plant/protein (Protein of unknown function, DUF538)		-	-	-	-		3.24471	3.66836	7.04912	7.62022	8.87046	9.63436	2.21466	2.24509	2.48143	0.394075	1.72769	0.737687	0.16603	0.403559	0	0		C1	0		1.2286	3.7119	5.7082	7.5995	10.4899	10.5093	3.9892	4.0101		0.1608	0.001739	1.287e-11	4.515e-14	2.585e-19	1.426e-18	0.001542	0.001699		FW00111100	FRS111100	WRS000000
TraesCS3B01G485100	tr|A0A0Q3GTV5|A0A0Q3GTV5_BRADI	Protein DETOXIFICATION		-	-	-	-		0	0	7.36373	7.24481	7.61892	6.95075	0	0	2.43039	0	5.93812	5.3666	3.99096	2.74116	0	0.32239		C21	49		-2.835	0	1.4304	1.8995	3.682	4.3861	0	-0.5868		0.01624	1	0.001112	2.104e-05	6.833e-16	3.322e-16	1	0.6939		FW00111100	FRS111100	WRS000000
TraesCS7B01G133700	tr|A0A199VDU7|A0A199VDU7_ANACO	Protein O-linked-mannose beta-1,4-N-acetylglucosaminyltransferase 2		-	-	-	-		4.72587	4.98947	7.76513	8.45692	7.614	7.69351	2.09291	3.99069	2.42768	2.84553	5.76445	5.91147	5.01791	5.06717	0.802565	0.595917		C21	0		2.7571	4.0069	2.0043	2.5373	2.6122	2.643	1.874	4.382		8.086e-06	3.225e-07	3.226e-06	3.55e-09	1.637e-09	1.977e-09	0.03347	1.938e-06		FW00111100	FRS111100	WRS000000
TraesCS6A01G417900	tr|B9RXG1|B9RXG1_RICCO	Receptor protein kinase, putative		-	-	AT3G21630	chitin elicitor receptor kinase 1		5.8756	5.04315	7.48505	7.79079	7.31079	7.1149	5.58779	6.25583	2.15534	0	1.08229	0.940129	0.533862	0.59773	0.849839	0.606663		C1	1391		4.2157	5.9889	7.1439	7.7486	7.9458	7.449	5.6398	6.766		3.26e-10	1.152e-07	3.701e-19	2.029e-19	2.499e-20	6.323e-15	5.793e-11	9.914e-13		FW00111100	FRS111100	WRS000000
TraesCS1B01G022000	tr|A0A1D5SJ19|A0A1D5SJ19_WHEAT	Serine/threonine-protein kinase		-	-	-	-		1.43317	0.85341	9.48801	9.22167	9.58863	9.33613	4.65589	4.35548	2.53783	0	7.33766	6.93642	6.38362	5.64766	4.9632	4.7118		C7	0		-0.6369	1.6392	2.1445	2.2816	3.2022	3.7011	-0.3269	-0.3686		0.4363	0.2214	7.969e-11	7.075e-12	4.696e-22	4.751e-27	0.382	0.3536		FW00111100	FRS111100	WRS110000
TraesCS6A01G183000	tr|C5H3I7|C5H3I7_ORYSJ	Sesquiterpene synthase		Bradi3g15947	AT1G70080.1&Terpenoid cyclases/Protein prenyltransferases superfamily protein&LOC_Os01g23530.1&terpene synthase, putative, expressed	AT3G29410	Terpenoid cyclases/Protein prenyltransferases superfamily protein		1.78896	3.62643	6.84587	7.01	8.23458	8.15334	1.67628	2.07403	1.62474	0	2.19823	0.958558	0	0.412438	0.302914	0		C1	0		0.0931	4.5297	4.7922	6.5645	10.5024	8.9493	2.4655	3.7674		0.9408	0.001019	1.242e-06	3.753e-09	2.603e-15	7.552e-12	0.07006	0.006546		FW00111100	FRS111100	WRS000000
TraesCS6B01G211600	tr|C5H3I7|C5H3I7_ORYSJ	Sesquiterpene synthase		-	-	-	-		3.92331	5.55885	8.31097	9.04534	9.71261	9.71963	1.46869	3.57638	2.77291	0	3.17377	0.897886	1.27373	1.3584	0	0.32239		C1	0		1.4265	6.2396	5.1488	8.5855	8.9266	8.7181	2.8992	4.5466		0.1191	5.855e-07	1.031e-09	4.257e-17	5.566e-22	2.985e-19	0.03005	0.0002298		FW00111100	FRS111100	WRS000000
TraesCS6D01G170200	tr|C5H3I7|C5H3I7_ORYSJ	Sesquiterpene synthase		-	-	-	-		2.75055	4.10446	7.96691	8.53171	9.18216	8.99546	3.78571	3.3601	2.8583	2.60888	3.86263	2.34485	2.73704	0.876645	0	0		C1	0		0.1564	2.0161	4.043	6.2157	6.406	8.6137	5.5241	5.0715		0.8788	0.06319	8.588e-06	6.747e-11	3.052e-12	5.649e-15	2.876e-05	0.0001394		FW00111100	FRS111100	WRS000000
Wuhan 1 + HC374 vs. Nyubai
TraesCS5B01G523100	tr|B9SBS8|B9SBS8_RICCO	Cysteine protease, putative		-	-	-	-		4.85608	5.10854	6.47642	7.28319	6.48512	6.32065	5.15618	7.32046	1.57617	0	1.13394	0.258016	0	0	0.327994	0		C1	1436		3.9613	5.7373	6.0412	8.3126	8.8976	8.0827	6.2863	9.2646		1.888e-05	3.648e-06	1.519e-10	1.27e-12	3.999e-13	4.353e-11	1.558e-07	3.983e-14		FW00010001	FRS010001	WRS000000
TraesCSU01G128400	tr|Q9SM35|Q9SM35_WHEAT	Germin-like protein		-	-	-	-		4.46226	4.74919	6.50191	6.87651	1.47382	1.87219	5.84309	7.3468	0	0	0.297211	0	0	0	1.1157	0		C1	162		6.3512	5.7705	7.669	8.7552	3.5224	3.3669	5.466	9.358		6.766e-07	7.383e-06	6.383e-10	3.096e-12	0.009494	0.01067	3.844e-08	8.944e-14		FW00010001	FRS010001	WRS000000
TraesCS7D01G542800	tr|A0A072VJC1|A0A072VJC1_MEDTR	Phosphatidylinositol-4-phosphate 5-kinase family protein		-	-	-	-		4.83014	5.56811	5.90142	7.31183	4.96456	6.10717	5.2747	6.85552	4.02051	4.41222	4.71069	4.79544	3.97015	3.98764	5.29493	4.91296		C1	0		0.9877	1.416	1.2059	2.5324	1.054	2.1737	-0.028	1.9702		0.01311	0.001033	0.0001971	1.337e-15	0.002358	5.974e-10	0.9294	3.359e-10		FW00010001	FRS010001	WRS000000
TraesCS2A01G536300	tr|A0A1D5UNX1|A0A1D5UNX1_WHEAT	Serine/threonine-protein kinase		Bradi5g22980	AT4G21390.1&S-locus lectin protein kinase family protein&LOC_Os04g53994.1&kinase, putative, expressed	-	-		4.47938	4.87378	5.54889	6.95806	5.57475	6.06713	5.99033	7.08449	3.39178	2.37994	4.55157	4.51877	4.37808	3.00909	5.76334	5.73489		C1	0		1.1833	2.5548	1.0223	2.4124	1.2311	3.222	0.2251	1.357		0.0151	1.646e-05	0.008061	2.163e-10	0.001244	1.323e-12	0.5335	0.0001537		FW00010001	FRS010001	WRS000000
TraesCS2B01G554800	sp|Q8IDX6|RBP2A_PLAF7	Reticulocyte-binding protein 2 homolog a		Bradi5g23410	LOC_Os04g54590.1&expressed protein	-	-		0	0	7.46596	7.51094	2.76712	3.63426	6.96681	7.62662	0.713197	0	4.82916	4.21684	3.0022	1.99557	5.6755	5.71184		C7	0		-0.4596	0	2.6565	3.3332	-0.2574	1.8609	1.3039	1.9203		0.7366	1	5.223e-10	5.88e-14	0.6435	0.002969	0.001787	4.06e-06		FW00110011	FRS110011	WRS000000
Wuhan 1 + Nyubai vs. HC374
TraesCS2B01G572300	tr|M7YUQ7|M7YUQ7_TRIUA	Blue copper protein		-	-	-	-		3.10329	4.35212	1.32043	1.54303	8.49063	8.57281	9.62545	10.7981	1.9699	0	0	0	0.97208	0.329602	2.43666	0.596554		C1	0		1.9091	5.4318	2.7054	2.9897	8.4339	9.5683	7.3816	11.3003		0.01677	3.196e-06	0.03158	0.01646	1.108e-27	1.055e-17	5.501e-33	1.929e-31		FW00001111	FRS001111	WRS000000
TraesCSU01G212400	tr|N1R4L1|N1R4L1_AEGTA	Blue copper protein		-	-	-	-		4.3524	4.32092	2.24305	1.64085	8.19846	7.62402	8.57628	9.23906	2.24822	0	0	0	0	0	0.302914	0		C1	3		2.395	4.9965	3.8656	3.0581	10.3221	9.1402	9.4472	10.8746		0.03675	0.0004644	0.007242	0.03741	1.982e-13	7.686e-11	7.137e-12	9.618e-15		FW00001111	FRS001111	WRS000000
TraesCS2B01G519000	tr|Q10P24|Q10P24_ORYSJ	Cytochrome P450 family protein		-	-	-	-		1.99332	2.54883	1.31445	0.841141	10.036	9.47486	7.8598	8.08488	4.23413	0	0.297211	0	1.14117	1.11025	3.59913	1.84897		C1	0		-2.1416	3.4286	1.8556	1.8596	9.3915	8.8275	4.2474	6.4672		0.02921	0.01176	0.1616	0.1933	7.095e-24	1.554e-18	2.695e-07	5.725e-13		FW00001111	FRS001111	WRS000000
TraesCS2B01G083700	tr|A0A1D5UVT3|A0A1D5UVT3_WHEAT	Glycosyltransferase		Bradi2g47430	AT3G16520.3&UDP-glucosyl transferase 88A1&LOC_Os01g50200.1&UDP-glucoronosyl and UDP-glucosyl transferase domain containing protein, expressed	AT3G16520	UDP-glucosyl transferase 88A1		0.528605	0.85341	0	0	8.39666	7.79893	7.92097	7.44615	1.62474	0	0	0	6.08509	5.52001	6.17927	6.14756		C7	0		-0.8236	1.6835	0	0	2.3169	2.3175	1.7547	1.3062		0.4672	0.228	1	1	4.459e-22	2.559e-19	6.086e-13	1.371e-07		FW00001111	FRS001111	WRS000000
TraesCSU01G205900	tr|D0VBJ2|D0VBJ2_9POAL	O-methyltransferase-like protein		-	-	-	-		2.97783	1.38598	1.32043	0.335521	8.91088	8.26652	7.26547	7.26037	2.11575	0	0	0	0.55781	0	0	0		C1	0		0.8611	2.2962	2.7982	0.8051	9.5528	10.1616	9.3639	9.3651		0.35	0.1116	0.03215	0.6019	7.5e-23	1.817e-17	4.716e-15	4.816e-15		FW00001111	FRS001111	WRS000000
TraesCSU01G246000	tr|D0VBJ2|D0VBJ2_9POAL	O-methyltransferase-like protein		-	-	-	-		1.77923	2.08717	1.15108	1.08179	8.56421	7.81054	6.94503	6.86295	2.24822	0	0	0	0.16603	0	0	0		C1	0		-0.7749	3.1183	2.558	2.3594	10.3528	9.742	9.0774	9.0009		0.4597	0.02214	0.052	0.07914	1.113e-19	1.866e-16	1.778e-14	3.058e-14		FW00001111	FRS001111	WRS000000
TraesCSU01G074400	AT1G09310.1	plant/protein (Protein of unknown function, DUF538)		-	-	-	-		1.68377	4.43028	0.587205	1.70363	9.66934	9.57243	7.03652	8.15	3.28573	0	0	0.258016	1.14117	2.85278	1.09119	1.02491		C1	0		-1.5209	4.9583	1.3618	2.3644	8.9954	6.6876	6.5527	7.6881		0.1607	0.0001692	0.3622	0.07244	5.727e-20	1.801e-13	3.225e-10	2.047e-13		FW00001111	FRS001111	WRS000000
TraesCS5D01G557900	AT3G13510.1	carboxyl-terminal peptidase, putative (DUF239)		-	-	-	-		0	0	0	0	6.12173	6.67531	5.35781	6.81291	0.874626	0	0	0	0.517998	2.05114	5.16489	4.6632		C7	0		-0.601	0	0	0	7.2373	4.9803	0.1964	2.1703		0.6704	1	1	1	1.858e-13	3.827e-13	0.7216	8.484e-05		FW00000101	FRS000101	WRS000000
[truncated: 4 more columns]

## Sheet: C. Specific to a Genotype
C. FHB resistant genes specific to one genotype																										Cluster Membership	Network Degree		log2 FoldChange									p value
	Annotation of IWGSC Refseq v1.0			orthologs and their annotation					Log(x+1,2)																				Fg treated vs H2O									Fg treated vs H2O									DEFE patterns
Gene_ID	Blast-Hit-Accession	Human-Readable-Description		JGI_Brachy gene	Brachy-annot-gene	Araport11_gene	Araport11_anno		SFg_2d	SFg_4d	HCFg_2d	HCFg_4d	NFg_2d	NFg_4d	WFg_2d	WFg_4d	SH20_2d	SH20_4d	HCH20_2d	HCH20_4d	NH20_2d	NH20_4d	WH20_2d	WH20_4d					S_2d	S_4d	HC_2d	HC_4d	N_2d	N_4d	W_2d	W_4d		S_2d	S_4d	HC_2d	HC_4d	N_2d	N_4d	W_2d	W_4d		FW(S-2d, S-4d, HC-2d, HC-4d, N-2d, N-4d, W-2d, W4d)	FRS( HC/S_2d, HC/S_4d, N/S_2d, N/S_4d, W/S_2d, W/SFg_4d)	WRS( HC/S_2d, HC/S_4d, N/S_2d, N/S_4d, W/S_2d, W/SFg_4d)
Specific to Wuhan 1
TraesCS6D01G305400	tr|A0A161G0R4|A0A161G0R4_AGRST	1-aminocyclopropane-1-carboxylate oxidase		-	-	-	-		7.58136	7.19335	7.30536	6.13639	7.71963	6.05384	9.49194	7.94566	7.75267	6.66302	7.20237	6.737	7.47206	5.28149	7.75358	7.54974		C25	0		-0.1631	0.5469	0.1024	-0.6066	0.2446	0.7819	1.7203	0.3926		0.7541	0.3196	0.8428	0.246	0.6344	0.1416	0.0007915	0.4457		FW00000010	FRS000010	WRS000000
TraesCS1D01G045200	tr|A0A1D5T4X0|A0A1D5T4X0_WHEAT	7,8-dihydroneopterin aldolase		-	-	AT5G62980	Dihydroneopterin aldolase		5.01128	4.8518	4.74528	4.17295	5.43859	5.34148	6.74206	5.02608	4.94476	6.09654	4.97223	4.82294	4.93372	5.47011	5.24459	4.73649		C20	0		0.1649	-1.2273	-0.2324	-0.6778	0.5044	-0.1149	1.509	0.2941		0.7478	0.03057	0.6321	0.178	0.2881	0.809	0.001204	0.5473		FW00000010	FRS000010	WRS000000
TraesCS2B01G444200	tr|B9T7R7|B9T7R7_RICCO	Alcohol dehydrogenase, putative		Bradi5g21550	AT4G39330.1&cinnamyl alcohol dehydrogenase 9&LOC_Os04g52280.1&dehydrogenase, putative, expressed	-	-		5.86269	1.77644	6.93238	6.18219	6.77474	5.93504	7.25407	4.79542	6.04974	5.14935	6.79384	6.2052	6.72155	5.49945	5.96228	5.30242		C8	0		-0.0383	-3.3171	0.1399	-0.0299	0.052	0.4503	1.3011	-0.5199		0.9222	4.191e-05	0.698	0.9357	0.8853	0.2341	0.0003474	0.1908		FW00000010	FRS000010	WRS000000
TraesCS1D01G281800	tr|B8AYU7|B8AYU7_ORYSI	Aldo-keto reductase		-	-	AT2G37790	NAD(P)-linked oxidoreductase superfamily protein		7.14744	5.60443	7.7015	6.50764	7.46304	6.09641	8.40765	6.0994	6.40985	5.68989	7.29149	5.55997	6.94713	5.07	7.11097	5.53279		C11	0		0.7638	0.2206	0.4117	0.9466	0.515	1.0565	1.297	0.5734		0.02911	0.614	0.2146	0.007073	0.1216	0.003469	8.722e-05	0.105		FW00000010	FRS000010	WRS000000
TraesCS6B01G365200	tr|T1WRZ3|T1WRZ3_WHEAT	Allene oxide cyclase		Bradi1g15840	AT3G25780.1&allene oxide cyclase 3&LOC_Os03g32314.1&allene oxide cyclase 4, chloroplast precursor, putative, expressed	AT3G25780	allene oxide cyclase 3		7.64672	8.15372	8.38699	8.206	8.35445	8.07009	8.80735	8.20153	7.04086	7.72208	8.0989	7.69945	8.29609	7.77562	7.69355	7.58259		C7	0		0.6171	0.435	0.2871	0.5017	0.0573	0.2965	1.1095	0.6161		0.1299	0.2978	0.4685	0.2072	0.8849	0.4558	0.005086	0.1214		FW00000010	FRS000010	WRS101000
TraesCS5B01G332500	tr|Q8W1A6|Q8W1A6_PETHY	Aquaporin-like protein		Bradi4g36601	AT3G54820.1&plasma membrane intrinsic protein 2;5&LOC_Os09g36930.1&aquaporin protein, putative, expressed	-	-		3.26024	2.64235	3.46496	2.0722	4.2511	1.93136	7.69938	3.9582	5.19939	6.23978	3.93891	3.49392	4.85155	4.40462	5.7608	3.77668		C2	0		-1.8795	-4.0883	-0.4969	-1.6264	-0.6093	-2.7016	1.9109	0.189		0.02234	5.216e-05	0.5229	0.05578	0.4192	0.001256	0.009122	0.8076		FW00000010	FRS000010	WRS000000
TraesCS5D01G338200	tr|Q8W1A6|Q8W1A6_PETHY	Aquaporin-like protein		Bradi4g36601	AT3G54820.1&plasma membrane intrinsic protein 2;5&LOC_Os09g36930.1&aquaporin protein, putative, expressed	-	-		4.20597	3.71216	3.40073	3.0167	3.413	2.75723	6.75892	3.90897	4.75638	5.3224	3.60198	3.3445	4.04628	3.8768	4.62452	3.65954		C16	0		-0.4454	-1.8462	-0.2046	-0.3733	-0.6623	-1.1879	2.121	0.2581		0.5891	0.04664	0.8033	0.6579	0.4155	0.156	0.006559	0.7518		FW00000010	FRS000010	WRS000000
TraesCS7D01G489900	tr|N1QWB7|N1QWB7_AEGTA	Aspartic proteinase nepenthesin-1		-	-	-	-		4.2751	9.64143	2.46199	7.88104	3.78539	7.98588	6.97674	8.62519	3.11057	10.7491	3.7361	8.32522	1.0973	8.76689	1.53423	8.45903		C5	0		1.0632	-1.0618	-1.3358	-0.4254	3.0762	-0.7453	5.6048	0.1587		0.3175	0.2897	0.2047	0.6712	0.005181	0.4569	2.255e-07	0.8741		FW00000010	FRS000010	WRS000000
TraesCS4A01G055500	tr|M8C787|M8C787_AEGTA	B3 domain-containing protein		-	-	-	-		4.72513	4.67995	5.84568	5.36613	6.3799	5.63397	6.99611	4.92475	6.03555	5.89365	6.46047	5.47642	6.6295	6.00928	5.99666	5.48221		C19	0		-1.3508	-1.0778	-0.6172	-0.125	-0.2511	-0.3677	1.0022	-0.5735		0.002478	0.03145	0.1123	0.7575	0.5127	0.3522	0.009137	0.1635		FW00000010	FRS000010	WRS000000
TraesCS4D01G251500	tr|M8C787|M8C787_AEGTA	B3 domain-containing protein		-	-	AT4G31690	transcriptional factor B3 family protein		7.64873	6.53367	8.25111	7.58727	8.66893	7.74017	9.3514	7.57423	7.71562	7.66404	8.51095	7.49549	8.70794	7.31331	8.16597	7.30392		C19	0		-0.0507	-1.0544	-0.2577	0.0856	-0.0393	0.428	1.1767	0.2688		0.9109	0.03027	0.5626	0.8486	0.9295	0.3399	0.008088	0.5493		FW00000010	FRS000010	WRS000000
TraesCS2A01G187800	AT3G50750.1	BES1/BZR1 homolog 1		Bradi1g23550	AT1G19350.3&Brassinosteroid signalling positive regulator (BZR1) family protein&LOC_Os07g39220.1&BES1/BZR1 homolog protein, putative, expressed	AT1G19350	Brassinosteroid signaling positive regulator (BZR1) family protein		5.78421	5.00265	6.00142	5.22745	5.51839	5.72415	6.87434	5.71772	5.00566	4.75318	5.39801	5.19443	5.51812	5.18316	5.81926	4.84789		C1	0		0.9244	0.3816	0.6087	0.029	0.0041	0.5691	1.0614	0.8869		0.01093	0.4129	0.06366	0.933	0.99	0.0917	0.000776	0.009736		FW00000010	FRS000010	WRS000000
TraesCS1A01G398200	tr|B8YM17|B8YM17_TRIUA	Beta purothionin		Bradi1g57302	AT5G36910.1&thionin 2.2&LOC_Os06g32550.1&THION14 - Plant thionin family protein precursor, putative, expressed	AT5G36910	thionin 2.2		2.94952	11.8886	1.81573	10.52	5.16134	10.7449	7.13853	9.56704	2.10969	11.5894	4.30614	9.07527	1.10295	11.301	0.968054	9.37902		C5	0		0.6406	0.284	-2.6053	1.3673	4.3893	-0.5273	6.3824	0.1779		0.5936	0.7932	0.02256	0.2069	0.0001522	0.6264	7.977e-08	0.8696		FW00000010	FRS000010	WRS000000
TraesCS1B01G426100	tr|B8YM17|B8YM17_TRIUA	Beta purothionin		Bradi1g57302	AT5G36910.1&thionin 2.2&LOC_Os06g32550.1&THION14 - Plant thionin family protein precursor, putative, expressed	AT5G36910	thionin 2.2		4.38763	12.246	2.54196	11.2529	6.26145	11.563	7.89985	10.1959	3.79684	12.2875	5.66252	10.0509	1.88636	12.1087	1.4092	10.0863		C5	0		0.4957	-0.0391	-3.039	1.1288	4.3398	-0.5138	6.4196	0.1029		0.6757	0.9729	0.009824	0.3263	0.0002407	0.655	1.128e-07	0.9287		FW00000010	FRS000010	WRS000000
TraesCS3B01G530500	tr|D6N2Z5|D6N2Z5_9POAL	Beta-1,3-glucanase		-	-	-	-		2.37922	7.79466	5.3883	8.44321	5.09237	8.633	7.03079	8.5229	1.73335	7.90584	5.48741	7.81596	4.14865	8.88234	4.94248	7.84195		C5	0		0.8661	-0.1138	-0.1	0.6153	0.9631	-0.2444	2.091	0.6724		0.3337	0.8483	0.8663	0.2871	0.1122	0.6716	0.0004061	0.2444		FW00000010	FRS000010	WRS000000
TraesCS6B01G418700	sp|P45662|SCX4_CENNO	Beta-toxin Cn4		-	-	-	-		3.54858	9.71036	3.45769	9.23742	5.32074	8.92936	7.44086	8.81036	3.37317	10.4702	5.56089	8.55761	1.76996	9.78778	3.07969	9.47943		C5	0		0.2853	-0.7296	-2.0921	0.6535	3.7745	-0.8253	4.3111	-0.6433		0.7741	0.427	0.02622	0.4759	0.0001121	0.3678	5.051e-06	0.4828		FW00000010	FRS000010	WRS000000
TraesCS1B01G437100	tr|A0A1D5TXM0|A0A1D5TXM0_WHEAT	Calcium-transporting ATPase		-	-	AT3G27880	hypothetical protein (DUF1645)		4.85453	4.76918	4.582	4.17362	5.45312	4.40241	6.8683	4.00367	5.38429	6.15914	5.27131	5.0021	5.52695	5.06647	5.31975	4.81545		C20	0		-0.4925	-1.0556	-0.7002	-0.8599	-0.0776	-0.6553	1.5565	-0.8402		0.3276	0.05538	0.1399	0.07967	0.8659	0.1742	0.000611	0.09234		FW00000010	FRS000010	WRS000000
TraesCS2B01G150700	AT5G18460.1	carboxyl-terminal peptidase (DUF239)		-	-	-	-		5.57546	7.84826	6.80693	9.59129	6.22915	8.07534	7.43519	9.25824	4.48843	8.27236	7.77215	9.88905	4.47538	8.42504	5.12773	9.68417		C22	0		1.0375	-0.4084	-0.9485	-0.2921	1.7614	-0.3425	2.2882	-0.4172		0.1441	0.5503	0.1589	0.6625	0.01018	0.6097	0.0007721	0.5332		FW00000010	FRS000010	WRS100000
TraesCS5B01G253800	AT5G18460.1	carboxyl-terminal peptidase (DUF239)		-	-	-	-		5.29914	9.51582	5.04768	9.13839	5.83532	9.21332	7.6381	8.8451	4.74097	9.94237	6.51982	8.6866	3.86265	9.80767	5.33632	9.79956		C5	0		0.5665	-0.4131	-1.4646	0.4432	2.0106	-0.5836	2.2831	-0.9373		0.4026	0.517	0.02372	0.4845	0.002276	0.3568	0.000387	0.1391		FW00000010	FRS000010	WRS000000
TraesCS6B01G261700	tr|A0A1D6ANR8|A0A1D6ANR8_WHEAT	Carboxypeptidase		Bradi3g49590	AT5G23210.1&serine carboxypeptidase-like 34&LOC_Os02g42310.1&OsSCP8 - Putative Serine Carboxypeptidase homologue, expressed	AT5G23210	serine carboxypeptidase-like 34		6.80015	5.42831	6.61215	6.21067	6.45345	5.76096	7.30696	7.48438	6.12701	5.58183	6.50405	5.56514	6.13521	5.09758	6.45502	5.61896		C11	0		0.7338	-0.1926	0.1064	0.6256	0.3151	0.6779	0.8527	1.8712		0.08267	0.6967	0.7947	0.1366	0.4425	0.1138	0.03569	5.783e-06		FW00000001	FRS000001	WRS000000
TraesCS4D01G325400	tr|D9IZ78|D9IZ78_MEDSA	Chitinase		-	-	-	-		4.7904	4.63445	5.51362	4.87141	6.06252	5.47614	6.70813	4.50535	4.91985	4.44729	5.79181	4.60495	5.76994	5.04958	5.39248	4.60264		C19	0		-0.0808	0.4481	-0.2771	0.2734	0.2936	0.4484	1.3233	-0.102		0.8745	0.4496	0.5459	0.5724	0.5172	0.3393	0.003583	0.8351		FW00000010	FRS000010	WRS000000
TraesCS7B01G353600	AT4G32460.2	choice-of-anchor C domain protein, putative (Protein of unknown function, DUF642)		Bradi2g43230	AT5G25460.1&Protein of unknown function, DUF642&LOC_Os01g42520.1&expressed protein	-	-		6.93226	6.39175	7.93886	6.86126	7.88723	7.18028	9.16989	5.87554	7.09089	5.30532	7.66328	5.85281	8.00606	5.66163	7.18951	4.40122		C11	0		-0.139	1.0063	0.269	0.9814	-0.1165	1.4943	1.9331	1.4681		0.8541	0.2081	0.7192	0.1934	0.8761	0.04768	0.00973	0.05541		FW00000010	FRS000010	WRS000000
TraesCS5A01G468500	AT2G27250.1	CLAVATA3		-	-	-	-		4.66168	11.7508	3.0404	10.2105	4.07199	9.83065	7.94258	10.1979	3.11564	11.6199	4.98076	8.81014	2.29085	10.7787	4.25194	10.2027		C5	0		1.505	0.1262	-1.9748	1.3545	1.9142	-0.9171	3.6201	-0.0046		0.0966	0.8803	0.02425	0.106	0.03248	0.2734	2.142e-05	0.9956		FW00000010	FRS000010	WRS020000
TraesCS5D01G481400	sp|O24565|ESR2A_MAIZE	CLAVATA3/ESR (CLE)-related protein ESR2		-	-	-	-		5.421	11.2288	4.53208	10.0967	5.28057	9.80571	7.89653	10.0179	4.02071	11.4628	5.66962	9.74263	3.08212	10.7485	4.93818	9.9495		C5	0		1.3701	-0.228	-1.1261	0.3431	2.2527	-0.9141	2.8959	0.0664		0.1047	0.7771	0.1702	0.6699	0.00705	0.2558	0.000375	0.9343		FW00000010	FRS000010	WRS000000
TraesCS2B01G140300	tr|A0A0H3YNS5|A0A0H3YNS5_9ROSI	CONSTANS-like zinc finger protein		-	-	-	-		4.18981	2.97499	5.12767	4.38616	5.62896	4.57859	6.89434	4.94105	5.02804	4.30004	5.90381	5.46355	5.79143	4.13499	5.69864	4.93025		C19	0		-1.0199	-1.6773	-0.7825	-1.1064	-0.1606	0.4649	1.1966	0.0086		0.06473	0.03349	0.09752	0.02424	0.7311	0.3596	0.009564	0.9859		FW00000010	FRS000010	WRS000000
TraesCS5A01G238800	tr|A0A072UZN7|A0A072UZN7_MEDTR	Cyclin-dependent kinase		Bradi4g32270	AT1G47410.1LOC_Os09g28600.1&expressed protein	AT1G47410	hypothetical protein		4.99213	2.97499	5.67164	4.42507	6.04233	4.77914	7.41637	5.46327	5.6435	4.56222	5.77477	5.1959	6.18727	4.81583	6.16891	5.17128		C19	0		-0.6941	-2.0177	-0.1076	-0.8146	-0.1456	-0.0271	1.2515	0.2968		0.1119	0.00598	0.7824	0.05213	0.7033	0.9481	0.0008816	0.4598		FW00000010	FRS000010	WRS000000
TraesCS2D01G586300	tr|A0A1D6RPM4|A0A1D6RPM4_WHEAT	Cysteine proteinase inhibitor		-	-	-	-		5.01057	10.4446	2.17157	9.34712	4.18739	8.9776	7.45885	9.07631	3.94828	10.2954	5.07714	8.40945	1.87657	9.72389	3.62812	9.48258		C5	0		0.9872	0.1467	-3.046	0.9092	2.5627	-0.7236	3.7965	-0.3939		0.2534	0.8577	0.0005896	0.2661	0.004116	0.3758	6.204e-06	0.6297		FW00000010	FRS000010	WRS000000
TraesCS2D01G586900	tr|M8BQK1|M8BQK1_AEGTA	Cysteine proteinase inhibitor		-	-	-	-		5.39627	8.07502	5.72106	9.10721	6.16889	8.50018	7.09964	8.21558	4.8471	8.31569	7.10066	9.01379	4.5471	8.72791	4.97556	8.90709		C5	0		0.5245	-0.2184	-1.3653	0.0919	1.6349	-0.2238	2.117	-0.6797		0.4372	0.7357	0.03353	0.8848	0.01194	0.7243	0.001068	0.2843		FW00000010	FRS000010	WRS100000
TraesCS2D01G589700	tr|A0A1D5URY4|A0A1D5URY4_WHEAT	Cysteine proteinase inhibitor		-	-	-	-		4.19873	10.8545	1.32548	9.89129	3.9005	9.39818	7.61995	9.31242	3.84297	10.1762	5.41091	8.45233	1.57135	9.91537	2.94548	9.6738		C5	0		0.2638	0.6512	-4.357	1.3756	2.6141	-0.4945	4.5932	-0.3455		0.7979	0.506	4.996e-05	0.1597	0.0129	0.6131	4.99e-06	0.7239		FW00000010	FRS000010	WRS000000
TraesCS3B01G416500	tr|A0A077RFB7|A0A077RFB7_WHEAT	Cysteine proteinase inhibitor		-	-	-	-		6.66342	8.58563	6.92948	9.43615	7.09419	9.15751	8.67651	9.40208	5.87392	9.68517	8.27511	9.98737	5.7128	9.78964	6.78382	10.1679		C22	0		0.7493	-1.077	-1.3268	-0.5422	1.374	-0.6216	1.8678	-0.753		0.2304	0.0791	0.02927	0.3703	0.02501	0.3045	0.00215	0.2134		FW00000010	FRS000010	WRS100000
TraesCS5D01G056100	AT3G04545.1	Cysteine-rich protein		-	-	-	-		3.82379	11.0826	1.32594	10.8026	5.43954	12.2546	6.6857	9.8537	3.70873	12.7243	4.41416	8.84442	1.0481	12.8404	1.38925	9.62727		C5	0		-0.0064	-1.5599	-3.3147	1.854	4.7902	-0.5569	5.4096	0.2144		0.9955	0.1458	0.004092	0.08382	3.265e-05	0.6033	2.428e-06	0.8415		FW00000010	FRS000010	WRS020002
TraesCS6B01G061100	tr|Q2QLJ2|Q2QLJ2_ORYSJ	Cytochrome P450 family protein, expressed		-	-	-	-		2.88142	3.52481	1.00276	1.25003	1.11421	0.968423	6.31203	7.45417	0	0	0	0	0	0	2.24775	0		C1	0		4.8676	4.884	2.3549	2.7446	3.1253	2.1727	4.4018	9.7818		4.28e-05	4.008e-05	0.06849	0.03001	0.01583	0.09337	1.642e-14	1.581e-18		FW00000001	FRS000001	WRS000000
TraesCS3A01G233000	tr|A0A1E5V2M3|A0A1E5V2M3_9POAL	DELLA protein GAI		Bradi2g45117	AT1G14920.1&GRAS family transcription factor family protein&LOC_Os01g45860.1&GRAS family transcription factor domain containing protein, expressed	-	-		6.29481	5.92341	6.62744	6.19745	6.1326	5.7153	7.67846	6.08984	5.35799	5.95621	5.87705	5.5513	6.06557	5.62961	6.08203	5.17744		C1	0		0.9566	-0.1968	0.7501	0.6365	0.0606	0.1019	1.5931	0.9205		0.04314	0.7031	0.09568	0.1639	0.8929	0.8243	0.0003458	0.04569		FW00000010	FRS000010	WRS000000
TraesCS4B01G328100	tr|C3VWV8|C3VWV8_SECCE	Dimeric alpha-amylase inhibitor		-	-	-	-		3.3129	11.4831	2.31834	10.6998	4.79584	11.3889	6.92033	9.74785	3.22276	12.4434	5.66002	10.0887	1.43396	12.2042	0.302914	9.38515		C5	0		0.0043	-0.9136	-3.3351	0.5792	3.5847	-0.7745	7.2933	0.3435		0.997	0.3922	0.002554	0.5874	0.001475	0.468	1.041e-08	0.7477		FW00000010	FRS000010	WRS000002
TraesCS2D01G263600	tr|M8A3S8|M8A3S8_TRIUA	Dirigent protein		Bradi1g59380	AT5G42510.1&Disease resistance-responsive (dirigent-like protein) family protein&LOC_Os07g01660.1&dirigent, putative, expressed	-	-		5.25165	4.06829	6.19325	5.53672	6.00087	5.66879	7.03774	5.1418	5.05774	5.21717	6.54327	5.87319	6.24691	5.70139	5.62454	5.23009		C19	0		0.2997	-1.013	-0.3481	-0.3422	-0.2474	-0.0251	1.4157	-0.0908		0.5872	0.1243	0.4957	0.5111	0.6294	0.9615	0.005718	0.8639		FW00000010	FRS000010	WRS000000
TraesCS2A01G589300	tr|M8A1Q5|M8A1Q5_TRIUA	Endoplasmic reticulum metallopeptidase 1		-	-	-	-		4.04349	4.43219	3.50582	3.94814	2.71529	3.25363	5.62056	7.23354	0.738148	3.38962	1.71699	3.79904	0.267676	3.12868	1.91516	5.01597		C23	0		4.1139	1.1706	1.9806	0.1974	4.1527	0.1372	4.0798	2.2212		1.57e-05	0.1148	0.007487	0.7533	0.0002423	0.8364	6.533e-09	0.0001107		FW00000001	FRS000001	WRS000000
TraesCS2B01G594400	tr|M8A1Q5|M8A1Q5_TRIUA	Endoplasmic reticulum metallopeptidase 1		-	-	-	-		5.05904	2.08153	3.04583	3.5545	0.90912	1.73881	6.00594	7.39665	2.14801	0.394075	0.818387	0.351478	0	0.329602	1.87853	3.3396		C1	0		3.0489	2.3123	2.9792	4.5584	2.6203	2.3638	4.4547	4.0998		0.0003555	0.07697	0.004489	0.000152	0.06393	0.06707	1.449e-07	1.039e-07		FW00000001	FRS000001	WRS000000
TraesCS6A01G016300	tr|B2C4J7|B2C4J7_WHEAT	Endosperm transfer cell specific PR9		-	-	-	-		4.21251	8.72321	4.76579	8.65727	5.32683	8.15935	6.67326	7.71191	3.73486	8.58138	6.09302	8.30117	3.39459	8.54356	4.17029	8.46134		C5	0		0.3793	0.1471	-1.3144	0.3469	1.9795	-0.3743	2.4916	-0.7308		0.6498	0.8481	0.08975	0.6486	0.01214	0.6229	0.001379	0.3375		FW00000010	FRS000010	WRS000000
TraesCS4D01G298600	tr|I6MBV0|I6MBV0_JATCU	Ethylene-responsive transcription factor		Bradi1g72449	AT1G72360.2&Integrase-type DNA-binding superfamily protein&LOC_Os03g08500.1&AP2 domain containing protein, expressed	-	-		5.59376	5.89452	5.17458	5.42934	5.94348	5.75732	7.05529	5.19666	5.88511	4.88652	4.64459	4.43681	5.45436	4.8463	5.77973	5.11278		C1	0		-0.2683	0.9955	0.5445	0.9732	0.4948	0.9331	1.2716	0.0837		0.6	0.07858	0.2827	0.05715	0.3117	0.0631	0.008522	0.868		FW00000010	FRS000010	WRS000000
TraesCS5B01G448000	tr|Q4LET2|Q4LET2_9LILI	Expansin		Bradi3g09930	AT1G20190.1&expansin 11&LOC_Os02g16730.1&expansin precursor, putative, expressed	-	-		5.72017	1.77411	5.7949	4.48982	6.33779	4.23384	7.11051	3.7952	5.16646	1.94925	5.5127	3.36051	6.18634	3.08861	5.8179	2.93437		C11	0		0.5917	-0.1702	0.2864	1.1323	0.1476	1.2276	1.2965	0.9308		0.2447	0.862	0.5532	0.03747	0.7555	0.0294	0.006229	0.1073		FW00000010	FRS000010	WRS000000
TraesCS4D01G006700	tr|Q9SXG0|Q9SXG0_ORYSJ	F1F0-ATPase inhibitor protein		Bradi4g38600	AT2G27730.1&copper ion binding&LOC_Os09g39550.1&expressed protein	AT2G27730	copper ion binding protein		8.33428	8.59903	8.85441	8.77825	9.41218	9.31342	9.43531	8.2814	7.88168	9.43249	9.09281	8.86015	9.0999	9.27285	8.18745	8.19022		C30	0		0.4646	-0.8229	-0.2366	-0.0838	0.3099	0.0416	1.2409	0.0906		0.2679	0.05246	0.5664	0.8394	0.452	0.9196	0.002667	0.8272		FW00000010	FRS000010	WRS101002
TraesCS5D01G228300	tr|A0A061GQ98|A0A061GQ98_THECC	Fatty acid hydroxylase superfamily		Bradi4g30750	AT5G57800.1&Fatty acid hydroxylase superfamily&LOC_Os09g25850.1&WAX2, putative, expressed	-	-		1.36211	3.36293	1.65311	2.10184	0.652173	1.39988	5.65813	7.14739	1.54516	3.14693	0.352457	1.74191	1.48522	2.07457	5.3069	5.34171		C25	24		-1.0667	0.1746	2.4342	0.4578	-1.392	-0.8608	0.3535	1.8106		0.369	0.8306	0.04271	0.5656	0.1904	0.2915	0.5037	0.0005529		FW00000001	FRS000001	WRS000000
TraesCS1A01G290100	AT2G32970.4	G1/S-specific cyclin-E protein		-	-	-	-		6.0868	5.12605	6.53784	4.71891	6.57501	5.60552	7.70366	5.9064	6.79754	4.64106	5.24543	5.07697	5.83763	4.24536	6.04557	4.21072		C17	0		-0.7345	0.4873	1.2942	-0.3824	0.7337	1.392	1.6454	1.7187		0.211	0.4686	0.02551	0.5213	0.2008	0.02019	0.003963	0.003902		FW00000010	FRS000010	WRS200000
TraesCS6A01G325300	tr|A0A1E5UT61|A0A1E5UT61_9POAL	Glucan endo-1,3-beta-glucosidase 3		Bradi3g57610	AT5G55180.1&O-Glycosyl hydrolases family 17 protein&LOC_Os02g53200.2&glucan endo-1,3-beta-glucosidase precursor, putative, expressed	AT2G05790	O-Glycosyl hydrolases family 17 protein		4.91482	3.11683	5.7559	5.26251	5.67812	4.8559	7.55286	4.97983	4.74634	4.89218	5.64945	5.35687	6.01139	4.88011	5.96329	4.68287		C19	0		0.2558	-1.8304	0.1062	-0.1161	-0.3379	-0.0084	1.5868	0.3052		0.6342	0.01614	0.8276	0.8154	0.4861	0.9868	0.0009	0.5484		FW00000010	FRS000010	WRS000000
TraesCS3D01G445300	tr|A0A173GPH2|A0A173GPH2_9ASPA	Glutathione S-transferase		Bradi2g59840	AT3G62760.1&Glutathione S-transferase family protein&LOC_Os01g70770.1&glutathione S-transferase, putative, expressed	-	-		2.94829	3.52053	1.98369	2.19104	2.19435	2.80199	6.81396	5.59986	0.874626	1.70087	1.94957	1.47612	1.15149	1.75863	5.01862	4.16049		C25	11		3.2508	1.0977	0.0188	0.9031	1.3702	1.3615	1.8167	1.4771		0.001382	0.2149	0.9791	0.2441	0.07188	0.05225	5.132e-05	0.001837		FW00000010	FRS000010	WRS000000
TraesCS2D01G338100	tr|D7KPG3|D7KPG3_ARALL	Glycosyl hydrolase family 5 protein		Bradi5g13560	AT1G13130.1&Cellulase (glycosyl hydrolase family 5) protein&LOC_Os04g40510.2&glycosyl hydrolase family 5 protein, putative, expressed	AT1G13130	Cellulase (glycosyl hydrolase family 5) protein		5.95214	5.09256	6.96719	5.6425	6.80523	5.41478	7.48663	5.00075	5.87467	5.74451	7.1554	6.10441	7.06913	5.27643	5.99016	4.69835		C19	0		0.1497	-0.6366	-0.1866	-0.4669	-0.2629	0.1459	1.4892	0.3066		0.7945	0.3171	0.7349	0.4062	0.6335	0.7976	0.007147	0.5965		FW00000010	FRS000010	WRS000000
TraesCS4D01G197300	tr|A6PZH6|A6PZH6_WHEAT	Glycosyltransferases		Bradi1g65750	AT2G37090.1&Nucleotide-diphospho-sugar transferases superfamily protein&LOC_Os03g17850.1&glycosyltransferase family 43 protein, putative, expressed	AT2G37090	Nucleotide-diphospho-sugar transferases superfamily protein		6.73783	7.01963	7.00174	7.42743	7.49041	7.93697	8.07184	7.46384	6.79384	7.71938	7.38692	7.23162	7.26967	7.55711	6.99751	7.40102		C22	0		-0.0613	-0.716	-0.3848	0.1912	0.221	0.384	1.0797	0.0638		0.8419	0.02857	0.1788	0.5047	0.4361	0.1749	0.000141	0.8232		FW00000010	FRS000010	WRS000000
TraesCS2B01G569800	tr|A0A072TW71|A0A072TW71_MEDTR	Heavy metal transport/detoxification superfamily protein		-	-	-	-		2.75487	0	1.17617	1.51433	6.54395	6.48835	7.04894	6.22204	1.72532	0.413052	0.297211	0.878634	4.10438	3.84546	5.01963	4.35214		C7	0		1.2611	0.1814	1.638	1.099	2.4602	2.7134	2.0416	1.9001		0.1442	0.8976	0.1846	0.2725	1.102e-06	2.551e-07	3.868e-05	0.0002018		FW00000010	FRS000010	WRS000000
TraesCS3D01G049900	tr|B9I9I5|B9I9I5_POPTR	Histone-lysine N-methyltransferase		-	-	-	-		4.14384	8.60282	3.80242	8.20521	4.7764	7.7013	6.80573	8.01145	3.52686	8.8077	5.60089	8.15664	2.56408	8.39976	4.43478	8.9151		C5	0		0.5153	-0.1876	-1.7981	0.0468	2.3451	-0.6782	2.3417	-0.8768		0.5649	0.8206	0.03327	0.9546	0.006819	0.4093	0.005023	0.2858		FW00000010	FRS000010	WRS000000
TraesCS5D01G230500	tr|E0D875|E0D875_IPOBA	Hydroxycinnamoyl-CoA shikimate/quinate hydroxycinnamoyltransferase		Bradi4g30530	AT5G48930.1&hydroxycinnamoyl-CoA shikimate/quinate hydroxycinnamoyl transferase&LOC_Os09g25460.1&transferase family protein, putative, expressed	-	-		6.08148	6.47699	6.29881	6.38007	6.26968	6.37204	7.57611	6.39566	6.22047	7.02777	6.66533	6.41873	6.27399	6.58433	6.13016	6.30065		C20	0		-0.0829	-0.4998	-0.3653	-0.048	-0.0048	-0.2018	1.4429	0.0952		0.8675	0.3317	0.4447	0.9205	0.992	0.6735	0.002435	0.8429		FW00000010	FRS000010	WRS000000
TraesCS5B01G105600	tr|B6T417|B6T417_MAIZE	IAA-amino acid hydrolase ILR1		Bradi1g53320	AT3G02875.1&Peptidase M20/M25/M40 family protein&LOC_Os07g14590.1&hydrolase, putative, expressed	-	-		5.58531	5.37087	5.69581	5.9131	5.4924	5.66129	6.81947	7.26501	5.8359	5.65276	5.93383	5.78035	5.96304	5.82846	6.32386	5.77699		C25	8		-0.2111	-0.5247	-0.2479	0.1205	-0.4741	-0.1545	0.4995	1.4984		0.4719	0.1454	0.3329	0.6425	0.06575	0.5529	0.03651	1.102e-09		FW00000001	FRS000011	WRS000000
TraesCS5D01G561800	tr|A0A0B5KSF6|A0A0B5KSF6_MANES	Invertase inhibitor		-	-	-	-		3.82142	5.72179	1.33142	7.12513	3.51717	8.82501	7.33246	8.86483	2.59565	8.26749	3.90655	7.508	0.731241	9.37648	0.878738	9.20113		C22	0		1.129	-2.372	-2.827	-0.3618	3.4862	-0.5194	6.7681	-0.3169		0.3545	0.04311	0.0218	0.7534	0.006035	0.6515	8.856e-08	0.7829		FW00000010	FRS000010	WRS000000
TraesCS7A01G028600	tr|A0A0B5KSF6|A0A0B5KSF6_MANES	Invertase inhibitor		-	-	-	-		3.68211	8.59892	1.91333	8.82579	4.47955	8.68061	7.12713	8.96632	3.83351	9.1172	4.44443	8.30923	0.710026	9.13804	0.861664	9.24719		C5	0		-0.2323	-0.4915	-2.6388	0.4884	4.4767	-0.4329	6.6222	-0.266		0.8391	0.6526	0.02103	0.6535	0.0002175	0.6906	4.817e-08	0.8068		FW00000010	FRS000010	WRS000000
TraesCS5A01G384200	tr|Q9LUI6|Q9LUI6_ARATH	Kinase-like protein		Bradi1g08865	AT3G22750.1&Protein kinase superfamily protein&LOC_Os03g53410.1&protein kinase domain containing protein, expressed	-	-		6.90025	7.37359	7.46033	7.40309	7.80252	7.73251	8.33549	7.05045	6.33952	7.77205	7.74767	7.23445	7.65686	7.48507	7.21772	6.80872		C30	0		0.5838	-0.3361	-0.2864	0.1627	0.1446	0.2497	1.1149	0.241		0.1489	0.4159	0.4568	0.6747	0.7064	0.5172	0.003715	0.5368		FW00000010	FRS000010	WRS101000
TraesCS2B01G081900	AT3G24240.1	Leucine-rich repeat receptor-like protein kinase family protein		-	-	-	-		2.72178	1.39208	0.305718	0	6.27307	6.47581	5.45796	7.1814	1.54013	0.733788	0.590243	0	5.0315	4.87536	5.31942	5.17848		C7	0		0.7114	1.0646	-0.7585	0	1.2652	1.6254	0.1493	2.0272		0.4122	0.3638	0.5719	1	0.0001525	2.668e-06	0.6606	1.218e-09		FW00000001	FRS000001	WRS000000
TraesCS4B01G282200	tr|B6T2C9|B6T2C9_MAIZE	Lipid transfer protein		Bradi1g73910	AT2G44300.1&Bifunctional inhibitor/lipid-transfer protein/seed storage 2S albumin superfamily protein&LOC_Os03g07100.1&LTPL82 - Protease inhibitor/seed storage/LTP family protein precursor, expressed	AT2G44300	Bifunctional inhibitor/lipid-transfer protein/seed storage 2S albumin superfamily protein		5.90406	3.11591	6.73111	5.73138	6.58814	6.09319	7.34796	5.41182	6.12868	6.12243	7.10129	6.17591	6.79009	6.27583	5.95671	5.45845		C19	0		-0.224	-3.1343	-0.368	-0.4491	-0.2028	-0.1751	1.3885	-0.0469		0.6867	5.06e-05	0.4888	0.4067	0.7033	0.7448	0.009304	0.9319		FW00000010	FRS000010	WRS000000
TraesCS4B01G393300	tr|Q9FEK9|Q9FEK9_TRITD	Lipid transfer protein		Bradi1g77820	AT3G18280.1&Bifunctional inhibitor/lipid-transfer protein/seed storage 2S albumin superfamily protein&LOC_Os03g02050.1&LTPL151 - Protease inhibitor/seed storage/LTP family protein precursor, expressed	-	-		8.70265	8.82323	8.3454	8.53953	8.27311	8.64933	9.92082	8.38616	8.36266	9.65709	8.61884	8.32707	7.77466	8.24281	8.23611	8.58348		C23	0		0.3437	-0.8284	-0.2709	0.2095	0.4958	0.4056	1.6715	-0.1959		0.4523	0.07304	0.5508	0.645	0.2758	0.3722	0.0002269	0.6665		FW00000010	FRS000010	WRS020200
TraesCS6D01G315000	AT5G48905.1	low-molecular-weight cysteine-rich 12		-	-	-	-		5.18764	6.65487	4.96866	8.12375	5.34087	7.39196	6.96139	7.4846	4.27663	7.19345	6.33971	8.22267	4.17841	7.65762	5.20139	8.45688		C22	0		0.879	-0.461	-1.3685	-0.0975	1.1891	-0.2626	1.7576	-0.9582		0.1912	0.4782	0.03074	0.8749	0.0645	0.6723	0.005251	0.1222		FW00000010	FRS000010	WRS000000
TraesCS4D01G011100	AT3G20993.1	low-molecular-weight cysteine-rich 56		-	-	-	-		2.45122	8.67767	1.46118	8.28999	3.90174	7.49248	6.74758	7.30394	1.85976	8.65086	4.4336	7.22923	0.752149	7.97391	2.4973	8.01606		C5	0		0.4934	0.0285	-3.2709	1.0194	4.0086	-0.4628	4.2717	-0.6848		0.6673	0.9762	0.001882	0.2843	0.0003338	0.6268	1.725e-05	0.4721		FW00000010	FRS000010	WRS000000
TraesCS4B01G332600	tr|A0A1D5XHI6|A0A1D5XHI6_WHEAT	Methyltransferase		Bradi1g76020	AT1G20330.1&sterol methyltransferase 2&LOC_Os03g04340.1&C-methyltransferase, putative, expressed	AT1G20330	sterol methyltransferase 2		6.71731	7.55973	7.02166	7.1876	7.19911	7.30323	8.13513	6.83334	7.26705	7.20096	6.95476	6.63202	7.39908	6.6033	6.98315	6.60201		C1	0		-0.5346	0.3519	0.0674	0.5461	-0.2	0.7059	1.1471	0.2312		0.208	0.4227	0.87	0.1876	0.6255	0.08808	0.005045	0.5779		FW00000010	FRS000010	WRS000000
TraesCS4D01G329300	tr|A0A1D5XY70|A0A1D5XY70_WHEAT	Methyltransferase		Bradi1g76020	AT1G20330.1&sterol methyltransferase 2&LOC_Os03g04340.1&C-methyltransferase, putative, expressed	AT1G20330	sterol methyltransferase 2		7.43241	7.90921	8.19535	7.97217	8.29254	8.08432	9.29234	7.68695	7.48423	8.39209	8.23872	7.93021	7.95628	7.97338	8.07098	7.3964		C19	0		-0.0309	-0.4674	-0.0431	0.0386	0.3334	0.1122	1.2125	0.2892		0.9455	0.3096	0.9223	0.9305	0.4502	0.7999	0.005924	0.5154		FW00000010	FRS000010	WRS000000
TraesCS5A01G503700	tr|A0A1D5XY70|A0A1D5XY70_WHEAT	Methyltransferase		Bradi1g76020	AT1G20330.1&sterol methyltransferase 2&LOC_Os03g04340.1&C-methyltransferase, putative, expressed	AT1G20330	sterol methyltransferase 2		6.84001	7.57133	7.54051	7.59371	7.76571	7.77858	8.65302	7.0778	7.07056	7.08856	7.18966	7.20329	7.52358	7.44184	7.62482	7.34006		C7	0		-0.2062	0.3955	0.351	0.3868	0.2412	0.3404	1.0254	-0.2628		0.5717	0.3015	0.3139	0.2684	0.4858	0.3275	0.00292	0.4536		FW00000010	FRS000010	WRS000000
TraesCS6B01G210000	tr|C1MYP8|C1MYP8_MICPC	Mitochondrial carrier family		Bradi3g07500	AT4G32400.1&Mitochondrial substrate carrier family protein&LOC_Os02g10800.1&mitochondrial carrier protein, putative, expressed	-	-		5.02816	8.80351	3.88111	8.56034	5.91596	9.64838	7.28565	8.65727	3.90151	10.071	5.70889	8.78412	2.71041	10.0294	2.75599	8.30584		C5	0		1.1488	-1.2423	-1.8212	-0.2181	3.2602	-0.3688	4.5594	0.3408		0.1877	0.1349	0.03183	0.7919	0.0001529	0.6553	1.528e-07	0.6803		FW00000010	FRS000010	WRS000000
TraesCS3D01G226400	tr|R7W341|R7W341_AEGTA	Mitochondrial import receptor subunit TOM7-1		Bradi2g44081	AT5G41685.1&Mitochondrial outer membrane translocase complex, subunit Tom7&LOC_Os05g50654.1&mitochondrial import receptor subunit TOM7-1, putative, expressed	-	-		6.99655	7.2006	6.92769	6.83535	7.30998	7.12633	8.28176	6.56903	6.38927	7.29705	6.77037	6.20409	6.58367	6.73492	6.53722	6.28425		C1	0		0.6556	0.0081	0.1589	0.6227	0.7246	0.3973	1.7446	0.2857		0.1091	0.9849	0.6883	0.1209	0.0662	0.3166	9.333e-06	0.4768		FW00000010	FRS000010	WRS000000
TraesCS5B01G330100	tr|B4FNX4|B4FNX4_MAIZE	MYB transcription factor		Bradi4g36460	AT4G38620.1&myb domain protein 4&LOC_Os09g36730.1&MYB family transcription factor, putative, expressed	AT4G38620	myb domain protein 4		6.84064	5.12487	6.19288	6.15729	6.33769	6.09574	6.80945	6.98197	6.40668	6.17231	4.91359	5.10878	5.85564	5.42162	6.08408	4.80499		C1	0		0.5091	-1.1473	1.2979	1.0571	0.4843	0.6819	0.7278	2.1997		0.1794	0.01583	0.0007636	0.006189	0.1912	0.07384	0.0476	1.017e-08		FW00000001	FRS000001	WRS000000
TraesCS6A01G198900	tr|A0A0B2P2U8|A0A0B2P2U8_GLYSO	NADH dehydrogenase [ubiquinone] 1 beta subcomplex subunit 3-B		Bradi3g46130	AT1G14450.1&NADH dehydrogenase (ubiquinone)s&LOC_Os02g35610.1&expressed protein	AT1G14450	NADH dehydrogenase (ubiquinone)s		8.42697	7.82894	8.60353	8.14549	9.30054	8.68444	9.51927	7.82089	8.06886	8.60918	9.07211	8.81069	8.99907	8.74519	8.46254	8.17676		C30	0		0.3638	-0.8358	-0.4668	-0.6664	0.3005	-0.0587	1.0548	-0.3557		0.2349	0.01028	0.1178	0.02649	0.3123	0.8443	0.0004023	0.2395		FW00000010	FRS000010	WRS100000
TraesCS6B01G221500	tr|A0A0B2P2U8|A0A0B2P2U8_GLYSO	NADH dehydrogenase [ubiquinone] 1 beta subcomplex subunit 3-B		Bradi3g46130	AT1G14450.1&NADH dehydrogenase (ubiquinone)s&LOC_Os02g35610.1&expressed protein	AT1G14450	NADH dehydrogenase (ubiquinone)s		7.79281	7.8715	8.13643	7.8949	8.66	7.91336	8.97957	7.22697	7.05394	8.20185	8.28309	7.98046	8.22382	8.00177	7.2837	7.01631		C30	0		0.7507	-0.3609	-0.1455	-0.0879	0.4331	-0.0854	1.6878	0.2095		0.08229	0.4152	0.7304	0.8357	0.3039	0.8401	6.608e-05	0.6243		FW00000010	FRS000010	WRS101002
TraesCS6D01G180900	tr|A0A0B2P2U8|A0A0B2P2U8_GLYSO	NADH dehydrogenase [ubiquinone] 1 beta subcomplex subunit 3-B		Bradi3g46130	AT1G14450.1&NADH dehydrogenase (ubiquinone)s&LOC_Os02g35610.1&expressed protein	AT1G14450	NADH dehydrogenase (ubiquinone)s		8.42998	8.25228	8.62261	8.46396	9.48138	8.7738	9.67592	8.21704	7.93565	8.92708	8.95282	8.71487	9.00801	8.7009	8.32148	8.08571		C30	0		0.5044	-0.6604	-0.328	-0.2517	0.4701	0.0738	1.3469	0.1305		0.2152	0.113	0.4134	0.5312	0.2399	0.8541	0.0007761	0.7461		FW00000010	FRS000010	WRS001000
TraesCS5A01G287200	tr|M7YS11|M7YS11_TRIUA	Nuclear transport factor 2		Bradi4g34710	AT1G27970.1&nuclear transport factor 2B&LOC_Os08g42000.1&nuclear transport factor, putative, expressed	AT1G27970	nuclear transport factor 2B		8.37663	8.68441	8.88856	8.81717	9.13384	9.29958	9.40986	8.57624	8.15216	9.46872	9.02062	9.11818	8.89869	9.47854	8.32068	8.59017		C37	0		0.2394	-0.7899	-0.1313	-0.303	0.2341	-0.1766	1.0863	-0.0139		0.4489	0.01436	0.6701	0.3263	0.447	0.5659	0.0004302	0.9641		FW00000010	FRS000010	WRS000000
TraesCS1B01G230300	tr|A0A1D5SG39|A0A1D5SG39_WHEAT	Nucleoside diphosphate kinase		Bradi3g33570	AT4G09320.1&Nucleoside diphosphate kinase family protein&LOC_Os10g41410.2&nucleoside diphosphate kinase, putative, expressed	AT4G09320	nucleoside diphosphate kinase		10.4922	9.96953	10.503	10.0828	11.2754	10.7644	11.6	10.4762	9.83054	10.9536	10.6971	10.2083	10.4861	10.7274	10.3179	10.0139		C30	0		0.6603	-0.9809	-0.1927	-0.1255	0.7844	0.0372	1.2744	0.4596		0.07341	0.008459	0.5997	0.7328	0.03257	0.9194	0.0005168	0.2112		FW00000010	FRS000010	WRS000000
TraesCS7D01G041500	tr|B4ERX7|B4ERX7_WHEAT	O-methyltransferase		-	-	-	-		5.6006	5.29941	6.65245	4.60643	6.04714	4.99268	7.00528	4.60198	6.00079	4.33659	6.04086	4.62445	5.62377	3.19412	5.82087	3.35962		C17	0		-0.4032	0.9782	0.6136	-0.0147	0.4214	1.9121	1.1881	1.3079		0.3835	0.07724	0.1558	0.9752	0.3342	0.000186	0.005921	0.009542		FW00000010	FRS000010	WRS000000
TraesCS3B01G315200	tr|A0A1E5WAN8|A0A1E5WAN8_9POAL	Pathogen-related protein		Bradi2g48940	AT1G78780.2&pathogenesis-related family protein&LOC_Os01g53090.1&pathogen-related protein, putative, expressed	AT1G78780	pathogenesis-related family protein		4.99919	6.71059	5.07275	5.9241	5.056	6.3453	6.96356	5.92466	4.35674	5.99808	5.58177	5.34565	4.84294	5.86459	5.15758	5.04613		C33	0		0.7235	0.7684	-0.5121	0.5634	0.2106	0.4869	1.8052	0.8826		0.256	0.2198	0.3904	0.3435	0.7257	0.4082	0.002205	0.1389		FW00000010	FRS000010	WRS000000
TraesCS5D01G300700	tr|R7WBY4|R7WBY4_AEGTA	Pectinesterase inhibitor		-	-	-	-		4.28646	8.66843	3.67221	8.44279	4.19537	8.11871	6.87738	8.21628	2.81335	8.31568	5.31331	7.8847	1.50196	8.52397	4.00574	8.66335		C5	0		1.3634	0.3498	-1.66	0.5444	3.0914	-0.3954	2.8652	-0.4364		0.1075	0.6421	0.0322	0.4651	0.0003083	0.5955	0.0001802	0.5579		FW00000010	FRS000010	WRS000000
TraesCS2D01G107900	tr|C6ETA5|C6ETA5_WHEAT	Peroxidase		-	-	-	-		4.2187	2.44127	5.96598	4.93837	6.04294	4.85656	5.87199	7.113	2.01659	0.718614	2.79624	2.92409	2.93492	3.66438	4.7313	3.63199		C1	0		2.5351	1.1453	3.2463	2.0427	3.1623	1.21	1.1377	3.4708		0.007927	0.3821	0.000189	0.01949	0.0002084	0.1578	0.1728	4.069e-05		FW00000001	FRS000001	WRS000000
TraesCS7B01G038100	tr|M8C6J5|M8C6J5_AEGTA	Pheophorbide a oxygenase, chloroplastic		-	-	-	-		3.66559	2.08341	4.14849	3.7838	4.24416	3.93497	6.76237	7.36734	4.1321	4.90568	4.42149	4.00754	4.24026	4.02705	5.78912	5.86798		C25	0		-0.3207	-2.4081	-0.2817	-0.2677	-0.007	-0.0916	0.9832	1.5047		0.5287	0.001951	0.5006	0.5501	0.9865	0.835	0.006897	3.367e-05		FW00000001	FRS000011	WRS000000
TraesCS4A01G186800	tr|A0A199VL23|A0A199VL23_ANACO	Phytosulfokines 3		Bradi4g16320	AT2G22860.1&phytosulfokine 2 precursor&LOC_Os03g12990.1&phytosulfokines precursor, putative, expressed	-	-		5.04776	4.82812	6.0852	6.13749	6.44628	6.47938	6.69405	5.16613	5.4051	5.587	6.57902	6.23918	6.11997	6.12054	5.40192	5.71554		C28	0		-0.2679	-0.8553	-0.4938	-0.1036	0.3281	0.3707	1.3073	-0.558		0.5572	0.1136	0.2234	0.8003	0.4175	0.363	0.001433	0.1877		FW00000010	FRS000010	WRS000000
TraesCS7A01G459900	tr|D7MLS4|D7MLS4_ARALL	Protease inhibitor/seed storage/lipid transfer protein family protein		-	-	-	-		3.38178	10.4141	0.996461	9.00147	3.40636	9.19138	7.3421	9.12327	3.94604	10.7752	4.32504	8.37435	0.16603	9.67851	1.04094	9.36325		C5	0		-0.7304	-0.3386	-3.64	0.5859	4.4225	-0.456	6.4143	-0.2246		0.5596	0.777	0.004648	0.624	0.001396	0.7027	5.379e-07	0.8509		FW00000010	FRS000010	WRS000000
TraesCS1A01G123100	sp|C3N7K2|PSB2_SULIY	Proteasome subunit beta 2		Bradi2g33350	LOC_Os05g09580.1&expressed protein	-	-		7.33744	7.81013	7.89791	7.70253	8.45357	8.10855	9.0175	7.70341	7.21867	8.10655	8.53577	7.62443	8.2404	7.89854	7.60652	7.11052		C30	0		0.1355	-0.324	-0.6321	0.0743	0.2106	0.2108	1.3996	0.5889		0.7864	0.5242	0.1968	0.88	0.6667	0.6674	0.004261	0.2322		FW00000010	FRS000010	WRS100000
TraesCS3B01G043600	tr|B6SVD4|B6SVD4_MAIZE	Protein kinase		-	-	-	-		4.26216	3.6205	3.44731	3.495	3.6959	3.65859	6.22325	7.01447	3.16975	3.18976	1.78321	0.258016	0.779022	0.59773	5.42705	4.44056		C25	0		1.2536	0.6507	1.8817	4.4713	3.6732	3.8934	0.798	2.5832		0.08711	0.4831	0.01718	8.739e-05	3.197e-05	0.0001878	0.2118	6.678e-05		FW00000001	FRS000001	WRS000000
TraesCS7B01G113600	sp|Q8LPL2|PTR32_ARATH	Protein NRT1/ PTR FAMILY 1.1		Bradi1g43970	AT1G68570.1&Major facilitator superfamily protein&LOC_Os06g15370.1&peptide transporter PTR2, putative, expressed	AT1G68570	Major facilitator superfamily protein		9.18837	8.30509	9.40406	9.0132	9.06786	8.54788	9.85072	9.72465	9.49588	8.7301	9.47194	8.95404	8.74835	8.42821	9.39488	8.54764		C11	0		-0.2927	-0.4257	-0.0677	0.0589	0.3193	0.1176	0.4545	1.1763		0.204	0.09115	0.7644	0.7961	0.1595	0.6085	0.04362	2.274e-07		FW00000001	FRS000001	WRS000000
TraesCS5D01G004300	tr|Q712J4|Q712J4_AEGTA	Puroindoline-b		-	-	-	-		2.32949	12.0617	0.32876	10.5212	3.56179	11.5255	7.11384	10.3056	2.05039	12.3442	3.24187	8.46462	1.03111	12.1001	0.369308	10.0216		C5	0		0.0917	-0.2691	-3.7923	1.9485	3.0081	-0.5461	7.4674	0.2693		0.9404	0.8024	0.003525	0.07002	0.01026	0.6114	5.853e-09	0.8022		FW00000010	FRS000010	WRS020000
TraesCS2A01G463200	tr|A0A1J3E098|A0A1J3E098_NOCCA	Receptor protein kinase-like protein		Bradi5g22060	LOC_Os04g52880.1&expressed protein	-	-		3.90737	2.8154	5.76674	5.44006	5.9699	5.32503	7.54518	4.50329	4.53095	4.33624	6.07243	4.47923	5.32996	5.38632	5.45842	5.23045		C19	0		-0.6182	-1.9814	-0.302	0.9615	0.6344	-0.0469	2.0624	-0.7326		0.4341	0.04417	0.6762	0.1928	0.381	0.9487	0.00424	0.3217		FW00000010	FRS000010	WRS000000
TraesCS7A01G356900	tr|A0A0K9PZN1|A0A0K9PZN1_ZOSMR	Receptor-like protein kinase		Bradi1g37960	AT5G25930.1&Protein kinase family protein with leucine-rich repeat domain&LOC_Os06g36270.3&receptor-like protein kinase 5 precursor, putative, expressed	AT5G25930	kinase family with leucine-rich repeat domain-containing protein		7.53192	6.15392	7.70022	7.34362	6.60584	6.53558	7.49206	7.43969	6.88553	6.68594	7.08136	6.68075	6.22898	6.08711	6.82457	5.92712		C1	0		0.6907	-0.6929	0.6191	0.6561	0.3717	0.4559	0.6712	1.5203		0.02369	0.06292	0.03486	0.02799	0.2177	0.1379	0.02265	5.408e-07		FW00000001	FRS010001	WRS000000
TraesCS1A01G116600	AT3G26730.7	RING/U-box superfamily protein		Bradi2g34156	AT1G68680.1LOC_Os05g08414.1&expressed protein	AT1G68680	SH3/FCH domain protein		5.72804	6.12967	6.58124	6.03886	6.08557	6.51796	7.50541	6.59565	5.63089	6.45839	6.21889	5.96805	6.1668	6.46055	6.31579	5.91056		C19	0		0.1183	-0.2801	0.3645	0.0644	-0.0879	0.0656	1.1915	0.6873		0.8031	0.5738	0.4109	0.8863	0.8434	0.8824	0.006684	0.1236		FW00000010	FRS000010	WRS000000
TraesCS4B01G244100	tr|A0A061DV78|A0A061DV78_THECC	RNA/RNP complex-1-interacting phosphatase, putative		Bradi1g69740	AT3G52070.2LOC_Os03g11780.1&expressed protein	AT3G52070	RNA/RNP complex-1-interacting phosphatase		7.06891	7.2474	7.07021	7.40172	8.02212	7.43321	8.74831	7.06232	6.64211	8.11018	7.47794	7.04291	7.52909	7.37091	7.00962	6.55579		C30	0		0.4567	-0.8595	-0.405	0.3499	0.4876	0.0665	1.7257	0.5045		0.3709	0.09913	0.4175	0.4847	0.3266	0.8941	0.000527	0.3158		FW00000010	FRS000010	WRS000002
TraesCS4D01G243400	tr|A0A061DV78|A0A061DV78_THECC	RNA/RNP complex-1-interacting phosphatase, putative		Bradi1g69740	AT3G52070.2LOC_Os03g11780.1&expressed protein	AT3G52070	RNA/RNP complex-1-interacting phosphatase		5.32029	6.1133	5.2082	5.7387	6.55962	5.78722	7.66316	5.88668	5.41977	7.07481	5.72718	5.56443	6.02498	5.8724	5.71143	4.95517		C20	0		0.018	-0.9562	-0.5206	0.1608	0.5302	-0.079	1.939	0.9369		0.9767	0.127	0.3832	0.7876	0.3667	0.8942	0.0009639	0.1184		FW00000010	FRS000010	WRS000002
TraesCS2D01G453100	AT2G44670.1	senescence-associated family protein (DUF581)		Bradi5g19660	AT5G47060.1&Protein of unknown function (DUF581)&LOC_Os04g49680.1&DUF581 domain containing protein, expressed	-	-		5.33476	6.55109	5.99516	5.53098	6.2652	5.71679	7.17123	4.87233	5.15294	5.52128	6.00518	4.368	5.28005	5.20416	5.50368	4.81024		C1	0		0.279	1.2002	-0.0064	1.1683	0.9871	0.5246	1.6694	0.0612		0.6012	0.03025	0.9898	0.02554	0.04815	0.3023	0.0007765	0.9067		FW00000010	FRS000010	WRS000000
TraesCS2D01G453800	AT4G17670.1	senescence-associated family protein (DUF581)		-	-	-	-		5.57737	3.7159	5.62429	5.38003	5.58955	5.35107	6.76256	5.10155	5.8364	5.72604	5.89638	4.95561	5.70988	5.00604	5.45132	5.42242		C19	0		-0.3607	-1.6356	-0.2633	0.4328	-0.1153	0.3665	1.3186	-0.332		0.3362	0.001657	0.4418	0.2325	0.7367	0.3096	9.238e-05	0.3554		FW00000010	FRS000010	WRS000000
TraesCS2D01G455200	AT4G17670.1	senescence-associated family protein (DUF581)		Bradi5g19600	AT5G47060.1&Protein of unknown function (DUF581)&LOC_Os04g49620.1&DUF581 domain containing protein, expressed	-	-		4.82994	5.68503	5.64223	4.61399	5.99056	5.63061	7.24252	5.28978	5.03266	5.26882	5.82462	4.79506	5.50697	5.30148	5.98518	4.33002		C19	0		-0.1475	0.3667	-0.1833	-0.2114	0.4823	0.3469	1.2577	0.9833		0.778	0.5041	0.6985	0.6722	0.3061	0.4699	0.006741	0.04798		FW00000010	FRS000010	WRS000000
TraesCS7A01G182100	AT1G22160.1	senescence-associated family protein (DUF581)		Bradi1g45410	AT1G22160.1&Protein of unknown function (DUF581)&LOC_Os06g11980.1&DUF581 domain containing protein, expressed	AT1G22160	senescence-associated family protein (DUF581)		4.76081	4.90995	5.54452	5.0922	6.23478	5.82813	6.80634	5.18914	5.06612	5.47514	5.79761	5.70695	6.39291	5.77017	5.41498	5.13299		C19	0		-0.3298	-0.8852	-0.2532	-0.6257	-0.1584	0.0703	1.3998	0.0564		0.4956	0.1011	0.552	0.1503	0.7033	0.8687	0.0008708	0.8979		FW00000010	FRS000010	WRS000000
TraesCS7D01G183500	AT1G78020.1	senescence-associated family protein, putative (DUF581)		Bradi1g45410	AT1G22160.1&Protein of unknown function (DUF581)&LOC_Os06g11980.1&DUF581 domain containing protein, expressed	AT1G78020	senescence-associated family protein%2C putative (DUF581)		3.84128	5.29755	4.88205	4.80175	5.61769	5.38792	6.78683	4.66602	4.94532	4.75353	5.74741	4.60678	5.53253	4.83847	5.49688	4.68396		C19	0		-0.9244	0.2773	-0.8742	0.201	0.0869	0.5734	1.3023	-0.0167		0.06956	0.5988	0.04021	0.6534	0.8353	0.1865	0.001571	0.9703		FW00000010	FRS000010	WRS000000
TraesCS2A01G580900	tr|W5AQX0|W5AQX0_WHEAT	Serine/threonine-protein kinase		Bradi4g05730	AT4G32300.1&S-domain-2 5&LOC_Os04g23720.1&lectin protein kinase family protein, putative, expressed	-	-		0	0	5.63333	5.88094	5.91371	5.43134	5.92822	7.26381	0.502602	0	2.36989	2.81138	1.3537	2.19129	5.65125	5.26404		C7	0		0.1488	0	3.4794	3.2859	5.1621	3.4946	0.2716	2.016		0.9184	1	2.323e-11	2.934e-11	5.385e-18	3.679e-10	0.491	3.229e-07		FW00000001	FRS000001	WRS000000
TraesCS5D01G328400	sp|Q0DF13|SDH8A_ORYSJ	Succinate dehydrogenase subunit 8A, mitochondrial		-	-	-	-		6.34369	6.82808	6.83937	6.51086	7.28708	7.37218	7.67725	6.44219	6.66673	7.45448	7.21864	6.69631	6.9553	7.14677	6.61205	6.52466		C30	0		-0.2945	-0.6325	-0.3783	-0.2026	0.333	0.2325	1.0725	-0.0828		0.3279	0.04725	0.1664	0.4709	0.2196	0.3934	8.252e-05	0.7695		FW00000010	FRS000010	WRS000000
TraesCS4B01G342900	AT5G20190.1	Tetratricopeptide repeat (TPR)-like superfamily protein		Bradi1g75670	AT4G17940.1&Tetratricopeptide repeat (TPR)-like superfamily protein&LOC_Os03g04710.1&expressed protein	-	-		5.06907	3.62384	5.22748	5.24247	5.50222	5.36828	6.68284	5.17546	2.98359	4.79611	4.64995	4.7873	4.90097	4.61496	5.27387	4.94889		C7	0		2.4432	-0.8938	0.5937	0.4383	0.5969	0.7797	1.4175	0.2292		5.371e-05	0.1821	0.2497	0.3969	0.2385	0.1325	0.004461	0.6563		FW00000010	FRS000010	WRS000000
TraesCS5B01G016300	tr|Q8S4P7|Q8S4P7_WHEAT	Thaumatin-like protein		Bradi4g03290	AT4G11650.1&osmotin 34&LOC_Os03g45960.1&thaumatin, putative, expressed	AT4G11650	osmotin 34		4.72201	10.514	5.16653	9.73192	5.00472	9.19359	7.83118	10.1105	3.48479	10.1392	5.78288	9.56311	3.47317	9.81272	5.53171	9.86006		C5	0		1.3125	0.3638	-0.614	0.1648	1.5707	-0.6054	2.2694	0.2451		0.08257	0.5958	0.3794	0.8095	0.02858	0.3759	0.001033	0.7199		FW00000010	FRS000010	WRS000000
TraesCS2B01G505100	tr|A0A061F6X0|A0A061F6X0_THECC	Thioredoxin		Bradi5g22770	AT1G11530.1&C-terminal cysteine residue is changed to a serine 1&LOC_Os04g53740.1&thioredoxin, putative, expressed	AT1G11530	C-terminal cysteine residue is changed to a serine 1		5.54073	5.2079	5.57321	5.78866	6.44073	5.92851	6.7847	5.50617	5.52472	6.42175	5.62179	5.30745	5.51968	5.79897	5.40483	5.36272		C30	0		0.1098	-1.0417	-0.0475	0.4799	0.9318	0.1366	1.3944	0.1431		0.803	0.03453	0.9087	0.252	0.02171	0.7398	0.0006232	0.7335		FW00000010	FRS000010	WRS000000
TraesCS5D01G502900	tr|Q8GT36|Q8GT36_SPIOL	Thylakoid soluble phosphoprotein		Bradi1g03340	LOC_Os03g61090.1&expressed protein	-	-		4.25588	4.26313	4.91591	4.39726	6.04174	5.54388	6.83727	4.50335	5.29281	6.43121	5.54881	4.77534	5.82182	5.68074	5.34906	5.25829		C20	0		-0.9751	-1.9737	-0.641	-0.4048	0.2199	-0.1212	1.497	-0.7723		0.06359	0.0006319	0.1702	0.4085	0.6277	0.7928	0.0009913	0.1091		FW00000010	FRS000010	WRS000000
TraesCS5A01G456300	tr|B7FJV5|B7FJV5_MEDTR	Transmembrane protein, putative		Bradi1g04780	AT5G18130.1LOC_Os03g59180.1&expressed protein	AT5G18130	transmembrane protein		5.68991	6.05301	6.07367	5.7544	6.22666	5.83218	6.87408	5.69874	4.99008	5.47882	5.3962	5.42061	4.71942	4.39779	5.55021	5.10035		C1	0		0.7524	0.8623	0.6845	0.3089	1.5204	1.4597	1.334	0.6049		0.09057	0.07124	0.09624	0.4584	0.0002378	0.0007551	0.0009793	0.1501		FW00000010	FRS000010	WRS000000
TraesCS7D01G428000	AT3G02430.1	transmembrane protein, putative (DUF679)		Bradi1g61470	AT3G21550.1&DUF679 domain membrane protein 2&LOC_Os03g25440.1&expressed protein	-	-		4.95403	5.94248	6.19918	6.58217	6.24706	6.47282	7.01508	4.78421	5.15399	6.91489	6.51312	5.87029	6.26429	6.4954	4.647	4.60145		C21	0		-0.1121	-0.9396	-0.309	0.6934	-0.019	-0.0167	2.3523	0.1848		0.8819	0.2149	0.6683	0.338	0.979	0.9815	0.001247	0.8032		FW00000010	FRS000010	WRS000002
TraesCS2B01G525400	tr|N1QU17|N1QU17_AEGTA	Tropinone reductase-like protein		Bradi4g11380	AT2G29290.2&NAD(P)-binding Rossmann-fold superfamily protein&LOC_Os11g43200.1&tropinone reductase 2, putative, expressed	-	-		5.30958	5.42643	2.58557	3.61317	4.07951	4.20459	5.82383	6.73978	0	0	0	0	0	0	0	0		C1	950		7.351	6.4113	4.5256	5.6212	6.6975	6.152	8.0248	8.9463		1.634e-10	3.587e-08	0.0001181	1.148e-06	5.848e-09	8.202e-08	1.747e-12	3.594e-15		FW00000001	FRS000001	WRS000000
TraesCS3B01G037400	tr|H6WNA3|H6WNA3_9FABA	Trypsin inhibitor		-	-	-	-		0	2.5461	6.05114	6.61046	5.36142	5.92901	6.81304	5.90605	0.290031	2.59233	4.37419	4.08382	3.12568	4.44994	4.3872	4.36005		C7	0		0.1829	0.7071	1.7022	2.5098	2.3243	1.5162	2.4519	1.5696		0.9009	0.4414	0.001892	5.887e-06	4.619e-05	0.005881	6.424e-06	0.004312		FW00000010	FRS000010	WRS000000
TraesCS3D01G234100	tr|A0A1D1XX18|A0A1D1XX18_9ARAE	V-type proton ATPase proteolipid subunit		Bradi2g43160	AT4G32530.1&ATPase, F0/V0 complex, subunit C protein&LOC_Os01g42430.1&vacuolar ATP synthase, putative, expressed	AT2G25610	ATPase%2C F0/V0 complex%2C subunit C protein		7.35675	8.13	7.64991	7.25895	7.93551	7.45644	8.4142	7.20164	6.95766	7.44473	7.6804	7.27672	7.52045	7.28674	7.28576	6.69014		C1	0		0.4273	0.7436	-0.0297	-0.0234	0.4129	0.1732	1.1265	0.5109		0.269	0.06122	0.9366	0.9505	0.2686	0.6454	0.002557	0.1786		FW00000010	FRS000010	WRS000000
TraesCS2A01G532000	AT4G10270.1	Wound-responsive family protein		-	-	-	-		4.79527	5.05509	5.0461	4.42908	6.01477	5.96327	6.65082	5.29274	5.29579	5.39085	5.42785	5.10978	5.60962	5.83641	5.41521	4.99121		C30	0		-0.7922	-0.7833	-0.3836	-0.6807	0.4028	0.1317	1.2403	0.3083		0.138	0.1846	0.4292	0.1756	0.3952	0.7819	0.008793	0.5294		FW00000010	FRS000010	WRS000000
TraesCS2B01G513800	AT4G10270.1	Wound-responsive family protein		Bradi5g23174	AT4G10270.1&Wound-responsive family protein&LOC_Os04g54240.1&wound induced protein, putative, expressed	-	-		6.57888	6.16117	5.98969	5.82763	6.85557	6.4964	8.02766	5.65527	5.92272	6.0213	5.92439	5.39301	6.36084	6.37184	6.45671	5.5909		C1	0		0.5794	0.0351	0.0684	0.4585	0.4925	0.1294	1.5653	0.064		0.1933	0.9434	0.8746	0.3003	0.2467	0.7631	0.0002131	0.8847		FW00000010	FRS000010	WRS000000
TraesCS2B01G561400	AT4G10270.1	Wound-responsive family protein		-	-	-	-		4.31979	4.43287	0.78115	0.335521	5.14477	4.17953	7.00623	3.98091	4.27534	3.92184	0.297211	0.258016	4.42321	3.45695	4.56853	3.74242		C36	0		-0.1556	0.1881	0.9869	0.0229	0.7225	0.7793	2.4459	0.2507		0.8189	0.8045	0.4561	0.9875	0.2403	0.2355	5.772e-05	0.7008		FW00000010	FRS000010	WRS000000
TraesCS2D01G533400	AT4G10270.1	Wound-responsive family protein		-	-	-	-		5.74171	6.07053	5.63731	6.00015	6.33332	6.60755	7.34025	5.83876	4.77826	6.5474	5.54015	5.34223	5.53661	6.69011	5.31506	5.33875		C23	0		1.03	-0.4975	0.0991	0.6246	0.8026	-0.072	2.0398	0.5072		0.01553	0.2546	0.7996	0.1117	0.03565	0.8482	9.749e-08	0.1972		FW00000010	FRS000010	WRS000000
TraesCS5D01G038400	tr|W5G2J0|W5G2J0_WHEAT	Xyloglucan endotransglucosylase/hydrolase		-	-	-	-		5.25831	5.83585	6.36928	5.77298	5.63983	5.49665	6.75099	5.87178	5.51667	5.43474	6.51994	6.15804	5.10917	5.27368	5.72167	5.56868		C7	0		-0.1115	0.4105	-0.1522	-0.404	0.5315	0.2472	1.0409	0.307		0.7887	0.3672	0.6807	0.2871	0.1671	0.5265	0.005231	0.4233		FW00000010	FRS000010	WRS000000
TraesCS3B01G125600	tr|R4QQJ8|R4QQJ8_CUCME	Zinc finger CCCH domain-containing protein		Bradi2g05750	AT4G29190.1&Zinc finger C-x8-C-x5-C-x3-H type family protein&LOC_Os01g09620.2&zinc finger/CCCH transcription factor, putative, expressed	AT4G29190	Zinc finger C-x8-C-x5-C-x3-H type family protein		5.60357	5.70779	4.86682	4.87899	4.7488	4.22508	6.77521	4.9052	4.85724	3.34572	3.56768	3.13454	4.4923	3.69315	5.30031	4.32257		C1	0		0.8432	2.3751	1.3399	1.8264	0.254	0.5913	1.4889	0.5965		0.05458	1.901e-05	0.003235	0.0001501	0.5506	0.2066	0.0001853	0.1713		FW00000010	FRS000010	WRS000000
Specific to Nyubai
TraesCS2B01G508500	tr|M8B170|M8B170_TRIUA	Anthocyanidin reductase		-	-	-	-		2.69681	2.33955	4.16936	3.10937	6.23789	6.90658	3.72286	5.48154	1.41527	0	0	0	0.688494	0	0	0		C1	411		1.6648	3.075	5.8464	4.6911	6.3247	8.3266	5.4518	7.1604		0.2451	0.06039	0.0001525	0.002547	5.515e-06	6.108e-08	0.0004183	3.339e-06		FW00000100	FRS000100	WRS000000
TraesCS3B01G002300	AT1G10585.1	basic helix-loop-helix (bHLH) DNA-binding superfamily protein		-	-	-	-		2.37277	0.857822	6.06054	5.85495	6.76062	5.30319	6.31907	5.19943	1.81935	0.394075	3.23289	2.31229	2.84099	1.55034	5.12274	3.74155		C7	0		0.8265	0.9809	2.9292	3.7108	4.0594	4.1086	1.2047	1.5044		0.3526	0.4646	7.237e-07	1.028e-08	3.834e-12	2.971e-08	0.02798	0.009667		FW00001000	FRS001000	WRS000000
TraesCS7B01G025400	tr|A0A072VGY6|A0A072VGY6_MEDTR	Beta-1,3-N-acetylglucosaminyltransferase family protein		-	-	-	-		5.71874	4.29194	5.30185	6.58871	6.79333	6.81878	6.12931	6.21395	4.38256	5.77118	6.11153	7.31082	5.07989	7.11863	4.16289	6.66077		C22	0		1.4428	-1.2431	-0.8114	-0.7227	1.7305	-0.2968	2.0081	-0.4469		0.005669	0.03605	0.09329	0.1259	0.0003054	0.529	5.775e-05	0.3481		FW00001000	FRS000100	WRS010100
TraesCS3D01G000700	tr|E2CZG9|E2CZG9_TRITD	BTB-domain containing protein		-	-	-	-		4.03004	4.40764	1.89861	1.36899	6.74976	4.60708	1.6511	0.406682	0.874626	0	0	0	0	0	0.327994	0		C1	8		4.4738	5.6285	3.7188	2.9318	9.4171	6.6207	2.6891	1.0766		6.824e-05	7.765e-06	0.003605	0.02736	8.564e-15	5.77e-08	0.03542	0.4897		FW00001000	FRS001000	WRS000000
TraesCS2A01G156300	tr|B9RLX5|B9RLX5_RICCO	Calmodulin, putative		Bradi1g20460	AT5G39670.1&Calcium-binding EF-hand family protein&LOC_Os07g43800.1&EF hand family protein, putative, expressed	AT5G39670	Calcium-binding EF-hand family protein		3.22677	3.7517	4.53218	4.4551	8.4426	7.83865	4.44079	3.67626	2.48143	0.394075	1.33737	0.258016	1.5623	2.92367	0.90707	0.334606		C1	0		0.9819	3.153	3.5225	5.2841	6.9413	4.8177	4.1832	4.547		0.4188	0.02702	0.003836	0.0001531	2.855e-09	2.617e-05	0.0009766	0.001229		FW00001100	FRS001100	WRS000000
TraesCS6D01G080500	tr|Q69L43|Q69L43_ORYSJ	Calmodulin-binding protein-like		Bradi3g21806	AT5G57580.1&Calmodulin-binding protein&LOC_Os08g27170.1&calmodulin binding protein, putative, expressed	-	-		5.27938	5.28413	5.19262	4.12007	6.845	5.17262	4.32329	4.23976	3.55058	0.996051	0.880228	1.2081	0.929033	0.329602	1.15905	1.49534		C1	1313		1.7644	4.4486	5.2033	3.4587	6.8256	6.1429	3.747	3.205		0.003532	9.83e-07	4.621e-09	1.957e-05	2.39e-18	4.469e-08	2.561e-06	1.791e-05		FW00001000	FRS001000	WRS000000
TraesCS5B01G209200	tr|V5ZDZ5|V5ZDZ5_9POAL	Cytochrome P450		-	-	-	-		4.43212	4.78506	5.64516	5.30501	6.7618	5.70828	6.51202	5.55405	4.18363	4.85621	4.72792	4.23185	3.88007	3.85643	5.91536	3.25217		C1	0		0.0309	-0.8096	0.9345	1.0735	2.9185	1.8686	0.5967	2.3896		0.9597	0.2297	0.0834	0.05275	6.586e-08	0.0008431	0.2543	3.35e-05		FW00001000	FRS001000	WRS000000
TraesCS2B01G616600	tr|Q10FR4|Q10FR4_ORYSJ	Cytochrome P450 family protein, expressed		-	-	-	-		0.50518	0	0	0	10.2083	10.0825	0	0	4.07359	0	0	0	1.61804	0.982899	0	0		C32	0		-2.5161	0	0	0	6.6198	6.9764	0	0		0.2645	1	1	1	0.00334	0.001982	1	1		FW00001100	FRS001100	WRS000000
TraesCS7D01G185100	tr|W5HIB6|W5HIB6_WHEAT	Defensin		-	-	-	-		8.78576	8.76759	8.71869	10.2912	10.0222	11.0002	8.58194	9.75417	7.38906	9.99342	9.53622	11.4927	7.44359	11.5315	7.02262	10.3114		C26	0		1.371	-1.1805	-0.8029	-1.1796	2.5355	-0.5216	1.5366	-0.5472		0.02811	0.05947	0.1955	0.05679	4.421e-05	0.3995	0.01358	0.3772		FW00001000	FRS000100	WRS100000
TraesCS2B01G200700	tr|M8CBI3|M8CBI3_AEGTA	Dihydroflavonol-4-reductase		-	-	-	-		4.10111	3.96134	6.37946	6.60144	7.71905	7.30443	6.20709	6.48775	1.98711	1.17404	1.27075	1.43401	3.38756	1.52127	1.57071	0.32239		C1	288		2.5346	3.0982	5.7158	5.548	4.4226	6.2491	5.0304	7.5753		0.0008078	0.0007261	5.361e-13	1.866e-13	2.978e-14	2.549e-16	4.23e-12	6.422e-12		FW00001100	FRS001100	WRS000000
TraesCS2B01G625000	tr|A0A1D5U0N8|A0A1D5U0N8_WHEAT	Dirigent protein		-	-	-	-		4.13457	3.41612	4.44714	3.67619	7.28842	7.04478	3.91531	4.48187	2.74511	2.1889	2.87207	1.92388	2.89938	3.12994	3.49683	2.50997		C1	0		1.423	0.3293	1.7008	1.9245	4.5546	4.0314	0.4462	2.1452		0.03754	0.7183	0.005969	0.006438	4.042e-15	1.493e-11	0.4543	0.0008086		FW00001100	FRS001100	WRS000000
TraesCS6B01G398300	tr|Q5ZA71|Q5ZA71_ORYSJ	Embryogenesis transmembrane protein-like		-	-	-	-		5.83793	0.857822	6.26408	5.37285	6.92776	6.04332	0.342479	0.698989	4.63711	3.30807	3.24382	3.02184	2.70631	2.53624	0	0		C9	0		1.2417	-2.4318	3.116	2.3429	4.3014	3.6717	0.5569	1.7586		0.002297	0.02156	3.24e-13	1.695e-07	2.341e-24	7.48e-14	0.7012	0.1985		FW00001000	FRS001000	WRS000000
TraesCS3A01G303100	sp|Q8NX56|MUTS2_STAAW	Endonuclease MutS2		Bradi2g50670	AT3G02220.1LOC_Os01g55730.1&AGAP003732-PA, putative, expressed	AT3G02220	small acidic-like protein		7.85159	7.25558	7.73866	7.5805	9.2012	8.71247	8.13937	7.50056	7.20951	7.60978	7.53101	7.35173	8.13011	8.25422	7.28871	7.24951		C32	0		0.6785	-0.174	0.2102	0.2272	1.0734	0.4575	0.8548	0.2522		0.003243	0.5076	0.3358	0.3056	3.816e-07	0.03216	8.468e-05	0.2564		FW00001000	FRS001100	WRS000000
TraesCS3D01G056800	tr|R7VZ26|R7VZ26_AEGTA	GDSL esterase/lipase		-	-	-	-		4.13784	5.07708	5.94887	6.47542	6.78045	5.69924	5.66555	5.94173	1.62474	0	0	0	0	0	0	0		C1	1539		3.2997	6.1154	7.9891	8.4254	9.332	7.5935	7.755	8.0328		9.173e-05	2.292e-07	5.883e-12	3.797e-13	8.492e-16	6.283e-11	2.395e-11	4.704e-12		FW00001000	FRS001000	WRS000000
TraesCS2A01G176400	tr|A8CF52|A8CF52_BRACM	Glycerophosphodiester phosphodiesterase		Bradi1g22187	AT5G08030.1&PLC-like phosphodiesterases superfamily protein&LOC_Os07g41150.1&glycerophosphoryl diester phosphodiesterase family protein, putative, expressed	-	-		5.63744	6.06172	5.34973	5.29643	7.89572	7.80376	4.98141	4.57575	3.69575	2.8222	3.69848	3.31819	6.27549	5.63171	2.93199	2.88606		C32	0		2.175	2.9122	1.7144	2.0729	1.6147	2.1774	2.1834	1.7979		7.349e-05	3.878e-06	0.00106	0.0001379	0.0006672	6.347e-06	8.149e-05	0.001522		FW00001100	FRS001100	WRS000000
TraesCS2B01G088400	tr|A0A1D5TRN5|A0A1D5TRN5_WHEAT	Glycosyltransferase		-	-	-	-		3.54571	4.53509	2.17767	2.40772	6.74483	6.40886	5.58881	5.5532	1.63334	0.733788	0.297211	0.258016	2.18586	1.65608	1.97537	1.61811		C1	0		2.6128	3.9631	3.0727	3.3563	4.8453	5.225	3.9928	4.3996		0.0005167	2.708e-05	0.007004	0.002336	7.76e-21	2.105e-15	1.145e-11	6.711e-12		FW00001000	FRS001000	WRS000000
TraesCS3B01G143000	tr|A0A077RXT2|A0A077RXT2_WHEAT	Glycosyltransferase		-	-	-	-		2.37277	2.54883	5.62789	5.34184	6.72624	6.47881	0.401448	0.973183	0.874626	0	2.91804	2.27826	3.03436	2.38878	0.327994	0		C21	0		2.4521	3.6596	2.8757	3.2819	3.8529	4.3415	0.35	2.2654		0.02325	0.003359	4.226e-08	1.557e-08	3.343e-15	3.519e-14	0.7991	0.08767		FW00001000	FRS001000	WRS000000
TraesCS3D01G053900	tr|A0A1D5WSV0|A0A1D5WSV0_WHEAT	Glycosyltransferase		-	-	-	-		5.50406	6.36013	5.01695	5.49376	7.3024	6.31945	5.94552	5.96737	2.11575	0	0	0	0	0	0	0		C1	1509		3.9687	7.1804	7.0033	7.395	9.7972	8.1662	7.9851	8.0111		3.988e-07	1.316e-09	3.654e-09	4.523e-10	1.17e-16	5.196e-12	1.52e-11	1.375e-11		FW00001000	FRS001000	WRS000000
TraesCS2A01G332900	tr|A0A072TDS7|A0A072TDS7_MEDTR	Heavy metal transport/detoxification superfamily protein		Bradi5g12930	AT4G05030.1&Copper transport protein family&LOC_Os02g37280.1&heavy metal transport/detoxification protein, putative, expressed	-	-		3.04506	3.92186	3.6329	3.58427	7.77998	6.69267	4.56388	4.00197	2.34074	0	0	0	0.573245	0	0.327994	0		C1	584		1.0343	4.8038	5.5856	5.4497	8.1411	8.533	5.7751	6.0209		0.263	0.0002035	7.463e-06	1.299e-05	1.262e-16	4.42e-12	2.333e-06	1.362e-06		FW00001100	FRS001100	WRS000000
TraesCS2A01G539000	tr|A0A072TW71|A0A072TW71_MEDTR	Heavy metal transport/detoxification superfamily protein		-	-	-	-		5.86262	5.34547	6.26166	5.4623	7.29262	6.05542	6.35774	5.25314	2.88173	0.983386	4.52846	4.24428	3.59275	3.08575	4.70873	2.89435		C1	0		3.2366	4.6951	1.753	1.2126	3.7363	3.0959	1.6628	2.4791		1.947e-07	9.796e-08	0.001162	0.02828	6.563e-12	1.43e-07	0.00189	3.037e-05		FW00001000	FRS001000	WRS000000
TraesCS7A01G084400	tr|D7MGJ0|D7MGJ0_ARALL	Kinase family protein		Bradi1g51250	AT4G25160.1&U-box domain-containing protein kinase family protein&LOC_Os06g04880.1&serine threonine kinase, putative, expressed	-	-		8.40867	7.00763	7.88642	8.05526	7.87755	7.78449	8.18565	8.23277	7.85352	7.55917	7.27399	7.62936	6.75536	7.15725	7.70483	7.77875		C1	0		0.6153	-0.5846	0.6124	0.4315	1.1206	0.6249	0.4819	0.4541		0.0006357	0.01045	0.0005206	0.01382	2.729e-10	0.0004949	0.004998	0.008709		FW00001000	FRS000001	WRS002000
TraesCS1B01G119800	tr|Q5Z8K4|Q5Z8K4_ORYSJ	Kinase-like		-	-	-	-		0	0	5.72087	5.51726	6.84146	6.32589	0	0.401703	1.62474	0	0.818387	2.96222	0.65055	1.19598	0.327994	0.32239		C21	0		-1.9397	0	5.6008	2.5261	6.9888	5.5928	-1.0631	0.2503		0.2001	1	1.353e-05	0.02666	2.841e-08	7.183e-06	0.5276	0.8821		FW00001000	FRS001000	WRS000000
TraesCS5B01G494700	AT3G24240.1	Leucine-rich repeat receptor-like protein kinase family protein		-	-	-	-		0.528605	0	6.56918	6.58652	7.23495	6.85078	4.90783	5.33216	1.41527	0	3.18516	2.77809	1.32506	0	2.88158	2.49764		C7	0		-0.619	0	3.4903	3.982	6.3105	8.6458	2.177	3.0253		0.6136	1	6.752e-09	2.402e-10	1.046e-19	6.181e-14	0.0004598	2.567e-06		FW00001100	FRS001100	WRS000000
TraesCS5B01G279700	sp|Q2T9E1|TDH_BURTA	L-threonine 3-dehydrogenase		Bradi4g34400	AT4G13010.1&Oxidoreductase, zinc-binding dehydrogenase family protein&LOC_Os09g32570.1&alcohol dehydrogenase GroES-like domain containing protein, expressed	-	-		0.896724	1.38905	1.55038	0.841141	7.88478	7.35622	0	0.979879	1.80762	0	1.02869	0	0	0	0	0		C1	0		-0.8295	2.3139	0.829	2.0038	10.4513	9.2914	0	2.3289		0.5164	0.1287	0.4748	0.1735	4.731e-16	5.358e-13	1	0.1128		FW00001100	FRS001100	WRS000000
TraesCS2B01G296300	tr|G7KW17|G7KW17_MEDTR	LURP-one-like protein		Bradi3g37450	AT5G01750.2&Protein of unknown function (DUF567)&LOC_Os05g27340.1&expressed protein	AT2G30270	LURP-one-like protein (DUF567)		5.14079	5.7265	5.93885	6.20158	6.87343	6.52457	6.26468	6.00496	5.13352	4.5149	5.71409	5.72279	5.71452	5.56614	5.51472	5.54809		C7	0		0.1242	0.6124	0.2307	0.5057	1.1745	0.9697	0.7678	0.465		0.7098	0.1565	0.4071	0.07058	1.024e-05	0.0004973	0.005333	0.1003		FW00001000	FRS001000	WRS000000
TraesCS7D01G354200	AT1G23230.3	mediator of RNA polymerase II transcription subunit		Bradi1g37106	-	-	-		2.09457	0	0.557876	1.16569	7.94537	5.57976	1.74694	0.694925	2.24822	0.394075	0.543496	0	4.39753	3.11913	0	0		C32	0		-0.1848	0.1036	-0.0674	2.406	3.4996	2.5352	3.4881	1.774		0.8683	0.9461	0.9623	0.09071	4.208e-05	0.004458	0.009409	0.2425		FW00001000	FRS001000	WRS000000
TraesCS3D01G003500	sp|Q9H3L0|MMAD_HUMAN	Methylmalonic aciduria and homocystinuria type D protein, mitochondrial		Bradi2g01030	AT3G14760.1LOC_Os01g02130.1&expressed protein	-	-		4.79851	5.96088	5.61017	5.23991	6.90705	6.05461	5.27128	3.9214	2.2538	3.33154	3.67039	2.9166	2.03343	2.88387	2.2612	1.02491		C1	332		2.9142	2.9816	1.9733	2.3205	5.0881	3.2686	3.187	3.5128		0.0005603	0.0004926	0.008469	0.002748	8.581e-11	2.53e-05	6.632e-05	0.0002328		FW00001000	FRS001000	WRS000000
TraesCS1D01G316100	sp|B0KUA6|NHAA_PSEPG	Na(+)/H(+) antiporter NhaA		-	-	-	-		6.39367	3.41848	7.08737	6.60357	7.33858	6.8051	7.36964	6.34183	6.50377	3.31312	6.28318	5.38031	6.4556	4.63763	6.34599	5.38717		C11	0		-0.0665	0.4595	0.8043	1.2097	0.8813	2.199	1.0234	0.9596		0.8819	0.504	0.06246	0.0063	0.03974	1.229e-06	0.01728	0.03023		FW00000100	FRS000100	WRS000000
TraesCS6B01G442100	tr|Q9LG50|Q9LG50_ORYSJ	NBS-LRR disease resistance protein-like		-	-	-	-		0	0	5.93748	6.43972	7.57535	6.40991	0	0	1.9699	0	1.62443	0.351478	0.267676	0	0	0		C21	0		-2.419	0	4.5231	7.1752	8.7885	7.9303	0	0		0.1285	1	0.0007641	2.121e-06	5.85e-09	2.702e-07	1	1		FW00001000	FRS001000	WRS000000
TraesCS6A01G362200	AT2G38010.1	Neutral/alkaline non-lysosomal ceramidase		-	-	-	-		6.29404	5.90344	6.15232	6.94111	7.22168	7.76428	5.66925	6.37133	4.92447	6.94485	6.6409	7.95043	5.72994	8.10529	5.09794	7.56191		C26	0		1.3635	-1.1181	-0.4857	-1.0016	1.4893	-0.3385	0.5861	-1.1835		0.01507	0.05599	0.364	0.05884	0.005263	0.5213	0.2825	0.02642		FW00001000	FRS000100	WRS000000
TraesCS6D01G055200	tr|A0A0B0MLE1|A0A0B0MLE1_GOSAR	Protein canopy		Bradi3g01590	AT1G42480.1LOC_Os02g02524.1&canopy homolog 2 precursor, putative, expressed	AT1G42480	TLR4 regulator/MIR-interacting MSAP protein		8.35725	7.22882	7.70222	7.89567	8.48895	8.30653	8.36286	7.7165	7.90811	8.00242	7.81217	7.92566	7.35991	8.33966	7.66907	7.79033		C32	0		0.4539	-0.7322	-0.1049	-0.0305	1.1371	-0.0349	0.699	-0.0729		0.02213	0.002148	0.5854	0.8743	2.124e-09	0.8532	0.0002294	0.7067		FW00001000	FRS000100	WRS000000
TraesCS4A01G245200	tr|M7ZCD6|M7ZCD6_TRIUA	Protein DA1-related 1		Bradi1g14360	AT4G36860.1&LIM domain-containing protein&LOC_Os03g42820.2&LIM domain-containing protein, putative, expressed	-	-		6.79963	6.97543	7.55111	7.37916	8.00752	7.59844	6.32492	6.70428	7.17084	6.73626	6.77507	6.83129	6.98171	6.52526	6.95254	6.8279		C21	0		-0.3959	0.2072	0.7748	0.5484	1.0292	1.0702	-0.6316	-0.1234		0.1153	0.4627	0.0008135	0.01905	5.349e-06	5.386e-06	0.007393	0.6044		FW00001100	FRS001000	WRS000000
TraesCS3B01G563100	tr|W5CXK8|W5CXK8_WHEAT	Protein DETOXIFICATION		-	-	-	-		5.65376	3.80014	6.08553	6.01145	7.20797	6.20399	4.0982	3.74308	3.37512	1.54569	4.24456	3.95329	4.30367	4.11022	2.54682	2.55582		C1	0		2.42	2.5007	1.8885	2.0553	2.9442	2.1403	1.7406	1.3082		1.021e-06	0.001256	1.397e-05	4.127e-06	1.929e-12	1.311e-06	0.001069	0.01759		FW00001000	FRS001000	WRS000000
TraesCS2B01G623700	tr|B6SVD4|B6SVD4_MAIZE	Protein kinase		-	-	-	-		2.16045	2.20755	2.74663	2.54202	7.4412	7.08149	2.50162	2.52355	2.11575	0	0	0.258016	5.18867	3.80395	0	0		C32	0		0.5404	1.7123	4.6194	3.534	2.2309	3.3164	4.3579	4.4111		0.5765	0.2559	0.0002005	0.003586	0.001346	4.248e-06	0.0004614	0.0004576		FW00001100	FRS001100	WRS000000
TraesCS3D01G011300	tr|A0A0B4SVG3|A0A0B4SVG3_WHEAT	Receptor kinase		-	-	-	-		6.11683	6.35926	3.94638	4.49244	7.70595	7.55558	1.92022	2.60856	2.74767	3.10654	2.42511	0.666726	4.68784	4.6501	1.5523	1.4779		C1	0		3.6572	3.3673	1.6539	4.4746	3.0394	2.9333	0.59	1.4196		3.108e-13	4.82e-10	0.001399	4.548e-08	1.122e-16	1.289e-14	0.4099	0.04402		FW00001100	FRS001100	WRS000000
TraesCS3D01G522300	AT1G65790.1	receptor kinase 1		-	-	-	-		5.72855	3.9598	5.04058	4.99425	7.53718	5.77576	4.63468	4.86665	4.44262	2.26426	3.72604	2.82652	2.53911	3.11892	3.62696	2.80682		C1	0		1.3434	1.7534	1.3834	2.2463	5.1373	2.7926	1.0449	2.2041		0.007651	0.01491	0.006213	4.449e-05	3.662e-23	1.624e-07	0.03995	6.016e-05		FW00001000	FRS001000	WRS000000
TraesCS4B01G092700	AT1G65790.1	receptor kinase 1		-	-	-	-		7.14791	5.53291	7.12219	6.83452	7.92296	7.25719	8.18214	6.25413	8.03636	3.94003	6.69776	6.17858	5.49379	4.35398	7.91616	6.6745		C11	0		-0.9337	1.5909	0.4257	0.6513	2.4314	2.9257	0.2641	-0.42		0.03544	0.00457	0.3314	0.142	3.398e-08	3.408e-10	0.5413	0.3436		FW00001100	FRS000100	WRS202001
TraesCS4B01G092900	AT1G65790.1	receptor kinase 1		Bradi4g21990	AT4G21410.1&cysteine-rich RLK (RECEPTOR-like protein kinase) 29&LOC_Os11g11890.1&protein kinase domain containing protein, expressed	-	-		8.65542	7.27197	7.96599	7.80484	8.94299	8.34985	8.4584	7.26013	9.05257	6.59136	7.82458	7.43581	7.43668	6.79667	8.23574	7.69559		C11	0		-0.4045	0.5547	0.1426	0.3689	1.506	1.5525	0.2212	-0.4359		0.1787	0.1097	0.6342	0.2227	4.28e-07	3.334e-07	0.4567	0.1508		FW00001100	FRS000100	WRS202000
TraesCS3D01G011400	tr|D8LAK5|D8LAK5_WHEAT	Receptor kinase, putative, expressed		Bradi2g01120	AT1G67000.1&Protein kinase superfamily protein&LOC_Os01g02300.1&receptor kinase ORK10, putative, expressed	-	-		5.97527	5.57961	3.7763	4.07022	8.44023	7.90228	0	0.938499	3.94232	2.38476	2.00986	1.89972	5.049	4.85253	0	0.32239		C9	0		2.1689	2.8462	2.0494	2.7131	3.4064	3.0667	0	1.3602		8.853e-06	8.512e-06	0.000859	3.414e-05	1.186e-15	2.54e-12	1	0.2909		FW00001100	FRS001100	WRS000000
TraesCS3D01G013900	tr|Q9XHQ2|Q9XHQ2_HORVU	Receptor-like kinase		-	-	-	-		1.59126	0	2.44416	3.25504	8.39464	7.61573	2.0754	2.40437	1.777	3.27363	0.818387	0.958558	4.3122	5.0277	1.47162	1.84924		C32	0		-0.681	-1.4842	2.278	2.8419	4.0788	2.5816	0.8075	0.7137		0.5434	0.2587	0.02239	0.002344	2.103e-10	5.885e-05	0.3544	0.395		FW00001100	FRS001100	WRS000000
TraesCS3D01G014000	tr|Q9LL57|Q9LL57_ORYSA	Receptor-like kinase		-	-	-	-		1.21884	0.85341	5.02076	5.46932	6.72058	6.66922	2.14673	3.30401	2.68032	3.39031	4.35348	4.2374	3.21398	3.51536	2.67285	2.95196		C21	0		-1.456	-1.9684	0.6854	1.2558	3.6364	3.2575	-0.6725	0.389		0.1137	0.07298	0.1735	0.01313	9.674e-13	4.697e-10	0.3002	0.5135		FW00001100	FRS001100	WRS000000
TraesCS2A01G184500	sp|P93194|RPK1_IPONI	Receptor-like protein kinase		-	-	-	-		7.9578	6.73265	7.87096	7.19219	8.56334	7.65582	8.66727	7.41149	7.86919	7.37519	7.88648	7.5192	6.93437	6.88063	8.15506	6.5472		C11	0		0.0298	-0.718	-0.0159	-0.3261	1.6344	0.7683	0.5129	0.8692		0.9034	0.01597	0.9462	0.178	4.743e-12	0.00158	0.02749	0.0004182		FW00001000	FRS000100	WRS000000
TraesCS5B01G544900	tr|A0A1J3H834|A0A1J3H834_NOCCA	Receptor-like protein kinase		-	-	-	-		5.59008	1.39208	6.63946	5.52526	7.38908	6.29423	6.01982	4.95503	4.10478	2.3373	3.55205	3.51937	3.76219	3.92855	3.95609	2.5529		C1	0		1.4996	0.0808	3.1768	2.1128	3.7165	2.4082	2.1223	2.5736		0.001074	0.939	6.491e-13	3.797e-06	4.11e-19	3.108e-08	6.792e-07	5.346e-07		FW00001000	FRS001000	WRS000000
TraesCS2B01G582300	tr|Q9FXQ7|Q9FXQ7_MAIZE	Response regulator		Bradi5g25860	AT3G48100.1&response regulator 5&LOC_Os04g57720.1&OsRR6 type-A response regulator, expressed	-	-		5.13365	5.38237	4.64981	4.43881	6.88407	5.96896	6.30452	5.85464	3.59983	1.3718	3.30498	2.92035	4.96545	3.74214	5.24772	3.9156		C1	0		1.7506	3.8841	1.3999	1.5195	1.9277	2.2796	1.0602	1.9775		0.004982	4.012e-06	0.02118	0.01578	0.0005218	0.0001088	0.05726	0.0006689		FW00001000	FRS001000	WRS000000
TraesCS4B01G016900	tr|A0A151RQY5|A0A151RQY5_CAJCA	Retrovirus-related Pol polyprotein from transposon TNT 1-94		-	-	-	-		0	2.08717	0	0	6.61869	6.77194	4.22347	5.6437	1.17014	0	0.297211	0	1.85707	1.15905	0	0.606663		C1	0		-1.1673	3.16	-0.9387	0	5.2255	6.3466	6.402	6.2963		0.3944	0.01997	0.5398	1	1.895e-13	1.056e-12	6.28e-08	1.862e-09		FW00000100	FRS000100	WRS000000
TraesCS2B01G568600	tr|A0A1D6RPH0|A0A1D6RPH0_WHEAT	Serine/threonine-protein kinase		Bradi5g22930	AT4G21390.1&S-locus lectin protein kinase family protein&LOC_Os04g53994.1&kinase, putative, expressed	-	-		6.36788	6.44264	3.59876	4.24957	7.42779	6.96356	4.67148	6.19317	1.54013	0.394075	1.71029	0.716186	4.44529	4.19279	3.18903	2.7936		C1	25		5.4319	6.5076	2.2843	4.6353	3.0212	2.8294	1.5898	3.5734		5.301e-17	3.705e-12	0.000205	2.455e-07	2.354e-17	1.219e-13	0.0002426	1.519e-15		FW00001100	FRS001000	WRS000000
TraesCS5B01G270800	tr|A0A1D5Z4V6|A0A1D5Z4V6_WHEAT	Serine/threonine-protein kinase		-	-	-	-		0	0	3.77109	3.50126	6.69609	6.6624	3.3132	3.69044	0.874626	0	1.2122	0.666726	0.573245	0.994773	1.75001	2.74455		C7	0		-0.5978	0	3.1399	3.5415	7.1042	6.5467	1.9158	1.0474		0.6731	1	0.0001874	0.0002416	4.913e-16	1.041e-12	0.01115	0.1225		FW00001100	FRS001100	WRS000000
TraesCS3A01G011800	sp|Q9Z5I9|IF2_MYCLE	Translation initiation factor IF-2		-	-	-	-		2.92823	0	1.99412	2.31789	9.19772	7.183	4.19473	4.15789	2.98021	0.703278	1.37497	0.476779	2.6119	1.75863	2.78111	2.35715		C32	0		-0.0679	-0.3447	0.8253	2.547	6.6358	5.7167	1.499	1.9622		0.9414	0.8109	0.4048	0.02874	7.465e-17	1.081e-10	0.06744	0.02028		FW00001100	FRS001100	WRS000000
TraesCS5D01G404400	tr|A0A191XX49|A0A191XX49_WHEAT	WRKY transcription factor		Bradi1g08106	AT1G69310.2&WRKY DNA-binding protein 57&LOC_Os03g55080.1&WRKY3, expressed	-	-		6.30172	7.27338	6.69657	6.72299	7.1555	6.82152	8.22404	6.99815	6.32542	6.47	6.75315	6.70363	5.97293	6.25221	7.28213	6.89165		C25	0		-0.0074	0.6655	-0.0567	-0.0024	1.1902	0.5719	0.9404	0.1067		0.9819	0.05333	0.8502	0.9937	7.586e-05	0.0608	0.001259	0.7216		FW00001000	FRS000010	WRS000000
TraesCS5A01G079500	tr|A0A061GG53|A0A061GG53_THECC	XH/XS domain-containing protein		-	-	-	-		6.9574	3.79833	6.73057	5.61267	7.43975	6.94183	6.65444	6.21622	6.33796	4.08608	6.64285	6.43557	7.00439	5.89153	6.50475	6.10192		C11	0		0.6298	-1.0243	0.0918	-0.8206	0.4379	1.0527	0.1519	0.1148		0.0645	0.08906	0.7784	0.01566	0.1715	0.00158	0.6414	0.7323		FW00000100	FRS000100	WRS000000
Specific to HC374
TraesCS6A01G023100	tr|Q575T1|Q575T1_WHEAT	Acid beta-fructofuranosidase		-	-	-	-		3.87605	4.34495	3.2576	8.49027	3.15645	4.88586	3.25845	5.34973	3.27543	1.18511	2.78012	0.557484	4.69539	0.927644	3.06899	5.25473		C1	0		0.6779	2.8335	0.5106	8.5852	-1.5677	4.5283	0.1986	0.0905		0.529	0.02223	0.6314	5.161e-12	0.1327	0.0001428	0.8505	0.9293		FW00010000	FRS010000	WRS000000
TraesCS6A01G023200	tr|Q575T1|Q575T1_WHEAT	Acid beta-fructofuranosidase		Bradi3g00910	AT1G12240.1&Glycosyl hydrolases family 32 protein&LOC_Os02g01590.1&glycosyl hydrolases, putative, expressed	-	-		4.88526	5.12582	3.40344	8.41372	2.98985	4.95303	3.89441	5.45427	3.36456	3.98156	2.35938	1.70697	3.61539	2.34264	2.54544	4.67177		C1	0		1.6312	0.9885	1.1399	6.89	-0.6684	2.7509	1.4493	0.7762		0.06759	0.2864	0.214	2.538e-13	0.4527	0.002478	0.1066	0.361		FW00010000	FRS010000	WRS000000
TraesCS6A01G023300	tr|Q575T1|Q575T1_WHEAT	Acid beta-fructofuranosidase		-	-	-	-		5.52728	2.63979	4.82503	9.57762	4.33565	6.05786	5.67642	4.88256	5.02081	3.1574	4.41919	2.20772	4.88097	2.46455	4.94676	5.31866		C1	0		0.5273	-1.2214	0.4074	7.4393	-0.5469	3.6846	0.7236	-0.4369		0.5268	0.2689	0.6224	3.19e-17	0.5084	2.371e-05	0.376	0.5953		FW00010000	FRS010000	WRS000000
TraesCS6B01G031300	tr|Q575T1|Q575T1_WHEAT	Acid beta-fructofuranosidase		-	-	-	-		5.14201	0	4.81239	6.73461	5.22795	5.27535	5.91516	4.66955	4.96313	2.66161	5.11465	3.1043	5.5379	2.80048	5.41056	4.46513		C11	0		0.2003	-1.9923	-0.3064	3.6914	-0.3135	2.6355	0.509	0.2049		0.7392	0.1096	0.5955	1.752e-09	0.5815	3.745e-05	0.3675	0.7285		FW00010000	FRS010000	WRS000000
TraesCS6B01G031500	tr|Q575T1|Q575T1_WHEAT	Acid beta-fructofuranosidase		-	-	-	-		5.44732	4.06924	5.45874	8.39704	3.83717	6.40463	3.41899	5.50643	5.48401	4.15213	5.1136	4.24773	4.52073	3.42173	2.63817	5.88094		C1	0		0.0146	-0.0067	0.3427	4.0997	-0.7017	3.0125	0.8276	-0.373		0.9852	0.9941	0.6591	1.524e-07	0.3779	0.0001634	0.3228	0.63		FW00010000	FRS010000	WRS000000
TraesCS6B01G031600	tr|Q575T1|Q575T1_WHEAT	Acid beta-fructofuranosidase		-	-	-	-		6.27235	4.72214	5.46663	9.25077	4.63018	6.07644	5.66729	5.91562	5.87487	5.44164	4.65421	3.35078	4.44779	2.88408	4.74014	6.15538		C1	0		0.4017	-0.8814	0.8057	5.8022	0.1839	3.2238	0.9195	-0.2369		0.6302	0.3335	0.3347	8.646e-12	0.8266	0.0001999	0.2694	0.7745		FW00010000	FRS010000	WRS000000
TraesCS6B01G031700	tr|Q575T1|Q575T1_WHEAT	Acid beta-fructofuranosidase		Bradi3g00910	AT1G12240.1&Glycosyl hydrolases family 32 protein&LOC_Os02g01590.1&glycosyl hydrolases, putative, expressed	-	-		6.37593	5.95201	5.12957	9.27422	4.43413	6.49904	5.78561	5.28968	5.03058	5.00308	4.16173	2.96084	4.32188	2.11915	4.40903	5.73194		C1	0		1.3386	0.9224	0.9641	6.2188	0.1129	4.4808	1.3651	-0.4371		0.1261	0.3133	0.2721	3.757e-12	0.8977	1.574e-06	0.1173	0.6147		FW00010000	FRS010000	WRS000000
TraesCS6D01G026300	tr|Q575T1|Q575T1_WHEAT	Acid beta-fructofuranosidase		-	-	-	-		4.62849	5.00236	3.76973	8.16256	4.02268	6.02636	3.49722	5.50454	3.32685	4.33908	3.20985	2.25426	5.33413	3.07023	2.79209	5.38491		C1	0		1.4175	0.5185	0.578	5.9257	-1.3097	2.9731	0.7305	0.1154		0.1458	0.6064	0.5478	1.463e-09	0.1627	0.001851	0.4519	0.9011		FW00010000	FRS010000	WRS000000
TraesCS6D01G026600	tr|Q575T1|Q575T1_WHEAT	Acid beta-fructofuranosidase		-	-	-	-		5.26957	5.19074	3.78494	9.23659	3.0851	6.24579	3.03252	5.8197	2.81751	4.75876	2.91591	2.49267	2.76872	1.98686	1.89323	5.59481		C23	0		2.5243	0.4342	0.908	6.6078	0.345	4.356	1.2639	0.2172		0.0137	0.6754	0.3703	6.788e-11	0.7356	2.817e-05	0.2316	0.8236		FW00010000	FRS010000	WRS000000
TraesCS6B01G198200	AT3G02260.4	auxin transport protein (BIG)		-	-	-	-		4.80251	5.02414	5.55722	6.95766	5.26784	5.69223	5.51317	6.33337	4.17374	4.97886	5.22036	5.42394	3.82627	5.14378	4.60486	6.00264		C22	0		0.7421	0.0836	0.3509	1.5398	1.4734	0.569	0.9247	0.3323		0.09925	0.8624	0.3522	2.85e-05	0.0002267	0.1344	0.01638	0.3616		FW00010000	FRS010000	WRS000000
TraesCS5B01G095800	tr|K7ZKS6|K7ZKS6_WHEAT	Calmodulin-binding protein		Bradi4g04880	AT4G25800.2&Calmodulin-binding protein&LOC_Os12g36920.1&calmodulin binding protein, putative, expressed	-	-		6.44285	4.82984	6.75559	6.81241	6.59179	6.39494	6.59264	5.49671	6.8217	3.91068	5.84852	5.4224	5.50471	3.89673	6.03057	5.55622		C1	0		-0.3727	1.1251	0.9097	1.4037	1.1013	2.5566	0.562	-0.0624		0.3544	0.04414	0.02018	0.0004259	0.004986	3.889e-09	0.1492	0.8778		FW00010000	FRS010000	WRS002000
TraesCS7A01G217700	tr|Q5Z6I7|Q5Z6I7_ORYSJ	Embryogenesis transmembrane protein-like		-	-	-	-		5.95683	5.09303	7.04163	6.43903	5.80231	5.54629	5.67806	4.62908	5.53935	4.16526	5.10914	4.65453	4.55518	3.19907	4.58315	3.49811		C1	0		0.3289	1.328	1.9517	1.8285	1.262	2.4862	1.1074	1.1877		0.3946	0.009296	6.773e-08	1.247e-06	0.0006829	2.061e-08	0.003289	0.006054		FW00100000	FRS100000	WRS000000
TraesCS5D01G507100	tr|B6TXX8|B6TXX8_MAIZE	Epoxide hydrolase 2		-	-	-	-		0.914616	0.85341	5.84568	6.85099	1.33592	1.23673	6.07816	6.14457	0	0	2.3254	1.17311	0	0	1.98665	1.02399		C7	0		2.344	1.6646	3.7217	6.0549	3.2942	2.5597	4.3231	5.8096		0.118	0.285	3.559e-05	1.481e-09	0.01803	0.06386	2.302e-06	1.995e-08		FW00010000	FRS010000	WRS000000
TraesCS7B01G128000	tr|A0A0K9NVH6|A0A0K9NVH6_ZOSMR	Eukaryotic aspartyl protease family protein		Bradi1g42930	AT5G10770.1&Eukaryotic aspartyl protease family protein&LOC_Os06g20040.1&aspartic proteinase nepenthesin-2 precursor, putative, expressed	-	-		6.08105	6.55177	6.1878	8.39362	5.12787	6.37749	5.33108	6.69703	4.65898	6.81855	5.96444	6.48285	4.58322	5.71987	3.4751	5.62355		C23	0		1.4892	-0.3004	0.2213	1.8777	0.5537	0.6596	1.907	1.0663		0.02436	0.6515	0.7284	0.002965	0.3944	0.3019	0.004393	0.09469		FW00010000	FRS010000	WRS000000
TraesCS2A01G306000	tr|A0A0D9ZJF4|A0A0D9ZJF4_9ORYZ	Fatty acyl-CoA reductase		-	-	-	-		0	0	5.2265	6.83827	4.49692	5.96875	5.02185	5.52303	0	0	3.06324	3.34065	1.84063	1.68235	3.11696	3.86887		C7	0		0	0	2.2648	3.5369	2.9934	4.7287	2.0014	1.6913		1	1	0.0003206	8.969e-09	1.221e-05	3.713e-10	0.001373	0.005027		FW00010000	FRS010000	WRS000000
TraesCS1B01G337300	tr|N1R4R5|N1R4R5_AEGTA	LRR receptor-like serine/threonine-protein kinase FLS2		-	-	-	-		2.40215	3.66323	6.44403	6.9558	6.14436	6.62844	3.33699	4.63042	2.35407	2.34226	5.69771	5.66547	6.01681	5.48956	3.95557	3.92004		C21	0		0.6431	0.9191	0.7551	1.2884	0.1089	1.1715	-0.687	0.7487		0.2961	0.3005	0.0001069	3.309e-11	0.5652	6.503e-09	0.0321	0.01052		FW00010000	FRS010000	WRS000000
TraesCS3D01G184900	tr|A0A1D5WU42|A0A1D5WU42_WHEAT	Peroxidase		Bradi2g09690	AT5G66390.1&Peroxidase superfamily protein&LOC_Os01g15830.1&peroxidase precursor, putative, expressed	-	-		5.53812	4.13235	6.81228	6.50464	5.64143	5.83181	6.19333	5.62528	3.7073	3.68405	5.57199	4.73601	5.5288	4.66062	5.23532	4.45909		C7	0		2.012	-0.1311	1.2462	1.7722	0.1084	1.1918	0.968	1.1904		3.07e-05	0.8412	0.002188	2.744e-05	0.7925	0.005382	0.01875	0.005901		FW00100000	FRS100000	WRS000000
TraesCS7A01G428200	tr|A0A1D6BJM1|A0A1D6BJM1_WHEAT	Peroxidase		Bradi1g33740	AT2G18980.1&Peroxidase superfamily protein&LOC_Os06g48030.1&peroxidase precursor, putative, expressed	-	-		6.62724	6.60786	6.73222	8.1028	6.60606	6.46187	6.58789	6.33828	6.02045	6.00105	6.09435	5.86733	6.4824	5.23325	5.63243	5.84023		C1	0		0.6698	0.5827	0.6377	2.222	0.123	1.245	0.9558	0.501		0.07817	0.1632	0.07992	1.008e-09	0.7333	0.000966	0.009305	0.1759		FW00010000	FRS010000	WRS000000
TraesCS3B01G596200	sp|P93194|RPK1_IPONI	Receptor-like protein kinase		-	-	-	-		4.44516	0	7.55853	6.08041	6.01334	3.79632	2.69218	0.694925	0	0.394075	4.88003	3.31336	0.493374	0	0.784532	0.335369		C1	0		6.4014	0.1559	2.699	2.8791	7.1422	5.6805	2.6958	0.9454		2.138e-08	0.9123	6.238e-09	2.639e-08	3.665e-14	5.346e-07	0.002697	0.4975		FW00100000	FRS100000	WRS000000
TraesCS2A01G291800	sp|A4IIM3|SIN1_XENTR	Target of rapamycin complex 2 subunit MAPKAP1		Bradi5g08990	AT2G27830.1LOC_Os04g33310.1&expressed protein	AT2G27830	hypothetical protein		5.3779	6.4147	6.59325	7.92706	6.04712	5.57595	6.02017	5.08366	3.7021	4.85906	6.03715	6.25134	4.83936	3.7826	4.35213	4.61441		C1	0		1.8977	1.5012	0.5564	1.6614	1.2231	1.863	1.6928	0.4761		0.0007643	0.008022	0.2614	0.0007378	0.01527	0.000525	0.001001	0.3616		FW00010000	FRS010000	WRS000000
TraesCS5B01G500700	tr|A0A164TMY6|A0A164TMY6_DAUCA	UDP-glycosyltransferase		Bradi2g19780	AT5G05880.1&UDP-Glycosyltransferase superfamily protein&LOC_Os03g60960.1&cytokinin-N-glucosyltransferase 1, putative, expressed	AT3G11340	UDP-Glycosyltransferase superfamily protein		0.528605	0.85341	6.59166	6.89974	5.63726	5.11332	5.98303	5.40838	0.394697	1.18511	4.90025	3.73115	2.6119	1.78653	3.52337	1.33592		C7	0		0.9159	-0.2086	1.6939	3.1465	3.1612	3.6835	2.5161	4.5775		0.5206	0.8685	0.007543	1.512e-06	2.84e-06	2.381e-06	0.0001302	2.314e-08		FW00010000	FRS010000	WRS000000
[truncated: 4 more columns]
