# Supplementary material for: Transcriptome dynamics associated with resistance and susceptibility against fusarium head blight in four wheat genotypes
Source: BMC Genomics. 2018 Aug 29;19:642. doi: 10.1186/s12864-018-5012-3 (PMC6116500; doi:10.1186/s12864-018-5012-3)
Supplement: Supplementary file 4 — Enrichment indices of gene groups in various gene populations: DEGs, FHB-resistant, FHB-susceptible, up- and down-regulated by Fg, networks, key hub genes. (XLSX 2244 kb) [file 12864_2018_5012_MOESM4_ESM.xlsx]

## Sheet: A. E-index
Additional file 4: Enrichment of various groups of genes as discussed in the paper
	Number of genes									Enrichment Index							4	1.7
	Global	DEGs	Networks	KeyHub	F. graminearum up regulated	F. graminearum down regulated	FHB susceptible	FHB resistant		DEGs	Networks	KeyHub	F. graminearum up regulated	F. graminearum down regulated	FHB susceptible	FHB resistant			48
Total number of genes in the population	110790	28961	8946	895	7769	4148	2270	220
Fimbria adhesin EcpD	5	5	5	5	5	0	1	0		3.82549	12.3843	123.788	14.2605	0	9.76123	0	1	1	1	0.990992
NFXL1	6	5	4	4	4	0	1	0		3.18791	8.2562	82.5251	9.50702	0	8.13436	0	1	1	1
Erect panicle 2 protein	6	6	3	3	3	3	0	0		3.82549	6.19215	61.8939	7.13026	13.3546	0	0	1	1	1
Alpha/beta hydrolase related protein	5	3	3	2	3	0	1	0		2.29529	7.43058	49.5151	8.55631	0	9.76123	0	1	1	1
Enoyl-CoA hydratase 2, peroxisomal	5	3	3	2	3	0	0	0		2.29529	7.43058	49.5151	8.55631	0	0	0	1	1	1
Peroxisomal membrane protein 13	5	3	2	2	3	0	0	0		2.29529	4.95372	49.5151	8.55631	0	0	0	1	1	1
Clathrin assembly protein	9	4	4	3	4	0	1	0		1.70022	5.50414	41.2626	6.33801	0	5.42291	0	1	1	1
Protein ELC	6	5	5	2	5	0	2	0		3.18791	10.3203	41.2626	11.8838	0	16.2687	0	1	1	1
Rela/spot homolog 3 family protein	6	6	3	2	3	0	1	0		3.82549	6.19215	41.2626	7.13026	0	8.13436	0	1	1	1
serine-rich protein-like protein	6	5	3	2	3	0	1	0		3.18791	6.19215	41.2626	7.13026	0	8.13436	0	1	1	1
LysM domain GPI-anchored protein	6	3	3	2	2	0	0	0		1.91274	6.19215	41.2626	4.75351	0	0	0	1	1	1
Anthranilate synthase	10	8	6	3	6	1	0	0		3.06039	7.43058	37.1363	8.55631	2.67093	0	0	1	1	1
Metalloendoproteinase 1	9	8	8	2	8	0	1	0		3.40044	11.0083	27.5084	12.676	0	5.42291	0	1	1	1
cotton fiber-like protein (DUF761)	14	9	8	3	8	0	1	0		2.45924	7.07675	26.5259	8.14887	0	3.48615	0	1	1	1
MACPF domain-containing protein	15	10	10	3	7	0	0	0		2.55033	8.2562	24.7575	6.65491	0	0	0	1	1	1
Calcium-binding site, putative	6	6	3	1	5	0	1	0		3.82549	6.19215	20.6313	11.8838	0	8.13436	0	1	1	1
Soul heme-binding family protein	6	6	3	1	3	0	0	0		3.82549	6.19215	20.6313	7.13026	0	0	0	1	1	1
28 kDa heat-and acid-stable phosphoprotein, putative	6	3	3	1	3	0	0	0		1.91274	6.19215	20.6313	7.13026	0	0	0	1	1	1
91A protein	6	4	3	1	3	1	0	0		2.55033	6.19215	20.6313	7.13026	4.45154	0	0	1	1	1
Endo-1,3(4)-beta-glucanase 1	6	3	2	1	3	0	0	0		1.91274	4.1281	20.6313	7.13026	0	0	0	1	1	1
NADPH:quinone oxidoreductase	6	4	3	1	3	0	2	0		2.55033	6.19215	20.6313	7.13026	0	16.2687	0	1	1	1
Protein BPS1, chloroplastic	12	7	4	2	6	0	3	0		2.23154	4.1281	20.6313	7.13026	0	12.2015	0	1	1	1
Urease accessory protein ureH	6	3	3	1	3	0	0	0		1.91274	6.19215	20.6313	7.13026	0	0	0	1	1	1
Alkyl hydroperoxide reductase subunit C	7	4	4	1	2	0	0	0		2.18599	7.07675	17.684	4.07444	0	0	0	1	1	1
Maf-like protein	8	5	5	1	3	0	1	0		2.39093	7.74019	15.4735	5.3477	0	6.10077	0	1	1	1
EEIG1/EHBP1 N-terminal domain-containing protein	9	9	3	1	4	0	3	0		3.82549	4.1281	13.7542	6.33801	0	16.2687	0	1	1	1
CDP-diacylglycerol--glycerol-3-phosphate 3-phosphatidyltransferase, putative	9	6	6	1	6	0	0	0		2.55033	8.2562	13.7542	9.50702	0	0	0	1	1	1
Pirin-like protein	18	14	12	2	12	0	4	0		2.97538	8.2562	13.7542	9.50702	0	10.8458	0	1	1	1
Reductase 1	18	9	7	2	6	0	0	0		1.91274	4.81612	13.7542	4.75351	0	0	0	1	1	1
cysteine-rich/transmembrane domain A-like protein	30	23	16	3	16	1	0	0		2.93288	6.60496	12.3788	7.60561	0.890309	0	0	1	1	1
Ubiquinol oxidase	20	14	9	2	6	0	0	0		2.67784	5.57294	12.3788	4.27816	0	0	0	1	1	1
Tryptophan decarboxylase	22	18	17	2	8	0	0	0		3.12995	9.56969	11.2534	5.18564	0	0	0	1	1	1
Plant cadmium resistance protein	22	18	14	2	14	0	5	0		3.12995	7.88092	11.2534	9.07488	0	11.0923	0	1	1	1
Progesterone 5-beta-reductase	11	7	5	1	5	0	0	0		2.4344	5.62923	11.2534	6.48206	0	0	0	1	1	1
RPM1-interacting protein 4	23	16	10	2	7	0	4	0		2.66121	5.38448	10.7641	4.34016	0	8.48803	0	1	1	1
Plant basic secretory family protein	12	7	5	1	5	0	1	0		2.23154	5.16013	10.3156	5.94188	0	4.06718	0	1	1	1
Indole-3-glycerol phosphate synthase	13	7	7	1	6	0	0	0		2.05988	6.66847	9.52213	6.58178	0	0	0	1	1	1
Homeodomain-like superfamily protein	26	14	10	2	12	0	5	0		2.05988	4.76319	9.52213	6.58178	0	9.3858	0	1	1	1
WRKY	311	145	109	23	84	1	24	1		1.78359	4.34048	9.15472	3.85172	0.0858819	3.76639	1.61926	1	1	1
Guanine nucleotide-binding protein subunit alpha-like protein	14	10	5	1	4	1	0	0		2.73249	4.42297	8.84198	4.07444	1.9078	0	0	1	1	1
Sphingoid base hydroxylase 2	28	13	13	2	10	0	1	0		1.77612	5.74986	8.84198	5.09304	0	1.74308	0	1	1	1
TMV response-related protein	16	15	13	1	12	0	6	0		3.5864	10.0622	7.73673	10.6954	0	18.3023	0	1	1	1
Jasmonate ZIM	50	36	29	3	24	0	5	0		2.75435	7.1829	7.42726	6.84505	0	4.88062	0	1	1	1
Glutathione S-transferase	429	210	162	22	128	8	18	4		1.87262	4.67659	6.34809	4.25489	0.498075	2.04781	4.69549	1	1	1
Pathogen-related protein	20	11	8	1	6	0	2	1		2.10402	4.95372	6.18939	4.27816	0	4.88062	25.1795	1	1	1
Threonine--tRNA ligase	20	11	7	1	5	0	1	0		2.10402	4.33451	6.18939	3.56513	0	2.44031	0	1	1	1
Copper-transporting ATPase	21	15	7	1	5	2	0	0		2.73249	4.1281	5.89465	3.39536	2.54374	0	0	1	1	1
Ribose-5-phosphate isomerase A	21	12	8	1	4	3	1	0		2.18599	4.71783	5.89465	2.71629	3.81561	2.3241	0	1	1	1
ABI five binding protein 3	2	2	2	2	2	0	0	0		3.82549	12.3843	123.788	14.2605	0	0	0	1	1	0
Chaperone modulatory protein CbpM	1	1	1	1	1	0	0	0		3.82549	12.3843	123.788	14.2605	0	0	0	1	1	0
DnaJ protein-like	1	1	1	1	1	0	1	0		3.82549	12.3843	123.788	14.2605	0	48.8062	0	1	1	0
Double stranded RNA binding protein 1-2	1	1	1	1	1	0	0	0		3.82549	12.3843	123.788	14.2605	0	0	0	1	1	0
Glutamyl-tRNA(Gln) amidotransferase subunit E	1	1	1	1	1	0	0	0		3.82549	12.3843	123.788	14.2605	0	0	0	1	1	0
Initiator tRNA phosphoribosyl transferase family protein isoform 4	1	1	1	1	1	0	0	0		3.82549	12.3843	123.788	14.2605	0	0	0	1	1	0
low-molecular-weight cysteine-rich 46	1	1	1	1	1	0	1	0		3.82549	12.3843	123.788	14.2605	0	48.8062	0	1	1	0
MLP-like protein 28	1	1	1	1	1	0	1	0		3.82549	12.3843	123.788	14.2605	0	48.8062	0	1	1	0
NADH-quinone oxidoreductase subunit C 1	1	1	1	1	1	0	0	0		3.82549	12.3843	123.788	14.2605	0	0	0	1	1	0
Protein phosphatase 1 regulatory subunit 3B	1	1	1	1	1	0	1	0		3.82549	12.3843	123.788	14.2605	0	48.8062	0	1	1	0
Retinal guanylyl cyclase 1	1	1	1	1	1	0	1	0		3.82549	12.3843	123.788	14.2605	0	48.8062	0	1	1	0
rRNA processing protein-like protein	1	1	1	1	1	0	0	0		3.82549	12.3843	123.788	14.2605	0	0	0	1	1	0
Thiol:disulfide interchange protein DsbE	1	1	1	1	1	0	1	0		3.82549	12.3843	123.788	14.2605	0	48.8062	0	1	1	0
Transposon Ty1-LR4 Gag-Pol polyprotein	1	1	1	1	1	0	1	0		3.82549	12.3843	123.788	14.2605	0	48.8062	0	1	1	0
DUF1262	4	3	3	3	3	0	2	0		2.86912	9.28823	92.8408	10.6954	0	24.4031	0	1	1	0
3-ketodihydrosphingosine reductase	3	3	3	2	3	0	0	0		3.82549	12.3843	82.5251	14.2605	0	0	0	1	1	0
4-coumarate--CoA ligase-like 4	3	3	3	2	3	0	0	0		3.82549	12.3843	82.5251	14.2605	0	0	0	1	1	0
ZCF37	3	3	3	2	3	0	0	0		3.82549	12.3843	82.5251	14.2605	0	0	0	1	1	0
Metabotropic glutamate receptor 1	2	2	1	1	2	0	2	0		3.82549	6.19215	61.8939	14.2605	0	48.8062	0	1	1	0
Repetitive proline-rich cell wall protein	2	2	2	1	2	0	0	0		3.82549	12.3843	61.8939	14.2605	0	0	0	1	1	0
Cobalt transport protein CbiN	2	1	1	1	1	0	0	0		1.91274	6.19215	61.8939	7.13026	0	0	0	1	1	0
multidrug resistance-associated protein 6	2	1	1	1	1	0	1	0		1.91274	6.19215	61.8939	7.13026	0	24.4031	0	1	1	0
Ral GTPase-activating protein subunit beta	4	2	2	2	2	0	1	0		1.91274	6.19215	61.8939	7.13026	0	12.2015	0	1	1	0
Vacuolar protein sorting/targeting protein 10	2	1	1	1	1	0	0	0		1.91274	6.19215	61.8939	7.13026	0	0	0	1	1	0
Cytochrome b5 reductase 4	3	3	3	1	3	0	0	0		3.82549	12.3843	41.2626	14.2605	0	0	0	1	1	0
Syringolide-induced protein 14-1-1	3	3	3	1	3	0	0	0		3.82549	12.3843	41.2626	14.2605	0	0	0	1	1	0
double-stranded-RNA-binding protein 4	3	3	3	1	3	0	0	0		3.82549	12.3843	41.2626	14.2605	0	0	0	1	1	0
Heme binding	3	3	2	1	3	0	1	0		3.82549	8.2562	41.2626	14.2605	0	16.2687	0	1	1	0
Beta 1,3-glucanase	3	2	1	1	1	0	1	0		2.55033	4.1281	41.2626	4.75351	0	16.2687	0	1	1	0
Peroxisome biogenesis protein 16	3	2	2	1	2	0	0	0		2.55033	8.2562	41.2626	9.50702	0	0	0	1	1	0
Plant/F18B13-26 protein	3	2	1	1	2	0	1	0		2.55033	4.1281	41.2626	9.50702	0	16.2687	0	1	1	0
Protein TIC 214	3	2	1	1	2	0	0	0		2.55033	4.1281	41.2626	9.50702	0	0	0	1	1	0
DNA polymerase delta subunit 1	3	1	1	1	1	0	0	0		1.27516	4.1281	41.2626	4.75351	0	0	0	1	0	0
ELMO/CED-12 family protein	3	1	1	1	1	0	0	0		1.27516	4.1281	41.2626	4.75351	0	0	0	1	0	0
NAD(P)-linked oxidoreductase superfamily protein	3	1	1	1	1	0	1	0		1.27516	4.1281	41.2626	4.75351	0	16.2687	0	1	0	0
O-glucosyltransferase rumi like	3	1	1	1	1	0	0	0		1.27516	4.1281	41.2626	4.75351	0	0	0	1	0	0
peptidyl-prolyl cis-trans isomerase G	6	2	2	2	2	0	0	0		1.27516	4.1281	41.2626	4.75351	0	0	0	1	0	0
KRR1 small subunit processome component	7	2	2	2	2	0	0	0		1.093	3.53837	35.3679	4.07444	0	0	0	0	0	0
Phospholipase a1-chloroplastic-like	15	6	6	4	6	0	0	0		1.5302	4.95372	33.0101	5.70421	0	0	0	1	0	0
Bax inhibitor 1-like protein	4	3	3	1	3	0	0	0		2.86912	9.28823	30.9469	10.6954	0	0	0	1	1	0
DNA-directed RNA polymerase III subunit RPC6	4	2	2	1	2	0	2	0		1.91274	6.19215	30.9469	7.13026	0	24.4031	0	1	1	0
glutamate synthase 1	4	2	2	1	1	0	1	0		1.91274	6.19215	30.9469	3.56513	0	12.2015	0	1	1	0
R3H domain protein	4	3	3	1	3	0	0	0		2.86912	9.28823	30.9469	10.6954	0	0	0	1	1	0
33 kDa chaperonin	4	1	1	1	1	0	0	0		0.956372	3.09608	30.9469	3.56513	0	0	0	0	0	0
multimeric translocon complex in the outer envelope membrane 132	4	1	1	1	1	0	0	0		0.956372	3.09608	30.9469	3.56513	0	0	0	0	0	0
GEM-like protein	10	7	2	2	4	0	2	0		2.67784	2.47686	24.7575	5.70421	0	9.76123	0	0	1	0
Ornithine carbamoyltransferase	5	2	1	1	2	0	0	0		1.5302	2.47686	24.7575	5.70421	0	0	0	0	0	0
Octicosapeptide/Phox/Bem1p (PB1) domain-containing protein / tetratricopeptide repeat (TPR)-containing protein	5	1	1	1	1	0	0	0		0.765098	2.47686	24.7575	2.8521	0	0	0	0	0	0
Tryptophan synthase beta chain	16	7	6	3	6	0	0	0		1.67365	4.64411	23.2102	5.3477	0	0	0	1	0	0
DUF1645	33	13	13	6	12	0	3	0		1.50701	4.87867	22.5069	5.18564	0	4.43692	0	1	0	0
3-isopropylmalate dehydratase small subunit	11	3	3	2	3	0	0	0		1.04332	3.37754	22.5069	3.88923	0	0	0	0	0	0
Calcineurin-like metallo-phosphoesterase superfamily protein	11	4	3	2	2	1	0	0		1.39109	3.37754	22.5069	2.59282	2.42811	0	0	0	0	0
Di-glucose binding protein with Kinesin motor domain-containing protein	11	3	2	2	2	0	1	0		1.04332	2.25169	22.5069	2.59282	0	4.43692	0	0	0	0
Arginine decarboxylase	17	6	3	3	3	1	0	0		1.35017	2.18547	21.8449	2.51656	1.57113	0	0	0	0	0
Calmodulin binding protein	13	7	2	2	2	0	1	0		2.05988	1.90528	19.0443	2.19393	0	3.75432	0	0	1	0
serine/arginine repetitive matrix-like protein	13	2	2	2	2	0	0	0		0.588537	1.90528	19.0443	2.19393	0	0	0	0	0	0
Bifunctional protein HldE	7	4	2	1	2	0	1	0		2.18599	3.53837	17.684	4.07444	0	6.97231	0	0	1	0
Malate synthase G	7	1	1	1	1	0	0	0		0.546498	1.76919	17.684	2.03722	0	0	0	0	0	0
Matrix metalloproteinase	7	1	1	1	1	0	0	0		0.546498	1.76919	17.684	2.03722	0	0	0	0	0	0
Pimeloyl-[acyl-carrier protein] methyl ester esterase	21	9	7	3	4	0	1	0		1.6395	4.1281	17.684	2.71629	0	2.3241	0	1	0	0
DUF668 family protein	15	7	4	2	4	0	0	0		1.78523	3.30248	16.505	3.80281	0	0	0	0	1	0
Pyrophosphate-energized vacuolar membrane proton pump	15	10	3	2	3	1	3	0		2.55033	2.47686	16.505	2.8521	1.78062	9.76123	0	0	1	0
50S ribosomal protein L10	8	1	1	1	1	0	1	0		0.478186	1.54804	15.4735	1.78257	0	6.10077	0	0	0	0
Protein PLANT CADMIUM RESISTANCE 2	40	12	11	5	7	1	2	0		1.14765	3.40568	15.4735	2.49559	0.667731	2.44031	0	0	0	0
Core-2/I-branching beta-1,6-N-acetylglucosaminyltransferase family protein, putative	17	5	5	2	4	0	2	0		1.12514	3.64244	14.5633	3.35542	0	5.7419	0	0	0	0
Phospholipid-transporting ATPase	35	21	8	4	11	3	1	0		2.29529	2.8307	14.1472	4.48188	2.28936	1.39446	0	0	1	0
DNA replication and repair protein RecF	9	1	1	1	1	0	0	0		0.425054	1.37603	13.7542	1.5845	0	0	0	0	0	0
Flavonol synthase	9	4	1	1	2	0	2	0		1.70022	1.37603	13.7542	3.16901	0	10.8458	0	0	1	0
Agmatine coumaroyltransferase-2	68	26	25	7	9	0	3	0		1.46269	4.55305	12.7429	1.88742	0	2.15321	0	1	0	0
Cytochrome b561 and DOMON domain-containing protein	30	15	3	3	6	5	1	0		1.91274	1.23843	12.3788	2.8521	4.45154	1.62687	0	0	1	0
DUF4228 domain protein	60	17	17	6	17	0	4	0		1.08389	3.50889	12.3788	4.04048	0	3.25374	0	0	0	0
Glutathione reductase	10	5	3	1	4	0	0	0		1.91274	3.71529	12.3788	5.70421	0	0	0	0	1	0
Esterase/lipase/thioesterase family protein	10	3	3	1	3	0	1	0		1.14765	3.71529	12.3788	4.27816	0	4.88062	0	0	0	0
Photosystem I P700 chlorophyll a apoprotein A1	10	1	1	1	1	0	1	0		0.382549	1.23843	12.3788	1.42605	0	4.88062	0	0	0	0
Poly [ADP-ribose] polymerase	31	15	4	3	6	1	0	0		1.85104	1.59797	11.9795	2.7601	0.861589	0	0	0	1	0
Lipoxygenase	84	31	15	8	16	2	3	0		1.41179	2.21148	11.7893	2.71629	0.635935	1.74308	0	0	0	0
Glutamate decarboxylase	22	12	5	2	7	0	0	0		2.08663	2.81461	11.2534	4.53744	0	0	0	0	1	0
Non-specific lipid-transfer protein-like protein	11	3	3	1	3	0	1	0		1.04332	3.37754	11.2534	3.88923	0	4.43692	0	0	0	0
WD40-repeat protein	11	4	4	1	4	0	3	0		1.39109	4.50338	11.2534	5.18564	0	13.3108	0	1	0	0
Lipid phosphate phosphatase-like protein	23	9	8	2	5	0	1	0		1.49693	4.30758	10.7641	3.10011	0	2.12201	0	1	0	0
Plant/T31B5-30 protein	23	3	3	2	3	0	0	0		0.498977	1.61534	10.7641	1.86007	0	0	0	0	0	0
Tryptophan synthase	47	19	15	4	12	0	2	0		1.54647	3.95244	10.5351	3.64098	0	2.07686	0	0	0	0
WEB family protein, chloroplastic	24	12	7	2	6	6	0	0		1.91274	3.61209	10.3156	3.56513	6.67731	0	0	0	1	0
TSA: Wollemia nobilis Ref_Wollemi_Transcript_14910_3291 transcribed RNA sequence	12	4	3	1	0	0	1	0		1.27516	3.09608	10.3156	0	0	4.06718	0	0	0	0
Hydroxyproline-rich glycoprotein-like	37	19	6	3	5	4	0	0		1.96444	2.00827	10.0368	1.9271	2.88749	0	0	0	1	0
tRNA dimethylallyltransferase	37	3	3	3	3	0	0	0		0.310175	1.00413	10.0368	1.15626	0	0	0	0	0	0
D-ribose-binding periplasmic	25	2	2	2	2	0	1	0		0.306039	0.990744	9.90302	1.14084	0	1.95225	0	0	0	0
ACT domain-containing protein	13	8	2	1	1	3	0	0		2.35415	1.90528	9.52213	1.09696	6.16367	0	0	0	1	0
Bifunctional uridylyltransferase/uridylyl-removing enzyme	26	14	3	2	5	3	2	0		2.05988	1.42896	9.52213	2.74241	3.08184	3.75432	0	0	1	0
Cysteine desulfurase	26	9	4	2	6	0	1	0		1.32421	1.90528	9.52213	3.29089	0	1.87716	0	0	0	0
Homeobox protein, putative	67	33	9	5	14	1	5	0		1.8842	1.66356	9.23789	2.97981	0.398646	3.64225	0	0	1	0
Senescence-associated protein	14	6	3	1	3	0	1	0		1.6395	2.65378	8.84198	3.05583	0	3.48615	0	0	0	0
Hypersensitive-induced response protein 1	15	13	3	1	3	0	2	0		3.31542	2.47686	8.25251	2.8521	0	6.50749	0	0	1	0
Auxin-induced in root cultures protein 12	15	4	1	1	2	0	1	0		1.02013	0.82562	8.25251	1.9014	0	3.25374	0	0	0	0
Glucose-6-phosphate isomerase	15	3	2	1	2	0	0	0		0.765098	1.65124	8.25251	1.9014	0	0	0	0	0	0
Late embryogenesis abundant hydroxyproline-rich glycoprotein family	15	3	2	1	2	0	0	0		0.765098	1.65124	8.25251	1.9014	0	0	0	0	0	0
Methionine--tRNA ligase	30	11	3	2	2	4	0	0		1.40268	1.23843	8.25251	0.950702	3.56123	0	0	0	0	0
Respiratory burst oxidase	45	15	6	3	5	2	0	0		1.27516	1.65124	8.25251	1.5845	1.18708	0	0	0	0	0
Cation/H(+) antiporter	48	3	3	3	3	0	0	0		0.239093	0.774019	7.73673	0.891283	0	0	0	0	0	0
L-threonine 3-dehydrogenase	16	6	3	1	2	0	0	1		1.43456	2.32206	7.73673	1.78257	0	0	31.4744	0	0	0
Myosin-1	16	3	1	1	2	1	0	0		0.717279	0.774019	7.73673	1.78257	1.66933	0	0	0	0	0
Plastid movement impaired protein	16	6	5	1	5	0	0	0		1.43456	3.8701	7.73673	4.45641	0	0	0	0	0	0
Valine--tRNA ligase	16	6	2	1	3	2	0	0		1.43456	1.54804	7.73673	2.67385	3.33866	0	0	0	0	0
VQ motif family protein	65	22	21	4	12	0	2	0		1.29478	4.00108	7.61771	2.63271	0	1.50173	0	1	0	0
C2 domain-containing protein	33	17	5	2	6	1	2	0		1.97071	1.87641	7.50229	2.59282	0.809371	2.95795	0	0	1	0
DUF1685 family protein	33	15	4	2	7	0	5	0		1.73886	1.50113	7.50229	3.02496	0	7.39487	0	0	1	0
Calcium-dependent lipid-binding	116	58	35	7	24	1	2	0		1.91274	3.73664	7.46995	2.95045	0.230252	0.841486	0	0	1	0
Monodehydroascorbate reductase	17	6	4	1	0	1	0	0		1.35017	2.91395	7.28163	0	1.57113	0	0	0	0	0
Tetraspanin family protein	35	8	4	2	3	2	0	0		0.874398	1.41535	7.07358	1.22233	1.52624	0	0	0	0	0
Cinnamoyl-CoA reductase	89	38	21	5	16	1	1	0		1.63336	2.92214	6.95437	2.56369	0.300104	0.548384	0	0	0	0
PPPDE thiol peptidase family protein, putative	18	9	4	1	1	1	0	0		1.91274	2.75207	6.87709	0.792251	1.48385	0	0	0	1	0
Polyadenylate-binding protein 1-B-binding protein	36	11	8	2	8	0	3	0		1.1689	2.75207	6.87709	3.16901	0	4.06718	0	0	0	0
PRA1 family protein	38	16	10	2	11	0	6	0		1.61073	3.25903	6.51514	4.12805	0	7.70624	0	0	0	0
Cysteine--tRNA ligase	19	5	4	1	2	2	0	0		1.00671	2.60722	6.51514	1.50111	2.8115	0	0	0	0	0
Cysteine/histidine-rich C1 domain protein	20	1	1	1	1	0	1	0		0.191274	0.619215	6.18939	0.713026	0	2.44031	0	0	0	0
Regulator of Vps4 activity in the MVB pathway protein, putative	20	6	4	1	4	2	2	0		1.14765	2.47686	6.18939	2.8521	2.67093	4.88062	0	0	0	0
Methyl esterase	62	17	13	3	13	1	1	0		1.04892	2.59671	5.98973	2.99011	0.430794	0.787196	0	0	0	0
PI-PLC X domain-containing protein	21	9	3	1	5	2	2	0		1.6395	1.76919	5.89465	3.39536	2.54374	4.64821	0	0	0	0
Anthocyanidin reductase	43	15	10	2	8	0	2	1		1.33447	2.88007	5.75757	2.65312	0	2.27005	11.7114	0	0	0
GRAM domain-containing protein / ABA-responsive	22	9	8	1	8	0	3	0		1.56497	4.50338	5.62671	5.18564	0	6.65539	0	1	0	0
Carotenoid cleavage dioxygenase	22	5	2	1	1	0	1	0		0.869429	1.12585	5.62671	0.648206	0	2.21846	0	0	0	0
Cytokinin riboside 5'-monophosphate phosphoribohydrolase	44	12	10	2	9	0	3	0		1.04332	2.81461	5.62671	2.91693	0	3.32769	0	0	0	0
Hydroxycinnamoyl-CoA shikimate/quinate hydroxycinnamoyltransferase	68	17	10	3	9	0	1	1		0.956372	1.82122	5.46122	1.88742	0	0.717738	7.40575	0	0	0
Mitochondrial carrier family	46	27	12	2	9	9	2	1		2.2454	3.23069	5.38207	2.7901	5.22572	2.12201	10.9476	0	1	0
Malic enzyme	23	12	4	1	4	1	0	0		1.99591	2.15379	5.38207	2.48009	1.16127	0	0	0	1	0
Tropinone reductase-like protein	47	15	7	2	4	0	2	1		1.2209	1.84447	5.26756	1.21366	0	2.07686	10.7147	0	0	0
Deoxyuridine 5'-triphosphate nucleotidohydrolase	24	3	1	1	1	0	0	0		0.478186	0.516013	5.15782	0.594188	0	0	0	0	0	0
Galactose oxidase/kelch repeat superfamily protein	24	2	1	1	1	0	1	0		0.318791	0.516013	5.15782	0.594188	0	2.03359	0	0	0	0
Germin-like protein	249	77	64	10	60	0	24	1		1.18298	3.18311	4.97139	3.43627	0	4.70421	2.02245	0	0	0
Phosphatase 2C family protein	79	33	18	3	20	0	3	0		1.59799	2.82174	4.7008	3.61026	0	1.8534	0	0	0	0
NAC domain-containing protein	215	66	34	8	36	0	4	0		1.17434	1.95845	4.60605	2.38781	0	0.908022	0	0	0	0
LOB domain-containing protein, putative	54	4	4	2	4	0	1	0		0.28337	0.917356	4.58473	1.05634	0	0.903818	0	0	0	0
Calcium-binding protein	111	56	35	4	34	2	16	0		1.92998	3.90496	4.46082	4.36809	0.481248	7.03512	0	0	1	0
NADP-dependent alkenal double bond reductase	28	8	5	1	5	0	0	0		1.093	2.21148	4.42099	2.54652	0	0	0	0	0	0
Heavy metal-associated protein	29	15	7	1	4	0	0	0		1.9787	2.98932	4.26854	1.96697	0	0	0	0	1	0
Short chain dehydrogenase/reductase	29	9	6	1	5	0	0	0		1.18722	2.56227	4.26854	2.45871	0	0	0	0	0	0
Thioesterase family protein	58	14	9	2	6	0	2	0		0.923394	1.9217	4.26854	1.47523	0	1.68297	0	0	0	0
Chitinase	175	58	40	6	29	4	4	1		1.26788	2.8307	4.24415	2.36317	0.610497	1.11557	2.87766	0	0	0
ENTH/ANTH/VHS superfamily protein	30	11	4	1	2	1	1	0		1.40268	1.65124	4.12626	0.950702	0.890309	1.62687	0	0	0	0
Ras-related protein	91	36	15	3	16	0	5	0		1.51338	2.04137	4.08091	2.50734	0	2.68166	0	0	0	0
Formin-like protein	62	21	7	2	7	7	0	0		1.29573	1.39823	3.99315	1.61006	3.01556	0	0	0	0	0
Acetyltransferase	250	91	27	8	18	8	4	0		1.39248	1.33751	3.96121	1.02676	0.854696	0.780899	0	0	0	0
Glutamate receptor	128	31	14	4	15	4	8	0		0.926486	1.35453	3.86837	1.67115	0.834664	3.05039	0	0	0	0
Low temperature and salt responsive protein	32	12	3	1	5	0	1	0		1.43456	1.16103	3.86837	2.22821	0	1.52519	0	0	0	0
Ring finger protein, putative	164	25	20	5	19	1	2	0		0.583154	1.51028	3.77402	1.65213	0.162861	0.595197	0	0	0	0
Adenine nucleotide alpha hydrolases-like superfamily protein	33	15	5	1	6	0	0	0		1.73886	1.87641	3.75114	2.59282	0	0	0	0	1	0
Aspartic proteinase nepenthesin-1	132	35	9	4	7	3	1	1		1.01433	0.844384	3.75114	0.75624	0.607029	0.369744	3.81508	0	0	0
Beta-1,3-galactosyltransferase-like protein	33	9	7	1	6	0	2	0		1.04332	2.62697	3.75114	2.59282	0	2.95795	0	0	0	0
plant/protein	66	24	15	2	11	0	1	2		1.39109	2.81461	3.75114	2.37675	0	0.739487	15.2603	0	0	0
Benzyl alcohol O-benzoyltransferase	67	15	11	2	3	0	1	0		0.856453	2.03324	3.69516	0.638531	0	0.72845	0	0	0	0
GMP synthase [glutamine-hydrolyzing]	34	8	2	1	3	0	1	0		0.900115	0.728489	3.64081	1.25828	0	1.43548	0	0	0	0
Avr9/Cf-9 rapidly elicited protein	69	16	16	2	13	0	3	0		0.88707	2.87172	3.58805	2.68677	0	2.12201	0	0	0	0
Blue copper protein	175	50	37	5	18	1	3	2		1.093	2.6184	3.53679	1.4668	0.152624	0.836677	5.75532	0	0	0
Laccase	106	29	20	3	15	1	1	0		1.0466	2.33666	3.50343	2.018	0.251974	0.460436	0	0	0	0
plant/protein (Protein of unknown function, DUF538)	36	15	9	1	3	0	0	2		1.59395	3.09608	3.43855	1.18838	0	0	27.9773	0	0	0
CoA ligase	108	27	13	3	7	2	2	0		0.956372	1.4907	3.43855	0.924293	0.494616	0.903818	0	0	0	0
OTU domain-containing protein	37	18	4	1	7	3	1	0		1.86105	1.33884	3.34561	2.69794	2.16562	1.31909	0	0	1	0
Tyrosine decarboxylase	38	5	2	1	3	1	1	0		0.503354	0.651806	3.25757	1.12583	0.702875	1.28437	0	0	0	0
Serine/threonine-protein kinase	730	178	115	19	88	9	33	7		0.932791	1.95095	3.22187	1.71908	0.329292	2.20631	4.82895	0	0	0
Glycosyltransferase	1192	356	233	31	179	19	46	6		1.14251	2.42076	3.21931	2.14147	0.425735	1.88346	2.53485	0	0	0
ATP-dependent zinc metalloprotease FtsH	232	89	34	6	17	3	1	0		1.46754	1.81494	3.20141	1.04495	0.345378	0.210371	0	0	0	0
Calcineurin B-like protein	39	10	4	1	3	1	2	0		0.980895	1.27019	3.17404	1.09696	0.684853	2.50288	0	0	0	0
Lecithin-cholesterol acyltransferase-like 1	40	6	2	1	2	0	1	0		0.573823	0.619215	3.09469	0.713026	0	1.22015	0	0	0	0
senescence regulator (Protein of unknown function, DUF584)	40	15	8	1	11	0	4	0		1.43456	2.47686	3.09469	3.92164	0	4.88062	0	0	0	0
Lysine--tRNA ligase	41	10	7	1	2	3	1	0		0.933046	2.11439	3.01921	0.695635	1.95434	1.19039	0	0	0	0
DUF538 family protein	84	35	9	2	11	2	4	0		1.59395	1.32689	2.94733	1.86745	0.635935	2.3241	0	0	0	0
Patatin	84	22	16	2	16	0		0		1.00191	2.35892	2.94733	2.71629	0	0	0	0	0	0
Anthocyanin 5-aromatic acyltransferase	85	14	10	2	10	0	2	0		0.630081	1.45698	2.91265	1.67771	0	1.14838	0	0	0	0
Exocyst complex component	174	55	24	4	26	7	9	0		1.20921	1.70818	2.84569	2.13088	1.07451	2.52446	0	0	0	0
2-oxoglutarate (2OG) and Fe(II)-dependent oxygenase superfamily protein, putative	44	11	5	1	5	0	2	0		0.956372	1.40731	2.81336	1.62051	0	2.21846	0	0	0	0
Basic 7S globulin	44	11	10	1	9	0	1	0		0.956372	2.81461	2.81336	2.91693	0	1.10923	0	0	0	0
Cyclic nucleotide-gated channel	44	12	5	1	5	2	3	0		1.04332	1.40731	2.81336	1.62051	1.21406	3.32769	0	0	0	0
Cellulose synthase	177	67	16	4	14	22	3	0		1.44807	1.11949	2.79746	1.12795	3.31979	0.827223	0	0	0	0
Hexosyltransferase	180	88	32	4	36	19	6	0		1.87024	2.20165	2.75084	2.8521	2.81931	1.62687	0	0	1	0
FAD-binding Berberine family protein	91	31	9	2	13	1	1	0		1.30319	1.22482	2.72061	2.03722	0.293508	0.536332	0	0	0	0
arabinogalactan protein	93	44	11	2	11	5	6	0		1.80991	1.46481	2.6621	1.68673	1.43598	3.14878	0	0	1	0
O-acyltransferase WSD1	47	16	4	1	5	3	1	0		1.30229	1.05398	2.63378	1.51708	1.70485	1.03843	0	0	0	0
Alpha/beta-Hydrolases superfamily protein	340	116	61	7	57	6	13	0		1.30517	2.22189	2.54857	2.39073	0.47134	1.86612	0	0	0	0
Cytochrome P450	1610	408	225	33	157	14	38	4		0.969441	1.73073	2.53726	1.39062	0.232254	1.15195	1.25116	0	0	0
Fatty acid oxidation complex subunit alpha	50	25	9	1	12	3	4	0		1.91274	2.22918	2.47575	3.42253	1.60256	3.90449	0	0	1	0
HVA22-like protein	50	16	3	1	5	1	0	0		1.22416	0.743058	2.47575	1.42605	0.534185	0	0	0	0	0
12-oxophytodienoate reductase	52	24	14	1	10	1	1	0		1.76561	3.33424	2.38053	2.74241	0.51364	0.93858	0	0	1	0
ABC transporter	469	173	92	9	75	17	11	0		1.41111	2.42933	2.37546	2.28047	0.968139	1.14471	0	0	0	0
Calcium-transporting ATPase	53	33	12	1	12	2	1	1		2.38191	2.80399	2.33562	3.2288	1.0079	0.920871	9.50172	0	1	0
Protein trichome birefringence	56	12	3	1	3	2	0	0		0.819748	0.663445	2.21049	0.763957	0.953902	0	0	0	0	0
L-gulonolactone oxidase	57	7	5	1	6	0	3	0		0.469797	1.08634	2.17171	1.50111	0	2.56875	0	0	0	0
Ankyrin repeat family protein	177	38	16	3	13	1	4	0		0.821292	1.11949	2.0981	1.04738	0.1509	1.10296	0	0	0	0
Chymotrypsin inhibitor	120	16	10	2	12	0	8	0		0.510065	1.03203	2.06313	1.42605	0	3.25374	0	0	0	0
Late embryogenesis abundant (LEA) hydroxyproline-rich glycoprotein	191	47	24	3	22	3	7	0		0.941351	1.55614	1.94431	1.64257	0.419517	1.78871	0	0	0	0
ATP synthase subunit alpha	64	6	2	1	2	1	0	0		0.35864	0.38701	1.93418	0.445641	0.417332	0	0	0	0	0
Early nodulin-like protein	64	10	2	1	2	0	0	0		0.597733	0.38701	1.93418	0.445641	0	0	0	0	0	0
Zinc finger	2208	485	176	34	175	49	47	2		0.840291	0.987155	1.90615	1.13025	0.592733	1.0389	0.456151	0	0	0
Aquaporin	133	60	6	2	7	5	3	2		1.72578	0.55869	1.86147	0.750554	1.00411	1.10089	7.5728	0	1	0
DNA-directed RNA polymerase subunit beta	200	30	12	3	9	1	3	0		0.573823	0.743058	1.85682	0.641724	0.133546	0.732093	0	0	0	0
U-box	1082	276	135	16	132	20	42	1		0.975818	1.54518	1.8305	1.73973	0.493702	1.89451	0.465426	0	0	0
Peroxidase	762	162	79	11	51	9	19	4		0.813293	1.28394	1.78696	0.954444	0.315464	1.21695	2.64352	0	0	0
Clavata3/ESR (CLE) gene family member	70	1	1	1	1	0	0	0		0.0546498	0.176919	1.7684	0.203722	0	0	0	0	0	0
Actin cross-linking protein, putative	71	5	5	1	5	0	0	0		0.269401	0.872134	1.74349	1.00426	0	0	0	0	0	0
Auxin-responsive family protein	72	11	10	1	11	0	4	0		0.58445	1.72004	1.71927	2.17869	0	2.71145	0	0	0	0
Cortactin-binding protein 2	72	3	2	1	1	0	1	0		0.159395	0.344008	1.71927	0.198063	0	0.677863	0	0	0	0
SAUR-like auxin-responsive protein family	217	10	10	3	9	0	5	0		0.17629	0.570705	1.71135	0.59145	0	1.12457	0	0	0	0
protein kinase	4589	1257	559	62	430	114	127	22		1.04786	1.50857	1.67244	1.33624	0.663512	1.3507	2.41425	0	0	0
3'-N-debenzoyl-2'-deoxytaxol N-benzoyltransferase	82	20	11	1	9	0	3	0		0.933046	1.66131	1.50961	1.56518	0	1.78559	0	0	0	0
DUF674 family protein	82	3	2	1	3	0	3	0		0.139957	0.302056	1.50961	0.521726	0	1.78559	0	0	0	0
Inhibitor protein	82	18	7	1	6	0	3	1		0.839742	1.0572	1.50961	1.04345	0	1.78559	6.14135	0	0	0
Thaumatin-like protein	82	33	12	1	10	1	3	1		1.53953	1.81234	1.50961	1.73909	0.325723	1.78559	6.14135	0	0	0
kinase	8423	2561	1091	102	810	276	241	36		1.16313	1.60409	1.49903	1.37137	0.875194	1.39645	2.15235	0	0	0
Short-chain dehydrogenase/reductase	167	44	18	2	16	5	10	0		1.00791	1.33484	1.48249	1.36628	0.799678	2.92252	0	0	0	0
Pathogenesis-related	207	48	33	2	19	1	12	0		0.88707	1.97431	1.19602	1.30894	0.12903	2.82934	0	0	0	0
transmembrane protein	1450	287	91	14	100	34	34	5		0.757183	0.777222	1.19519	0.983484	0.626286	1.14442	1.73652	0	0	0
Protein phosphatase 2c	209	100	39	2	57	11	7	0		1.83038	2.31095	1.18457	3.88923	1.40575	1.63466	0	0	1	0
transcription factor	4104	891	370	38	361	72	130	4		0.830534	1.11652	1.14618	1.2544	0.468583	1.546	0.490829	0	0	0
MYB transcription factor	325	60	24	3	25	9	12	1		0.706244	0.914533	1.14266	1.09696	0.739641	1.80207	1.54951	0	0	0
Gag polyprotein	113	17	4	1	6	0	1	0		0.575516	0.438383	1.09547	0.757196	0	0.431913	0	0	0	0
rRNA N-glycosidase	121	20	6	1	2	1	1	0		0.632312	0.614098	1.02304	0.235711	0.220738	0.403357	0	0	0	0
Two-component response regulator	122	38	3	1	9	6	5	0		1.19155	0.304532	1.01465	1.05201	1.31357	2.00025	0	0	0	0
NAC domain protein,	125	32	12	1	15	0	3	0		0.979325	1.18889	0.990302	1.71126	0	1.17135	0	0	0	0
Actin	756	215	58	6	41	49	13	2		1.08794	0.950119	0.982442	0.773388	1.73116	0.839259	1.33225	0	0	0
Purple acid phosphatase	127	41	12	1	6	3	1	1		1.235	1.17017	0.974706	0.673725	0.630927	0.384301	3.96528	0	0	0
NBS-LRR-like resistance protein	414	116	50	3	27	11	18	1		1.07188	1.49569	0.897012	0.930034	0.709666	2.12201	1.2164	0	0	0
Subtilisin-like protease	285	83	31	2	22	7	5	0		1.11409	1.34706	0.868686	1.10081	0.656017	0.856249	0	0	0	0
3-ketoacyl-CoA synthase	150	42	12	1	15	1	1	0		1.07114	0.990744	0.825251	1.42605	0.178062	0.325374	0	0	0	0
MYB	913	185	69	6	58	16	32	1		0.775154	0.935944	0.813501	0.905926	0.46807	1.71062	0.551578	0	0	0
50S ribosomal protein L2	158	45	7	1	1	13	0	0		1.08954	0.548672	0.783467	0.0902565	2.1976	0	0	0	0	0
CASP-like protein	158	26	7	1	9	2	2	0		0.629511	0.548672	0.783467	0.812308	0.338092	0.6178	0	0	0	0
ATP-dependent RNA helicase	317	93	23	2	13	24	4	0		1.1223	0.898546	0.780995	0.584816	2.02215	0.615851	0	0	0	0
BTB/POZ domain-containing protein	159	31	6	1	5	6	1	0		0.74585	0.467332	0.778539	0.448444	1.0079	0.306957	0	0	0	0
Ethylene-responsive transcription factor	481	101	54	3	63	3	24	1		0.803273	1.39034	0.772065	1.8678	0.166586	2.43523	1.04697	0	0	0
DETOXIFICATION	484	145	86	3	48	5	10	6		1.14607	2.20052	0.767279	1.41427	0.275922	1.00839	6.24286	0	0	0
Eukaryotic aspartyl protease family protein	172	47	17	1	21	3	4	1		1.04534	1.22403	0.719696	1.74111	0.465859	1.13503	2.92785	0	0	0
F-box	4985	434	183	28	156	33	70	0		0.333052	0.454629	0.695297	0.446267	0.176812	0.685342	0	0	0	0
Pectinesterase	188	45	4	1	4	0	6	1		0.915676	0.263496	0.658445	0.303415	0	1.55764	2.67868	0	0	0
GDSL esterase/lipase	581	131	30	3	28	10	7	1		0.862546	0.639465	0.639179	0.687254	0.459712	0.588026	0.866766	0	0	0
Methyltransferase	1540	329	73	7	39	84	12	7		0.817264	0.587048	0.562671	0.361143	1.45687	0.380308	2.28905	0	0	0
Aminotransferase	233	98	36	1	23	18	4	0		1.609	1.91345	0.531278	1.40769	2.06338	0.837874	0	0	0	0
basic helix-loop-helix (bHLH) DNA-binding superfamily protein	280	24	12	1	5	2	4	1		0.327899	0.530756	0.442099	0.254652	0.19078	0.697231	1.79854	0	0	0
NBS-LRR	2066	400	120	4	57	53	26	2		0.740656	0.719321	0.239666	0.393441	0.685184	0.614211	0.487503	0	0	0
Disease resistance protein	2367	409	112	4	51	64	23	1		0.661016	0.585992	0.209189	0.307261	0.722177	0.474247	0.212755	0	0	0
Ubiquitin	1781	426	110	2	143	36	26	0		0.915024	0.764893	0.139009	1.14501	0.539884	0.712499	0	0	0	0
Pentatricopeptide repeat-containing protein	1473	85	15	1	6	40	5	0		0.220751	0.126113	0.0840378	0.0580877	0.725302	0.165669	0	0	0	0

## Sheet: B. All gene with E-index
B: All DEGs with an enrichment index and those in the networks (Key hub genes are highlighted in Column K)										175
									Cluster Membership	Network Degree	In the group of (related with)
				orthologs and their annotation							F. graminearum up regulated	F. graminearum down regulated	FHB susceptible	FHB resistant
Gene_ID	Blast-Hit-Accession	Human-Readable-Description		JGI_Brachy gene	Brachy-annot-gene	Araport11_gene	Araport11_anno				7769	4148	2270	220
TraesCS6D01G305400	tr|A0A161G0R4|A0A161G0R4_AGRST	1-aminocyclopropane-1-carboxylate oxidase		-	-	-	-		C25	0				1
TraesCS1D01G045200	tr|A0A1D5T4X0|A0A1D5T4X0_WHEAT	7,8-dihydroneopterin aldolase		-	-	AT5G62980	Dihydroneopterin aldolase		C20	0				1
TraesCS6A01G023100	tr|Q575T1|Q575T1_WHEAT	Acid beta-fructofuranosidase		-	-	-	-		C1	0				1
TraesCS6A01G023200	tr|Q575T1|Q575T1_WHEAT	Acid beta-fructofuranosidase		Bradi3g00910	AT1G12240.1&Glycosyl hydrolases family 32 protein&LOC_Os02g01590.1&glycosyl hydrolases, putative, expressed	-	-		C1	0				1
TraesCS6A01G023300	tr|Q575T1|Q575T1_WHEAT	Acid beta-fructofuranosidase		-	-	-	-		C1	0				1
TraesCS6B01G031300	tr|Q575T1|Q575T1_WHEAT	Acid beta-fructofuranosidase		-	-	-	-		C11	0				1
TraesCS6B01G031500	tr|Q575T1|Q575T1_WHEAT	Acid beta-fructofuranosidase		-	-	-	-		C1	0				1
TraesCS6B01G031600	tr|Q575T1|Q575T1_WHEAT	Acid beta-fructofuranosidase		-	-	-	-		C1	0				1
TraesCS6B01G031700	tr|Q575T1|Q575T1_WHEAT	Acid beta-fructofuranosidase		Bradi3g00910	AT1G12240.1&Glycosyl hydrolases family 32 protein&LOC_Os02g01590.1&glycosyl hydrolases, putative, expressed	-	-		C1	0				1
TraesCS6D01G026300	tr|Q575T1|Q575T1_WHEAT	Acid beta-fructofuranosidase		-	-	-	-		C1	0				1
TraesCS6D01G026600	tr|Q575T1|Q575T1_WHEAT	Acid beta-fructofuranosidase		-	-	-	-		C23	0				1
TraesCS2B01G444200	tr|B9T7R7|B9T7R7_RICCO	Alcohol dehydrogenase, putative		Bradi5g21550	AT4G39330.1&cinnamyl alcohol dehydrogenase 9&LOC_Os04g52280.1&dehydrogenase, putative, expressed	-	-		C8	0				1
TraesCS1D01G281800	tr|B8AYU7|B8AYU7_ORYSI	Aldo-keto reductase		-	-	AT2G37790	NAD(P)-linked oxidoreductase superfamily protein		C11	0				1
TraesCS6B01G365200	tr|T1WRZ3|T1WRZ3_WHEAT	Allene oxide cyclase		Bradi1g15840	AT3G25780.1&allene oxide cyclase 3&LOC_Os03g32314.1&allene oxide cyclase 4, chloroplast precursor, putative, expressed	AT3G25780	allene oxide cyclase 3		C7	0				1
TraesCS2B01G508500	tr|M8B170|M8B170_TRIUA	Anthocyanidin reductase		-	-	-	-		C1	411				1
TraesCS5B01G332500	tr|Q8W1A6|Q8W1A6_PETHY	Aquaporin-like protein		Bradi4g36601	AT3G54820.1&plasma membrane intrinsic protein 2;5&LOC_Os09g36930.1&aquaporin protein, putative, expressed	-	-		C2	0				1
TraesCS5D01G338200	tr|Q8W1A6|Q8W1A6_PETHY	Aquaporin-like protein		Bradi4g36601	AT3G54820.1&plasma membrane intrinsic protein 2;5&LOC_Os09g36930.1&aquaporin protein, putative, expressed	-	-		C16	0				1
TraesCS7D01G489900	tr|N1QWB7|N1QWB7_AEGTA	Aspartic proteinase nepenthesin-1		-	-	-	-		C5	0				1
TraesCS6B01G198200	AT3G02260.4	auxin transport protein (BIG)		-	-	-	-		C22	0				1
TraesCS4A01G055500	tr|M8C787|M8C787_AEGTA	B3 domain-containing protein		-	-	-	-		C19	0				1
TraesCS4D01G251500	tr|M8C787|M8C787_AEGTA	B3 domain-containing protein		-	-	AT4G31690	transcriptional factor B3 family protein		C19	0				1
TraesCS3B01G002300	AT1G10585.1	basic helix-loop-helix (bHLH) DNA-binding superfamily protein		-	-	-	-		C7	0				1
TraesCS2A01G187800	AT3G50750.1	BES1/BZR1 homolog 1		Bradi1g23550	AT1G19350.3&Brassinosteroid signalling positive regulator (BZR1) family protein&LOC_Os07g39220.1&BES1/BZR1 homolog protein, putative, expressed	AT1G19350	Brassinosteroid signaling positive regulator (BZR1) family protein		C1	0				1
TraesCS1A01G398200	tr|B8YM17|B8YM17_TRIUA	Beta purothionin		Bradi1g57302	AT5G36910.1&thionin 2.2&LOC_Os06g32550.1&THION14 - Plant thionin family protein precursor, putative, expressed	AT5G36910	thionin 2.2		C5	0				1
TraesCS1B01G426100	tr|B8YM17|B8YM17_TRIUA	Beta purothionin		Bradi1g57302	AT5G36910.1&thionin 2.2&LOC_Os06g32550.1&THION14 - Plant thionin family protein precursor, putative, expressed	AT5G36910	thionin 2.2		C5	0				1
TraesCS3B01G530500	tr|D6N2Z5|D6N2Z5_9POAL	Beta-1,3-glucanase		-	-	-	-		C5	0				1
TraesCS7B01G025400	tr|A0A072VGY6|A0A072VGY6_MEDTR	Beta-1,3-N-acetylglucosaminyltransferase family protein		-	-	-	-		C22	0				1
TraesCS6B01G418700	sp|P45662|SCX4_CENNO	Beta-toxin Cn4		-	-	-	-		C5	0				1
TraesCSU01G212400	tr|N1R4L1|N1R4L1_AEGTA	Blue copper protein		-	-	-	-		C1	3				1
TraesCS2B01G572300	tr|M7YUQ7|M7YUQ7_TRIUA	Blue copper protein		-	-	-	-		C1	0				1
TraesCS3D01G000700	tr|E2CZG9|E2CZG9_TRITD	BTB-domain containing protein		-	-	-	-		C1	8				1
TraesCS1B01G437100	tr|A0A1D5TXM0|A0A1D5TXM0_WHEAT	Calcium-transporting ATPase		-	-	AT3G27880	hypothetical protein (DUF1645)		C20	0				1
TraesCS2A01G156300	tr|B9RLX5|B9RLX5_RICCO	Calmodulin, putative		Bradi1g20460	AT5G39670.1&Calcium-binding EF-hand family protein&LOC_Os07g43800.1&EF hand family protein, putative, expressed	AT5G39670	Calcium-binding EF-hand family protein		C1	0				1
TraesCS5B01G095800	tr|K7ZKS6|K7ZKS6_WHEAT	Calmodulin-binding protein		Bradi4g04880	AT4G25800.2&Calmodulin-binding protein&LOC_Os12g36920.1&calmodulin binding protein, putative, expressed	-	-		C1	0				1
TraesCS6D01G080500	tr|Q69L43|Q69L43_ORYSJ	Calmodulin-binding protein-like		Bradi3g21806	AT5G57580.1&Calmodulin-binding protein&LOC_Os08g27170.1&calmodulin binding protein, putative, expressed	-	-		C1	1313				1
TraesCS2B01G150700	AT5G18460.1	carboxyl-terminal peptidase (DUF239)		-	-	-	-		C22	0				1
TraesCS5B01G253800	AT5G18460.1	carboxyl-terminal peptidase (DUF239)		-	-	-	-		C5	0				1
TraesCS5D01G557900	AT3G13510.1	carboxyl-terminal peptidase, putative (DUF239)		-	-	-	-		C7	0				1
TraesCS6B01G261700	tr|A0A1D6ANR8|A0A1D6ANR8_WHEAT	Carboxypeptidase		Bradi3g49590	AT5G23210.1&serine carboxypeptidase-like 34&LOC_Os02g42310.1&OsSCP8 - Putative Serine Carboxypeptidase homologue, expressed	AT5G23210	serine carboxypeptidase-like 34		C11	0				1
TraesCS4D01G325400	tr|D9IZ78|D9IZ78_MEDSA	Chitinase		-	-	-	-		C19	0				1
TraesCS7B01G353600	AT4G32460.2	choice-of-anchor C domain protein, putative (Protein of unknown function, DUF642)		Bradi2g43230	AT5G25460.1&Protein of unknown function, DUF642&LOC_Os01g42520.1&expressed protein	-	-		C11	0				1
TraesCS5A01G468500	AT2G27250.1	CLAVATA3		-	-	-	-		C5	0				1
TraesCS5D01G481400	sp|O24565|ESR2A_MAIZE	CLAVATA3/ESR (CLE)-related protein ESR2		-	-	-	-		C5	0				1
TraesCS2B01G140300	tr|A0A0H3YNS5|A0A0H3YNS5_9ROSI	CONSTANS-like zinc finger protein		-	-	-	-		C19	0				1
TraesCS5A01G238800	tr|A0A072UZN7|A0A072UZN7_MEDTR	Cyclin-dependent kinase		Bradi4g32270	AT1G47410.1LOC_Os09g28600.1&expressed protein	AT1G47410	hypothetical protein		C19	0				1
TraesCS5B01G523100	tr|B9SBS8|B9SBS8_RICCO	Cysteine protease, putative		-	-	-	-		C1	1436				1
TraesCS2D01G586300	tr|A0A1D6RPM4|A0A1D6RPM4_WHEAT	Cysteine proteinase inhibitor		-	-	-	-		C5	0				1
TraesCS2D01G586900	tr|M8BQK1|M8BQK1_AEGTA	Cysteine proteinase inhibitor		-	-	-	-		C5	0				1
TraesCS2D01G589700	tr|A0A1D5URY4|A0A1D5URY4_WHEAT	Cysteine proteinase inhibitor		-	-	-	-		C5	0				1
TraesCS3B01G416500	tr|A0A077RFB7|A0A077RFB7_WHEAT	Cysteine proteinase inhibitor		-	-	-	-		C22	0				1
TraesCS5D01G056100	AT3G04545.1	Cysteine-rich protein		-	-	-	-		C5	0				1
TraesCS5B01G209200	tr|V5ZDZ5|V5ZDZ5_9POAL	Cytochrome P450		-	-	-	-		C1	0				1
TraesCS2B01G519000	tr|Q10P24|Q10P24_ORYSJ	Cytochrome P450 family protein		-	-	-	-		C1	0				1
TraesCS2B01G616600	tr|Q10FR4|Q10FR4_ORYSJ	Cytochrome P450 family protein, expressed		-	-	-	-		C32	0				1
TraesCS6B01G061100	tr|Q2QLJ2|Q2QLJ2_ORYSJ	Cytochrome P450 family protein, expressed		-	-	-	-		C1	0				1
TraesCS7D01G185100	tr|W5HIB6|W5HIB6_WHEAT	Defensin		-	-	-	-		C26	0				1
TraesCS3A01G233000	tr|A0A1E5V2M3|A0A1E5V2M3_9POAL	DELLA protein GAI		Bradi2g45117	AT1G14920.1&GRAS family transcription factor family protein&LOC_Os01g45860.1&GRAS family transcription factor domain containing protein, expressed	-	-		C1	0				1
TraesCS2B01G200700	tr|M8CBI3|M8CBI3_AEGTA	Dihydroflavonol-4-reductase		-	-	-	-		C1	288				1
TraesCS4B01G328100	tr|C3VWV8|C3VWV8_SECCE	Dimeric alpha-amylase inhibitor		-	-	-	-		C5	0				1
TraesCS2B01G625000	tr|A0A1D5U0N8|A0A1D5U0N8_WHEAT	Dirigent protein		-	-	-	-		C1	0				1
TraesCS2D01G263600	tr|M8A3S8|M8A3S8_TRIUA	Dirigent protein		Bradi1g59380	AT5G42510.1&Disease resistance-responsive (dirigent-like protein) family protein&LOC_Os07g01660.1&dirigent, putative, expressed	-	-		C19	0				1
TraesCS3B01G261500	tr|Q7XTK1|Q7XTK1_ORYSJ	Elongation factor		Bradi2g45070	AT1G56070.1&Ribosomal protein S5/Elongation factor G/III/V family protein&LOC_Os04g02820.2&elongation factor, putative, expressed	-	-		C21	43				1
TraesCS6B01G398300	tr|Q5ZA71|Q5ZA71_ORYSJ	Embryogenesis transmembrane protein-like		-	-	-	-		C9	0				1
TraesCS7A01G217700	tr|Q5Z6I7|Q5Z6I7_ORYSJ	Embryogenesis transmembrane protein-like		-	-	-	-		C1	0				1
TraesCS3A01G303100	sp|Q8NX56|MUTS2_STAAW	Endonuclease MutS2		Bradi2g50670	AT3G02220.1LOC_Os01g55730.1&AGAP003732-PA, putative, expressed	AT3G02220	small acidic-like protein		C32	0				1
TraesCS2A01G589300	tr|M8A1Q5|M8A1Q5_TRIUA	Endoplasmic reticulum metallopeptidase 1		-	-	-	-		C23	0				1
TraesCS2B01G594400	tr|M8A1Q5|M8A1Q5_TRIUA	Endoplasmic reticulum metallopeptidase 1		-	-	-	-		C1	0				1
TraesCS6A01G016300	tr|B2C4J7|B2C4J7_WHEAT	Endosperm transfer cell specific PR9		-	-	-	-		C5	0				1
TraesCS5D01G507100	tr|B6TXX8|B6TXX8_MAIZE	Epoxide hydrolase 2		-	-	-	-		C7	0				1
TraesCS4D01G298600	tr|I6MBV0|I6MBV0_JATCU	Ethylene-responsive transcription factor		Bradi1g72449	AT1G72360.2&Integrase-type DNA-binding superfamily protein&LOC_Os03g08500.1&AP2 domain containing protein, expressed	-	-		C1	0				1
TraesCS7B01G128000	tr|A0A0K9NVH6|A0A0K9NVH6_ZOSMR	Eukaryotic aspartyl protease family protein		Bradi1g42930	AT5G10770.1&Eukaryotic aspartyl protease family protein&LOC_Os06g20040.1&aspartic proteinase nepenthesin-2 precursor, putative, expressed	-	-		C23	0				1
TraesCS5B01G448000	tr|Q4LET2|Q4LET2_9LILI	Expansin		Bradi3g09930	AT1G20190.1&expansin 11&LOC_Os02g16730.1&expansin precursor, putative, expressed	-	-		C11	0				1
TraesCS4D01G006700	tr|Q9SXG0|Q9SXG0_ORYSJ	F1F0-ATPase inhibitor protein		Bradi4g38600	AT2G27730.1&copper ion binding&LOC_Os09g39550.1&expressed protein	AT2G27730	copper ion binding protein		C30	0				1
TraesCS5D01G228300	tr|A0A061GQ98|A0A061GQ98_THECC	Fatty acid hydroxylase superfamily		Bradi4g30750	AT5G57800.1&Fatty acid hydroxylase superfamily&LOC_Os09g25850.1&WAX2, putative, expressed	-	-		C25	24				1
TraesCS2A01G306000	tr|A0A0D9ZJF4|A0A0D9ZJF4_9ORYZ	Fatty acyl-CoA reductase		-	-	-	-		C7	0				1
TraesCS1A01G290100	AT2G32970.4	G1/S-specific cyclin-E protein		-	-	-	-		C17	0				1
TraesCS3D01G056800	tr|R7VZ26|R7VZ26_AEGTA	GDSL esterase/lipase		-	-	-	-		C1	1539				1
TraesCSU01G128400	tr|Q9SM35|Q9SM35_WHEAT	Germin-like protein		-	-	-	-		C1	162				1
TraesCS6A01G325300	tr|A0A1E5UT61|A0A1E5UT61_9POAL	Glucan endo-1,3-beta-glucosidase 3		Bradi3g57610	AT5G55180.1&O-Glycosyl hydrolases family 17 protein&LOC_Os02g53200.2&glucan endo-1,3-beta-glucosidase precursor, putative, expressed	AT2G05790	O-Glycosyl hydrolases family 17 protein		C19	0				1
TraesCS7D01G019400	tr|B6TS91|B6TS91_MAIZE	Glutathione S-transferase		-	-	-	-		C1	1129				1
TraesCS3D01G445300	tr|A0A173GPH2|A0A173GPH2_9ASPA	Glutathione S-transferase		Bradi2g59840	AT3G62760.1&Glutathione S-transferase family protein&LOC_Os01g70770.1&glutathione S-transferase, putative, expressed	-	-		C25	11				1
TraesCS7A01G021900	tr|B6SUR9|B6SUR9_MAIZE	Glutathione S-transferase		Bradi1g60587	AT3G09270.1&glutathione S-transferase TAU 8&LOC_Os01g72140.1&glutathione S-transferase, putative, expressed	AT3G09270	glutathione S-transferase TAU 8		C1	0				1
TraesCS4B01G199700	tr|A0A0U2I2F3|A0A0U2I2F3_HORVU	Glutathione-S-transferase		Bradi1g66020	AT3G55040.1&glutathione transferase lambda 2&LOC_Os03g17480.1&IN2-1 protein, putative, expressed	-	-		C7	0				1
TraesCS2A01G176400	tr|A8CF52|A8CF52_BRACM	Glycerophosphodiester phosphodiesterase		Bradi1g22187	AT5G08030.1&PLC-like phosphodiesterases superfamily protein&LOC_Os07g41150.1&glycerophosphoryl diester phosphodiesterase family protein, putative, expressed	-	-		C32	0				1
TraesCS2D01G338100	tr|D7KPG3|D7KPG3_ARALL	Glycosyl hydrolase family 5 protein		Bradi5g13560	AT1G13130.1&Cellulase (glycosyl hydrolase family 5) protein&LOC_Os04g40510.2&glycosyl hydrolase family 5 protein, putative, expressed	AT1G13130	Cellulase (glycosyl hydrolase family 5) protein		C19	0				1
TraesCS3D01G053900	tr|A0A1D5WSV0|A0A1D5WSV0_WHEAT	Glycosyltransferase		-	-	-	-		C1	1509				1
TraesCS2B01G083700	tr|A0A1D5UVT3|A0A1D5UVT3_WHEAT	Glycosyltransferase		Bradi2g47430	AT3G16520.3&UDP-glucosyl transferase 88A1&LOC_Os01g50200.1&UDP-glucoronosyl and UDP-glucosyl transferase domain containing protein, expressed	AT3G16520	UDP-glucosyl transferase 88A1		C7	0				1
TraesCS2B01G088400	tr|A0A1D5TRN5|A0A1D5TRN5_WHEAT	Glycosyltransferase		-	-	-	-		C1	0				1
TraesCS3B01G143000	tr|A0A077RXT2|A0A077RXT2_WHEAT	Glycosyltransferase		-	-	-	-		C21	0				1
TraesCS4D01G197300	tr|A6PZH6|A6PZH6_WHEAT	Glycosyltransferases		Bradi1g65750	AT2G37090.1&Nucleotide-diphospho-sugar transferases superfamily protein&LOC_Os03g17850.1&glycosyltransferase family 43 protein, putative, expressed	AT2G37090	Nucleotide-diphospho-sugar transferases superfamily protein		C22	0				1
TraesCS2A01G332900	tr|A0A072TDS7|A0A072TDS7_MEDTR	Heavy metal transport/detoxification superfamily protein		Bradi5g12930	AT4G05030.1&Copper transport protein family&LOC_Os02g37280.1&heavy metal transport/detoxification protein, putative, expressed	-	-		C1	584				1
TraesCS2A01G539000	tr|A0A072TW71|A0A072TW71_MEDTR	Heavy metal transport/detoxification superfamily protein		-	-	-	-		C1	0				1
TraesCS2B01G569800	tr|A0A072TW71|A0A072TW71_MEDTR	Heavy metal transport/detoxification superfamily protein		-	-	-	-		C7	0				1
TraesCS3D01G049900	tr|B9I9I5|B9I9I5_POPTR	Histone-lysine N-methyltransferase		-	-	-	-		C5	0				1
TraesCS2B01G211000	tr|A0A1D1XJS2|A0A1D1XJS2_9ARAE	Hyccin		Bradi1g28150	AT5G42330.1LOC_Os07g29190.1&expressed protein	AT5G42330	hypothetical protein		C1	0				1
TraesCS5D01G230500	tr|E0D875|E0D875_IPOBA	Hydroxycinnamoyl-CoA shikimate/quinate hydroxycinnamoyltransferase		Bradi4g30530	AT5G48930.1&hydroxycinnamoyl-CoA shikimate/quinate hydroxycinnamoyl transferase&LOC_Os09g25460.1&transferase family protein, putative, expressed	-	-		C20	0				1
TraesCS5B01G105600	tr|B6T417|B6T417_MAIZE	IAA-amino acid hydrolase ILR1		Bradi1g53320	AT3G02875.1&Peptidase M20/M25/M40 family protein&LOC_Os07g14590.1&hydrolase, putative, expressed	-	-		C25	8				1
TraesCSU01G181100	tr|B5T007|B5T007_LOLPR	Ice recrystallization inhibition protein-like protein		-	-	-	-		C21	0				1
TraesCS5D01G561800	tr|A0A0B5KSF6|A0A0B5KSF6_MANES	Invertase inhibitor		-	-	-	-		C22	0				1
TraesCS7A01G028600	tr|A0A0B5KSF6|A0A0B5KSF6_MANES	Invertase inhibitor		-	-	-	-		C5	0				1
TraesCS7A01G084400	tr|D7MGJ0|D7MGJ0_ARALL	Kinase family protein		Bradi1g51250	AT4G25160.1&U-box domain-containing protein kinase family protein&LOC_Os06g04880.1&serine threonine kinase, putative, expressed	-	-		C1	0				1
TraesCS1B01G119800	tr|Q5Z8K4|Q5Z8K4_ORYSJ	Kinase-like		-	-	-	-		C21	0				1
TraesCS5A01G384200	tr|Q9LUI6|Q9LUI6_ARATH	Kinase-like protein		Bradi1g08865	AT3G22750.1&Protein kinase superfamily protein&LOC_Os03g53410.1&protein kinase domain containing protein, expressed	-	-		C30	0				1
TraesCS6B01G441400	AT3G24240.1	Leucine-rich repeat receptor-like protein kinase family protein		-	-	-	-		C7	22				1
TraesCS2A01G515400	AT2G33170.2	Leucine-rich repeat receptor-like protein kinase family protein		-	-	-	-		C7	0				1
TraesCS2B01G081900	AT3G24240.1	Leucine-rich repeat receptor-like protein kinase family protein		-	-	-	-		C7	0				1
TraesCS5B01G494700	AT3G24240.1	Leucine-rich repeat receptor-like protein kinase family protein		-	-	-	-		C7	0				1
TraesCS6B01G442600	AT2G33170.2	Leucine-rich repeat receptor-like protein kinase family protein		-	-	-	-		C21	0				1
TraesCS6D01G050800	AT2G33170.2	Leucine-rich repeat receptor-like protein kinase family protein		-	-	-	-		C21	0				1
TraesCS4B01G282200	tr|B6T2C9|B6T2C9_MAIZE	Lipid transfer protein		Bradi1g73910	AT2G44300.1&Bifunctional inhibitor/lipid-transfer protein/seed storage 2S albumin superfamily protein&LOC_Os03g07100.1&LTPL82 - Protease inhibitor/seed storage/LTP family protein precursor, expressed	AT2G44300	Bifunctional inhibitor/lipid-transfer protein/seed storage 2S albumin superfamily protein		C19	0				1
TraesCS4B01G393300	tr|Q9FEK9|Q9FEK9_TRITD	Lipid transfer protein		Bradi1g77820	AT3G18280.1&Bifunctional inhibitor/lipid-transfer protein/seed storage 2S albumin superfamily protein&LOC_Os03g02050.1&LTPL151 - Protease inhibitor/seed storage/LTP family protein precursor, expressed	-	-		C23	0				1
TraesCS6D01G315000	AT5G48905.1	low-molecular-weight cysteine-rich 12		-	-	-	-		C22	0				1
TraesCS4D01G011100	AT3G20993.1	low-molecular-weight cysteine-rich 56		-	-	-	-		C5	0				1
TraesCS1B01G337300	tr|N1R4R5|N1R4R5_AEGTA	LRR receptor-like serine/threonine-protein kinase FLS2		-	-	-	-		C21	0				1
TraesCS5B01G279700	sp|Q2T9E1|TDH_BURTA	L-threonine 3-dehydrogenase		Bradi4g34400	AT4G13010.1&Oxidoreductase, zinc-binding dehydrogenase family protein&LOC_Os09g32570.1&alcohol dehydrogenase GroES-like domain containing protein, expressed	-	-		C1	0				1
TraesCS2B01G296300	tr|G7KW17|G7KW17_MEDTR	LURP-one-like protein		Bradi3g37450	AT5G01750.2&Protein of unknown function (DUF567)&LOC_Os05g27340.1&expressed protein	AT2G30270	LURP-one-like protein (DUF567)		C7	0				1
TraesCS7D01G354200	AT1G23230.3	mediator of RNA polymerase II transcription subunit		Bradi1g37106	-	-	-		C32	0				1
TraesCS3D01G003500	sp|Q9H3L0|MMAD_HUMAN	Methylmalonic aciduria and homocystinuria type D protein, mitochondrial		Bradi2g01030	AT3G14760.1LOC_Os01g02130.1&expressed protein	-	-		C1	332				1
TraesCS4B01G332600	tr|A0A1D5XHI6|A0A1D5XHI6_WHEAT	Methyltransferase		Bradi1g76020	AT1G20330.1&sterol methyltransferase 2&LOC_Os03g04340.1&C-methyltransferase, putative, expressed	AT1G20330	sterol methyltransferase 2		C1	0				1
TraesCS4D01G329300	tr|A0A1D5XY70|A0A1D5XY70_WHEAT	Methyltransferase		Bradi1g76020	AT1G20330.1&sterol methyltransferase 2&LOC_Os03g04340.1&C-methyltransferase, putative, expressed	AT1G20330	sterol methyltransferase 2		C19	0				1
TraesCS5A01G503700	tr|A0A1D5XY70|A0A1D5XY70_WHEAT	Methyltransferase		Bradi1g76020	AT1G20330.1&sterol methyltransferase 2&LOC_Os03g04340.1&C-methyltransferase, putative, expressed	AT1G20330	sterol methyltransferase 2		C7	0				1
TraesCS6B01G210000	tr|C1MYP8|C1MYP8_MICPC	Mitochondrial carrier family		Bradi3g07500	AT4G32400.1&Mitochondrial substrate carrier family protein&LOC_Os02g10800.1&mitochondrial carrier protein, putative, expressed	-	-		C5	0				1
TraesCS3D01G226400	tr|R7W341|R7W341_AEGTA	Mitochondrial import receptor subunit TOM7-1		Bradi2g44081	AT5G41685.1&Mitochondrial outer membrane translocase complex, subunit Tom7&LOC_Os05g50654.1&mitochondrial import receptor subunit TOM7-1, putative, expressed	-	-		C1	0				1
TraesCS6B01G444300	tr|M7ZXC9|M7ZXC9_TRIUA	Mitochondrial metalloendopeptidase OMA1		-	-	-	-		C21	0				1
TraesCS5B01G330100	tr|B4FNX4|B4FNX4_MAIZE	MYB transcription factor		Bradi4g36460	AT4G38620.1&myb domain protein 4&LOC_Os09g36730.1&MYB family transcription factor, putative, expressed	AT4G38620	myb domain protein 4		C1	0				1
TraesCS1D01G316100	sp|B0KUA6|NHAA_PSEPG	Na(+)/H(+) antiporter NhaA		-	-	-	-		C11	0				1
TraesCS6A01G198900	tr|A0A0B2P2U8|A0A0B2P2U8_GLYSO	NADH dehydrogenase [ubiquinone] 1 beta subcomplex subunit 3-B		Bradi3g46130	AT1G14450.1&NADH dehydrogenase (ubiquinone)s&LOC_Os02g35610.1&expressed protein	AT1G14450	NADH dehydrogenase (ubiquinone)s		C30	0				1
TraesCS6B01G221500	tr|A0A0B2P2U8|A0A0B2P2U8_GLYSO	NADH dehydrogenase [ubiquinone] 1 beta subcomplex subunit 3-B		Bradi3g46130	AT1G14450.1&NADH dehydrogenase (ubiquinone)s&LOC_Os02g35610.1&expressed protein	AT1G14450	NADH dehydrogenase (ubiquinone)s		C30	0				1
TraesCS6D01G180900	tr|A0A0B2P2U8|A0A0B2P2U8_GLYSO	NADH dehydrogenase [ubiquinone] 1 beta subcomplex subunit 3-B		Bradi3g46130	AT1G14450.1&NADH dehydrogenase (ubiquinone)s&LOC_Os02g35610.1&expressed protein	AT1G14450	NADH dehydrogenase (ubiquinone)s		C30	0				1
TraesCS6B01G442100	tr|Q9LG50|Q9LG50_ORYSJ	NBS-LRR disease resistance protein-like		-	-	-	-		C21	0				1
TraesCS1B01G044200	tr|A0A0U2S1F4|A0A0U2S1F4_ORYSA	NBS-LRR-like resistance protein		-	-	-	-		C7	0				1
TraesCS6A01G362200	AT2G38010.1	Neutral/alkaline non-lysosomal ceramidase		-	-	-	-		C26	0				1
TraesCS5A01G287200	tr|M7YS11|M7YS11_TRIUA	Nuclear transport factor 2		Bradi4g34710	AT1G27970.1&nuclear transport factor 2B&LOC_Os08g42000.1&nuclear transport factor, putative, expressed	AT1G27970	nuclear transport factor 2B		C37	0				1
TraesCS1B01G230300	tr|A0A1D5SG39|A0A1D5SG39_WHEAT	Nucleoside diphosphate kinase		Bradi3g33570	AT4G09320.1&Nucleoside diphosphate kinase family protein&LOC_Os10g41410.2&nucleoside diphosphate kinase, putative, expressed	AT4G09320	nucleoside diphosphate kinase		C30	0				1
TraesCS7D01G041500	tr|B4ERX7|B4ERX7_WHEAT	O-methyltransferase		-	-	-	-		C17	0				1
TraesCSU01G205900	tr|D0VBJ2|D0VBJ2_9POAL	O-methyltransferase-like protein		-	-	-	-		C1	0				1
TraesCSU01G246000	tr|D0VBJ2|D0VBJ2_9POAL	O-methyltransferase-like protein		-	-	-	-		C1	0				1
TraesCS3B01G315200	tr|A0A1E5WAN8|A0A1E5WAN8_9POAL	Pathogen-related protein		Bradi2g48940	AT1G78780.2&pathogenesis-related family protein&LOC_Os01g53090.1&pathogen-related protein, putative, expressed	AT1G78780	pathogenesis-related family protein		C33	0				1
TraesCS5D01G300700	tr|R7WBY4|R7WBY4_AEGTA	Pectinesterase inhibitor		-	-	-	-		C5	0				1
TraesCS2D01G107900	tr|C6ETA5|C6ETA5_WHEAT	Peroxidase		-	-	-	-		C1	0				1
TraesCS3B01G339700	tr|A0A077S433|A0A077S433_WHEAT	Peroxidase		-	-	-	-		C21	0				1
TraesCS3D01G184900	tr|A0A1D5WU42|A0A1D5WU42_WHEAT	Peroxidase		Bradi2g09690	AT5G66390.1&Peroxidase superfamily protein&LOC_Os01g15830.1&peroxidase precursor, putative, expressed	-	-		C7	0				1
TraesCS7A01G428200	tr|A0A1D6BJM1|A0A1D6BJM1_WHEAT	Peroxidase		Bradi1g33740	AT2G18980.1&Peroxidase superfamily protein&LOC_Os06g48030.1&peroxidase precursor, putative, expressed	-	-		C1	0				1
TraesCS1B01G048100	tr|M8CWG2|M8CWG2_AEGTA	Phenylalanine ammonia-lyase		-	-	-	-		C1	207				1
TraesCS7B01G038100	tr|M8C6J5|M8C6J5_AEGTA	Pheophorbide a oxygenase, chloroplastic		-	-	-	-		C25	0				1
TraesCS5A01G236200	tr|B9H7C8|B9H7C8_POPTR	Phosphatidylinositol-4-phosphate 5-kinase family protein		Bradi4g31970	AT1G21920.1&Histone H3 K4-specific methyltransferase SET7/9 family protein&LOC_Os09g28060.1&MORN repeat domain containing protein, expressed	AT1G21920	Histone H3 K4-specific methyltransferase SET7/9 family protein		C7	19				1
TraesCS7D01G542800	tr|A0A072VJC1|A0A072VJC1_MEDTR	Phosphatidylinositol-4-phosphate 5-kinase family protein		-	-	-	-		C1	0				1
TraesCS4A01G186800	tr|A0A199VL23|A0A199VL23_ANACO	Phytosulfokines 3		Bradi4g16320	AT2G22860.1&phytosulfokine 2 precursor&LOC_Os03g12990.1&phytosulfokines precursor, putative, expressed	-	-		C28	0				1
TraesCS5B01G267500	AT1G09310.1	plant/protein (Protein of unknown function, DUF538)		-	-	-	-		C1	0				1
TraesCSU01G074400	AT1G09310.1	plant/protein (Protein of unknown function, DUF538)		-	-	-	-		C1	0				1
TraesCS7A01G459900	tr|D7MLS4|D7MLS4_ARALL	Protease inhibitor/seed storage/lipid transfer protein family protein		-	-	-	-		C5	0				1
TraesCS1A01G123100	sp|C3N7K2|PSB2_SULIY	Proteasome subunit beta 2		Bradi2g33350	LOC_Os05g09580.1&expressed protein	-	-		C30	0				1
TraesCS6D01G055200	tr|A0A0B0MLE1|A0A0B0MLE1_GOSAR	Protein canopy		Bradi3g01590	AT1G42480.1LOC_Os02g02524.1&canopy homolog 2 precursor, putative, expressed	AT1G42480	TLR4 regulator/MIR-interacting MSAP protein		C32	0				1
TraesCS4A01G245200	tr|M7ZCD6|M7ZCD6_TRIUA	Protein DA1-related 1		Bradi1g14360	AT4G36860.1&LIM domain-containing protein&LOC_Os03g42820.2&LIM domain-containing protein, putative, expressed	-	-		C21	0				1
TraesCS3B01G485100	tr|A0A0Q3GTV5|A0A0Q3GTV5_BRADI	Protein DETOXIFICATION		-	-	-	-		C21	49				1
TraesCS2B01G296000	tr|A0A1D5TDG7|A0A1D5TDG7_WHEAT	Protein DETOXIFICATION		-	-	-	-		C1	0				1
TraesCS3B01G563100	tr|W5CXK8|W5CXK8_WHEAT	Protein DETOXIFICATION		-	-	-	-		C1	0				1
TraesCS2B01G623700	tr|B6SVD4|B6SVD4_MAIZE	Protein kinase		-	-	-	-		C32	0				1
TraesCS3B01G043600	tr|B6SVD4|B6SVD4_MAIZE	Protein kinase		-	-	-	-		C25	0				1
TraesCS7B01G415600	tr|B6SVB5|B6SVB5_MAIZE	Protein kinase		-	-	-	-		C1	0				1
TraesCS7B01G113600	sp|Q8LPL2|PTR32_ARATH	Protein NRT1/ PTR FAMILY 1.1		Bradi1g43970	AT1G68570.1&Major facilitator superfamily protein&LOC_Os06g15370.1&peptide transporter PTR2, putative, expressed	AT1G68570	Major facilitator superfamily protein		C11	0				1
TraesCS7B01G133700	tr|A0A199VDU7|A0A199VDU7_ANACO	Protein O-linked-mannose beta-1,4-N-acetylglucosaminyltransferase 2		-	-	-	-		C21	0				1
TraesCS5D01G004300	tr|Q712J4|Q712J4_AEGTA	Puroindoline-b		-	-	-	-		C5	0				1
TraesCS5D01G474000	tr|M8BI08|M8BI08_AEGTA	Purple acid phosphatase		Bradi4g00580	AT2G16430.2&purple acid phosphatase 10&LOC_Os12g44020.1&Ser/Thr protein phosphatase family protein, putative, expressed	-	-		C7	0				1
TraesCS3D01G011300	tr|A0A0B4SVG3|A0A0B4SVG3_WHEAT	Receptor kinase		-	-	-	-		C1	0				1
TraesCS3D01G522300	AT1G65790.1	receptor kinase 1		-	-	-	-		C1	0				1
TraesCS4B01G092700	AT1G65790.1	receptor kinase 1		-	-	-	-		C11	0				1
TraesCS4B01G092900	AT1G65790.1	receptor kinase 1		Bradi4g21990	AT4G21410.1&cysteine-rich RLK (RECEPTOR-like protein kinase) 29&LOC_Os11g11890.1&protein kinase domain containing protein, expressed	-	-		C11	0				1
TraesCS3D01G011400	tr|D8LAK5|D8LAK5_WHEAT	Receptor kinase, putative, expressed		Bradi2g01120	AT1G67000.1&Protein kinase superfamily protein&LOC_Os01g02300.1&receptor kinase ORK10, putative, expressed	-	-		C9	0				1
TraesCS6A01G417900	tr|B9RXG1|B9RXG1_RICCO	Receptor protein kinase, putative		-	-	AT3G21630	chitin elicitor receptor kinase 1		C1	1391				1
TraesCS2A01G463200	tr|A0A1J3E098|A0A1J3E098_NOCCA	Receptor protein kinase-like protein		Bradi5g22060	LOC_Os04g52880.1&expressed protein	-	-		C19	0				1
TraesCS3D01G013900	tr|Q9XHQ2|Q9XHQ2_HORVU	Receptor-like kinase		-	-	-	-		C32	0				1
TraesCS3D01G014000	tr|Q9LL57|Q9LL57_ORYSA	Receptor-like kinase		-	-	-	-		C21	0				1
TraesCS2A01G184500	sp|P93194|RPK1_IPONI	Receptor-like protein kinase		-	-	-	-		C11	0				1
TraesCS3B01G596200	sp|P93194|RPK1_IPONI	Receptor-like protein kinase		-	-	-	-		C1	0				1
TraesCS5B01G544900	tr|A0A1J3H834|A0A1J3H834_NOCCA	Receptor-like protein kinase		-	-	-	-		C1	0				1
TraesCS7A01G356900	tr|A0A0K9PZN1|A0A0K9PZN1_ZOSMR	Receptor-like protein kinase		Bradi1g37960	AT5G25930.1&Protein kinase family protein with leucine-rich repeat domain&LOC_Os06g36270.3&receptor-like protein kinase 5 precursor, putative, expressed	AT5G25930	kinase family with leucine-rich repeat domain-containing protein		C1	0				1
TraesCS2B01G582300	tr|Q9FXQ7|Q9FXQ7_MAIZE	Response regulator		Bradi5g25860	AT3G48100.1&response regulator 5&LOC_Os04g57720.1&OsRR6 type-A response regulator, expressed	-	-		C1	0				1
TraesCS2B01G554800	sp|Q8IDX6|RBP2A_PLAF7	Reticulocyte-binding protein 2 homolog a		Bradi5g23410	LOC_Os04g54590.1&expressed protein	-	-		C7	0				1
TraesCS4B01G016900	tr|A0A151RQY5|A0A151RQY5_CAJCA	Retrovirus-related Pol polyprotein from transposon TNT 1-94		-	-	-	-		C1	0				1
TraesCS1A01G116600	AT3G26730.7	RING/U-box superfamily protein		Bradi2g34156	AT1G68680.1LOC_Os05g08414.1&expressed protein	AT1G68680	SH3/FCH domain protein		C19	0				1
TraesCS4B01G244100	tr|A0A061DV78|A0A061DV78_THECC	RNA/RNP complex-1-interacting phosphatase, putative		Bradi1g69740	AT3G52070.2LOC_Os03g11780.1&expressed protein	AT3G52070	RNA/RNP complex-1-interacting phosphatase		C30	0				1
TraesCS4D01G243400	tr|A0A061DV78|A0A061DV78_THECC	RNA/RNP complex-1-interacting phosphatase, putative		Bradi1g69740	AT3G52070.2LOC_Os03g11780.1&expressed protein	AT3G52070	RNA/RNP complex-1-interacting phosphatase		C20	0				1
TraesCS2D01G453100	AT2G44670.1	senescence-associated family protein (DUF581)		Bradi5g19660	AT5G47060.1&Protein of unknown function (DUF581)&LOC_Os04g49680.1&DUF581 domain containing protein, expressed	-	-		C1	0				1
TraesCS2D01G453800	AT4G17670.1	senescence-associated family protein (DUF581)		-	-	-	-		C19	0				1
TraesCS2D01G455200	AT4G17670.1	senescence-associated family protein (DUF581)		Bradi5g19600	AT5G47060.1&Protein of unknown function (DUF581)&LOC_Os04g49620.1&DUF581 domain containing protein, expressed	-	-		C19	0				1
TraesCS7A01G182100	AT1G22160.1	senescence-associated family protein (DUF581)		Bradi1g45410	AT1G22160.1&Protein of unknown function (DUF581)&LOC_Os06g11980.1&DUF581 domain containing protein, expressed	AT1G22160	senescence-associated family protein (DUF581)		C19	0				1
TraesCS7D01G183500	AT1G78020.1	senescence-associated family protein, putative (DUF581)		Bradi1g45410	AT1G22160.1&Protein of unknown function (DUF581)&LOC_Os06g11980.1&DUF581 domain containing protein, expressed	AT1G78020	senescence-associated family protein%2C putative (DUF581)		C19	0				1
TraesCS2B01G568600	tr|A0A1D6RPH0|A0A1D6RPH0_WHEAT	Serine/threonine-protein kinase		Bradi5g22930	AT4G21390.1&S-locus lectin protein kinase family protein&LOC_Os04g53994.1&kinase, putative, expressed	-	-		C1	25				1
TraesCS2B01G512400	tr|Q7XQU3|Q7XQU3_ORYSJ	Serine/threonine-protein kinase		-	-	-	-		C7	1				1
TraesCS1B01G022000	tr|A0A1D5SJ19|A0A1D5SJ19_WHEAT	Serine/threonine-protein kinase		-	-	-	-		C7	0				1
TraesCS2A01G536300	tr|A0A1D5UNX1|A0A1D5UNX1_WHEAT	Serine/threonine-protein kinase		Bradi5g22980	AT4G21390.1&S-locus lectin protein kinase family protein&LOC_Os04g53994.1&kinase, putative, expressed	-	-		C1	0				1
TraesCS2A01G580900	tr|W5AQX0|W5AQX0_WHEAT	Serine/threonine-protein kinase		Bradi4g05730	AT4G32300.1&S-domain-2 5&LOC_Os04g23720.1&lectin protein kinase family protein, putative, expressed	-	-		C7	0				1
TraesCS5B01G270800	tr|A0A1D5Z4V6|A0A1D5Z4V6_WHEAT	Serine/threonine-protein kinase		-	-	-	-		C7	0				1
TraesCS6A01G183000	tr|C5H3I7|C5H3I7_ORYSJ	Sesquiterpene synthase		Bradi3g15947	AT1G70080.1&Terpenoid cyclases/Protein prenyltransferases superfamily protein&LOC_Os01g23530.1&terpene synthase, putative, expressed	AT3G29410	Terpenoid cyclases/Protein prenyltransferases superfamily protein		C1	0				1
TraesCS6B01G211600	tr|C5H3I7|C5H3I7_ORYSJ	Sesquiterpene synthase		-	-	-	-		C1	0				1
TraesCS6D01G170200	tr|C5H3I7|C5H3I7_ORYSJ	Sesquiterpene synthase		-	-	-	-		C1	0				1
TraesCS5D01G328400	sp|Q0DF13|SDH8A_ORYSJ	Succinate dehydrogenase subunit 8A, mitochondrial		-	-	-	-		C30	0				1
TraesCS2A01G291800	sp|A4IIM3|SIN1_XENTR	Target of rapamycin complex 2 subunit MAPKAP1		Bradi5g08990	AT2G27830.1LOC_Os04g33310.1&expressed protein	AT2G27830	hypothetical protein		C1	0				1
TraesCS4B01G342900	AT5G20190.1	Tetratricopeptide repeat (TPR)-like superfamily protein		Bradi1g75670	AT4G17940.1&Tetratricopeptide repeat (TPR)-like superfamily protein&LOC_Os03g04710.1&expressed protein	-	-		C7	0				1
TraesCS5B01G016300	tr|Q8S4P7|Q8S4P7_WHEAT	Thaumatin-like protein		Bradi4g03290	AT4G11650.1&osmotin 34&LOC_Os03g45960.1&thaumatin, putative, expressed	AT4G11650	osmotin 34		C5	0				1
TraesCS2B01G505100	tr|A0A061F6X0|A0A061F6X0_THECC	Thioredoxin		Bradi5g22770	AT1G11530.1&C-terminal cysteine residue is changed to a serine 1&LOC_Os04g53740.1&thioredoxin, putative, expressed	AT1G11530	C-terminal cysteine residue is changed to a serine 1		C30	0				1
TraesCS5D01G502900	tr|Q8GT36|Q8GT36_SPIOL	Thylakoid soluble phosphoprotein		Bradi1g03340	LOC_Os03g61090.1&expressed protein	-	-		C20	0				1
TraesCS3B01G421700	tr|M8CI89|M8CI89_AEGTA	Transcription initiation factor TFIID subunit 9		-	-	-	-		C21	0				1
TraesCS3A01G011800	sp|Q9Z5I9|IF2_MYCLE	Translation initiation factor IF-2		-	-	-	-		C32	0				1
TraesCS7B01G381900	AT2G18690.1	transmembrane protein		Bradi5g22950	LOC_Os09g04310.1&expressed protein	-	-		C7	0				1
TraesCS5A01G456300	tr|B7FJV5|B7FJV5_MEDTR	Transmembrane protein, putative		Bradi1g04780	AT5G18130.1LOC_Os03g59180.1&expressed protein	AT5G18130	transmembrane protein		C1	0				1
TraesCS7D01G428000	AT3G02430.1	transmembrane protein, putative (DUF679)		Bradi1g61470	AT3G21550.1&DUF679 domain membrane protein 2&LOC_Os03g25440.1&expressed protein	-	-		C21	0				1
TraesCS2B01G525400	tr|N1QU17|N1QU17_AEGTA	Tropinone reductase-like protein		Bradi4g11380	AT2G29290.2&NAD(P)-binding Rossmann-fold superfamily protein&LOC_Os11g43200.1&tropinone reductase 2, putative, expressed	-	-		C1	950				1
TraesCS3B01G037400	tr|H6WNA3|H6WNA3_9FABA	Trypsin inhibitor		-	-	-	-		C7	0				1
TraesCS5B01G500700	tr|A0A164TMY6|A0A164TMY6_DAUCA	UDP-glycosyltransferase		Bradi2g19780	AT5G05880.1&UDP-Glycosyltransferase superfamily protein&LOC_Os03g60960.1&cytokinin-N-glucosyltransferase 1, putative, expressed	AT3G11340	UDP-Glycosyltransferase superfamily protein		C7	0				1
TraesCS3D01G234100	tr|A0A1D1XX18|A0A1D1XX18_9ARAE	V-type proton ATPase proteolipid subunit		Bradi2g43160	AT4G32530.1&ATPase, F0/V0 complex, subunit C protein&LOC_Os01g42430.1&vacuolar ATP synthase, putative, expressed	AT2G25610	ATPase%2C F0/V0 complex%2C subunit C protein		C1	0				1
TraesCS2A01G532000	AT4G10270.1	Wound-responsive family protein		-	-	-	-		C30	0				1
TraesCS2B01G513800	AT4G10270.1	Wound-responsive family protein		Bradi5g23174	AT4G10270.1&Wound-responsive family protein&LOC_Os04g54240.1&wound induced protein, putative, expressed	-	-		C1	0				1
TraesCS2B01G561400	AT4G10270.1	Wound-responsive family protein		-	-	-	-		C36	0				1
TraesCS2D01G533400	AT4G10270.1	Wound-responsive family protein		-	-	-	-		C23	0				1
TraesCS5D01G404400	tr|A0A191XX49|A0A191XX49_WHEAT	WRKY transcription factor		Bradi1g08106	AT1G69310.2&WRKY DNA-binding protein 57&LOC_Os03g55080.1&WRKY3, expressed	-	-		C25	0				1
TraesCS5A01G079500	tr|A0A061GG53|A0A061GG53_THECC	XH/XS domain-containing protein		-	-	-	-		C11	0				1
TraesCS5D01G038400	tr|W5G2J0|W5G2J0_WHEAT	Xyloglucan endotransglucosylase/hydrolase		-	-	-	-		C7	0				1
TraesCS3B01G125600	tr|R4QQJ8|R4QQJ8_CUCME	Zinc finger CCCH domain-containing protein		Bradi2g05750	AT4G29190.1&Zinc finger C-x8-C-x5-C-x3-H type family protein&LOC_Os01g09620.2&zinc finger/CCCH transcription factor, putative, expressed	AT4G29190	Zinc finger C-x8-C-x5-C-x3-H type family protein		C1	0				1
TraesCS1D01G198400	tr|Q336N9|Q336N9_ORYSJ	(RAP Annotation release2) NERD domain containing protein		Bradi3g34290	AT1G65020.1LOC_Os10g42630.1&expressed protein	AT1G65020	plasma protein		C13	0	1		1
TraesCS5D01G360500	tr|A0A0B2RJF9|A0A0B2RJF9_GLYSO	11S globulin seed storage protein 2		Bradi3g18430	AT1G07750.1&RmlC-like cupins superfamily protein&LOC_Os09g37976.1&cupin domain containing protein, expressed	-	-		C13	0	1		1
TraesCS2B01G347400	tr|A0A0B0N5A7|A0A0B0N5A7_GOSAR	1-deoxy-D-xylulose-5-phosphate synthase		Bradi5g12770	LOC_Os04g39170.2&expressed protein	-	-		C1	720	1		1
TraesCS2A01G334200	tr|A0A0B0N5A7|A0A0B0N5A7_GOSAR	1-deoxy-D-xylulose-5-phosphate synthase		Bradi5g12770	LOC_Os04g39170.2&expressed protein	-	-		C1	465	1		1
TraesCS4B01G279100	sp|B9DP25|DAPH_STACT	2,3,4,5-tetrahydropyridine-2,6-dicarboxylate N-acetyltransferase		Bradi1g74161	LOC_Os03g06790.1&hypothetical protein	-	-		C1	5302	1		1
TraesCS1D01G085900	tr|A0A1J3JST7|A0A1J3JST7_NOCCA	2,3-bisphosphoglycerate-dependent phosphoglycerate mutase		Bradi2g36640	AT3G05170.1&Phosphoglycerate mutase family protein&LOC_Os05g04960.1&phosphoglycerate mutase, putative, expressed	AT3G05170	Phosphoglycerate mutase family protein		C1	1712	1		1
TraesCS1B01G271300	sp|Q604M5|KDSA_METCA	2-dehydro-3-deoxyphosphooctonate aldolase		Bradi2g25227	LOC_Os05g34500.1&expressed protein	-	-		C1	2	1		1
TraesCS5B01G136400	AT5G23020.1	2-isopropylmalate synthase 2		Bradi4g43510	AT2G26800.1&Aldolase superfamily protein&LOC_Os11g04210.1&hydroxymethylglutaryl-CoA lyase, putative, expressed	AT2G26800	Aldolase superfamily protein		C1	0	1		1
TraesCS4B01G003300	tr|F4INZ9|F4INZ9_ARATH	2-oxoglutarate (2OG) and Fe(II)-dependent oxygenase superfamily protein		Bradi4g38780	AT2G36690.1&2-oxoglutarate (2OG) and Fe(II)-dependent oxygenase superfamily protein&LOC_Os08g44590.1&gibberellin 20 oxidase 2, putative, expressed	-	-		C1	4	1		1
TraesCS4B01G195000	tr|A0A061FM72|A0A061FM72_THECC	2-oxoglutarate (2OG) and Fe(II)-dependent oxygenase superfamily protein		Bradi1g65590	AT3G11180.1&2-oxoglutarate (2OG) and Fe(II)-dependent oxygenase superfamily protein&LOC_Os03g18030.1&leucoanthocyanidin dioxygenase, putative, expressed	-	-		C1	1	1		1
TraesCS1A01G221200	tr|Q9SB33|Q9SB33_ARATH	2-oxoglutarate (2OG) and Fe(II)-dependent oxygenase superfamily protein		Bradi3g33230	AT1G17020.1&senescence-related gene 1&LOC_Os10g41020.1&flavonol synthase/flavanone 3-hydroxylase, putative, expressed	-	-		C1	0	1		1
TraesCS2B01G038500	AT1G06650.2	2-oxoglutarate (2OG) and Fe(II)-dependent oxygenase superfamily protein		-	-	-	-		C1	0	1		1
TraesCS3D01G345600	AT5G05600.1	2-oxoglutarate (2OG) and Fe(II)-dependent oxygenase superfamily protein		Bradi2g54090	AT3G11180.1&2-oxoglutarate (2OG) and Fe(II)-dependent oxygenase superfamily protein&LOC_Os01g61610.2&flavonol synthase/flavanone 3-hydroxylase, putative, expressed	AT5G05600	2-oxoglutarate (2OG) and Fe(II)-dependent oxygenase superfamily protein		C1	0	1		1
TraesCS4D01G002800	tr|F4INZ9|F4INZ9_ARATH	2-oxoglutarate (2OG) and Fe(II)-dependent oxygenase superfamily protein		Bradi4g38780	AT2G36690.1&2-oxoglutarate (2OG) and Fe(II)-dependent oxygenase superfamily protein&LOC_Os08g44590.1&gibberellin 20 oxidase 2, putative, expressed	-	-		C6	0	1		1
TraesCS3B01G377100	tr|A0A061EJ91|A0A061EJ91_THECC	2-oxoglutarate (2OG) and Fe(II)-dependent oxygenase superfamily protein, putative		Bradi2g53600	AT2G38500.1&2-oxoglutarate (2OG) and Fe(II)-dependent oxygenase superfamily protein&LOC_Os01g60800.1&expressed protein	AT2G38500	2-oxoglutarate (2OG) and Fe(II)-dependent oxygenase superfamily protein		C1	445	1		1
TraesCS6D01G258300	tr|A0A1D6HI36|A0A1D6HI36_MAIZE	3-hydroxy-3-methylglutaryl coenzyme A reductase		Bradi3g53227	AT1G76490.1&hydroxy methylglutaryl CoA reductase 1&LOC_Os08g40180.1&3-hydroxy-3-methylglutaryl-coenzyme A reductase, putative, expressed	-	-		C1	256	1		1
TraesCS6A01G277800	tr|A0A1D6HI36|A0A1D6HI36_MAIZE	3-hydroxy-3-methylglutaryl coenzyme A reductase		Bradi3g53227	AT1G76490.1&hydroxy methylglutaryl CoA reductase 1&LOC_Os08g40180.1&3-hydroxy-3-methylglutaryl-coenzyme A reductase, putative, expressed	-	-		C1	34	1		1
TraesCS6B01G207000	tr|M8BHK9|M8BHK9_AEGTA	3-ketoacyl-CoA synthase		Bradi3g07730	AT2G26640.1&3-ketoacyl-CoA synthase 11&LOC_Os06g39750.2&3-ketoacyl-CoA synthase, putative, expressed	AT2G26640	3-ketoacyl-CoA synthase 11		C1	1	1		1
TraesCS3D01G434200	tr|M8CMC7|M8CMC7_AEGTA	3'-N-debenzoyl-2'-deoxytaxol N-benzoyltransferase		-	-	-	-		C1	5974	1		1
TraesCS7A01G318300	tr|M8CMC7|M8CMC7_AEGTA	3'-N-debenzoyl-2'-deoxytaxol N-benzoyltransferase		-	-	-	-		C1	981	1		1
TraesCS5A01G269900	sp|Q63Q01|RL10_BURPS	50S ribosomal protein L10		-	-	-	-		C1	5444	1		1
TraesCS5A01G093100	tr|A0A1D1XLD3|A0A1D1XLD3_9ARAE	5'-adenylylsulfate reductase-like 5		Bradi4g05510	AT3G03860.1&APR-like 5&LOC_Os12g35640.1&OsAPRL6 adenosine 5\'-phosphosulfate reductase-like OsAPRL6, expressed	-	-		C1	0	1		1
TraesCS5B01G099200	tr|A0A1D1XLD3|A0A1D1XLD3_9ARAE	5'-adenylylsulfate reductase-like 5		Bradi4g05510	AT3G03860.1&APR-like 5&LOC_Os12g35640.1&OsAPRL6 adenosine 5\'-phosphosulfate reductase-like OsAPRL6, expressed	-	-		C1	0	1		1
TraesCS2B01G551700	sp|A4XHM5|RISB_CALS8	6,7-dimethyl-8-ribityllumazine synthase		-	-	-	-		C1	0	1		1
TraesCS3A01G247400	tr|Q5QLQ3|Q5QLQ3_ORYSJ	60S ribosomal protein L18A-like		Bradi2g46030	AT1G17080.1&Ribosomal protein L18ae family&LOC_Os01g47680.1&60S ribosomal protein L18a-1, putative, expressed	AT1G17080	Ribosomal protein L18ae family		C13	0	1		1
TraesCS7A01G012000	tr|A0A1D6BX53|A0A1D6BX53_WHEAT	6-phosphogluconate dehydrogenase, decarboxylating		-	-	-	-		C1	0	1		1
TraesCS7A01G057800	tr|F1DT01|F1DT01_ELAGV	ABA-responsive binding factor		-	-	-	-		C13	0	1		1
TraesCS7D01G052400	tr|F1DT01|F1DT01_ELAGV	ABA-responsive binding factor		-	-	-	-		C1	0	1		1
TraesCS7D01G052500	tr|F1DT01|F1DT01_ELAGV	ABA-responsive binding factor		Bradi1g49560	AT4G25480.1&dehydration response element B1A&LOC_Os06g03670.1&dehydration-responsive element-binding protein, putative, expressed	-	-		C6	0	1		1
TraesCS7D01G052600	tr|F1DT01|F1DT01_ELAGV	ABA-responsive binding factor		Bradi1g49570	AT4G25480.1&dehydration response element B1A&LOC_Os06g03670.1&dehydration-responsive element-binding protein, putative, expressed	-	-		C13	0	1		1
TraesCS3B01G401600	tr|G7ILW5|G7ILW5_MEDTR	ABC transporter B family-like protein		Bradi2g20177	AT1G02520.1&P-glycoprotein 11&LOC_Os01g35030.1&MDR-like ABC transporter, putative, expressed	-	-		C1	0	1		1
TraesCS5A01G249900	tr|A0A0K9NWI5|A0A0K9NWI5_ZOSMR	ABC transporter G family member		Bradi4g32850	AT1G17840.1&white-brown complex homolog protein 11&LOC_Os09g29660.1&white-brown complex homolog protein 11, putative, expressed	-	-		C1	739	1		1
TraesCS3A01G509700	tr|D2JX49|D2JX49_MUSBA	Abscisic stress ripening		Bradi2g61600	LOC_Os01g72900.1&abscisic stress-ripening, putative, expressed	-	-		C1	213	1		1
TraesCS3D01G517600	tr|D2JX42|D2JX42_MUSPR	Abscisic stress ripening		-	-	-	-		C1	139	1		1
TraesCS3D01G517500	tr|D2JX42|D2JX42_MUSPR	Abscisic stress ripening		Bradi2g61600	LOC_Os01g72900.1&abscisic stress-ripening, putative, expressed	-	-		C1	91	1		1
TraesCS3B01G578800	tr|D2JX38|D2JX38_MUSPR	Abscisic stress ripening		Bradi2g61600	LOC_Os01g72900.1&abscisic stress-ripening, putative, expressed	-	-		C1	0	1		1
TraesCS4B01G045400	tr|A0A097PRG3|A0A097PRG3_GINBI	Accelerated cell death 11		Bradi1g11280	AT4G39670.1&Glycolipid transfer protein (GLTP) family protein&LOC_Os03g50280.1&GLTP domain containing protein, putative, expressed	AT4G39670	Glycolipid transfer protein (GLTP) family protein		C1	1051	1		1
TraesCS3B01G486100	tr|E1ZSU0|E1ZSU0_CHLVA	Acetolactate synthase		Bradi2g06680	AT5G17380.1&Thiamine pyrophosphate dependent pyruvate decarboxylase family protein&LOC_Os01g32080.1&thiamine pyrophosphate enzyme, C-terminal TPP binding domain containing protein, expressed	AT5G17380	Thiamine pyrophosphate dependent pyruvate decarboxylase family protein		C1	0	1		1
TraesCS4A01G295400	tr|Q75GB6|Q75GB6_ORYSJ	Acetyltransferase, GNAT family protein, expressed		-	-	-	-		C1	3584	1		1
TraesCS7D01G077100	tr|A0A1E5URB7|A0A1E5URB7_9POAL	Acid phosphatase 1		Bradi1g51330	AT4G25150.1&HAD superfamily, subfamily IIIB acid phosphatase &LOC_Os06g04790.1&HAD superfamily phosphatase, putative, expressed	AT4G25150	HAD superfamily%2C subfamily IIIB acid phosphatase		C13	0	1		1
TraesCS2A01G345400	tr|B6SIP5|B6SIP5_MAIZE	Acid phosphatase/vanadium-dependent haloperoxidase related		Bradi5g13930	AT1G67600.1&Acid phosphatase/vanadium-dependent haloperoxidase-related protein&LOC_Os04g40980.1&Divergent PAP2 family domain containing protein, expressed	-	-		C1	0	1		1
TraesCS7A01G349600	tr|Q93ZZ7|Q93ZZ7_ARATH	Acid phosphatase/vanadium-dependent haloperoxidase-related protein		Bradi1g38720	AT3G12685.1&Acid phosphatase/vanadium-dependent haloperoxidase-related protein&LOC_Os06g33930.1&Divergent PAP2 family domain containing protein, expressed	AT3G12685	Acid phosphatase/vanadium-dependent haloperoxidase-related protein		C1	719	1		1
TraesCS7B01G233200	tr|Q93ZZ7|Q93ZZ7_ARATH	Acid phosphatase/vanadium-dependent haloperoxidase-related protein		Bradi1g38720	AT3G12685.1&Acid phosphatase/vanadium-dependent haloperoxidase-related protein&LOC_Os06g33930.1&Divergent PAP2 family domain containing protein, expressed	AT3G12685	Acid phosphatase/vanadium-dependent haloperoxidase-related protein		C1	125	1		1
TraesCS7D01G329100	tr|Q93ZZ7|Q93ZZ7_ARATH	Acid phosphatase/vanadium-dependent haloperoxidase-related protein		Bradi1g38720	AT3G12685.1&Acid phosphatase/vanadium-dependent haloperoxidase-related protein&LOC_Os06g33930.1&Divergent PAP2 family domain containing protein, expressed	AT3G12685	Acid phosphatase/vanadium-dependent haloperoxidase-related protein		C6	0	1		1
TraesCS3B01G406000	tr|A0A199W6V0|A0A199W6V0_ANACO	Acidic endochitinase		-	-	-	-		C1	4222	1		1
TraesCS3D01G366500	tr|A0A199W6V0|A0A199W6V0_ANACO	Acidic endochitinase		-	-	-	-		C1	521	1		1
TraesCS2D01G450600	tr|A0A0B2QC50|A0A0B2QC50_GLYSO	Acidic endochitinase		-	-	-	-		C1	0	1		1
TraesCS4B01G104200	sp|Q42560|ACO1_ARATH	Aconitate hydratase 1		Bradi4g22785	AT4G33467.1LOC_Os12g08700.1&expressed protein	-	-		C1	0	1		1
TraesCS5B01G491800	tr|Q43655|Q43655_WHEAT	Actin depolymerizing factor		Bradi1g03760	AT5G59880.1&actin depolymerizing factor 3&LOC_Os03g60580.1&actin-depolymerizing factor, putative, expressed	-	-		C1	0	1		1
TraesCS2A01G303600	tr|A0A0K9PRI9|A0A0K9PRI9_ZOSMR	Acyl-CoA N-acyltransferases (NAT) superfamily protein		-	-	AT1G21770	Acyl-CoA N-acyltransferases (NAT) superfamily protein		C1	16	1		1
TraesCS1B01G187900	AT4G28260.2	acyl-UDP-N-acetylglucosamine O-acyltransferase		Bradi3g30070	AT4G28260.2LOC_Os10g35710.1&expressed protein	AT4G28260	acyl-UDP-N-acetylglucosamine O-acyltransferase		C6	0	1		1
TraesCS4B01G076400	tr|A0A072UBM7|A0A072UBM7_MEDTR	Adenine/guanine permease		Bradi4g19930	AT5G50300.1&Xanthine/uracil permease family protein&LOC_Os11g24060.1&permease domain containing protein, putative, expressed	AT5G50300	Xanthine/uracil permease family protein		C1	24	1		1
TraesCS2B01G515300	AT1G74910.3	ADP-glucose pyrophosphorylase family protein		Bradi5g25376	-	-	-		C1	5	1		1
TraesCS6D01G246900	tr|M7ZJ03|M7ZJ03_TRIUA	ADP-ribosylation factor		-	-	AT5G17060	ADP-ribosylation factor B1B		C1	920	1		1
TraesCS1D01G089600	tr|M7Y5M2|M7Y5M2_TRIUA	Agmatine coumaroyltransferase-1		-	-	-	-		C1	353	1		1
TraesCS2B01G606400	tr|A0A1E5W6R4|A0A1E5W6R4_9POAL	Agmatine coumaroyltransferase-2		-	-	-	-		C1	4242	1		1
TraesCS5A01G304000	tr|A0A199VI54|A0A199VI54_ANACO	Agmatine coumaroyltransferase-2		-	-	-	-		C1	3451	1		1
TraesCS4A01G003100	tr|M8AN56|M8AN56_TRIUA	Agmatine coumaroyltransferase-2		Bradi1g72200	AT5G48930.1&hydroxycinnamoyl-CoA shikimate/quinate hydroxycinnamoyl transferase&LOC_Os03g08720.1&transferase family protein, putative, expressed	-	-		C1	2	1		1
TraesCS7A01G196400	sp|Q8NW54|DHA2_STAAW	Alanine dehydrogenase 2		Bradi1g44640	AT1G05060.1LOC_Os06g13220.1&expressed protein	AT1G05060	coiled-coil protein		C6	0	1		1
TraesCS4A01G406100	tr|B9R8J1|B9R8J1_RICCO	Alcohol dehydrogenase, putative		Bradi1g71890	AT5G42250.1&Zinc-binding alcohol dehydrogenase family protein&LOC_Os07g42924.1&dehydrogenase, putative, expressed	AT5G42250	Zinc-binding alcohol dehydrogenase family protein		C1	2438	1		1
TraesCS6D01G353400	tr|B9T7Z8|B9T7Z8_RICCO	Alcohol dehydrogenase, putative		-	-	-	-		C1	303	1		1
TraesCS4B01G305600	tr|B9R8J1|B9R8J1_RICCO	Alcohol dehydrogenase, putative		Bradi1g71890	AT5G42250.1&Zinc-binding alcohol dehydrogenase family protein&LOC_Os07g42924.1&dehydrogenase, putative, expressed	AT5G42250	Zinc-binding alcohol dehydrogenase family protein		C1	56	1		1
TraesCS4D01G303800	tr|B9R8J1|B9R8J1_RICCO	Alcohol dehydrogenase, putative		Bradi1g71890	AT5G42250.1&Zinc-binding alcohol dehydrogenase family protein&LOC_Os07g42924.1&dehydrogenase, putative, expressed	AT5G42250	Zinc-binding alcohol dehydrogenase family protein		C1	29	1		1
TraesCS6B01G406300	tr|B9T7Z8|B9T7Z8_RICCO	Alcohol dehydrogenase, putative		-	-	-	-		C1	14	1		1
TraesCS6D01G353300	tr|B9T7Z8|B9T7Z8_RICCO	Alcohol dehydrogenase, putative		-	-	-	-		C23	0	1		1
TraesCS1D01G310100	tr|Q70SZ7|Q70SZ7_CROSA	Aldehyde dehydrogenase		Bradi2g42380	AT3G24503.1&aldehyde dehydrogenase 2C4&LOC_Os01g40870.1&aldehyde dehydrogenase, putative, expressed	-	-		C6	0	1		1
TraesCS3A01G212300	tr|Q70SZ7|Q70SZ7_CROSA	Aldehyde dehydrogenase		Bradi2g42380	AT3G24503.1&aldehyde dehydrogenase 2C4&LOC_Os01g40870.1&aldehyde dehydrogenase, putative, expressed	-	-		C23	0	1		1
TraesCS5D01G336900	tr|G7L1W1|G7L1W1_MEDTR	Aldo/keto reductase family oxidoreductase		Bradi3g48190	AT1G60730.1&NAD(P)-linked oxidoreductase superfamily protein&LOC_Os04g26910.1&oxidoreductase, aldo/keto reductase family protein, putative, expressed	-	-		C1	579	1		1
TraesCS6D01G127900	tr|G7L1W1|G7L1W1_MEDTR	Aldo/keto reductase family oxidoreductase		-	-	-	-		C1	463	1		1
TraesCS5B01G523200	tr|B9IAA3|B9IAA3_POPTR	Aldo/keto reductase family protein		-	-	-	-		C1	133	1		1
TraesCS5D01G522300	tr|B9IAA3|B9IAA3_POPTR	Aldo/keto reductase family protein		-	-	-	-		C1	10	1		1
TraesCS1D01G150400	tr|A0A1E5VD52|A0A1E5VD52_9POAL	ALG-2 interacting protein X		-	-	AT1G15130	Endosomal targeting BRO1-like domain-containing protein		C1	0	1		1
TraesCS4D01G181200	tr|A0A0D5CUF6|A0A0D5CUF6_9ROSI	Alkaline/neutral invertase		Bradi1g64150	AT1G56560.1&Plant neutral invertase family protein&LOC_Os03g20020.1&plant neutral invertase domain containing protein, expressed	AT1G56560	Plant neutral invertase family protein		C6	0	1		1
TraesCS1B01G234900	tr|A0A061FLN1|A0A061FLN1_THECC	Alpha/beta hydrolase related protein		Bradi3g32047	AT2G40095.1&Alpha/beta hydrolase related protein&LOC_Os10g39090.1&hydrolase, alpha/beta fold family protein, putative, expressed	-	-		C1	15	1		1
TraesCS3B01G150400	tr|A0A061GZL6|A0A061GZL6_THECC	Alpha/beta-Hydrolases superfamily protein		-	-	-	-		C1	6131	1		1
TraesCS3D01G132000	tr|A0A061GZL6|A0A061GZL6_THECC	Alpha/beta-Hydrolases superfamily protein		-	-	-	-		C1	14	1		1
TraesCS3B01G424900	AT3G27320.2	alpha/beta-Hydrolases superfamily protein		Bradi2g57920	AT3G27320.2&alpha/beta-Hydrolases superfamily protein&LOC_Os01g67600.1&CXE carboxylesterase, putative, expressed	AT5G14310	carboxyesterase 16		C1	0	1		1
TraesCS4A01G263200	tr|Q94AM5|Q94AM5_ARATH	Alpha/beta-Hydrolases superfamily protein		Bradi1g10540	AT1G73480.1&alpha/beta-Hydrolases superfamily protein&LOC_Os03g51010.1&hydrolase, alpha/beta fold family domain containing protein, expressed	-	-		C1	0	1		1
TraesCS4B01G218900	tr|A0A061EB00|A0A061EB00_THECC	Alpha/beta-Hydrolases superfamily protein		Bradi1g67600	AT5G16080.1&carboxyesterase 17&LOC_Os03g15270.1&gibberellin receptor GID1L2, putative, expressed	AT5G16080	carboxyesterase 17		C1	0	1		1
TraesCS5D01G068400	tr|A0A061E0T1|A0A061E0T1_THECC	Alpha/beta-Hydrolases superfamily protein, putative		Bradi3g46460	AT1G47480.1&alpha/beta-Hydrolases superfamily protein&LOC_Os02g35940.1&gibberellin receptor GID1L2, putative, expressed	-	-		C1	624	1		1
TraesCS5A01G242500	tr|A0A061E0T1|A0A061E0T1_THECC	Alpha/beta-Hydrolases superfamily protein, putative		Bradi4g32320	AT1G47480.1&alpha/beta-Hydrolases superfamily protein&LOC_Os09g28720.1&alpha/beta hydrolase fold, putative, expressed	-	-		C1	54	1		1
TraesCS2B01G526100	tr|A0A061E0T1|A0A061E0T1_THECC	Alpha/beta-Hydrolases superfamily protein, putative		-	-	AT1G47480	alpha/beta-Hydrolases superfamily protein		C1	12	1		1
TraesCS3B01G141200	tr|A0A061E0T1|A0A061E0T1_THECC	Alpha/beta-Hydrolases superfamily protein, putative		-	-	-	-		C1	12	1		1
TraesCS5B01G241000	tr|A0A061E0T1|A0A061E0T1_THECC	Alpha/beta-Hydrolases superfamily protein, putative		Bradi4g32350	AT3G48700.1&carboxyesterase 13&LOC_Os09g28750.1&gibberellin receptor GID1L2, putative, expressed	AT1G19190	alpha/beta-Hydrolases superfamily protein		C1	0	1		1
TraesCS2D01G467300	tr|Q1EPI3|Q1EPI3_MUSAC	Amine oxidase family protein		Bradi5g22220	AT2G43020.1&polyamine oxidase 2&LOC_Os04g53190.2&CPuORF12 - conserved peptide uORF-containing transcript, expressed	AT2G43020	polyamine oxidase 2		C6	0	1		1
TraesCS3B01G532300	tr|A0A0K9PK54|A0A0K9PK54_ZOSMR	Amino acid permease		Bradi2g60590	AT2G01170.1&bidirectional amino acid transporter 1&LOC_Os01g71740.1&amino acid permease family protein, putative, expressed	-	-		C1	898	1		1
TraesCS2B01G351100	tr|A0A0K9PJ90|A0A0K9PJ90_ZOSMR	Amino acid permease		Bradi5g13047	AT5G09220.1&amino acid permease 2&LOC_Os04g39489.1&amino acid transporter, putative, expressed	-	-		C13	0	1		1
TraesCS5A01G115100	tr|I4IY17|I4IY17_HORVU	Amino acid permease		Bradi4g41040	AT5G63850.1&amino acid permease 4&LOC_Os12g08130.1&amino acid transporter, putative, expressed	-	-		C1	0	1		1
TraesCS1B01G459800	tr|B9GXG4|B9GXG4_POPTR	Amino acid transporter family protein		-	-	-	-		C1	123	1		1
TraesCS1A01G425400	tr|B9GXG4|B9GXG4_POPTR	Amino acid transporter family protein		-	-	-	-		C1	0	1		1
TraesCS3D01G363200	tr|B9SN74|B9SN74_RICCO	Amino acid transporter, putative		Bradi2g55430	AT1G08230.2&Transmembrane amino acid transporter family protein&LOC_Os01g63854.1&transmembrane amino acid transporter protein, putative, expressed	AT1G08230	Transmembrane amino acid transporter family protein		C1	270	1		1
TraesCS2D01G324400	tr|B9S8W8|B9S8W8_RICCO	Amino acid transporter, putative		Bradi5g12390	AT5G15240.1&Transmembrane amino acid transporter family protein&LOC_Os04g38680.1&transmembrane amino acid transporter protein, putative, expressed	-	-		C1	4	1		1
TraesCS5A01G472600	tr|B9SDP5|B9SDP5_RICCO	Amino acid transporter, putative		-	-	-	-		C1	0	1		1
TraesCS3A01G346700	tr|Q5QMA9|Q5QMA9_ORYSJ	Amino acid transporter-like protein		Bradi2g53730	AT3G30390.2&Transmembrane amino acid transporter family protein&LOC_Os01g61044.1&transmembrane amino acid transporter protein, putative, expressed	-	-		C1	0	1		1
TraesCS1D01G073000	tr|U5FHW7|U5FHW7_POPTR	Aminotransferase-related family protein		Bradi4g16430	AT2G20610.1&Tyrosine transaminase family protein&LOC_Os11g35040.1&aminotransferase, classes I and II, domain containing protein, expressed	-	-		C1	931	1		1
TraesCS3D01G344800	tr|A0A1D5WJZ6|A0A1D5WJZ6_WHEAT	Ammonium transporter		-	-	-	-		C1	5539	1		1
TraesCS4B01G304600	AT3G03790.3	ankyrin repeat family protein / regulator of chromosome condensation (RCC1) family protein		-	-	-	-		C1	171	1		1
TraesCS4B01G305000	AT3G03790.3	ankyrin repeat family protein / regulator of chromosome condensation (RCC1) family protein		Bradi1g71960	-	-	-		C1	9	1		1
TraesCS5A01G338100	tr|Q2R9P7|Q2R9P7_ORYSJ	Ankyrin repeat family protein, putative, expressed		-	-	-	-		C1	96	1		1
TraesCS3B01G046200	tr|Q6ERI3|Q6ERI3_ORYSJ	Ankyrin repeat family protein-like		Bradi4g23127	AT4G03500.1&Ankyrin repeat family protein&LOC_Os11g24780.1&expressed protein	-	-		C1	6270	1		1
TraesCS7D01G492800	tr|M7ZN52|M7ZN52_TRIUA	Anthocyanidin reductase		-	-	-	-		C1	2250	1		1
TraesCS2D01G500300	tr|M8B170|M8B170_TRIUA	Anthocyanidin reductase		-	-	-	-		C1	640	1		1
TraesCS4D01G055600	tr|M8CRM6|M8CRM6_AEGTA	Anthocyanin 5-aromatic acyltransferase		Bradi3g22950	AT3G29670.1&HXXXD-type acyl-transferase family protein&LOC_Os02g28170.1&transferase family protein, putative, expressed	-	-		C1	3	1		1
TraesCS4A01G259400	tr|M8CRM6|M8CRM6_AEGTA	Anthocyanin 5-aromatic acyltransferase		-	-	-	-		C1	0	1		1
TraesCS2D01G257300	AT5G42700.1	AP2/B3-like transcriptional factor family protein		-	-	-	-		C1	1621	1		1
TraesCS1A01G005400	tr|U5U5S3|U5U5S3_9BRAS	APOLLO		-	-	-	-		C1	0	1		1
TraesCS5B01G342100	tr|E5GC22|E5GC22_CUCME	Aquaporin		Bradi2g32890	AT4G18910.1&NOD26-like intrinsic protein 1;2&LOC_Os05g11560.1&aquaporin protein, putative, expressed	-	-		C1	4783	1		1
TraesCS7B01G078400	AT2G26530.2	AR781, pheromone receptor-like protein (DUF1645)		Bradi1g45910	AT2G26530.2&Protein of unknown function (DUF1645)&LOC_Os06g11150.1&DUF1645 domain containing protein, putative, expressed	-	-		C1	2539	1		1
TraesCS3D01G474500	tr|A0A1D1Z3Z0|A0A1D1Z3Z0_9ARAE	Arabinogalactan peptide 3		-	-	-	-		C13	0	1		1
TraesCS4A01G405000	AT5G64310.1	arabinogalactan protein 1		Bradi1g71960	-	-	-		C1	5100	1		1
TraesCS4D01G303300	AT1G35230.1	arabinogalactan protein 5		-	-	-	-		C1	12	1		1
TraesCS2B01G438600	AT1G31280.1	Argonaute family protein		-	-	-	-		C1	8	1		1
TraesCS2A01G419800	AT1G31280.1	Argonaute family protein		-	-	-	-		C1	0	1		1
TraesCS6A01G331900	tr|A0A061ET59|A0A061ET59_THECC	ARM repeat superfamily protein		Bradi1g61790	AT5G18980.1&ARM repeat superfamily protein&LOC_Os03g24730.1&expressed protein	AT5G18980	ARM repeat superfamily protein		C1	1448	1		1
TraesCS2B01G073700	AT5G06120.9	ARM repeat superfamily protein		-	-	-	-		C1	1270	1		1
TraesCS2A01G136200	tr|A0A061ET59|A0A061ET59_THECC	ARM repeat superfamily protein		-	-	-	-		C1	2	1		1
TraesCS6B01G362700	tr|A0A061ET59|A0A061ET59_THECC	ARM repeat superfamily protein		Bradi1g61790	AT5G18980.1&ARM repeat superfamily protein&LOC_Os03g24730.1&expressed protein	AT5G18980	ARM repeat superfamily protein		C1	2	1		1
TraesCS2D01G223600	tr|R7VZW2|R7VZW2_AEGTA	Aspartic proteinase nepenthesin-1		Bradi1g25770	AT2G03200.1&Eukaryotic aspartyl protease family protein&LOC_Os07g34940.1&aspartic proteinase nepenthesin-1 precursor, putative, expressed	-	-		C1	5745	1		1
TraesCSU01G120800	tr|Q8GX25|Q8GX25_ARATH	At1g76250		-	-	-	-		C1	948	1		1
TraesCS6B01G077800	tr|Q8GX25|Q8GX25_ARATH	At1g76250		Bradi3g01830	AT1G76250.1LOC_Os02g02730.1&expressed protein	AT1G76250	transmembrane protein		C1	637	1		1
TraesCS3B01G336600	tr|A0A1I9LTQ9|A0A1I9LTQ9_ARATH	ATP binding microtubule motor family protein		-	-	-	-		C1	1040	1		1
TraesCS5D01G101000	tr|A0A1D1Y2F8|A0A1D1Y2F8_9ARAE	ATP synthase subunit b		Bradi4g04800	AT1G56420.1LOC_Os12g37390.1&expressed protein	AT1G56420	antigenic heat-stable protein		C1	0	1		1
TraesCS3B01G280000	sp|P35110|ATPB_CHLLI	ATP synthase subunit beta		Bradi2g47980	AT4G38510.5&ATPase, V1 complex, subunit B protein&LOC_Os01g51380.2&ATP synthase, putative, expressed	AT4G38510	ATPase%2C V1 complex%2C subunit B protein		C6	0	1		1
TraesCS2D01G178000	sp|A8YUS4|CLPX_LACH4	ATP-dependent Clp protease ATP-binding subunit ClpX		Bradi1g21590	AT1G72510.2&Protein of unknown function (DUF1677)&LOC_Os07g42220.1&expressed protein	AT1G72510	DUF1677 family protein (DUF1677)		C1	380	1		1
TraesCS4B01G118800	sp|Q2MHH1|KU80_ASPSO	ATP-dependent DNA helicase II subunit 2		-	-	-	-		C1	1071	1		1
TraesCS1B01G254900	tr|A0A0K9PGQ5|A0A0K9PGQ5_ZOSMR	ATP-dependent RNA helicase		Bradi2g26670	AT1G32490.1&RNA helicase family protein&LOC_Os05g32370.1&ATP-dependent RNA helicase, putative, expressed	-	-		C1	3209	1		1
TraesCS3A01G300000	sp|Q0UHM7|DBP7_PHANO	ATP-dependent RNA helicase DBP7		-	-	-	-		C1	0	1		1
TraesCS4D01G184200	tr|A0A061RMK0|A0A061RMK0_9CHLO	ATP-dependent RNA helicase DDX42		Bradi1g64410	AT2G47330.1&P-loop containing nucleoside triphosphate hydrolases superfamily protein&LOC_Os03g19530.1&DEAD-box ATP-dependent RNA helicase, putative, expressed	AT2G47330	P-loop containing nucleoside triphosphate hydrolases superfamily protein		C6	0	1		1
TraesCS6A01G353600	tr|M8B040|M8B040_TRIUA	Autophagy-related protein 18		Bradi3g53850	AT4G30510.1&homolog of yeast autophagy 18 (ATG18) B&LOC_Os02g54910.1&atATG18b, putative, expressed	AT4G30510	yeast autophagy 18 B-like protein		C6	0	1		1
TraesCS6D01G335900	tr|M8B040|M8B040_TRIUA	Autophagy-related protein 18		Bradi3g53850	AT4G30510.1&homolog of yeast autophagy 18 (ATG18) B&LOC_Os02g54910.1&atATG18b, putative, expressed	AT4G30510	yeast autophagy 18 B-like protein		C6	0	1		1
TraesCS7D01G384200	tr|A0A1J3CLN2|A0A1J3CLN2_NOCCA	Autophagy-related protein 18h		-	-	-	-		C1	1562	1		1
TraesCS3B01G361500	tr|A0A077S438|A0A077S438_WHEAT	Auxin efflux carrier component		Bradi2g52640	AT5G57090.1&Auxin efflux carrier family protein&LOC_Os01g58860.1&auxin efflux carrier component, putative, expressed	-	-		C1	112	1		1
TraesCS2A01G283000	tr|A0A067JLY7|A0A067JLY7_JATCU	Auxin response factor		Bradi5g07910	AT1G27990.1LOC_Os04g31710.1&expressed protein	AT1G27990	transmembrane protein		C23	0	1		1
TraesCS2D01G281700	tr|A0A067JLY7|A0A067JLY7_JATCU	Auxin response factor		Bradi5g07910	AT1G27990.1LOC_Os04g31710.1&expressed protein	AT1G27990	transmembrane protein		C23	0	1		1
TraesCS4D01G265200	tr|A0A0B0NHH4|A0A0B0NHH4_GOSAR	Auxin-induced in root cultures 12-like protein		-	-	-	-		C1	2920	1		1
TraesCS4A01G044100	tr|A0A0B0NHH4|A0A0B0NHH4_GOSAR	Auxin-induced in root cultures 12-like protein		Bradi1g71560	AT3G59070.1&Cytochrome b561/ferric reductase transmembrane with DOMON related domain&LOC_Os03g09880.1&AIR12, putative, expressed	-	-		C1	796	1		1
TraesCS7D01G068000	AT1G32928.1	Avr9/Cf-9 rapidly elicited protein		-	-	-	-		C1	4301	1		1
TraesCS1D01G389100	tr|D3GC10|D3GC10_JATCU	Avr9/Cf-9 rapidly elicited protein		-	-	-	-		C1	398	1		1
TraesCS1D01G389200	tr|D3GC10|D3GC10_JATCU	Avr9/Cf-9 rapidly elicited protein		-	-	-	-		C1	253	1		1
TraesCS3D01G256300	tr|B9N9D5|B9N9D5_POPTR	AWPM-19-like membrane family protein		Bradi2g47520	AT5G46530.1&AWPM-19-like family protein&LOC_Os01g50440.1&AWPM-19-like membrane family protein, putative, expressed	AT5G46530	AWPM-19-like family protein		C1	258	1		1
TraesCS1A01G302700	tr|M8AKJ2|M8AKJ2_AEGTA	B3 domain-containing protein		Bradi2g22130	AT5G58280.1&AP2/B3-like transcriptional factor family protein&LOC_Os05g40280.1&B3 DNA binding domain containing protein, expressed	AT5G58280	AP2/B3-like transcriptional factor family protein		C1	14	1		1
TraesCS6B01G456600	tr|W9QTU5|W9QTU5_9ROSA	BAG family molecular chaperone regulator 5		-	-	-	-		C1	30	1		1
TraesCS3A01G471700	tr|M8BDU1|M8BDU1_AEGTA	Basic 7S globulin		-	-	-	-		C1	95	1		1
TraesCS7A01G362500	AT5G41315.3	basic helix-loop-helix (bHLH) DNA-binding superfamily protein		Bradi1g37540	AT5G56960.1&basic helix-loop-helix (bHLH) DNA-binding family protein&LOC_Os06g37410.1&helix-loop-helix DNA-binding domain containing protein, expressed	AT5G56960	basic helix-loop-helix (bHLH) DNA-binding family protein		C1	2721	1		1
TraesCS5D01G244000	AT3G50330.1	basic helix-loop-helix (bHLH) DNA-binding superfamily protein		Bradi4g32060	AT5G67060.1&basic helix-loop-helix (bHLH) DNA-binding superfamily protein&LOC_Os09g28210.1&bHelix-loop-helix transcription factor, putative, expressed	-	-		C1	0	1		1
TraesCS3A01G252900	tr|A0A0K9PZ13|A0A0K9PZ13_ZOSMR	Basic helix-loop-helix (BHLH) family transcription factor		Bradi2g47730	AT1G01260.2&basic helix-loop-helix (bHLH) DNA-binding superfamily protein&LOC_Os01g50940.1&helix-loop-helix DNA-binding domain containing protein, expressed	-	-		C1	481	1		1
TraesCS3B01G284800	tr|A0A0K9PZ13|A0A0K9PZ13_ZOSMR	Basic helix-loop-helix (BHLH) family transcription factor		Bradi2g47730	AT1G01260.2&basic helix-loop-helix (bHLH) DNA-binding superfamily protein&LOC_Os01g50940.1&helix-loop-helix DNA-binding domain containing protein, expressed	-	-		C1	368	1		1
TraesCS3D01G253700	tr|A0A0K9PZ13|A0A0K9PZ13_ZOSMR	Basic helix-loop-helix (BHLH) family transcription factor		Bradi2g47730	AT1G01260.2&basic helix-loop-helix (bHLH) DNA-binding superfamily protein&LOC_Os01g50940.1&helix-loop-helix DNA-binding domain containing protein, expressed	-	-		C1	365	1		1
TraesCS1A01G110400	tr|A0A0H3Y7K3|A0A0H3Y7K3_SALMI	Basic helix-loop-helix transcription factor		Bradi2g34600	AT2G40200.1&basic helix-loop-helix (bHLH) DNA-binding superfamily protein&LOC_Os01g06640.1&basic helix-loop-helix, putative, expressed	-	-		C1	436	1		1
TraesCS6B01G317600	tr|A0A0H3YB53|A0A0H3YB53_SALMI	Basic helix-loop-helix transcription factor		Bradi3g56340	AT5G08130.5&basic helix-loop-helix (bHLH) DNA-binding superfamily protein&LOC_Os02g49480.1&helix-loop-helix DNA-binding domain containing protein, expressed	-	-		C1	54	1		1
TraesCS5B01G410000	tr|A0A0K9NZH2|A0A0K9NZH2_ZOSMR	Basic-leucine zipper (BZIP) transcription factor family		Bradi1g07310	LOC_Os03g56010.1&bZIP transcription factor domain containing protein, expressed	-	-		C1	1246	1		1
TraesCS4D01G105100	AT1G58110.2	Basic-leucine zipper (bZIP) transcription factor family protein		Bradi4g22130	AT1G58110.2&Basic-leucine zipper (bZIP) transcription factor family protein&LOC_Os11g11100.1&bZIP transcription factor domain containing protein, expressed	AT1G58110	Basic-leucine zipper (bZIP) transcription factor family protein		C13	0	1		1
TraesCS4A01G072700	tr|G7JZ88|G7JZ88_MEDTR	B-cell receptor-associated-like protein		Bradi1g68520	AT1G48440.1&B-cell receptor-associated 31-like&LOC_Os03g13750.1&erwinia induced protein 2, putative, expressed	AT1G48440	B-cell receptor-associated 31-like protein		C1	0	1		1
TraesCS3D01G406300	tr|M8BSR6|M8BSR6_AEGTA	Benzoate carboxyl methyltransferase		-	-	-	-		C1	385	1		1
TraesCS2D01G359900	tr|A0A199VFJ9|A0A199VFJ9_ANACO	Benzyl alcohol O-benzoyltransferase		Bradi5g15140	AT5G17540.1&HXXXD-type acyl-transferase family protein&LOC_Os04g42830.1&transferase family protein, putative, expressed	-	-		C1	4496	1		1
TraesCS7B01G272900	AT3G50750.1	BES1/BZR1 homolog 1		Bradi1g38180	AT1G78700.1&BES1/BZR1 homolog 4&LOC_Os06g35900.1&BES1/BZR1 homolog protein, putative, expressed	-	-		C1	84	1		1
TraesCS2D01G200400	tr|A0A199UQ73|A0A199UQ73_ANACO	Bet1-like protein		Bradi1g23590	AT4G14600.1&Target SNARE coiled-coil domain protein&LOC_Os07g38990.1&expressed protein	AT4G14600	Target SNARE coiled-coil domain protein		C1	0	1		1
TraesCS3B01G528300	tr|Q9SXY6|Q9SXY6_ORYSA	Beta 1,3-glucanase		Bradi2g60536	AT3G57260.1&beta-1,3-glucanase 2&LOC_Os01g71670.1&glycosyl hydrolases family 17, putative, expressed	-	-		C1	4552	1		1
TraesCS3B01G529300	tr|Q4JH28|Q4JH28_WHEAT	Beta-1,3-glucanase		-	-	-	-		C1	285	1		1
TraesCS1D01G218000	tr|A0A1D5T0S0|A0A1D5T0S0_WHEAT	Beta-amylase		Bradi3g33730	AT4G17090.1&chloroplast beta-amylase&LOC_Os10g41550.1&beta-amylase, putative, expressed	AT4G17090	chloroplast beta-amylase		C1	0	1		1
TraesCS3B01G054100	tr|G7KQY4|G7KQY4_MEDTR	Beta-fructofuranosidase, insoluble protein		-	-	-	-		C1	0	1		1
TraesCS7B01G169700	tr|A0A1D6CGL2|A0A1D6CGL2_WHEAT	Beta-galactosidase		Bradi3g42330	AT2G16730.1&glycosyl hydrolase family 35 protein&LOC_Os08g43570.1&beta-galactosidase precursor, putative, expressed	AT4G38590	beta-galactosidase 14		C1	0	1		1
TraesCS3D01G256100	tr|A0A1D5WPN6|A0A1D5WPN6_WHEAT	Bidirectional sugar transporter SWEET		Bradi2g47540	AT3G14770.1&Nodulin MtN3 family protein&LOC_Os01g50460.1&nodulin MtN3 family protein, putative, expressed	-	-		C1	284	1		1
TraesCS3A01G255300	tr|A0A1D5VEB7|A0A1D5VEB7_WHEAT	Bidirectional sugar transporter SWEET		Bradi2g47540	AT3G14770.1&Nodulin MtN3 family protein&LOC_Os01g50460.1&nodulin MtN3 family protein, putative, expressed	-	-		C1	182	1		1
TraesCS3B01G287200	tr|W5CT15|W5CT15_WHEAT	Bidirectional sugar transporter SWEET		Bradi2g47540	AT3G14770.1&Nodulin MtN3 family protein&LOC_Os01g50460.1&nodulin MtN3 family protein, putative, expressed	-	-		C1	40	1		1
TraesCS6D01G138000	tr|W5H5P8|W5H5P8_WHEAT	Bidirectional sugar transporter SWEET		Bradi2g40537	AT3G14770.1&Nodulin MtN3 family protein&LOC_Os01g36070.1&nodulin MtN3 family protein, putative, expressed	AT3G14770	Nodulin MtN3 family protein		C1	10	1		1
TraesCS6A01G182100	sp|Q0HYC0|HLDE_SHESR	Bifunctional protein HldE		-	-	-	-		C1	3119	1		1
TraesCS4D01G054700	sp|Q3B083|PUR9_SYNS9	Bifunctional purine biosynthesis protein PurH		Bradi1g10290	LOC_Os03g51390.1&expressed protein	-	-		C1	504	1		1
TraesCS2B01G302400	sp|Q65SZ8|GLND_MANSM	Bifunctional uridylyltransferase/uridylyl-removing enzyme		Bradi5g08340	AT1G69040.2&ACT domain repeat 4&LOC_Os04g32110.1&ACT domain containing protein, expressed	-	-		C13	0	1		1
TraesCS7A01G542600	tr|M8ACS2|M8ACS2_TRIUA	Blue copper protein		Bradi1g29910	AT3G17675.1&Cupredoxin superfamily protein&LOC_Os06g50650.1&plastocyanin-like domain containing protein, putative, expressed	-	-		C1	1740	1		1
TraesCSU01G222700	tr|M7YUQ7|M7YUQ7_TRIUA	Blue copper protein		-	-	-	-		C1	842	1		1
TraesCS5A01G314500	tr|W9QRQ0|W9QRQ0_9ROSA	BON1-associated protein 2		Bradi4g35770	AT2G45760.1&BON association protein 2&LOC_Os09g35780.1&BAP2, putative, expressed	-	-		C1	729	1		1
TraesCS5D01G320700	tr|W9QRQ0|W9QRQ0_9ROSA	BON1-associated protein 2		Bradi4g35770	AT2G45760.1&BON association protein 2&LOC_Os09g35780.1&BAP2, putative, expressed	-	-		C1	41	1		1
TraesCS1A01G093500	tr|A0A1E5UTN6|A0A1E5UTN6_9POAL	BTB/POZ and MATH domain-containing protein 2		-	-	-	-		C1	922	1		1
TraesCS2D01G339900	tr|G7JMM8|G7JMM8_MEDTR	BTB/POZ and TAZ domain protein		Bradi5g13663	AT5G63160.1&BTB and TAZ domain protein 1&LOC_Os04g40630.1&BTBZ4 - Bric-a-Brac, Tramtrack, Broad Complex BTB domain with TAZ zinc finger and Calmodulin-binding domains, expressed	-	-		C1	8	1		1
TraesCS3D01G408100	tr|G7JMM8|G7JMM8_MEDTR	BTB/POZ and TAZ domain protein		Bradi2g58152	AT3G48360.1&BTB and TAZ domain protein 2&LOC_Os01g68020.1&BTBZ2 - Bric-a-Brac, Tramtrack, and Broad Complex BTB domain with TAZ zinc finger and Calmodulin-binding domains, expressed	AT3G48360	BTB and TAZ domain protein 2		C1	8	1		1
TraesCS3B01G448000	tr|G7JMM8|G7JMM8_MEDTR	BTB/POZ and TAZ domain protein		Bradi2g58152	AT3G48360.1&BTB and TAZ domain protein 2&LOC_Os01g68020.1&BTBZ2 - Bric-a-Brac, Tramtrack, and Broad Complex BTB domain with TAZ zinc finger and Calmodulin-binding domains, expressed	AT3G48360	BTB and TAZ domain protein 2		C1	2	1		1
TraesCS2A01G323000	tr|G7JMM8|G7JMM8_MEDTR	BTB/POZ and TAZ domain protein		Bradi5g13663	AT5G63160.1&BTB and TAZ domain protein 1&LOC_Os04g40630.1&BTBZ4 - Bric-a-Brac, Tramtrack, Broad Complex BTB domain with TAZ zinc finger and Calmodulin-binding domains, expressed	-	-		C6	0	1		1
TraesCS3A01G413600	tr|G7JMM8|G7JMM8_MEDTR	BTB/POZ and TAZ domain protein		Bradi2g58152	AT3G48360.1&BTB and TAZ domain protein 2&LOC_Os01g68020.1&BTBZ2 - Bric-a-Brac, Tramtrack, and Broad Complex BTB domain with TAZ zinc finger and Calmodulin-binding domains, expressed	AT3G48360	BTB and TAZ domain protein 2		C1	0	1		1
TraesCS5D01G333600	tr|Q7XEA4|Q7XEA4_ORYSJ	BTB/POZ domain containing protein		-	-	-	-		C1	0	1		1
TraesCS6D01G203600	tr|A0A1J3I532|A0A1J3I532_NOCCA	BTB/POZ domain-containing protein		Bradi3g48567	AT2G24240.1&BTB/POZ domain with WD40/YVTN repeat-like protein&LOC_Os02g39910.1&B4-BTB1 - Bric-a-Brac, Tramtrack, Broad Complex BTB domain with B4 subfamily conserved sequence, expressed	-	-		C1	4567	1		1
TraesCS1A01G049100	sp|Q08298|RD22_ARATH	BURP domain protein RD22		-	-	-	-		C1	656	1		1
TraesCS7B01G422700	tr|A0A060D2S4|A0A060D2S4_MAIZE	BZIP transcription factor		-	-	-	-		C1	0	1		1
TraesCS7D01G171300	tr|B6TJN2|B6TJN2_MAIZE	BZIP transcription factor family protein		Bradi1g46060	AT4G34000.2&abscisic acid responsive elements-binding factor 3&LOC_Os06g10880.1&bZIP transcription factor, putative, expressed	-	-		C23	0	1		1
TraesCS3A01G404600	tr|A0A072TGP1|A0A072TGP1_MEDTR	C2 calcium/lipid-binding and GRAM domain protein		Bradi4g40830	AT4G11610.1&C2 calcium/lipid-binding plant phosphoribosyltransferase family protein&LOC_Os04g58720.1&anthranilate phosphoribosyltransferase, putative, expressed	-	-		C1	706	1		1
TraesCS2B01G557100	tr|A0A072UW99|A0A072UW99_MEDTR	C6HC-type zinc finger RING/U-box protein		-	-	-	-		C1	1601	1		1
TraesCS2B01G427800	tr|A0A1E5VA92|A0A1E5VA92_9POAL	Cactin		Bradi5g18070	AT1G03910.2LOC_Os04g47110.1&expressed protein	-	-		C1	1065	1		1
TraesCS1B01G370900	tr|A9Q116|A9Q116_MAIZE	Calcineurin B-like protein		Bradi2g18740	AT5G24270.1&Calcium-binding EF-hand family protein&LOC_Os05g45810.1&calcineurin B, putative, expressed	-	-		C1	302	1		1
TraesCS5A01G343000	tr|A0A0K1JSS9|A0A0K1JSS9_9FABA	Calcium binding protein		-	-	-	-		C1	1242	1		1
TraesCS5D01G348900	tr|A0A0K1JSS9|A0A0K1JSS9_9FABA	Calcium binding protein		-	-	-	-		C1	422	1		1
TraesCS3B01G538300	tr|Q93YA8|Q93YA8_SESRO	Calcium binding protein		Bradi2g60660	AT1G24620.1&EF hand calcium-binding protein family&LOC_Os01g72100.1&OsCML10 - Calmodulin-related calcium sensor protein, expressed	AT1G24620	EF hand calcium-binding protein family		C1	0	1		1
TraesCS3D01G483200	tr|Q93YA8|Q93YA8_SESRO	Calcium binding protein		Bradi2g60660	AT1G24620.1&EF hand calcium-binding protein family&LOC_Os01g72100.1&OsCML10 - Calmodulin-related calcium sensor protein, expressed	-	-		C1	0	1		1
TraesCS3D01G484900	tr|Q93YA8|Q93YA8_SESRO	Calcium binding protein		-	-	AT1G24620	EF hand calcium-binding protein family		C1	0	1		1
TraesCS4B01G236600	tr|A0A0B2RWG8|A0A0B2RWG8_GLYSO	Calcium uniporter protein, mitochondrial		Bradi1g69270	AT2G23790.1&Protein of unknown function (DUF607)&LOC_Os03g13050.1&E2F-related protein, putative, expressed	-	-		C1	849	1		1
TraesCS4B01G124300	tr|A0A1D1YDU4|A0A1D1YDU4_9ARAE	Calcium uniporter protein, mitochondrial		Bradi4g26040	AT1G57610.1&Protein of unknown function (DUF607)&LOC_Os12g02880.1&E2F-related protein, putative, expressed	AT1G57610	calcium uniporter (DUF607)		C1	381	1		1
TraesCS4A01G186100	tr|A0A072VJB4|A0A072VJB4_MEDTR	Calcium-binding EF-hand protein		-	-	-	-		C1	0	1		1
TraesCS4D01G127600	tr|A0A072VJB4|A0A072VJB4_MEDTR	Calcium-binding EF-hand protein		-	-	AT5G04170	Calcium-binding EF-hand family protein		C1	0	1		1
TraesCS5B01G135100	tr|A0A072VJB4|A0A072VJB4_MEDTR	Calcium-binding EF-hand protein		Bradi4g43290	AT5G04170.1&Calcium-binding EF-hand family protein&LOC_Os11g04480.1&peflin, putative, expressed	-	-		C1	0	1		1
TraesCS3B01G351500	tr|B9I910|B9I910_POPTR	Calcium-binding family protein		Bradi2g51910	AT5G54490.1&pinoid-binding protein 1&LOC_Os01g57470.1&EF hand family protein, putative, expressed	AT5G54490	pinoid-binding protein 1		C1	728	1		1
TraesCS7B01G034000	tr|B9HA89|B9HA89_POPTR	Calcium-binding family protein		Bradi1g48070	AT2G43290.1&Calcium-binding EF-hand family protein&LOC_Os06g07560.1&OsCML30 - Calmodulin-related calcium sensor protein, expressed	-	-		C1	32	1		1
TraesCS7A01G133200	tr|B9HA89|B9HA89_POPTR	Calcium-binding family protein		Bradi1g48070	AT2G43290.1&Calcium-binding EF-hand family protein&LOC_Os06g07560.1&OsCML30 - Calmodulin-related calcium sensor protein, expressed	-	-		C1	0	1		1
TraesCS7A01G516800	tr|A0A199V9T9|A0A199V9T9_ANACO	Calcium-binding protein		-	-	-	-		C1	4976	1		1
TraesCS7D01G507000	tr|A0A199V9T9|A0A199V9T9_ANACO	Calcium-binding protein		-	-	-	-		C1	2833	1		1
TraesCS5A01G153400	tr|A0A199V9T9|A0A199V9T9_ANACO	Calcium-binding protein		-	-	-	-		C1	2257	1		1
TraesCS7A01G516900	tr|A0A199V9T9|A0A199V9T9_ANACO	Calcium-binding protein		-	-	-	-		C1	1367	1		1
TraesCS7B01G433000	tr|A0A199V9T9|A0A199V9T9_ANACO	Calcium-binding protein		-	-	-	-		C1	154	1		1
TraesCS5B01G152400	tr|A0A199V9T9|A0A199V9T9_ANACO	Calcium-binding protein		-	-	-	-		C1	22	1		1
TraesCS4A01G181400	tr|A0A199V9T9|A0A199V9T9_ANACO	Calcium-binding protein		-	-	-	-		C1	6	1		1
TraesCS7D01G507100	tr|A0A199V9T9|A0A199V9T9_ANACO	Calcium-binding protein		-	-	-	-		C1	5	1		1
TraesCS2A01G368600	tr|B9RL17|B9RL17_RICCO	Calcium-dependent protein kinase, putative		Bradi5g16830	AT1G73440.1&calmodulin-related&LOC_Os04g45180.1&EF hand family protein, expressed	AT1G73440	calmodulin-like protein		C1	0	1		1
TraesCS1D01G335400	tr|A0A1D5RWA6|A0A1D5RWA6_WHEAT	Calcium-transporting ATPase		Bradi3g26890	AT3G22910.1&ATPase E1-E2 type family protein / haloacid dehalogenase-like hydrolase family protein&LOC_Os10g28240.1&calcium-transporting ATPase, plasma membrane-type, putative, expressed	AT3G22910	ATPase E1-E2 type family protein / haloacid dehalogenase-like hydrolase family protein		C1	1	1		1
TraesCS6D01G276600	tr|A0A1B5GEP8|A0A1B5GEP8_WHEAT	Caleosin		Bradi3g56821	AT1G70680.1&Caleosin-related family protein&LOC_Os02g50140.1&caleosin related protein, putative, expressed	-	-		C13	0	1		1
TraesCS6A01G419900	tr|K7PRK8|K7PRK8_MAIZE	Callose synthase		-	-	-	-		C13	0	1		1
TraesCS1A01G308700	tr|A0A1D1Z8K9|A0A1D1Z8K9_9ARAE	Calmodulin		Bradi2g21470	AT3G43810.1&calmodulin 7&LOC_Os05g41200.1&OsCML9 - Calmodulin-related calcium sensor protein, expressed	-	-		C1	471	1		1
TraesCS1B01G446400	tr|B6SJJ2|B6SJJ2_MAIZE	Calmodulin		Bradi2g15570	AT1G18530.1&EF hand calcium-binding protein family&LOC_Os05g50180.1&OsCML14 - Calmodulin-related calcium sensor protein, expressed	AT1G18530	EF hand calcium-binding protein family		C1	9	1		1
TraesCS2D01G160200	tr|Q7Y169|Q7Y169_ORYSJ	Calmodulin-binding family protein, putative, expressed		Bradi1g20350	AT3G13600.1&calmodulin-binding family protein&LOC_Os07g43970.1&calmodulin-binding protein, putative, expressed	AT3G13600	calmodulin-binding family protein		C1	47	1		1
TraesCS2B01G180000	tr|Q7Y169|Q7Y169_ORYSJ	Calmodulin-binding family protein, putative, expressed		Bradi1g20350	AT3G13600.1&calmodulin-binding family protein&LOC_Os07g43970.1&calmodulin-binding protein, putative, expressed	AT3G13600	calmodulin-binding family protein		C1	15	1		1
TraesCS2A01G154900	tr|Q7Y169|Q7Y169_ORYSJ	Calmodulin-binding family protein, putative, expressed		Bradi1g20350	AT3G13600.1&calmodulin-binding family protein&LOC_Os07g43970.1&calmodulin-binding protein, putative, expressed	AT3G13600	calmodulin-binding family protein		C1	0	1		1
TraesCS5D01G422700	tr|Q2QNS3|Q2QNS3_ORYSJ	Calmodulin-binding protein, putative, expressed		-	-	-	-		C1	0	1		1
TraesCS7A01G089500	tr|B4G0V7|B4G0V7_MAIZE	Carbonic anhydrase		-	-	-	-		C1	1444	1		1
TraesCS5B01G439900	tr|K7SW75|K7SW75_9SOLN	Carboxylesterase 1		Bradi3g38040	AT1G47480.1&alpha/beta-Hydrolases superfamily protein&LOC_Os08g37060.1&gibberellin receptor GID1L2, putative, expressed	-	-		C1	35	1		1
TraesCS5B01G565600	AT3G13510.1	carboxyl-terminal peptidase, putative (DUF239)		-	-	-	-		C1	0	1		1
TraesCS1B01G259400	tr|M8A5P3|M8A5P3_TRIUA	CASP-like protein		Bradi1g29070	AT4G15610.1&Uncharacterised protein family (UPF0497)&LOC_Os07g26110.1&membrane associated DUF588 domain containing protein, putative, expressed	AT4G15610	Uncharacterized protein family (UPF0497)		C1	2966	1		1
TraesCS4D01G255600	tr|W5DWH1|W5DWH1_WHEAT	CASP-like protein		Bradi1g70770	AT2G28370.1&Uncharacterised protein family (UPF0497)&LOC_Os03g10870.1&membrane associated DUF588 domain containing protein, putative, expressed	AT2G28370	Uncharacterized protein family (UPF0497)		C1	0	1		1
TraesCS2D01G380800	tr|A0A1I9W089|A0A1I9W089_POPTO	CC-NBS-LRR family disease resistance protein		-	-	-	-		C1	22	1		1
TraesCS3A01G113500	tr|B7E4L2|B7E4L2_ORYSJ	cDNA clone:001-038-D11, full insert sequence		Bradi2g05350	LOC_Os05g08900.1&expressed protein	-	-		C1	1421	1		1
TraesCS3D01G115800	tr|B7E4L2|B7E4L2_ORYSJ	cDNA clone:001-038-D11, full insert sequence		Bradi2g05350	LOC_Os05g08900.1&expressed protein	-	-		C1	242	1		1
TraesCS3B01G132900	tr|B7E4L2|B7E4L2_ORYSJ	cDNA clone:001-038-D11, full insert sequence		Bradi2g05350	LOC_Os05g08900.1&expressed protein	-	-		C1	124	1		1
TraesCS7A01G515600	tr|B7F0N3|B7F0N3_ORYSJ	cDNA clone:002-134-A11, full insert sequence		Bradi4g33288	LOC_Os09g30300.1&expressed protein	-	-		C1	958	1		1
TraesCS5D01G400500	tr|K7SVZ0|K7SVZ0_9POAL	CDO504		Bradi1g08440	AT2G04900.1LOC_Os03g53980.2&expressed protein	AT2G04900	hypothetical protein		C1	0	1		1
TraesCS5D01G150600	tr|A0A1D1Y6X9|A0A1D1Y6X9_9ARAE	Cell division control protein 6 6		Bradi4g43870	AT5G50350.1LOC_Os11g03550.1&expressed protein	-	-		C1	0	1		1
TraesCSU01G216800	tr|O81118|O81118_WHEAT	Cell wall invertase		-	-	-	-		C1	108	1		1
TraesCS3A01G029700	tr|O81118|O81118_WHEAT	Cell wall invertase		-	-	-	-		C1	3	1		1
TraesCS3B01G028500	tr|O81118|O81118_WHEAT	Cell wall invertase		-	-	-	-		C23	0	1		1
TraesCS1B01G210700	tr|G7JSR7|G7JSR7_MEDTR	Cellulose synthase-like protein		Bradi3g34490	AT3G03050.1&cellulose synthase-like D3&LOC_Os10g42750.1&CSLD1 - cellulose synthase-like family D, expressed	AT3G03050	cellulose synthase-like D3		C1	72	1		1
TraesCS1D01G199500	tr|G7JSR7|G7JSR7_MEDTR	Cellulose synthase-like protein		Bradi3g34490	AT3G03050.1&cellulose synthase-like D3&LOC_Os10g42750.1&CSLD1 - cellulose synthase-like family D, expressed	-	-		C1	5	1		1
TraesCS5A01G203700	tr|M7ZT65|M7ZT65_TRIUA	Centromere protein V		Bradi4g29740	AT5G16940.1&carbon-sulfur lyases&LOC_Os09g23370.1&proline-rich protein 6, putative, expressed	AT5G16940	carbon-sulfur lyase		C1	448	1		1
TraesCS6A01G015500	tr|E3VQ26|E3VQ26_BOERO	Chalcone synthase		Bradi4g28070	AT5G13930.1&Chalcone and stilbene synthase family protein&LOC_Os10g07616.1&chalcone synthase, putative, expressed	-	-		C1	2596	1		1
TraesCS6B01G022500	tr|E3VQ26|E3VQ26_BOERO	Chalcone synthase		-	-	-	-		C1	357	1		1
TraesCS5B01G518600	tr|A0A151SIV5|A0A151SIV5_CAJCA	Chaperone protein dnaJ		-	-	-	-		C1	1319	1		1
TraesCS7D01G271900	tr|A0A0K9Q0R5|A0A0K9Q0R5_ZOSMR	Chaperone protein dnaJ		Bradi3g42400	AT4G36040.1&Chaperone DnaJ-domain superfamily protein&LOC_Os08g43490.1&heat shock protein DnaJ, putative, expressed	-	-		C1	40	1		1
TraesCSU01G098500	tr|A0A0K9P8I3|A0A0K9P8I3_ZOSMR	Chaperone protein dnaJ		-	-	-	-		C1	2	1		1
TraesCS4B01G175400	tr|A0A199V7E9|A0A199V7E9_ANACO	Chaperone protein DnaJ		Bradi1g63810	AT4G13830.2&DNAJ-like 20&LOC_Os03g20730.1&chaperone protein dnaJ, putative, expressed	-	-		C1	0	1		1
TraesCS4D01G177300	tr|A0A199V7E9|A0A199V7E9_ANACO	Chaperone protein DnaJ		Bradi1g63810	AT4G13830.2&DNAJ-like 20&LOC_Os03g20730.1&chaperone protein dnaJ, putative, expressed	-	-		C1	0	1		1
TraesCS6B01G340100	tr|A0A0K9Q316|A0A0K9Q316_ZOSMR	Chaperone protein dnaJ		Bradi3g59670	AT1G24120.1&ARG1-like 1&LOC_Os02g50760.2&heat shock protein DnaJ, putative, expressed	AT1G24120	ARG1-like 1		C6	0	1		1
TraesCS7A01G506100	tr|A0A0K9P8I3|A0A0K9P8I3_ZOSMR	Chaperone protein dnaJ		Bradi1g30980	AT1G80920.1&Chaperone DnaJ-domain superfamily protein&LOC_Os06g44160.1&heat shock protein DnaJ, putative, expressed	-	-		C1	0	1		1
TraesCS7A01G529000	tr|M8BZ56|M8BZ56_AEGTA	Chaperone protein dnaJ		-	-	-	-		C1	0	1		1
TraesCS7A01G529200	tr|M8BZ56|M8BZ56_AEGTA	Chaperone protein dnaJ		-	-	-	-		C13	0	1		1
TraesCS7B01G170400	tr|A0A0K9PN04|A0A0K9PN04_ZOSMR	Chaperone protein dnaJ		Bradi3g42400	AT4G36040.1&Chaperone DnaJ-domain superfamily protein&LOC_Os08g43490.1&heat shock protein DnaJ, putative, expressed	-	-		C1	0	1		1
TraesCS7B01G445600	tr|M8BZ56|M8BZ56_AEGTA	Chaperone protein dnaJ		-	-	-	-		C6	0	1		1
TraesCS7D01G293900	tr|A0A0K9P2F2|A0A0K9P2F2_ZOSMR	Chaperone protein dnaJ		Bradi3g16270	AT5G25530.1&DNAJ heat shock family protein&LOC_Os08g06460.1&dnaJ domain containing protein, expressed	AT5G25530	DNAJ heat shock family protein		C6	0	1		1
TraesCS7D01G494100	tr|A0A0K9P8I3|A0A0K9P8I3_ZOSMR	Chaperone protein dnaJ		-	-	-	-		C6	0	1		1
TraesCS1B01G384100	tr|B9RH87|B9RH87_RICCO	Chaperone protein dnaJ, putative		Bradi2g17974	AT4G39150.2&DNAJ heat shock N-terminal domain-containing protein&LOC_Os05g46620.1&chaperone protein dnaJ 10, putative, expressed	-	-		C1	0	1		1
TraesCS1D01G372000	tr|B9RH87|B9RH87_RICCO	Chaperone protein dnaJ, putative		Bradi2g17974	AT4G39150.2&DNAJ heat shock N-terminal domain-containing protein&LOC_Os05g46620.1&chaperone protein dnaJ 10, putative, expressed	-	-		C6	0	1		1
TraesCS7D01G377000	tr|I3SEH2|I3SEH2_MEDTR	Charged multivesicular body protein		Bradi1g36320	AT2G19830.1&SNF7 family protein&LOC_Os06g40620.2&SNF7 domain containing protein, putative, expressed	AT2G19830	SNF7 family protein		C6	0	1		1
TraesCS6B01G246800	tr|B9IQS7|B9IQS7_POPTR	Chitinase family protein		Bradi3g48230	AT3G54420.1&homolog of carrot EP3-3 chitinase&LOC_Os02g39330.1&CHIT1 - Chitinase family protein precursor, expressed	AT3G54420	homolog of carrot EP3-3 chitinase		C1	158	1		1
TraesCS5D01G289000	sp|P83472|ICI_LUMTE	Chymotrypsin inhibitor		-	-	AT2G38900	Serine protease inhibitor%2C potato inhibitor I-type family protein		C1	79	1		1
TraesCS2A01G158700	sp|P83472|ICI_LUMTE	Chymotrypsin inhibitor		-	-	AT2G38900	Serine protease inhibitor%2C potato inhibitor I-type family protein		C1	10	1		1
TraesCS1B01G034200	sp|P83472|ICI_LUMTE	Chymotrypsin inhibitor		Bradi2g35500	AT2G38870.1&Serine protease inhibitor, potato inhibitor I-type family protein&LOC_Os12g25090.2&expressed protein	-	-		C1	0	1		1
TraesCS2A01G158600	sp|P83472|ICI_LUMTE	Chymotrypsin inhibitor		-	-	-	-		C1	0	1		1
TraesCS2D01G165600	sp|P83472|ICI_LUMTE	Chymotrypsin inhibitor		-	-	AT2G38900	Serine protease inhibitor%2C potato inhibitor I-type family protein		C6	0	1		1
TraesCS5B01G069500	tr|E9M776|E9M776_HEVBR	Cinnamoyl-CoA reductase		-	-	-	-		C1	4048	1		1
TraesCS4D01G303200	tr|A0A1J3HWB1|A0A1J3HWB1_NOCCA	Classical arabinogalactan protein 5		Bradi1g71960	-	-	-		C1	224	1		1
TraesCS4A01G405500	tr|A0A1J3CKK3|A0A1J3CKK3_NOCCA	Classical arabinogalactan protein 5		-	-	-	-		C1	130	1		1
TraesCS5D01G254600	tr|B6UDT7|B6UDT7_MAIZE	Clathrin assembly protein		Bradi4g32627	AT4G40080.1&ENTH/ANTH/VHS superfamily protein&LOC_Os09g29300.1&clathrin assembly protein, putative, expressed	AT4G40080	ENTH/ANTH/VHS superfamily protein		C1	5598	1		1
TraesCS3D01G278100	tr|A0A1E5WCL0|A0A1E5WCL0_9POAL	Clathrin interactor EPSIN 1		Bradi2g49245	AT5G11710.1&ENTH/VHS family protein&LOC_Os01g53670.2&ENTH domain containing protein, expressed	AT5G11710	ENTH/VHS family protein		C1	130	1		1
TraesCS2D01G364400	tr|M8C089|M8C089_AEGTA	Clavaminate synthase-like protein		Bradi3g34920	AT3G21360.1&2-oxoglutarate (2OG) and Fe(II)-dependent oxygenase superfamily protein&LOC_Os08g29510.1&expressed protein	-	-		C1	0	1		1
TraesCS7A01G328600	tr|A0A1D1Z7A5|A0A1D1Z7A5_9ARAE	Cleavage and polyadenylation specificity factor subunit 5		Bradi3g35340	AT4G29820.1&homolog of CFIM-25&LOC_Os08g30820.1&cleavage and polyadenylation specificity factor subunit 5, putative, expressed	AT4G29820	homolog of CFIM-25		C1	19	1		1
TraesCS2A01G570500	tr|A0A0K9NMT8|A0A0K9NMT8_ZOSMR	CoA ligase		-	-	-	-		C1	2016	1		1
TraesCSU01G037900	tr|A0A1J0CLH3|A0A1J0CLH3_FRAAN	CoA ligase		-	-	-	-		C1	361	1		1
TraesCS3D01G477000	sp|B1JDR0|HSCB_PSEPW	Co-chaperone protein HscB homolog		Bradi2g60480	LOC_Os04g01560.1&expressed protein	-	-		C1	1073	1		1
TraesCS4A01G212000	tr|A0A061DKF7|A0A061DKF7_THECC	Coiled-coil domain-containing protein 18, putative isoform 1		Bradi4g22785	AT4G33467.1LOC_Os12g08700.1&expressed protein	-	-		C1	9	1		1
TraesCS7B01G102400	tr|A0A061DMJ3|A0A061DMJ3_THECC	Coiled-coil domain-containing protein 21, putative isoform 1		-	-	-	-		C1	793	1		1
TraesCS3D01G258800	AT1G62305.1	Core-2/I-branching beta-1,6-N-acetylglucosaminyltransferase family protein		Bradi2g47300	AT1G62305.1&Core-2/I-branching beta-1,6-N-acetylglucosaminyltransferase family protein&LOC_Os01g50040.1&DNA binding protein, putative, expressed	AT1G62305	Core-2/I-branching beta-1%2C6-N-acetylglucosaminyltransferase family protein		C1	8	1		1
TraesCS5A01G010800	tr|A0A061GJ02|A0A061GJ02_THECC	Core-2/I-branching beta-1,6-N-acetylglucosaminyltransferase family protein		Bradi4g00775	AT3G21310.1&Core-2/I-branching beta-1,6-N-acetylglucosaminyltransferase family protein&LOC_Os12g43880.1&DNA binding protein, putative, expressed	-	-		C1	6	1		1
TraesCS3A01G313400	tr|F4JIW2|F4JIW2_ARATH	Core-2/I-branching beta-1,6-N-acetylglucosaminyltransferase family protein		Bradi2g06240	AT4G27480.1&Core-2/I-branching beta-1,6-N-acetylglucosaminyltransferase family protein&LOC_Os01g10440.1&xylosyltransferase, putative, expressed	AT4G27480	Core-2/I-branching beta-1%2C6-N-acetylglucosaminyltransferase family protein		C1	0	1		1
TraesCS3D01G042700	tr|A0A061FVF1|A0A061FVF1_THECC	Core-2/I-branching beta-1,6-N-acetylglucosaminyltransferase family protein, putative		-	-	-	-		C1	3825	1		1
TraesCS2B01G290000	tr|A0A061GH16|A0A061GH16_THECC	Core-2/I-branching beta-1,6-N-acetylglucosaminyltransferase family protein, putative		-	-	-	-		C1	925	1		1
TraesCS3D01G473100	sp|Q07DW4|CTTB2_MUNRE	Cortactin-binding protein 2		-	-	-	-		C1	4505	1		1
TraesCS1B01G379300	AT1G61260.1	cotton fiber (DUF761)		Bradi2g18237	AT5G56980.1LOC_Os05g46340.1&expressed protein	-	-		C1	0	1		1
TraesCS1B01G179300	tr|Q8W5I9|Q8W5I9_ORYSJ	Cotton fiber expressed protein-like protein		Bradi3g29430	LOC_Os10g34700.1&expressed protein	-	-		C1	248	1		1
TraesCS1A01G362100	AT5G54300.1	cotton fiber-like protein (DUF761)		Bradi2g18237	AT5G56980.1LOC_Os05g46340.1&expressed protein	-	-		C1	8	1		1
TraesCS5A01G312000	tr|A0JBZ3|A0JBZ3_LOLPR	CRT-binding factor		Bradi4g35650	AT4G25490.1&C-repeat/DRE binding factor 1&LOC_Os09g35030.1&dehydration-responsive element-binding protein, putative, expressed	-	-		C1	7	1		1
TraesCS5B01G313000	tr|A0JBZ2|A0JBZ2_LOLPR	CRT-binding factor		Bradi4g35650	AT4G25490.1&C-repeat/DRE binding factor 1&LOC_Os09g35030.1&dehydration-responsive element-binding protein, putative, expressed	-	-		C1	5	1		1
TraesCS3D01G050100	AT2G34890.1	CTP synthase family protein		-	-	AT5G38200	Class I glutamine amidotransferase-like superfamily protein		C1	9	1		1
TraesCS6A01G212000	tr|A0A0K9PRG4|A0A0K9PRG4_ZOSMR	Cyclic nucleotide-gated channel		Bradi3g47900	AT2G28260.1&cyclic nucleotide-gated channel 15&LOC_Os02g41710.1&cyclic nucleotide-gated ion channel, putative, expressed	-	-		C1	4513	1		1
TraesCS5B01G362700	tr|A0A0K9PRG4|A0A0K9PRG4_ZOSMR	Cyclic nucleotide-gated channel		Bradi4g37740	AT2G24610.1&cyclic nucleotide-gated channel 14&LOC_Os09g38580.1&cyclic nucleotide-gated ion channel, putative, expressed	-	-		C1	0	1		1
TraesCS2D01G411300	tr|B9GPB8|B9GPB8_POPTR	Cyclin family protein		Bradi5g17790	AT3G60550.1&cyclin p3;2&LOC_Os04g46660.1&cyclin, putative, expressed	AT2G45080	cyclin p3%3B1		C1	0	1		1
TraesCS2D01G352600	tr|A0A0K9Q199|A0A0K9Q199_ZOSMR	Cysteine desulfurase		Bradi4g40690	AT1G08490.1&chloroplastic NIFS-like cysteine desulfurase&LOC_Os12g08850.1&expressed protein	-	-		C1	582	1		1
TraesCS5D01G332200	tr|Q945R8|Q945R8_SANAU	Cysteine proteinase		Bradi3g43290	AT4G39090.1&Papain family cysteine protease&LOC_Os02g27030.1&cysteine proteinase 1 precursor, putative, expressed	AT4G39090	Papain family cysteine protease		C13	0	1		1
TraesCS6D01G174200	tr|Q9XEA7|Q9XEA7_ORYSA	Cysteine synthase		Bradi3g08350	AT2G43750.2&O-acetylserine (thiol) lyase B&LOC_Os02g12900.1&cysteine synthase, putative, expressed	-	-		C1	19	1		1
TraesCS7B01G260500	tr|A0A072UKY2|A0A072UKY2_MEDTR	Cysteine/histidine-rich C1 domain protein		Bradi1g48490	AT2G16050.1&Cysteine/Histidine-rich C1 domain family protein&LOC_Os08g31250.1&C1-like domain containing protein, expressed	-	-		C1	3779	1		1
TraesCS3D01G409100	tr|U5S329|U5S329_WHEAT	Cysteine-rich receptor kinase		-	-	-	-		C1	5339	1		1
TraesCS3A01G414500	tr|U5S329|U5S329_WHEAT	Cysteine-rich receptor kinase		-	-	-	-		C1	777	1		1
TraesCS6A01G240700	tr|B6SLW8|B6SLW8_MAIZE	Cytochrome b5		Bradi3g50250	AT5G53560.1&cytochrome B5 isoform E&LOC_Os02g43360.1&cytochrome b5-like Heme/Steroid binding domain containing protein, expressed	-	-		C1	44	1		1
TraesCS7A01G508100	tr|A0A1E5W1W5|A0A1E5W1W5_9POAL	Cytochrome b561 and DOMON domain-containing protein		Bradi1g30910	AT5G54830.1&DOMON domain-containing protein / dopamine beta-monooxygenase N-terminal domain-containing protein&LOC_Os06g44040.1&DOMON domain containing protein, expressed	-	-		C1	0	1		1
TraesCS7A01G086000	tr|B8XSN0|B8XSN0_WHEAT	Cytochrome P450		-	-	AT1G13110	cytochrome P450%2C family 71 subfamily B%2C polypeptide 7		C1	5593	1		1
TraesCS2B01G606600	tr|A0A0U1WYL4|A0A0U1WYL4_ORYGL	Cytochrome P450		-	-	-	-		C1	4515	1		1
TraesCS2D01G337800	tr|C5NM77|C5NM77_TOBAC	Cytochrome P450		Bradi5g13530	AT3G48270.1&cytochrome P450, family 71, subfamily A, polypeptide 26&LOC_Os04g40470.1&cytochrome P450, putative, expressed	-	-		C1	1445	1		1
TraesCS6B01G051900	tr|R4WM32|R4WM32_9POAL	Cytochrome P450		Bradi3g43601	AT3G26300.1&cytochrome P450, family 71, subfamily B, polypeptide 34&LOC_Os08g01490.1&cytochrome P450, putative, expressed	-	-		C1	517	1		1
TraesCS1D01G004500	tr|Q9FDZ1|Q9FDZ1_ORYSJ	Cytochrome P450		-	-	-	-		C1	206	1		1
TraesCS2A01G322500	tr|Q9AVM3|Q9AVM3_WHEAT	Cytochrome P450		-	-	-	-		C1	50	1		1
TraesCS5B01G128100	tr|Q53PZ7|Q53PZ7_ORYSJ	Cytochrome P450		Bradi4g42540	AT2G27690.1&cytochrome P450, family 94, subfamily C, polypeptide 1&LOC_Os11g05380.1&cytochrome P450, putative, expressed	-	-		C1	15	1		1
TraesCS7B01G175200	tr|A0A0N9HQ32|A0A0N9HQ32_9MAGN	Cytochrome P450		Bradi3g06780	AT2G12190.1&Cytochrome P450 superfamily protein&LOC_Os02g01890.1&cytochrome P450, putative, expressed	-	-		C23	0	1		1
TraesCS7B01G254100	tr|A0A059Q098|A0A059Q098_9POAL	Cytochrome P450		Bradi1g36800	AT2G26710.1&Cytochrome P450 superfamily protein&LOC_Os06g39880.1&cytochrome P450 72A1, putative, expressed	-	-		C1	0	1		1
TraesCS7D01G511700	tr|Q2R0R5|Q2R0R5_ORYSJ	Cytochrome P450 family protein		-	-	-	-		C1	3087	1		1
TraesCS2A01G490500	tr|Q10P24|Q10P24_ORYSJ	Cytochrome P450 family protein		-	-	-	-		C1	2189	1		1
TraesCS2B01G518400	tr|B9MXJ3|B9MXJ3_POPTR	Cytochrome P450 family protein		-	-	-	-		C1	0	1		1
TraesCS5B01G174200	tr|C8C9S7|C8C9S7_ORYSJ	Cytochrome P450 family protein		-	-	-	-		C1	0	1		1
TraesCS5A01G233100	tr|Q10P40|Q10P40_ORYSJ	Cytochrome P450 family protein, expressed		Bradi4g31720	AT2G45550.1&cytochrome P450, family 76, subfamily C, polypeptide 4&LOC_Os09g27510.1&cytochrome P450, putative, expressed	-	-		C1	5534	1		1
TraesCS5B01G231600	tr|Q10P40|Q10P40_ORYSJ	Cytochrome P450 family protein, expressed		Bradi4g31720	AT2G45550.1&cytochrome P450, family 76, subfamily C, polypeptide 4&LOC_Os09g27510.1&cytochrome P450, putative, expressed	-	-		C1	5524	1		1
TraesCS7A01G523400	tr|Q851G2|Q851G2_ORYSJ	Cytochrome P450 family protein, expressed		-	-	-	-		C1	684	1		1
TraesCS2D01G521700	tr|Q2QN17|Q2QN17_ORYSJ	Cytochrome P450 family protein, expressed		-	-	-	-		C1	0	1		1
TraesCS4D01G240800	tr|Q10PS7|Q10PS7_ORYSJ	Cytochrome P450 family protein, expressed		Bradi1g69540	AT3G56630.1&cytochrome P450, family 94, subfamily D, polypeptide 2&LOC_Os03g12260.1&cytochrome P450 protein, putative, expressed	-	-		C1	0	1		1
TraesCS4D01G240900	tr|Q10PS7|Q10PS7_ORYSJ	Cytochrome P450 family protein, expressed		-	-	-	-		C13	0	1		1
TraesCS5B01G190600	AT3G20080.2	cytochrome P450, family 705, subfamily A, polypeptide 15		Bradi4g28850	AT5G57000.2LOC_Os09g19910.1&expressed protein	AT5G57000	DEAD-box ATP-dependent RNA helicase		C1	0	1		1
TraesCS3D01G520900	tr|B9RAS2|B9RAS2_RICCO	Cytochrome P450, putative		Bradi1g02670	AT3G48280.1&cytochrome P450, family 71, subfamily A, polypeptide 25&LOC_Os01g12740.1&cytochrome P450, putative, expressed	-	-		C1	2	1		1
TraesCS7A01G373300	tr|Q84YE6|Q84YE6_SORBI	Cytochrome P450-like protein		-	-	-	-		C6	0	1		1
TraesCS3B01G344600	tr|A0A0E3T7B3|A0A0E3T7B3_SECCE	Cytokinin oxidase/dehydrogenase		Bradi2g51530	AT1G75450.1&cytokinin oxidase 5&LOC_Os01g56810.1&cytokinin dehydrogenase precursor, putative, expressed	AT1G75450	cytokinin oxidase 5		C1	350	1		1
TraesCS3D01G310200	tr|A0A0E3T7B3|A0A0E3T7B3_SECCE	Cytokinin oxidase/dehydrogenase		Bradi2g51530	AT1G75450.1&cytokinin oxidase 5&LOC_Os01g56810.1&cytokinin dehydrogenase precursor, putative, expressed	AT1G75450	cytokinin oxidase 5		C1	267	1		1
TraesCS2D01G374600	tr|I3VIX8|I3VIX8_HORVV	Cytokinin oxidase/dehydrogenase		Bradi5g16083	AT2G41510.1&cytokinin oxidase/dehydrogenase 1&LOC_Os04g44230.1&cytokinin dehydrogenase precursor, putative, expressed	-	-		C1	0	1		1
TraesCS3A01G211100	tr|M7ZK28|M7ZK28_TRIUA	Cytokinin riboside 5'-monophosphate phosphoribohydrolase		Bradi2g42190	AT3G53450.1&Putative lysine decarboxylase family protein&LOC_Os01g40630.1&uncharacterized protein PA4923, putative, expressed	-	-		C1	842	1		1
TraesCS1D01G444500	tr|A0A1D5SRC6|A0A1D5SRC6_WHEAT	Cytokinin riboside 5'-monophosphate phosphoribohydrolase		Bradi2g14470	AT2G37210.1&lysine decarboxylase family protein&LOC_Os05g51390.1&uncharacterized protein PA4923, putative, expressed	-	-		C1	0	1		1
TraesCS4D01G190400	AT1G35530.5	DEAD/DEAH box RNA helicase family protein		Bradi1g65060	AT5G05360.1LOC_Os03g18700.1&expressed protein	AT5G05360	hypothetical protein		C1	0	1		1
TraesCS5A01G329100	tr|A0A060AFB6|A0A060AFB6_WHEAT	Defensin		Bradi3g17842	AT5G63660.1&Scorpion toxin-like knottin superfamily protein&LOC_Os03g03810.1&DEF8 - Defensin and Defensin-like DEFL family, expressed	-	-		C1	798	1		1
TraesCS1A01G024600	tr|E3T7S4|E3T7S4_GOSHI	Dehydration-induced 19-like protein		Bradi2g39370	AT1G56280.1&drought-induced 19&LOC_Os05g01730.2&drought induced 19 protein, putative, expressed	-	-		C1	57	1		1
TraesCS6D01G332900	tr|Q43477|Q43477_HORVU	Dehydrin		-	-	-	-		C13	0	1		1
TraesCS2B01G441000	tr|I0YS34|I0YS34_COCSC	Dehydrogenase		Bradi5g21687	AT3G12800.1&short-chain dehydrogenase-reductase B&LOC_Os04g52400.1&oxidoreductase, short chain dehydrogenase/reductase family protein, putative, expressed	AT3G12800	short-chain dehydrogenase-reductase B		C1	0	1		1
TraesCS7D01G354600	tr|A0A0K9NIL3|A0A0K9NIL3_ZOSMR	Dehydrogenase/reductase		Bradi1g37175	AT4G09750.1&NAD(P)-binding Rossmann-fold superfamily protein&LOC_Os06g39040.1&dehydrogenase/reductase SDR family member 12, putative, expressed	AT4G09750	NAD(P)-binding Rossmann-fold superfamily protein		C1	0	1		1
TraesCS2B01G541700	AT5G45830.6	delay of germination 1		-	-	-	-		C1	5	1		1
TraesCS7B01G240700	tr|B6TU58|B6TU58_MAIZE	DGCR14 protein		Bradi1g39950	AT3G07790.1&DGCR14-related&LOC_Os06g30710.2&DGCR14, putative, expressed	AT3G07790	DGCR14-like protein		C1	0	1		1
TraesCS6B01G381300	tr|A0A1D6AMF6|A0A1D6AMF6_WHEAT	Diacylglycerol kinase		Bradi3g53702	AT4G30340.1&diacylglycerol kinase 7&LOC_Os02g54650.1&diacylglycerol kinase, putative, expressed	AT4G30340	diacylglycerol kinase 7		C6	0	1		1
TraesCS3A01G403000	AT1G72250.4	Di-glucose binding protein with Kinesin motor domain-containing protein		Bradi2g57332	LOC_Os01g66530.1&ARGOS, putative, expressed	-	-		C1	3575	1		1
TraesCS5A01G206600	tr|A0A1D5YEM0|A0A1D5YEM0_WHEAT	Dihydrolipoamide acetyltransferase component of pyruvate dehydrogenase complex		Bradi4g29920	AT1G34430.1&2-oxoacid dehydrogenases acyltransferase family protein&LOC_Os08g33440.1&2-oxo acid dehydrogenases acyltransferase domain containing protein, expressed	-	-		C23	0	1		1
TraesCS1B01G368300	sp|Q3IXP4|ILVD_RHOS4	Dihydroxy-acid dehydratase		-	-	-	-		C1	0	1		1
TraesCS3B01G585400	tr|W5D5D7|W5D5D7_WHEAT	Diphosphomevalonate decarboxylase		Bradi2g61850	AT3G54250.1&GHMP kinase family protein&LOC_Os02g01920.1&GHMP kinases ATP-binding protein, putative, expressed	AT3G54250	GHMP kinase family protein		C1	0	1		1
TraesCS4B01G255200	tr|W5EH72|W5EH72_WHEAT	Dirigent protein		Bradi1g70730	AT2G21100.1&Disease resistance-responsive (dirigent-like protein) family protein&LOC_Os01g65700.1&expressed protein	-	-		C1	1978	1		1
TraesCS2A01G384000	AT5G38350.1	Disease resistance protein (NBS-LRR class) family		Bradi5g15565	AT1G12220.2&Disease resistance protein (CC-NBS-LRR class) family&LOC_Os04g43440.1&NB-ARC/LRR disease resistance protein, putative, expressed	-	-		C1	2	1		1
TraesCS1B01G382500	AT5G40060.2	Disease resistance protein (NBS-LRR class) family		Bradi1g15650	AT3G14460.1&LRR and NB-ARC domains-containing disease resistance protein&LOC_Os03g37720.1&NBS-LRR type disease resistance protein Rps1-k-1, putative, expressed	-	-		C6	0	1		1
TraesCS2B01G100200	AT5G38350.1	Disease resistance protein (NBS-LRR class) family		-	-	-	-		C1	0	1		1
TraesCS2D01G057600	AT5G17680.1	disease resistance protein (TIR-NBS-LRR class)		-	-	-	-		C1	1456	1		1
TraesCS2B01G070900	AT5G17680.1	disease resistance protein (TIR-NBS-LRR class)		-	-	-	-		C1	968	1		1
TraesCS1D01G005400	AT5G17680.2	disease resistance protein (TIR-NBS-LRR class)		-	-	-	-		C1	0	1		1
TraesCS2B01G203000	tr|M7YY43|M7YY43_TRIUA	Disease resistance protein RGA2		Bradi4g15080	LOC_Os07g03040.1&expressed protein	-	-		C1	3301	1		1
TraesCS2D01G184000	tr|M7YY43|M7YY43_TRIUA	Disease resistance protein RGA2		Bradi4g15080	LOC_Os07g03040.1&expressed protein	-	-		C1	935	1		1
TraesCS2A01G019800	tr|N1R0R0|N1R0R0_AEGTA	Disease resistance protein RGA2		-	-	-	-		C1	800	1		1
TraesCS7D01G451200	tr|M8AMW8|M8AMW8_AEGTA	Disease resistance protein RGA2		Bradi3g22707	LOC_Os04g01560.1&expressed protein	-	-		C1	86	1		1
TraesCS2D01G018200	tr|N1R0R0|N1R0R0_AEGTA	Disease resistance protein RGA2		-	-	-	-		C1	1	1		1
TraesCS4A01G024100	sp|Q1LZ53|DNM3A_RAT	DNA (cytosine-5)-methyltransferase 3A		Bradi1g74161	LOC_Os03g06790.1&hypothetical protein	-	-		C1	4683	1		1
TraesCS1D01G185100	AT1G12790.1	DNA ligase-like protein		Bradi3g31120	AT3G05210.1&nucleotide repair protein, putative&LOC_Os10g37490.1&DNA excision repair protein ERCC-1, putative, expressed	AT3G05210	nucleotide repair protein		C6	0	1		1
TraesCS6D01G106000	sp|C6DZZ3|MUTS_GEOSM	DNA mismatch repair protein MutS		-	-	-	-		C1	5	1		1
TraesCS7B01G412400	sp|P68852|DPO3_STAAW	DNA polymerase III PolC-type		Bradi1g31100	AT2G38465.1LOC_Os06g44190.1&expressed protein	AT2G38465	hypothetical protein		C13	0	1		1
TraesCS6D01G104600	tr|R7W0G8|R7W0G8_AEGTA	DNA/RNA-binding protein KIN17		Bradi3g03680	AT1G55460.1&DNA/RNA-binding protein Kin17, conserved region&LOC_Os03g37330.1&KIN, antigenic determinant of recA protein, putative, expressed	AT1G55460	DNA/RNA-binding protein Kin17%2C conserved region		C13	0	1		1
TraesCS6D01G302500	tr|M8BJE5|M8BJE5_AEGTA	DNA-3-methyladenine glycosylase		Bradi3g57425	AT3G12040.1&DNA-3-methyladenine glycosylase (MAG)&LOC_Os02g53430.1&DNA-3-methyladenine glycosylase, putative, expressed	AT3G12040	DNA-3-methyladenine glycosylase (MAG)		C1	0	1		1
TraesCS7A01G376100	tr|A0A199VFS0|A0A199VFS0_ANACO	DNA-directed RNA polymerase III subunit RPC6		-	-	-	-		C1	5451	1		1
TraesCS7D01G372500	tr|A0A199VFS0|A0A199VFS0_ANACO	DNA-directed RNA polymerase III subunit RPC6		Bradi1g36620	AT5G23710.1&DNA binding;DNA-directed RNA polymerases&LOC_Os06g40110.1&RNA polymerase Rpc34 subunit family protein, expressed	AT5G23710	DNA binding / DNA-directed RNA polymerase		C1	2	1		1
TraesCS3A01G444800	tr|A0A0E0E3V1|A0A0E0E3V1_9ORYZ	DNA-directed RNA polymerase subunit		-	-	-	-		C1	733	1		1
TraesCS1B01G134500	tr|A0A1D5SKY1|A0A1D5SKY1_WHEAT	DNA-directed RNA polymerase subunit		-	-	-	-		C1	0	1		1
TraesCS1D01G305100	sp|A2SLG5|RPOB_METPP	DNA-directed RNA polymerase subunit beta		Bradi2g21890	AT3G01170.1&Ribosomal protein L34e superfamily protein&LOC_Os05g40950.1&pentatricopeptide repeat-containing protein, putative, expressed	AT3G01170	Ribosomal protein L34e superfamily protein		C1	8	1		1
TraesCS1B01G316100	sp|A2SLG5|RPOB_METPP	DNA-directed RNA polymerase subunit beta		Bradi2g21890	AT3G01170.1&Ribosomal protein L34e superfamily protein&LOC_Os05g40950.1&pentatricopeptide repeat-containing protein, putative, expressed	AT3G01170	Ribosomal protein L34e superfamily protein		C1	0	1		1
TraesCS2A01G487700	sp|Q04C21|RPOC_LACDB	DNA-directed RNA polymerase subunit beta'		Bradi5g25376	-	-	-		C1	1188	1		1
TraesCS7D01G145000	AT5G53150.6	DnaJ heat shock amino-terminal domain protein		-	-	-	-		C1	3	1		1
TraesCS2B01G017800	AT5G53150.6	DnaJ heat shock amino-terminal domain protein		-	-	-	-		C1	0	1		1
TraesCS5B01G519100	tr|Q9FGM2|Q9FGM2_ARATH	DnaJ protein-like		Bradi1g02465	AT4G19580.1&DNAJ heat shock N-terminal domain-containing protein&LOC_Os03g62150.1&heat shock protein DnaJ, putative, expressed	-	-		C1	5441	1		1
TraesCS3A01G271700	tr|Q8L5E8|Q8L5E8_HORVU	Dof zinc finger protein		-	-	-	-		C1	11	1		1
TraesCS2D01G082600	tr|A0A0B0Q0N1|A0A0B0Q0N1_GOSAR	D-ribose-binding periplasmic		-	-	-	-		C1	5340	1		1
TraesCS4A01G079600	sp|Q4VSN5|DUSTY_PANTR	Dual serine/threonine and tyrosine protein kinase		Bradi1g68140	AT3G60850.1LOC_Os03g14290.1&expressed protein	AT3G60850	hypothetical protein		C13	0	1		1
TraesCS4D01G225000	sp|Q4VSN5|DUSTY_PANTR	Dual serine/threonine and tyrosine protein kinase		Bradi1g68140	AT3G60850.1LOC_Os03g14290.1&expressed protein	AT3G60850	hypothetical protein		C6	0	1		1
TraesCS7D01G224700	tr|B9SSI3|B9SSI3_RICCO	Dual specificity protein phosphatase, putative		Bradi1g42810	AT2G04550.1&indole-3-butyric acid response 5&LOC_Os06g20340.1&dual specificity protein phosphatase, putative, expressed	AT2G04550	indole-3-butyric acid response 5		C1	0	1		1
TraesCS1B01G377600	tr|G7IB80|G7IB80_MEDTR	DUF1230 family protein		Bradi2g18310	AT5G11840.1&Protein of unknown function (DUF1230)&LOC_Os05g46250.1&DUF1230 domain containing protein, expressed	AT5G11840	YCF36%2C putative (DUF1230)		C1	200	1		1
TraesCS1D01G365400	tr|G7IB80|G7IB80_MEDTR	DUF1230 family protein		Bradi2g18310	AT5G11840.1&Protein of unknown function (DUF1230)&LOC_Os05g46250.1&DUF1230 domain containing protein, expressed	AT5G11840	YCF36%2C putative (DUF1230)		C1	0	1		1
TraesCS4B01G190200	tr|A0A072UEA2|A0A072UEA2_MEDTR	DUF1262 family protein		Bradi3g35746	AT1G13520.1&Protein of unknown function (DUF1262)&LOC_Os08g31850.1&expressed protein	AT1G13520	hypothetical protein (DUF1262)		C1	5836	1		1
TraesCS4A01G113900	tr|A0A072UEA2|A0A072UEA2_MEDTR	DUF1262 family protein		Bradi3g35746	AT1G13520.1&Protein of unknown function (DUF1262)&LOC_Os08g31850.1&expressed protein	AT1G13520	hypothetical protein (DUF1262)		C1	4238	1		1
TraesCS3D01G262900	tr|G7KMZ9|G7KMZ9_MEDTR	DUF1639 family protein		Bradi2g46930	AT1G25370.1&Protein of unknown function (DUF1639)&LOC_Os01g49410.1&expressed protein	AT1G25370	hypothetical protein (DUF1639)		C1	213	1		1
TraesCS1B01G447800	tr|G7J5G5|G7J5G5_MEDTR	DUF1645 family protein		Bradi2g14860	AT5G62770.1&Protein of unknown function (DUF1645)&LOC_Os05g50230.1&DUF1645 domain containing protein, putative, expressed	-	-		C1	2207	1		1
TraesCS1D01G425200	tr|G7J5G5|G7J5G5_MEDTR	DUF1645 family protein		Bradi2g14860	AT5G62770.1&Protein of unknown function (DUF1645)&LOC_Os05g50230.1&DUF1645 domain containing protein, putative, expressed	-	-		C1	839	1		1
TraesCS2B01G196700	AT1G72510.2	DUF1677 family protein (DUF1677)		Bradi1g21590	AT1G72510.2&Protein of unknown function (DUF1677)&LOC_Os07g42220.1&expressed protein	-	-		C1	0	1		1
TraesCS3D01G390900	tr|G7IB02|G7IB02_MEDTR	DUF1685 family protein		-	-	-	-		C1	0	1		1
TraesCS7B01G381300	tr|A0A199VX84|A0A199VX84_ANACO	DUF21 domain-containing protein		-	-	-	-		C1	0	1		1
TraesCS3D01G208800	tr|I3SBP3|I3SBP3_MEDTR	DUF3511 domain protein		Bradi2g41470	AT5G11970.1&Protein of unknown function (DUF3511)&LOC_Os01g38660.1&expressed protein	AT5G11970	ABC family ABC transporter%2C putative (DUF3511)		C1	1293	1		1
TraesCS4A01G118000	tr|I3SBP3|I3SBP3_MEDTR	DUF3511 domain protein		Bradi1g64730	AT2G19460.1&Protein of unknown function (DUF3511)&LOC_Os03g19040.1&expressed protein	-	-		C1	418	1		1
TraesCS1A01G378500	tr|G7IAV0|G7IAV0_MEDTR	DUF4228 domain protein		Bradi2g17310	AT3G03280.1LOC_Os05g47960.1&expressed protein	-	-		C1	1070	1		1
TraesCS3B01G356100	tr|G7IXM9|G7IXM9_MEDTR	DUF4228 domain protein		Bradi2g52295	LOC_Os01g58130.1&expressed protein	AT3G20340	protein expression protein		C1	1037	1		1
TraesCS6D01G050000	tr|G7JDI4|G7JDI4_MEDTR	DUF4228 domain protein		-	-	-	-		C1	291	1		1
TraesCS1D01G241100	tr|A0A072UWV1|A0A072UWV1_MEDTR	DUF4228 domain protein		Bradi2g26817	AT5G12340.1LOC_Os05g31970.1&expressed protein	-	-		C1	57	1		1
TraesCS4B01G349000	AT4G24130.1	DUF538 family protein (Protein of unknown function, DUF538)		Bradi4g14640	AT1G09310.1&Protein of unknown function, DUF538&LOC_Os11g38210.1&DUF538 domain containing protein, putative, expressed	-	-		C1	3509	1		1
TraesCS5A01G517300	AT4G24130.1	DUF538 family protein (Protein of unknown function, DUF538)		Bradi4g14640	AT1G09310.1&Protein of unknown function, DUF538&LOC_Os11g38210.1&DUF538 domain containing protein, putative, expressed	-	-		C1	1521	1		1
TraesCS4A01G280600	AT1G55265.1	DUF538 family protein, putative (Protein of unknown function, DUF538)		Bradi1g11992	AT1G55265.1&Protein of unknown function, DUF538&LOC_Os03g48626.1&expressed protein	AT1G55265	DUF538 family protein%2C putative (Protein of unknown function%2C DUF538)		C1	0	1		1
TraesCS3D01G138800	tr|A0A072UHE7|A0A072UHE7_MEDTR	DUF641 family protein		Bradi2g06420	AT1G53380.1&Plant protein of unknown function (DUF641)&LOC_Os01g10680.1&GIL1, putative, expressed	-	-		C1	94	1		1
TraesCS7A01G055200	tr|A0A072THY7|A0A072THY7_MEDTR	DUF674 family protein		-	-	-	-		C1	3233	1		1
TraesCS4A01G441800	tr|A0A072TP22|A0A072TP22_MEDTR	DUF674 family protein		-	-	-	-		C1	1139	1		1
TraesCS4A01G441900	tr|A0A072THY7|A0A072THY7_MEDTR	DUF674 family protein		-	-	-	-		C1	0	1		1
TraesCS7D01G147500	tr|A0A072VCZ6|A0A072VCZ6_MEDTR	DUF868 family protein		Bradi1g47450	AT5G48270.1&Plant protein of unknown function (DUF868)&LOC_Os06g08350.1&expressed protein	-	-		C1	2078	1		1
TraesCS4D01G014400	tr|G7K0K5|G7K0K5_MEDTR	DWNN domain, A CCHC-type zinc finger protein		Bradi1g13180	AT4G17410.1&DWNN domain, a CCHC-type zinc finger&LOC_Os03g45730.1&DNA-binding protein-like, putative, expressed	-	-		C1	0	1		1
TraesCS1A01G213900	tr|B9SKH8|B9SKH8_RICCO	Dynamin, putative		Bradi3g33850	AT3G60190.1&DYNAMIN-like 1E&LOC_Os10g41820.1&dynamin family protein, putative, expressed	AT3G60190	DYNAMIN-like 1E		C1	0	1		1
TraesCS4D01G015300	tr|Q9SRN4|Q9SRN4_ARATH	E3 ubiquitin-protein ligase		Bradi1g13097	AT1G16500.1LOC_Os03g45870.1&expressed protein	-	-		C1	454	1		1
TraesCS2A01G401400	tr|N1R1B5|N1R1B5_AEGTA	E3 ubiquitin-protein ligase		-	-	-	-		C1	51	1		1
TraesCS4A01G352200	tr|A0A199VMP5|A0A199VMP5_ANACO	E3 ubiquitin-protein ligase		Bradi1g02390	AT1G72175.1&RING/U-box protein with domain of unknown function (DUF 1232)&LOC_Os03g62250.1&zinc finger, C3HC4 type domain containing protein, expressed	AT1G72175	E3 ubiquitin-protein ligase RNF170-like protein (DUF 1232)		C1	0	1		1
TraesCS5B01G519400	tr|A0A199VMP5|A0A199VMP5_ANACO	E3 ubiquitin-protein ligase		Bradi1g02390	AT1G72175.1&RING/U-box protein with domain of unknown function (DUF 1232)&LOC_Os03g62250.1&zinc finger, C3HC4 type domain containing protein, expressed	AT1G72175	E3 ubiquitin-protein ligase RNF170-like protein (DUF 1232)		C1	0	1		1
TraesCS5D01G518700	tr|A0A199VMP5|A0A199VMP5_ANACO	E3 ubiquitin-protein ligase		Bradi1g02390	AT1G72175.1&RING/U-box protein with domain of unknown function (DUF 1232)&LOC_Os03g62250.1&zinc finger, C3HC4 type domain containing protein, expressed	AT1G72175	E3 ubiquitin-protein ligase RNF170-like protein (DUF 1232)		C1	0	1		1
TraesCS6B01G116100	sp|Q6ZQ89|MARH6_MOUSE	E3 ubiquitin-protein ligase MARCH6		-	-	-	-		C1	1130	1		1
TraesCS7A01G308900	tr|M7Z2Q9|M7Z2Q9_TRIUA	E3 ubiquitin-protein ligase RGLG2		Bradi3g14420	AT1G79380.1&Ca(2)-dependent phospholipid-binding protein (Copine) family&LOC_Os08g04130.1&copine-6, putative, expressed	AT1G79380	Ca(2)-dependent phospholipid-binding protein (Copine) family		C1	1379	1		1
TraesCS5A01G368900	tr|A0A151TKP0|A0A151TKP0_CAJCA	E3 ubiquitin-protein ligase RGLG2		-	-	-	-		C1	0	1		1
TraesCS5D01G378400	tr|A0A151TKP0|A0A151TKP0_CAJCA	E3 ubiquitin-protein ligase RGLG2		-	-	-	-		C1	0	1		1
TraesCS5B01G026400	tr|A0A103PZW1|A0A103PZW1_CYNCS	EEIG1/EHBP1 N-terminal domain-containing protein		Bradi4g01320	AT3G11760.1LOC_Os12g42570.1&expressed protein	-	-		C6	0	1		1
TraesCS1D01G156600	AT1G43020.1	electron protein, putative (Protein of unknown function, DUF547)		Bradi3g29080	AT3G11920.1&glutaredoxin-related&LOC_Os10g34170.1&glutaredoxin domain containing protein, putative, expressed	AT3G11920	glutaredoxin-like protein		C1	430	1		1
TraesCS5B01G132500	tr|Q5Z6I7|Q5Z6I7_ORYSJ	Embryogenesis transmembrane protein-like		Bradi4g43050	AT4G11000.1&Ankyrin repeat family protein&LOC_Os11g04830.1&embryogenesis transmembrane protein, putative, expressed	-	-		C1	0	1		1
TraesCS7A01G038500	tr|Q5ZA84|Q5ZA84_ORYSJ	Embryogenesis transmembrane protein-like		-	-	-	-		C1	0	1		1
TraesCS1B01G260500	tr|B6T6U1|B6T6U1_MAIZE	Endo-1,3;1,4-beta-D-glucanase		-	-	-	-		C1	79	1		1
TraesCS7A01G288200	tr|A0A0B0NFS9|A0A0B0NFS9_GOSAR	Ephrin-A3		Bradi3g19290	AT1G79660.1LOC_Os08g16559.1&expressed protein	AT1G79660	ephrin-A3 protein		C1	0	1		1
TraesCS6A01G029300	tr|B6SUW2|B6SUW2_MAIZE	Epoxide hydrolase 2		-	-	-	-		C1	162	1		1
TraesCS3B01G316200	AT3G14830.4	epstein-barr nuclear antigen		Bradi2g48850	AT3G14830.1LOC_Os01g52920.1&expressed protein	AT3G14830	epstein-barr nuclear antigen		C6	0	1		1
TraesCS5B01G413800	tr|G7JG61|G7JG61_MEDTR	Erythronate-4-phosphate dehydrogenase family protein		Bradi1g07070	AT1G19400.1&Erythronate-4-phosphate dehydrogenase family protein&LOC_Os03g56420.1&expressed protein	AT1G19400	Erythronate-4-phosphate dehydrogenase family protein		C6	0	1		1
TraesCS5D01G532200	tr|A0A061DSU5|A0A061DSU5_THECC	Erythronate-4-phosphate dehydrogenase family protein, putative		Bradi1g77680	AT4G24110.1LOC_Os03g02300.1&expressed protein	AT4G24110	NADP-specific glutamate dehydrogenase		C1	166	1		1
TraesCS7A01G373600	sp|Q7A1V2|ESSB_STAAW	ESAT-6 secretion machinery protein EssB		-	-	-	-		C1	1012	1		1
TraesCS5B01G291100	tr|G7KW54|G7KW54_MEDTR	Esterase/lipase/thioesterase family protein		-	-	-	-		C1	128	1		1
TraesCS3D01G399600	tr|A0A0K9NXK4|A0A0K9NXK4_ZOSMR	Ethylene-responsive transcription factor		Bradi2g57201	AT1G71520.1&Integrase-type DNA-binding superfamily protein&LOC_Os01g66270.1&AP2 domain containing protein, expressed	AT1G71520	Integrase-type DNA-binding superfamily protein		C1	5007	1		1
TraesCS2D01G464400	tr|G7JJR7|G7JJR7_MEDTR	Ethylene-responsive transcription factor		-	-	-	-		C1	3384	1		1
TraesCS5A01G112600	tr|W9RA19|W9RA19_9ROSA	Ethylene-responsive transcription factor		Bradi4g41616	AT5G61890.1&Integrase-type DNA-binding superfamily protein&LOC_Os04g32620.1&ethylene-responsive transcription factor ERF114, putative, expressed	-	-		C1	3350	1		1
TraesCS6D01G299000	tr|W9R7J5|W9R7J5_9ROSA	Ethylene-responsive transcription factor		-	-	-	-		C1	3020	1		1
TraesCS5A01G238400	tr|W9R7J5|W9R7J5_9ROSA	Ethylene-responsive transcription factor		-	-	-	-		C1	2904	1		1
TraesCS5D01G245300	tr|W9R7J5|W9R7J5_9ROSA	Ethylene-responsive transcription factor		-	-	-	-		C1	2449	1		1
TraesCS3A01G404400	tr|A0A0K9NXK4|A0A0K9NXK4_ZOSMR	Ethylene-responsive transcription factor		Bradi2g57201	AT1G71520.1&Integrase-type DNA-binding superfamily protein&LOC_Os01g66270.1&AP2 domain containing protein, expressed	AT1G71520	Integrase-type DNA-binding superfamily protein		C1	2341	1		1
TraesCS4B01G002000	tr|G7JJR7|G7JJR7_MEDTR	Ethylene-responsive transcription factor		Bradi4g38932	AT2G31230.1&ethylene-responsive element binding factor 15&LOC_Os05g37640.1&expressed protein	-	-		C1	2041	1		1
TraesCS2D01G414500	tr|M4WYH8|M4WYH8_GOSHI	Ethylene-responsive transcription factor		-	-	-	-		C1	1485	1		1
TraesCS2B01G436200	tr|M4WYH8|M4WYH8_GOSHI	Ethylene-responsive transcription factor		Bradi5g17490	AT5G47230.1&ethylene responsive element binding factor 5&LOC_Os04g46250.1&AP2 domain containing protein, expressed	AT5G47230	ethylene responsive element binding factor 5		C1	1310	1		1
TraesCS4D01G001200	tr|W9R427|W9R427_9ROSA	Ethylene-responsive transcription factor		Bradi4g38941	AT5G43410.1&Integrase-type DNA-binding superfamily protein&LOC_Os09g39810.1&AP2 domain containing protein, expressed	-	-		C1	1067	1		1
TraesCS1D01G376500	tr|W9R7J5|W9R7J5_9ROSA	Ethylene-responsive transcription factor		-	-	-	-		C1	358	1		1
TraesCS1A01G370400	tr|W9RY64|W9RY64_9ROSA	Ethylene-responsive transcription factor		-	-	-	-		C1	76	1		1
TraesCS4A01G001400	tr|W9R427|W9R427_9ROSA	Ethylene-responsive transcription factor		Bradi4g38941	AT5G43410.1&Integrase-type DNA-binding superfamily protein&LOC_Os09g39810.1&AP2 domain containing protein, expressed	AT5G43410	Integrase-type DNA-binding superfamily protein		C1	49	1		1
TraesCS5B01G236900	tr|W9R7J5|W9R7J5_9ROSA	Ethylene-responsive transcription factor		-	-	AT4G34410	redox responsive transcription factor 1		C1	37	1		1
TraesCS1A01G370700	tr|W9R7J5|W9R7J5_9ROSA	Ethylene-responsive transcription factor		Bradi3g38140	AT4G34410.1&redox responsive transcription factor 1&LOC_Os08g36920.1&AP2 domain containing protein, expressed	AT4G34410	redox responsive transcription factor 1		C1	33	1		1
TraesCS2D01G515900	tr|A0A0K9PHY5|A0A0K9PHY5_ZOSMR	Ethylene-responsive transcription factor		Bradi5g24110	AT4G36900.1&related to AP2 10&LOC_Os04g55520.1&AP2 domain containing protein, expressed	AT2G23340	DREB and EAR motif protein 3		C1	0	1		1
TraesCS4D01G267500	AT5G07580.1	ethylene-responsive transcription factor		Bradi1g71740	AT4G39780.1&Integrase-type DNA-binding superfamily protein&LOC_Os03g09170.1&ethylene-responsive transcription factor, putative, expressed	-	-		C1	0	1		1
TraesCS5B01G193200	AT5G07580.1	ethylene-responsive transcription factor		Bradi4g29010	AT4G39780.1&Integrase-type DNA-binding superfamily protein&LOC_Os09g20350.1&ethylene-responsive transcription factor, putative, expressed	AT4G39780	Integrase-type DNA-binding superfamily protein		C13	0	1		1
TraesCS6A01G319600	tr|W9R7J5|W9R7J5_9ROSA	Ethylene-responsive transcription factor		Bradi3g58015	AT2G33710.2&Integrase-type DNA-binding superfamily protein&LOC_Os02g52670.1&AP2 domain containing protein, expressed	-	-		C1	0	1		1
TraesCS6B01G350400	tr|W9RY64|W9RY64_9ROSA	Ethylene-responsive transcription factor		Bradi3g58015	AT2G33710.2&Integrase-type DNA-binding superfamily protein&LOC_Os02g52670.1&AP2 domain containing protein, expressed	-	-		C1	0	1		1
TraesCS6D01G217800	AT5G07580.1	ethylene-responsive transcription factor		Bradi3g49810	AT2G20880.1&Integrase-type DNA-binding superfamily protein&LOC_Os02g42585.1&AP2 domain containing protein, expressed	-	-		C1	0	1		1
TraesCS3A01G149000	tr|A0A061G219|A0A061G219_THECC	Ethylene-responsive transcription factor, putative		Bradi2g07357	AT4G27950.1&cytokinin response factor 4&LOC_Os01g12440.1&AP2 domain containing protein, expressed	AT4G27950	cytokinin response factor 4		C1	0	1		1
TraesCS3B01G176200	tr|A0A061G219|A0A061G219_THECC	Ethylene-responsive transcription factor, putative		Bradi2g07357	AT4G27950.1&cytokinin response factor 4&LOC_Os01g12440.1&AP2 domain containing protein, expressed	AT4G27950	cytokinin response factor 4		C1	0	1		1
TraesCS3B01G514900	AT1G03230.1	Eukaryotic aspartyl protease family protein		-	-	-	-		C1	1891	1		1
TraesCS3A01G319800	AT5G22850.1	Eukaryotic aspartyl protease family protein		Bradi2g51630	AT5G22850.1&Eukaryotic aspartyl protease family protein&LOC_Os01g56930.1&eukaryotic aspartyl protease domain containing protein, expressed	AT5G22850	Eukaryotic aspartyl protease family protein		C1	0	1		1
TraesCS7A01G366100	sp|Q4WJQ1|EIF3A_ASPFU	Eukaryotic translation initiation factor 3 subunit A		-	-	-	-		C1	138	1		1
TraesCS5B01G178400	sp|B5ME19|EIFCL_HUMAN	Eukaryotic translation initiation factor 3 subunit C-like protein		Bradi4g27830	LOC_Os09g13920.1&expressed protein	-	-		C1	0	1		1
TraesCS5D01G100300	AT1G09810.3	evolutionarily conserved C-terminal region 11		-	-	-	-		C1	0	1		1
TraesCS6A01G098400	AT1G55500.6	evolutionarily conserved C-terminal region 4		Bradi3g43230	AT4G38980.1LOC_Os02g26960.1&expressed protein	-	-		C13	0	1		1
TraesCS2A01G031200	tr|B9RAG8|B9RAG8_RICCO	Exocyst complex component, putative		Bradi5g01930	AT5G52350.1&exocyst subunit exo70 family protein A3&LOC_Os04g02070.1&expressed protein	-	-		C1	400	1		1
TraesCS2A01G583700	tr|B9RAG8|B9RAG8_RICCO	Exocyst complex component, putative		Bradi5g26587	AT5G03540.1&exocyst subunit exo70 family protein A1&LOC_Os04g58880.1&exo70 exocyst complex subunit, putative, expressed	-	-		C1	5	1		1
TraesCS2D01G596000	tr|B9RAG8|B9RAG8_RICCO	Exocyst complex component, putative		Bradi5g26580	AT5G03540.1&exocyst subunit exo70 family protein A1&LOC_Os04g58880.1&exo70 exocyst complex subunit, putative, expressed	-	-		C6	0	1		1
TraesCS3B01G467500	tr|B9RAG8|B9RAG8_RICCO	Exocyst complex component, putative		Bradi2g59057	AT3G14090.1&exocyst subunit exo70 family protein D3&LOC_Os01g69230.1&exo70 exocyst complex subunit domain containing protein, expressed	-	-		C1	0	1		1
TraesCS1A01G208200	tr|C3TX81|C3TX81_BRASY	Expansin protein		Bradi3g32810	AT1G65680.1&expansin B2&LOC_Os10g40090.1&expansin precursor, putative, expressed	-	-		C1	1754	1		1
TraesCS1D01G206700	tr|A0A0K9PMR6|A0A0K9PMR6_ZOSMR	Expansin-like protein		Bradi3g32297	AT3G45970.1&expansin-like A1&LOC_Os10g39640.1&expansin precursor, putative, expressed	-	-		C13	0	1		1
TraesCS3A01G502000	tr|E0CW49|E0CW49_9ORYZ	Expressed protein-RZ53		-	-	-	-		C1	686	1		1
TraesCS7A01G272600	sp|O08575|EYA2_MOUSE	Eyes absent homolog 2		Bradi3g42310	LOC_Os08g43620.1&expressed protein	-	-		C1	2588	1		1
TraesCS2B01G073600	tr|A0A061G506|A0A061G506_THECC	F5O11.10 isoform 1		-	-	AT1G12380	hypothetical protein		C1	248	1		1
TraesCS2D01G151500	tr|A0A061G813|A0A061G813_THECC	FAD-binding Berberine family protein		-	-	AT2G34790	FAD-binding Berberine family protein		C1	0	1		1
TraesCS4B01G022800	tr|A9XTM1|A9XTM1_GOSHI	Fasciclin-like arabinogalactan protein 16		-	-	-	-		C1	334	1		1
TraesCS6A01G280100	tr|B1PHV2|B1PHV2_SORBI	Fatty acid desaturase		-	-	-	-		C1	1028	1		1
TraesCS3D01G137500	tr|A0A1J3FIE8|A0A1J3FIE8_NOCCA	Fatty acid oxidation complex subunit alpha		Bradi2g06480	AT4G14440.1&3-hydroxyacyl-CoA dehydratase 1&LOC_Os01g10830.1&carnitine racemase like protein, putative, expressed	-	-		C1	4363	1		1
TraesCS1D01G352000	tr|A0A1J3IM13|A0A1J3IM13_NOCCA	Fatty acid oxidation complex subunit alpha		Bradi2g19050	AT4G14440.1&3-hydroxyacyl-CoA dehydratase 1&LOC_Os05g45300.1&enoyl-CoA hydratase/isomerase family protein, putative, expressed	AT4G14440	3-hydroxyacyl-CoA dehydratase 1		C1	0	1		1
TraesCS4B01G182600	sp|Q5QXM1|FADJ_IDILO	Fatty acid oxidation complex subunit alpha		Bradi1g64320	AT4G16210.1&enoyl-CoA hydratase/isomerase A&LOC_Os03g19680.1&enoyl-CoA hydratase/isomerase family protein, putative, expressed	AT4G16210	enoyl-CoA hydratase/isomerase A		C6	0	1		1
TraesCS4A01G018700	AT3G23880.1	F-box and associated interaction domains-containing protein		-	-	-	-		C1	0	1		1
TraesCSU01G027400	tr|Q60DM2|Q60DM2_ORYSJ	F-box domain containing protein		-	-	-	-		C23	0	1		1
TraesCSU01G250100	tr|Q75GY3|Q75GY3_ORYSJ	F-box domain containing protein		-	-	-	-		C6	0	1		1
TraesCS2A01G074300	tr|Q7Y195|Q7Y195_ORYSJ	F-box domain containing protein, expressed		-	-	-	-		C1	0	1		1
TraesCS2A01G074400	tr|Q7Y195|Q7Y195_ORYSJ	F-box domain containing protein, expressed		-	-	-	-		C1	0	1		1
TraesCS1D01G422200	AT1G10110.1	F-box family protein		-	-	-	-		C1	5290	1		1
TraesCS3B01G563900	AT3G16210.1	F-box family protein		Bradi1g77485	LOC_Os11g41560.1&OsFBX427 - F-box domain containing protein, expressed	-	-		C1	4750	1		1
TraesCS3D01G265500	AT3G44090.1	F-box family protein		-	-	-	-		C1	4410	1		1
TraesCS2D01G524600	tr|B9IAP0|B9IAP0_POPTR	F-box family protein		-	-	-	-		C1	4157	1		1
TraesCS5A01G466000	AT2G41170.3	F-box family protein		-	-	-	-		C1	4125	1		1
TraesCS1B01G198100	AT1G49360.1	F-box family protein		Bradi3g31350	AT2G17030.1&F-box family protein with a domain of unknown function (DUF295)&LOC_Os10g37570.1&OsFBDUF49 - F-box and DUF domain containing protein, expressed	-	-		C1	3582	1		1
TraesCS1A01G261100	AT5G07610.1	F-box family protein		-	-	-	-		C1	2726	1		1
TraesCS1A01G257700	AT3G16210.1	F-box family protein		Bradi2g25440	LOC_Os09g17190.1&OsFBX320 - F-box domain containing protein, expressed	-	-		C1	1151	1		1
TraesCS1A01G182600	AT1G49360.1	F-box family protein		Bradi3g31350	AT2G17030.1&F-box family protein with a domain of unknown function (DUF295)&LOC_Os10g37570.1&OsFBDUF49 - F-box and DUF domain containing protein, expressed	-	-		C1	992	1		1
TraesCS6B01G103100	AT1G15680.1	F-box family protein		Bradi4g01972	AT3G23880.1&F-box and associated interaction domains-containing protein&LOC_Os02g15160.1&OsFBX40 - F-box domain containing protein, expressed	-	-		C1	533	1		1
TraesCS3B01G565300	AT5G07610.1	F-box family protein		-	-	-	-		C1	60	1		1
TraesCSU01G003500	AT5G49610.1	F-box family protein		-	-	-	-		C1	59	1		1
TraesCS1D01G359200	AT1G47300.1	F-box family protein		-	-	-	-		C1	20	1		1
TraesCS6A01G095200	tr|B9I6Z5|B9I6Z5_POPTR	F-box family protein		Bradi3g02940	AT1G74875.1LOC_Os05g40360.1&expressed protein	-	-		C23	0	1		1
TraesCS6A01G254200	tr|D7MV05|D7MV05_ARALL	F-box family protein		Bradi3g51120	AT2G33190.1&F-box family protein with a domain of unknown function (DUF295)&LOC_Os02g45000.1&expressed protein	-	-		C13	0	1		1
TraesCS3A01G082500	tr|Q6K3E9|Q6K3E9_ORYSJ	F-box family protein-like		Bradi3g55000	AT1G56250.1&phloem protein 2-B14&LOC_Os02g56840.1&OsFBX70 - F-box domain containing protein, expressed	-	-		C1	769	1		1
TraesCS3B01G097600	tr|Q6K3E9|Q6K3E9_ORYSJ	F-box family protein-like		-	-	-	-		C1	165	1		1
TraesCS7B01G027600	tr|Q5VRR5|Q5VRR5_ORYSJ	F-box family protein-like		Bradi1g48360	AT5G67140.1&F-box/RNI-like superfamily protein&LOC_Os06g07000.1&OsFBL28 - F-box domain and LRR containing protein, expressed	AT5G67140	F-box/RNI-like superfamily protein		C1	0	1		1
TraesCS7D01G126300	tr|Q5VRR5|Q5VRR5_ORYSJ	F-box family protein-like		Bradi1g48360	AT5G67140.1&F-box/RNI-like superfamily protein&LOC_Os06g07000.1&OsFBL28 - F-box domain and LRR containing protein, expressed	-	-		C1	0	1		1
TraesCS6D01G141600	tr|A0A072VFJ0|A0A072VFJ0_MEDTR	F-box plant-like protein, putative		-	-	-	-		C1	5880	1		1
TraesCS6A01G110600	tr|A0A072VFJ0|A0A072VFJ0_MEDTR	F-box plant-like protein, putative		Bradi3g08470	AT4G04480.1LOC_Os02g13220.1&F-box family protein, putative, expressed	AT4G04480	F-box protein with a domain protein		C1	5811	1		1
TraesCS6D01G099200	tr|A0A072VFJ0|A0A072VFJ0_MEDTR	F-box plant-like protein, putative		-	-	-	-		C1	4028	1		1
TraesCS6B01G179700	tr|A0A072VFJ0|A0A072VFJ0_MEDTR	F-box plant-like protein, putative		-	-	-	-		C1	0	1		1
TraesCS7D01G272200	tr|W9RY39|W9RY39_9ROSA	F-box protein		Bradi3g42370	AT5G41720.1LOC_Os08g43530.1&OsFBX306 - F-box domain containing protein, expressed	AT1G64295	F-box associated ubiquitination effector family protein		C1	1267	1		1
TraesCS5D01G316600	tr|A0A1J6K8A5|A0A1J6K8A5_NICAT	F-box protein		Bradi2g38890	AT1G47730.1&F-box and associated interaction domains-containing protein&LOC_Os08g38490.1&OsFBX301 - F-box domain containing protein, expressed	-	-		C1	825	1		1
TraesCS7B01G170100	tr|W9RY39|W9RY39_9ROSA	F-box protein		Bradi3g42370	AT5G41720.1LOC_Os08g43530.1&OsFBX306 - F-box domain containing protein, expressed	AT1G64295	F-box associated ubiquitination effector family protein		C1	600	1		1
TraesCS5A01G015400	tr|A0A1D1XZM3|A0A1D1XZM3_9ARAE	F-box protein		Bradi4g00967	LOC_Os12g43580.1&expressed protein	-	-		C1	395	1		1
TraesCS2A01G205100	tr|K3ZXG7|K3ZXG7_SETIT	F-box protein		Bradi1g24790	AT4G21510.1&F-box family protein&LOC_Os07g37400.1&OsFBX257 - F-box domain containing protein, expressed	AT4G21510	F-box family protein		C1	134	1		1
TraesCS6B01G162000	tr|A0A1D1XT77|A0A1D1XT77_9ARAE	F-box protein		Bradi3g04560	AT3G26922.1&F-box/RNI-like superfamily protein&LOC_Os02g06520.1&OsFBLD1 - F-box, LRR and FBD domain containing protein, expressed	-	-		C1	3	1		1
TraesCS4D01G035300	tr|A0A1D1ZCJ6|A0A1D1ZCJ6_9ARAE	F-box protein		Bradi1g11687	AT1G55000.3&peptidoglycan-binding LysM domain-containing protein&LOC_Os03g49250.1&OsFBO16 - F-box and other domain containing protein, expressed	AT1G55000	peptidoglycan-binding LysM domain-containing protein		C13	0	1		1
TraesCS5B01G107300	tr|A0A1E5WEP9|A0A1E5WEP9_9POAL	F-box protein		Bradi4g06500	AT3G12350.1&F-box family protein&LOC_Os12g32630.1&OsFBX448 - F-box domain containing protein, expressed	AT3G12350	F-box family protein		C1	0	1		1
TraesCS6D01G333400	tr|A0A151RL68|A0A151RL68_CAJCA	F-box protein family		Bradi5g10916	LOC_Os04g43450.1&expressed protein	AT4G22170	F-box protein (DUF295)		C1	4728	1		1
TraesCS2D01G058800	tr|Q6ZCS3|Q6ZCS3_ORYSJ	F-box protein family-like		-	-	-	-		C1	4170	1		1
TraesCS6A01G383100	tr|A0A059PC27|A0A059PC27_CICAR	F-box protein PP2		-	-	-	-		C1	637	1		1
TraesCS7D01G351500	tr|A0A059PC27|A0A059PC27_CICAR	F-box protein PP2		Bradi3g15160	AT2G02230.1&phloem protein 2-B1&LOC_Os08g05480.1&OsFBX261 - F-box domain containing protein, expressed	-	-		C1	138	1		1
TraesCS3D01G079700	tr|A0A059PC27|A0A059PC27_CICAR	F-box protein PP2		Bradi3g17208	AT2G02360.1&phloem protein 2-B10&LOC_Os08g05480.1&OsFBX261 - F-box domain containing protein, expressed	-	-		C1	37	1		1
TraesCS6A01G384100	tr|A0A059PC27|A0A059PC27_CICAR	F-box protein PP2		-	-	-	-		C1	2	1		1
TraesCS7B01G205100	tr|A0A059PC27|A0A059PC27_CICAR	F-box protein PP2		Bradi3g17208	AT2G02360.1&phloem protein 2-B10&LOC_Os08g05480.1&OsFBX261 - F-box domain containing protein, expressed	-	-		C1	2	1		1
TraesCS6B01G423200	tr|A0A059PC27|A0A059PC27_CICAR	F-box protein PP2		-	-	-	-		C1	0	1		1
TraesCS4A01G198200	tr|Q6EPW3|Q6EPW3_ORYSJ	F-box protein-like		Bradi4g25440	AT3G44326.1&F-box family protein&LOC_Os11g05660.1&OsFBX396 - F-box domain containing protein, expressed	-	-		C1	878	1		1
TraesCS5B01G180700	AT1G64290.1	F-box protein-like protein		-	-	-	-		C1	5197	1		1
TraesCS4D01G083300	tr|A0A072TPF2|A0A072TPF2_MEDTR	F-box/LRR protein		Bradi4g20731	AT3G07550.1&RNI-like superfamily protein&LOC_Os11g16280.1&F-box domain containing protein, expressed	AT3G07550	RNI-like superfamily protein		C1	25	1		1
TraesCS3B01G565100	tr|A0MMC7|A0MMC7_HORVU	F-box-like protein		-	-	-	-		C1	10	1		1
TraesCS1A01G236400	tr|G7JJ28|G7JJ28_MEDTR	F-box-like protein		Bradi2g27330	AT4G15563.1LOC_Os05g30920.1&OsFBX167 - F-box domain containing protein, expressed	AT4G15563	F-box-like protein		C6	0	1		1
TraesCS2B01G480800	AT1G79160.1	filamentous hemagglutinin transporter		-	-	-	-		C1	177	1		1
TraesCS4B01G279300	sp|P77694|ECPD_ECOLI	Fimbria adhesin EcpD		-	-	-	-		C1	5732	1		1
TraesCS4B01G366800	tr|A0A1D5XJV1|A0A1D5XJV1_WHEAT	Flavin-containing monooxygenase		Bradi1g78290	AT1G62620.1&Flavin-binding monooxygenase family protein&LOC_Os10g40570.1&flavin-containing monooxygenase family protein, putative, expressed	-	-		C1	981	1		1
TraesCS2B01G085500	tr|A0A0E0P644|A0A0E0P644_ORYRU	Flavin-containing monooxygenase		Bradi3g20960	AT1G19250.1&flavin-dependent monooxygenase 1&LOC_Os04g14690.1&flavin-containing monooxygenase family protein, putative, expressed	-	-		C1	578	1		1
TraesCS7B01G476100	tr|A0A0E0P644|A0A0E0P644_ORYRU	Flavin-containing monooxygenase		-	-	-	-		C1	389	1		1
TraesCS6B01G362100	tr|X5CQE2|X5CQE2_WHEAT	Flavonol synthase		Bradi3g57910	AT5G08640.2&flavonol synthase 1&LOC_Os02g52840.1&flavonol synthase/flavanone 3-hydroxylase, putative, expressed	AT5G08640	flavonol synthase 1		C1	0	1		1
TraesCS3D01G104400	sp|O07529|AZR_BACSU	FMN-dependent NADPH-azoreductase		-	-	-	-		C1	62	1		1
TraesCS3D01G496600	sp|O07529|AZR_BACSU	FMN-dependent NADPH-azoreductase		-	-	-	-		C1	0	1		1
TraesCS5A01G371000	sp|Q83ML8|FUMC_SHIFL	Fumarate hydratase class II		Bradi1g13541	-	-	-		C1	2759	1		1
TraesCS7D01G048700	AT3G26010.1	Galactose oxidase/kelch repeat superfamily protein		-	-	-	-		C1	3748	1		1
TraesCS1D01G423100	tr|M8A6V8|M8A6V8_TRIUA	Galactoside 2-alpha-L-fucosyltransferase		Bradi3g10230	AT2G03220.1&fucosyltransferase 1&LOC_Os02g17534.1&xyloglucan fucosyltransferase, putative, expressed	-	-		C1	436	1		1
TraesCS4A01G390000	sp|P18508|GBRG2_RAT	Gamma-aminobutyric acid receptor subunit gamma-2		-	-	-	-		C1	609	1		1
TraesCS2B01G519700	AT5G10450.2	G-box regulating factor 6		-	-	-	-		C1	4357	1		1
TraesCS4D01G057600	tr|M5VX95|M5VX95_PRUPE	GDP-mannose transporter		Bradi1g10090	AT2G13650.1&golgi nucleotide sugar transporter 1&LOC_Os08g01610.3&DUF250 domain containing protein, putative, expressed	AT2G13650	golgi nucleotide sugar transporter 1		C1	296	1		1
TraesCS2B01G158900	tr|N1R3J8|N1R3J8_AEGTA	GDSL esterase/lipase		-	-	-	-		C1	5483	1		1
TraesCS2D01G137500	tr|N1QXE0|N1QXE0_AEGTA	GDSL esterase/lipase		-	-	-	-		C1	4953	1		1
TraesCS2D01G137600	tr|N1R3J8|N1R3J8_AEGTA	GDSL esterase/lipase		-	-	-	-		C1	2800	1		1
TraesCS2B01G159200	tr|N1R3J8|N1R3J8_AEGTA	GDSL esterase/lipase		-	-	-	-		C1	1075	1		1
TraesCS2A01G135300	tr|N1R3J8|N1R3J8_AEGTA	GDSL esterase/lipase		-	-	-	-		C1	724	1		1
TraesCS2D01G137700	tr|N1QZ84|N1QZ84_AEGTA	GDSL esterase/lipase		-	-	-	-		C1	114	1		1
TraesCS2D01G171500	tr|A0A1E5W7T3|A0A1E5W7T3_9POAL	GEM-like protein 1		Bradi1g21260	AT2G22475.1&GRAM domain family protein&LOC_Os07g42890.1&GRAM domain containing protein, expressed	-	-		C13	0	1		1
TraesCS4A01G181800	tr|Q8H2A6|Q8H2A6_ANACO	Germin-like protein		-	-	-	-		C1	5554	1		1
TraesCSU01G152800	tr|Q9SM34|Q9SM34_WHEAT	Germin-like protein		-	-	-	-		C1	5430	1		1
TraesCS4B01G378100	tr|Q9SM35|Q9SM35_WHEAT	Germin-like protein		-	-	-	-		C1	3980	1		1
TraesCS5A01G044300	tr|A0A0B4SUT4|A0A0B4SUT4_WHEAT	Germin-like protein		Bradi2g21010	AT3G05950.1&RmlC-like cupins superfamily protein&LOC_Os08g08980.1&cupin domain containing protein, expressed	-	-		C1	1956	1		1
TraesCSU01G145500	tr|Q9SM34|Q9SM34_WHEAT	Germin-like protein		-	-	-	-		C1	1948	1		1
TraesCS5A01G544500	tr|Q9SM34|Q9SM34_WHEAT	Germin-like protein		-	-	-	-		C1	987	1		1
TraesCSU01G152000	tr|Q9SM35|Q9SM35_WHEAT	Germin-like protein		-	-	-	-		C1	937	1		1
TraesCSU01G128800	tr|Q9SM35|Q9SM35_WHEAT	Germin-like protein		-	-	-	-		C1	769	1		1
TraesCSU01G151900	tr|Q9SM35|Q9SM35_WHEAT	Germin-like protein		-	-	-	-		C1	688	1		1
TraesCS4B01G378000	tr|Q9SM34|Q9SM34_WHEAT	Germin-like protein		Bradi3g15210	AT5G39110.1&RmlC-like cupins superfamily protein&LOC_Os08g09040.1&Cupin domain containing protein, expressed	-	-		C1	628	1		1
TraesCS4B01G377100	tr|Q9SM34|Q9SM34_WHEAT	Germin-like protein		-	-	-	-		C1	553	1		1
TraesCS5A01G543900	tr|Q9SM35|Q9SM35_WHEAT	Germin-like protein		-	-	-	-		C1	36	1		1
TraesCS4B01G033100	tr|Q8H2A6|Q8H2A6_ANACO	Germin-like protein		-	-	-	-		C1	1	1		1
TraesCS5A01G543700	tr|Q9SM34|Q9SM34_WHEAT	Germin-like protein		-	-	-	-		C1	0	1		1
TraesCS5A01G544400	tr|Q9SM34|Q9SM34_WHEAT	Germin-like protein		-	-	-	-		C1	0	1		1
TraesCS4D01G031800	tr|C7S8D5|C7S8D5_SOYBN	Germin-like protein 1		-	-	-	-		C1	2935	1		1
TraesCS4B01G033600	tr|C7S8D5|C7S8D5_SOYBN	Germin-like protein 1		-	-	-	-		C1	1726	1		1
TraesCS4D01G031600	tr|C7S8D5|C7S8D5_SOYBN	Germin-like protein 1		-	-	-	-		C1	404	1		1
TraesCS4B01G033400	tr|C7S8D5|C7S8D5_SOYBN	Germin-like protein 1		Bradi1g11920	AT1G18980.1&RmlC-like cupins superfamily protein&LOC_Os03g48780.1&Cupin domain containing protein, expressed	-	-		C1	360	1		1
TraesCS4A01G279100	tr|M7ZNF9|M7ZNF9_TRIUA	Germin-like protein 1-1		-	-	-	-		C1	3600	1		1
TraesCS4D01G032200	tr|M7ZNF9|M7ZNF9_TRIUA	Germin-like protein 1-1		-	-	-	-		C1	3197	1		1
TraesCS4D01G030700	tr|M7ZNF9|M7ZNF9_TRIUA	Germin-like protein 1-1		-	-	-	-		C1	1221	1		1
TraesCS4D01G031700	tr|M7ZNF9|M7ZNF9_TRIUA	Germin-like protein 1-1		-	-	-	-		C1	404	1		1
TraesCS3A01G301200	tr|A0A178VZK7|A0A178VZK7_ARATH	GH3.3		Bradi2g50840	AT4G37390.1&Auxin-responsive GH3 family protein&LOC_Os01g55940.1&OsGH3.2 - Probable indole-3-acetic acid-amido synthetase, expressed	-	-		C6	0	1		1
TraesCS3D01G293800	tr|F2VSI9|F2VSI9_WHEAT	Gibberellin 2-oxidase		Bradi2g50280	AT1G30040.1&gibberellin 2-oxidase&LOC_Os01g55240.1&gibberellin 2-beta-dioxygenase, putative, expressed	AT1G78440	gibberellin 2-beta-dioxygenase		C1	0	1		1
TraesCS2D01G146400	tr|A0A142IKH6|A0A142IKH6_9ASPA	Gibberellin receptor GID1a		Bradi1g19720	AT5G23530.1&carboxyesterase 18&LOC_Os07g44910.2&gibberellin receptor GID1L2, putative, expressed	-	-		C1	0	1		1
TraesCS7B01G058600	sp|Q9MAA7|GID1A_ARATH	Gibberellin receptor GID1A		-	-	AT5G23530	carboxyesterase 18		C1	0	1		1
TraesCS1A01G276200	tr|B9SCU1|B9SCU1_RICCO	Glucan endo-1,3-beta-glucosidase, putative		Bradi2g23940	AT2G27500.2&Glycosyl hydrolase superfamily protein&LOC_Os01g64170.1&glycosyl hydrolases family 17, putative, expressed	-	-		C1	1014	1		1
TraesCS4D01G013600	tr|B9SHH6|B9SHH6_RICCO	Glucan endo-1,3-beta-glucosidase, putative		Bradi1g13232	AT2G19440.1&O-Glycosyl hydrolases family 17 protein&LOC_Os03g45390.1&glucan endo-1,3-beta-glucosidase precursor, putative, expressed	-	-		C1	0	1		1
TraesCS1A01G339200	AT2G31960.5	glucan synthase-like 3		Bradi2g19632	LOC_Os05g44220.1&expressed protein	-	-		C1	1	1		1
TraesCS5B01G217100	tr|A0A1D5Z2F2|A0A1D5Z2F2_WHEAT	Glutamate receptor		-	-	-	-		C1	2348	1		1
TraesCS5B01G217000	tr|A0A1D5Z2F3|A0A1D5Z2F3_WHEAT	Glutamate receptor		-	-	-	-		C1	766	1		1
TraesCS6B01G381400	tr|A0A0E0GDU8|A0A0E0GDU8_ORYNI	Glutamate receptor		Bradi2g41790	AT2G29120.1&glutamate receptor 2.7&LOC_Os02g54640.1&glutamate receptor, putative, expressed	-	-		C1	318	1		1
TraesCS5B01G217700	tr|A0A0Q3RVD3|A0A0Q3RVD3_BRADI	Glutamate receptor		Bradi4g30820	AT2G24720.1&glutamate receptor 2.2&LOC_Os09g25980.1&glutamate receptor 2.6 precursor, putative, expressed	-	-		C1	111	1		1
TraesCS5A01G218000	tr|N1QQU6|N1QQU6_AEGTA	Glutamate receptor		Bradi4g30850	AT2G29120.1&glutamate receptor 2.7&LOC_Os09g26160.1&glutamate receptor, putative, expressed	-	-		C6	0	1		1
TraesCS2B01G181000	AT5G04140.2	glutamate synthase 1		-	-	-	-		C1	5994	1		1
TraesCS1B01G409600	sp|A1T3F2|GSA_MYCVP	Glutamate-1-semialdehyde 2,1-aminomutase		-	-	-	-		C1	341	1		1
TraesCS6D01G164700	sp|D4GZN2|GCS2_HALVD	Glutamate--cysteine ligase		-	-	-	-		C1	499	1		1
TraesCS3D01G435400	tr|M7ZYK9|M7ZYK9_TRIUA	Glutaminyl-peptide cyclotransferase		Bradi1g52340	AT4G25720.1&glutaminyl cyclase&LOC_Os06g01410.1&glutamine cyclotransferase precursor, putative, expressed	AT4G25720	glutaminyl cyclase		C6	0	1		1
TraesCS1A01G184900	tr|A0A1D2A8X7|A0A1D2A8X7_AUXPR	Glutamyl-tRNA reductase		Bradi3g31980	AT5G52810.1&NAD(P)-binding Rossmann-fold superfamily protein&LOC_Os10g38930.1&shikimate/quinate 5-dehydrogenase, putative, expressed	AT5G52810	NAD(P)-binding Rossmann-fold superfamily protein		C1	0	1		1
TraesCS4A01G148500	tr|Q10L92|Q10L92_ORYSJ	Glutaredoxin family protein, expressed		Bradi1g62160	AT5G13810.1&Glutaredoxin family protein&LOC_Os03g24030.1&glutaredoxin, putative, expressed	-	-		C1	0	1		1
TraesCS2D01G250600	tr|A0A061EVS2|A0A061EVS2_THECC	Glutaredoxin family protein, putative		Bradi1g57120	AT5G01420.1&Glutaredoxin family protein&LOC_Os07g06600.1&glutaredoxin, putative, expressed	AT5G06470	Glutaredoxin family protein		C1	224	1		1
TraesCS1D01G405200	tr|A0A061E5A7|A0A061E5A7_THECC	Glutaredoxin, putative		-	-	-	-		C1	438	1		1
TraesCS3D01G452000	tr|B6SUR9|B6SUR9_MAIZE	Glutathione S-transferase		-	-	-	-		C1	5947	1		1
TraesCS6B01G167400	tr|Q9FUE4|Q9FUE4_ORYSJ	Glutathione S-transferase		-	-	-	-		C1	2007	1		1
TraesCS1B01G194800	tr|Q6WSC2|Q6WSC2_ORYSI	Glutathione S-transferase		Bradi3g31737	AT1G10370.1&Glutathione S-transferase family protein&LOC_Os10g38470.1&glutathione S-transferase, putative, expressed	-	-		C1	1342	1		1
TraesCS1B01G194500	tr|Q9FUE4|Q9FUE4_ORYSJ	Glutathione S-transferase		Bradi3g31800	AT1G10370.1&Glutathione S-transferase family protein&LOC_Os10g38160.1&glutathione S-transferase, putative, expressed	-	-		C1	1008	1		1
TraesCS1D01G095100	tr|M4PWZ9|M4PWZ9_MUSAC	Glutathione S-transferase		Bradi2g35930	AT3G62760.1&Glutathione S-transferase family protein&LOC_Os05g05620.1&glutathione S-transferase, putative, expressed	-	-		C1	975	1		1
TraesCS5A01G024000	tr|A0A089QAC9|A0A089QAC9_9POAL	Glutathione S-transferase		-	-	-	-		C1	914	1		1
TraesCS6B01G167500	tr|Q9FUE4|Q9FUE4_ORYSJ	Glutathione S-transferase		-	-	-	-		C1	702	1		1
TraesCS3D01G261100	tr|A0A173GPJ4|A0A173GPJ4_9ASPA	Glutathione S-transferase		Bradi2g47110	AT1G10360.1&glutathione S-transferase TAU 18&LOC_Os01g49720.1&glutathione S-transferase, putative, expressed	-	-		C1	312	1		1
TraesCS5D01G254000	tr|A0A173GPJ1|A0A173GPJ1_9ASPA	Glutathione S-transferase		Bradi4g32610	AT2G29420.1&glutathione S-transferase tau 7&LOC_Os09g29200.1&glutathione S-transferase, putative, expressed	AT2G29420	glutathione S-transferase tau 7		C1	243	1		1
TraesCS2B01G574600	tr|Q6WSC2|Q6WSC2_ORYSI	Glutathione S-transferase		-	-	-	-		C1	240	1		1
TraesCS4B01G225200	tr|A0A173GPJ4|A0A173GPJ4_9ASPA	Glutathione S-transferase		-	-	-	-		C1	134	1		1
TraesCS3D01G429600	tr|Q6WSC2|Q6WSC2_ORYSI	Glutathione S-transferase		-	-	-	-		C1	3	1		1
TraesCS1B01G021100	tr|Q6WSC2|Q6WSC2_ORYSI	Glutathione S-transferase		-	-	-	-		C6	0	1		1
TraesCS1D01G014500	tr|Q6WSC2|Q6WSC2_ORYSI	Glutathione S-transferase		Bradi3g61100	AT1G10360.1&glutathione S-transferase TAU 18&LOC_Os10g38660.1&glutathione S-transferase, putative, expressed	AT1G10360	glutathione S-transferase TAU 18		C1	0	1		1
TraesCS2B01G293100	AT2G29450.1	glutathione S-transferase tau 5		-	-	-	-		C1	4900	1		1
TraesCS1D01G282300	tr|G7KGS4|G7KGS4_MEDTR	Glycerol-3-phosphate acyltransferase		Bradi2g23420	AT3G11430.1&glycerol-3-phosphate acyltransferase 5&LOC_Os05g38350.1&glycerol-3-phosphate acyltransferase 8, putative, expressed	AT3G11430	glycerol-3-phosphate acyltransferase 5		C1	1306	1		1
TraesCS1B01G292200	tr|G7KGS4|G7KGS4_MEDTR	Glycerol-3-phosphate acyltransferase		Bradi2g23420	AT3G11430.1&glycerol-3-phosphate acyltransferase 5&LOC_Os05g38350.1&glycerol-3-phosphate acyltransferase 8, putative, expressed	AT3G11430	glycerol-3-phosphate acyltransferase 5		C1	3	1		1
TraesCS2B01G303200	tr|B6T3E4|B6T3E4_MAIZE	Glycerophosphodiester phosphodiesterase		Bradi5g08707	AT3G02040.1&senescence-related gene 3&LOC_Os02g31030.2&glycerophosphoryl diester phosphodiesterase family protein, putative, expressed	-	-		C1	343	1		1
TraesCS2D01G284700	tr|B6T3E4|B6T3E4_MAIZE	Glycerophosphodiester phosphodiesterase		Bradi5g08707	AT3G02040.1&senescence-related gene 3&LOC_Os02g31030.2&glycerophosphoryl diester phosphodiesterase family protein, putative, expressed	-	-		C1	74	1		1
TraesCS1A01G051700	tr|A0A151QUZ1|A0A151QUZ1_CAJCA	Glycine-rich protein A3		-	-	-	-		C1	0	1		1
TraesCS4A01G413600	tr|A0A1D5Y2L2|A0A1D5Y2L2_WHEAT	Glycosyltransferase		-	-	-	-		C1	5082	1		1
TraesCS3A01G428300	tr|A0A1D5WNS1|A0A1D5WNS1_WHEAT	Glycosyltransferase		Bradi2g59010	AT1G14590.1&Nucleotide-diphospho-sugar transferase family protein&LOC_Os01g69190.1&regulatory protein, putative, expressed	-	-		C1	4894	1		1
TraesCS7D01G170700	tr|A0A1D6CYZ6|A0A1D6CYZ6_WHEAT	Glycosyltransferase		-	-	-	-		C1	3935	1		1
TraesCS2A01G463300	tr|A0A1D5TCH3|A0A1D5TCH3_WHEAT	Glycosyltransferase		Bradi2g44820	AT2G15480.2&UDP-glucosyl transferase 73B5&LOC_Os01g45110.1&anthocyanin 3-O-beta-glucosyltransferase, putative, expressed	-	-		C1	3638	1		1
TraesCS4A01G413700	tr|A0A1D5XNC5|A0A1D5XNC5_WHEAT	Glycosyltransferase		-	-	-	-		C1	3405	1		1
TraesCS2D01G464500	tr|A0A1D5TCH3|A0A1D5TCH3_WHEAT	Glycosyltransferase		-	-	-	-		C1	1810	1		1
TraesCS2B01G068600	tr|A0A1D5UXW8|A0A1D5UXW8_WHEAT	Glycosyltransferase		-	-	-	-		C1	1608	1		1
TraesCS6B01G347700	tr|F2CRF8|F2CRF8_HORVV	Glycosyltransferase		-	-	-	-		C1	1250	1		1
TraesCS5D01G476400	tr|A0A1D5ZP61|A0A1D5ZP61_WHEAT	Glycosyltransferase		-	-	-	-		C1	1053	1		1
TraesCS1A01G347200	tr|A0A1D5SS61|A0A1D5SS61_WHEAT	Glycosyltransferase		Bradi2g19170	AT3G16520.3&UDP-glucosyl transferase 88A1&LOC_Os05g45100.1&anthocyanidin 5,3-O-glucosyltransferase, putative, expressed	-	-		C1	1033	1		1
TraesCS5A01G461100	tr|A0A1D5YG15|A0A1D5YG15_WHEAT	Glycosyltransferase		-	-	-	-		C1	947	1		1
TraesCS2A01G056100	tr|A0A1D5TPK2|A0A1D5TPK2_WHEAT	Glycosyltransferase		-	-	-	-		C1	735	1		1
TraesCS3A01G124800	tr|A0A1D5VHP4|A0A1D5VHP4_WHEAT	Glycosyltransferase		-	-	-	-		C1	727	1		1
TraesCS2A01G054200	tr|A0A1D5TMV0|A0A1D5TMV0_WHEAT	Glycosyltransferase		Bradi5g03390	AT1G05675.1&UDP-Glycosyltransferase superfamily protein&LOC_Os04g12970.1&UDP-glucoronosyl/UDP-glucosyl transferase, putative, expressed	-	-		C1	701	1		1
TraesCS6D01G296900	tr|M7YT58|M7YT58_TRIUA	Glycosyltransferase		-	-	-	-		C1	418	1		1
TraesCS2B01G485300	tr|A0A1D5TCH3|A0A1D5TCH3_WHEAT	Glycosyltransferase		-	-	-	-		C1	204	1		1
TraesCS2A01G158200	tr|A0A1D5TLL0|A0A1D5TLL0_WHEAT	Glycosyltransferase		-	-	-	-		C1	52	1		1
TraesCS2B01G428700	tr|A0A1D5TTV5|A0A1D5TTV5_WHEAT	Glycosyltransferase		Bradi5g18020	AT4G01070.1&UDP-Glycosyltransferase superfamily protein&LOC_Os04g47720.1&cis-zeatin O-glucosyltransferase, putative, expressed	-	-		C1	48	1		1
TraesCS2B01G428800	tr|A0A0Q3P599|A0A0Q3P599_BRADI	Glycosyltransferase		-	-	-	-		C1	37	1		1
TraesCS3A01G125100	tr|W5CKS0|W5CKS0_WHEAT	Glycosyltransferase		-	-	-	-		C1	29	1		1
TraesCS3D01G354000	tr|A0A1D5WD11|A0A1D5WD11_WHEAT	Glycosyltransferase		-	-	-	-		C1	19	1		1
TraesCS7A01G189500	tr|A0A1D6SFG9|A0A1D6SFG9_WHEAT	Glycosyltransferase		-	-	-	-		C1	18	1		1
TraesCS7A01G370400	tr|A0A1D6BP62|A0A1D6BP62_WHEAT	Glycosyltransferase		Bradi1g37030	AT4G15550.1&indole-3-acetate beta-D-glucosyltransferase&LOC_Os06g39330.1&UDP-glucoronosyl and UDP-glucosyl transferase domain containing protein, expressed	-	-		C1	5	1		1
TraesCS2D01G069000	tr|A0A1D5UVT3|A0A1D5UVT3_WHEAT	Glycosyltransferase		Bradi2g47430	AT3G16520.3&UDP-glucosyl transferase 88A1&LOC_Os01g50200.1&UDP-glucoronosyl and UDP-glucosyl transferase domain containing protein, expressed	-	-		C1	2	1		1
TraesCS2D01G169200	tr|A0A1D5UZC5|A0A1D5UZC5_WHEAT	Glycosyltransferase		-	-	-	-		C1	1	1		1
TraesCS3A01G428200	tr|J3LUR8|J3LUR8_ORYBR	Glycosyltransferase		Bradi2g58987	AT1G14590.1&Nucleotide-diphospho-sugar transferase family protein&LOC_Os01g69140.1&regulatory protein, putative, expressed	-	-		C1	0	1		1
TraesCS5A01G304900	tr|A0A1D5YD02|A0A1D5YD02_WHEAT	Glycosyltransferase		Bradi4g35342	AT2G43840.1&UDP-glycosyltransferase 74 F1&LOC_Os09g34230.1&UDP-glucoronosyl/UDP-glucosyl transferase, putative, expressed	-	-		C1	0	1		1
TraesCS5A01G495700	tr|A0A1D5YEU2|A0A1D5YEU2_WHEAT	Glycosyltransferase		Bradi1g76460	AT1G14590.1&Nucleotide-diphospho-sugar transferase family protein&LOC_Os03g03730.1&regulatory protein, putative, expressed	-	-		C1	0	1		1
TraesCS5B01G240100	tr|A0A1D5YBL1|A0A1D5YBL1_WHEAT	Glycosyltransferase		Bradi1g61897	AT2G36800.1&don-glucosyltransferase 1&LOC_Os03g24430.1&cytokinin-O-glucosyltransferase 3, putative, expressed	-	-		C1	0	1		1
TraesCS6A01G018000	tr|M0XP52|M0XP52_HORVV	Glycosyltransferase		-	-	-	-		C1	0	1		1
TraesCS6A01G322700	tr|A0A1E5WE03|A0A1E5WE03_9POAL	Glycosyltransferase family 92 protein		-	-	AT4G37420	glycosyltransferase family protein (DUF23)		C1	508	1		1
TraesCS4A01G230900	tr|A0A1E5WE03|A0A1E5WE03_9POAL	Glycosyltransferase family 92 protein		-	-	-	-		C1	409	1		1
TraesCS6B01G353400	tr|A0A1E5WE03|A0A1E5WE03_9POAL	Glycosyltransferase family 92 protein		-	-	-	-		C1	281	1		1
TraesCS4D01G083000	tr|A0A1E5WE03|A0A1E5WE03_9POAL	Glycosyltransferase family 92 protein		-	-	-	-		C1	253	1		1
TraesCS7B01G245000	AT1G11840.6	glyoxalase/bleomycin resistance protein/dioxygenase superfamily protein		-	-	-	-		C1	0	1		1
TraesCS3A01G050500	tr|A0A087SSR9|A0A087SSR9_AUXPR	GMP synthase [glutamine-hydrolyzing]		Bradi2g02550	AT5G38200.1&Class I glutamine amidotransferase-like superfamily protein&LOC_Os01g04620.1&transposon protein, putative, unclassified, expressed	AT5G38200	Class I glutamine amidotransferase-like superfamily protein		C13	0	1		1
TraesCS6D01G321700	tr|F4JFS3|F4JFS3_ARATH	GPI-anchored adhesin-like protein		Bradi3g60070	LOC_Os02g54100.1&expressed protein	-	-		C1	1514	1		1
TraesCS2B01G212100	AT4G00440.5	GPI-anchored adhesin-like protein, putative (DUF3741)		Bradi1g22900	LOC_Os07g40040.1&expressed protein	-	-		C1	1526	1		1
TraesCS3B01G552100	tr|A0A0B2RJH3|A0A0B2RJH3_GLYSO	GPI-anchored protein LORELEI		-	-	-	-		C1	509	1		1
TraesCS2B01G392100	tr|A0A0K9PHT2|A0A0K9PHT2_ZOSMR	GRAM domain-containing protein / ABA-responsive		-	-	-	-		C1	57	1		1
TraesCS2B01G392300	tr|A0A061E267|A0A061E267_THECC	GRAM domain-containing protein / ABA-responsive protein-related		Bradi5g16310	AT5G08350.1&GRAM domain-containing protein / ABA-responsive protein-related&LOC_Os04g44510.1&GEM, putative, expressed	AT5G23370	GRAM domain-containing protein / ABA-responsive protein-like protein		C1	247	1		1
TraesCS3B01G114200	tr|G3K3T2|G3K3T2_MAIZE	Guanine-nucleotide-exchange protein		-	-	-	-		C6	0	1		1
TraesCS6D01G145900	tr|M8BUM7|M8BUM7_AEGTA	Haloacid dehalogenase-like hydrolase domain-containing protein 3		-	-	-	-		C1	2961	1		1
TraesCS5D01G321000	tr|A0A0K9NVC8|A0A0K9NVC8_ZOSMR	Heat shock transcription factor		Bradi4g35780	AT4G11660.1&winged-helix DNA-binding transcription factor family protein&LOC_Os09g35790.2&HSF-type DNA-binding domain containing protein, expressed	AT4G11660	winged-helix DNA-binding transcription factor family protein		C1	2	1		1
TraesCS2D01G211400	tr|A0A076L4V8|A0A076L4V8_GOSHI	Heat shock transcription factor		Bradi3g44700	AT5G03720.1&heat shock transcription factor A3&LOC_Os02g32590.1&HSF-type DNA-binding domain containing protein, expressed	AT5G03720	heat shock transcription factor A3		C13	0	1		1
TraesCS3B01G314600	tr|G9J1I4|G9J1I4_LILLO	Heat shock transcription factor		Bradi2g48990	AT3G24520.1&heat shock transcription factor C1&LOC_Os01g53220.1&HSF-type DNA-binding domain containing protein, expressed	-	-		C1	0	1		1
TraesCS3B01G568300	tr|G9J1I4|G9J1I4_LILLO	Heat shock transcription factor		-	-	AT3G24520	heat shock transcription factor C1		C13	0	1		1
TraesCS5B01G315600	tr|A0A0K9NVC8|A0A0K9NVC8_ZOSMR	Heat shock transcription factor		Bradi4g35780	AT4G11660.1&winged-helix DNA-binding transcription factor family protein&LOC_Os09g35790.2&HSF-type DNA-binding domain containing protein, expressed	AT4G11660	winged-helix DNA-binding transcription factor family protein		C1	0	1		1
TraesCS2A01G204500	tr|U5GR99|U5GR99_POPTR	Heat shock transcription factor family protein		Bradi3g44700	AT5G03720.1&heat shock transcription factor A3&LOC_Os02g32590.1&HSF-type DNA-binding domain containing protein, expressed	AT5G03720	heat shock transcription factor A3		C13	0	1		1
TraesCS3B01G042900	tr|M8B215|M8B215_AEGTA	Heat stress transcription factor A-9		Bradi1g54955	LOC_Os04g31140.1&expressed protein	-	-		C1	1018	1		1
TraesCS4D01G120600	AT5G01970.1	heat-inducible transcription repressor		Bradi4g25917	AT5G01970.1LOC_Os11g02640.1&expressed protein	-	-		C1	269	1		1
TraesCS4A01G092900	tr|D6BR57|D6BR57_JATCU	Heat-shock protein		-	-	-	-		C13	0	1		1
TraesCS2B01G348900	tr|A0A072TDS7|A0A072TDS7_MEDTR	Heavy metal transport/detoxification superfamily protein		-	-	-	-		C1	48	1		1
TraesCS5A01G171700	tr|A0A061DNE7|A0A061DNE7_THECC	Heavy metal transport/detoxification superfamily protein, putative		-	-	-	-		C1	0	1		1
TraesCS6B01G059000	tr|Q8LMQ0|Q8LMQ0_ORYSJ	Heavy metal-associated domain containing protein, expressed		Bradi1g70700	AT4G38580.1&farnesylated protein 6&LOC_Os04g17100.1&heavy metal-associated domain containing protein, expressed	-	-		C1	37	1		1
TraesCS6A01G043000	tr|Q8LMQ0|Q8LMQ0_ORYSJ	Heavy metal-associated domain containing protein, expressed		Bradi1g70700	AT4G38580.1&farnesylated protein 6&LOC_Os04g17100.1&heavy metal-associated domain containing protein, expressed	-	-		C1	0	1		1
TraesCS4A01G122400	tr|A0A061DT83|A0A061DT83_THECC	Heme binding		Bradi1g64370	AT3G62370.1&heme binding&LOC_Os03g19580.1&expressed protein	AT3G62370	heme binding protein		C1	0	1		1
TraesCS2A01G491700	sp|Q4FZW7|HRG1B_XENLA	Heme transporter hrg1-B		-	-	-	-		C1	157	1		1
TraesCS7A01G502900	tr|A0A1E5UMR1|A0A1E5UMR1_9POAL	Heptahelical transmembrane protein 2		Bradi1g31050	AT2G24150.1&heptahelical protein 3&LOC_Os06g44250.1&haemolysin-III, putative, expressed	-	-		C1	2167	1		1
TraesCS6B01G177200	tr|A0A1E5UMR1|A0A1E5UMR1_9POAL	Heptahelical transmembrane protein 2		Bradi3g05940	AT2G24150.1&heptahelical protein 3&LOC_Os06g44250.1&haemolysin-III, putative, expressed	AT2G24150	heptahelical protein 3		C1	123	1		1
TraesCS5A01G067100	tr|A0A1D6S279|A0A1D6S279_WHEAT	Hexosyltransferase		Bradi3g45800	AT3G18660.3&plant glycogenin-like starch initiation protein 1&LOC_Os02g35020.1&glycosyl transferase, putative, expressed	-	-		C1	4116	1		1
TraesCS5D01G078300	tr|A0A1D6A2M8|A0A1D6A2M8_WHEAT	Hexosyltransferase		Bradi3g45800	AT3G18660.3&plant glycogenin-like starch initiation protein 1&LOC_Os02g35020.1&glycosyl transferase, putative, expressed	-	-		C1	1159	1		1
TraesCS7D01G200600	tr|A0A1D6CZR3|A0A1D6CZR3_WHEAT	Hexosyltransferase		Bradi1g44470	AT1G70090.1&glucosyl transferase family 8&LOC_Os06g13760.1&glycosyl transferase 8 domain containing protein, putative, expressed	-	-		C1	470	1		1
TraesCS2D01G093000	tr|R7W245|R7W245_AEGTA	Hexosyltransferase		-	-	-	-		C1	0	1		1
TraesCS4D01G180800	tr|A0A1D5XYD6|A0A1D5XYD6_WHEAT	Hexosyltransferase		Bradi1g64120	AT2G47180.1&galactinol synthase 1&LOC_Os03g20120.1&glycosyl transferase 8 domain containing protein, putative, expressed	AT2G47180	galactinol synthase 1		C1	0	1		1
TraesCS6B01G238700	tr|Q0VH26|Q0VH26_MAIZE	High affinity nitrate transporter		Bradi3g47720	AT5G50200.1&nitrate transmembrane transporters&LOC_Os02g38230.1&high affinity nitrate transporter, putative, expressed	-	-		C1	1413	1		1
TraesCS6B01G045600	tr|Q9ATG9|Q9ATG9_WHEAT	High affinity nitrate transporter		-	-	-	-		C1	820	1		1
TraesCS6D01G037300	tr|Q9ATG9|Q9ATG9_WHEAT	High affinity nitrate transporter		-	-	-	-		C1	716	1		1
TraesCS6A01G209900	tr|Q0VH26|Q0VH26_MAIZE	High affinity nitrate transporter		Bradi3g47720	AT5G50200.1&nitrate transmembrane transporters&LOC_Os02g38230.1&high affinity nitrate transporter, putative, expressed	-	-		C1	625	1		1
TraesCS6B01G045700	tr|Q9ATG9|Q9ATG9_WHEAT	High affinity nitrate transporter		-	-	-	-		C1	276	1		1
TraesCS6A01G032400	tr|Q9ATG9|Q9ATG9_WHEAT	High affinity nitrate transporter		-	-	-	-		C1	65	1		1
TraesCS6A01G032500	tr|Q9ATG9|Q9ATG9_WHEAT	High affinity nitrate transporter		-	-	-	-		C6	0	1		1
TraesCS6A01G210000	tr|Q0VH26|Q0VH26_MAIZE	High affinity nitrate transporter		-	-	-	-		C1	0	1		1
TraesCS6B01G238800	tr|Q0VH26|Q0VH26_MAIZE	High affinity nitrate transporter		-	-	AT5G50200	nitrate transmembrane transporter		C1	0	1		1
TraesCS6D01G193100	tr|Q0VH26|Q0VH26_MAIZE	High affinity nitrate transporter		Bradi3g47720	AT5G50200.1&nitrate transmembrane transporters&LOC_Os02g38230.1&high affinity nitrate transporter, putative, expressed	-	-		C1	0	1		1
TraesCS1D01G101300	tr|A0A1D1YTJ8|A0A1D1YTJ8_9ARAE	Histidine--tRNA ligase		Bradi2g35680	AT3G02760.1&Class II aaRS and biotin synthetases superfamily protein&LOC_Os05g05840.1&tRNA synthetase class II core domain containing protein, expressed	AT3G02760	Class II aaRS and biotin synthetases superfamily protein		C1	0	1		1
TraesCS1B01G444000	AT2G25625.2	histone deacetylase-like protein		Bradi2g15690	AT2G25625.1LOC_Os05g49940.1&expressed protein	AT2G25625	histone deacetylase-like protein		C1	1236	1		1
TraesCS1A01G414000	AT2G25625.2	histone deacetylase-like protein		Bradi2g15690	AT2G25625.1LOC_Os05g49940.1&expressed protein	AT2G25625	histone deacetylase-like protein		C1	269	1		1
TraesCS4B01G203900	tr|A0A0K9P7F6|A0A0K9P7F6_ZOSMR	Histone-lysine N-methyltransferase		Bradi2g60080	AT4G13460.1&SU(VAR)3-9 homolog 9&LOC_Os08g45130.1&histone-lysine N-methyltransferase, putative, expressed	-	-		C1	18	1		1
TraesCS7B01G423100	tr|B9RNZ6|B9RNZ6_RICCO	Homeobox protein knotted-1, putative		Bradi1g30730	AT5G25220.1&KNOTTED1-like homeobox gene 3&LOC_Os02g08544.1&homeobox protein knotted-1, putative, expressed	-	-		C6	0	1		1
TraesCS7D01G501000	tr|B9RNZ6|B9RNZ6_RICCO	Homeobox protein knotted-1, putative		Bradi1g30730	AT5G25220.1&KNOTTED1-like homeobox gene 3&LOC_Os02g08544.1&homeobox protein knotted-1, putative, expressed	AT5G25220	homeobox protein knotted-1-like 3		C6	0	1		1
TraesCS6D01G110400	tr|B9SX72|B9SX72_RICCO	Homeobox protein, putative		-	-	-	-		C1	5708	1		1
TraesCS6A01G120300	tr|B9REK5|B9REK5_RICCO	Homeobox protein, putative		-	-	-	-		C1	5635	1		1
TraesCS7A01G423800	tr|B9SX72|B9SX72_RICCO	Homeobox protein, putative		Bradi1g33870	AT4G37790.1&Homeobox-leucine zipper protein family&LOC_Os06g48290.1&homeobox associated leucine zipper, putative, expressed	-	-		C1	13	1		1
TraesCS2D01G387300	tr|B9SVE1|B9SVE1_RICCO	Homeobox protein, putative		Bradi5g17170	AT2G46680.1&homeobox 7&LOC_Os04g45810.1&homeobox associated leucine zipper, putative, expressed	-	-		C13	0	1		1
TraesCS5D01G205000	tr|B9RUU7|B9RUU7_RICCO	Homeobox protein, putative		Bradi4g29380	AT3G01470.1&homeobox 1&LOC_Os09g21180.1&homeobox associated leucine zipper, putative, expressed	-	-		C1	0	1		1
TraesCS7D01G457600	AT1G14600.1	Homeodomain-like superfamily protein		-	-	-	-		C1	293	1		1
TraesCS6A01G261100	AT5G17300.1	Homeodomain-like superfamily protein		Bradi3g51960	AT5G17300.1&Homeodomain-like superfamily protein&LOC_Os02g46030.1&MYB family transcription factor, putative, expressed	AT5G17300	Homeodomain-like superfamily protein		C1	15	1		1
TraesCS7B01G372100	AT1G14600.1	Homeodomain-like superfamily protein		-	-	-	-		C1	3	1		1
TraesCS7D01G457500	AT1G14600.1	Homeodomain-like superfamily protein		-	-	-	-		C1	0	1		1
TraesCS4D01G312900	tr|U5TZH0|U5TZH0_PHAVU	HR-like lesion-inducing protein-related protein		Bradi1g75100	AT1G04340.1&HR-like lesion-inducing protein-related&LOC_Os03g05520.1&nicotiana lesion-inducing like, putative, expressed	-	-		C1	0	1		1
TraesCS3B01G390900	tr|A0A061ES98|A0A061ES98_THECC	HSP20-like chaperones superfamily protein		Bradi2g54580	AT2G37570.1&HSP20-like chaperones superfamily protein&LOC_Os01g62300.1&SLT1 protein, putative, expressed	-	-		C1	1	1		1
TraesCS7A01G537300	tr|A4ZKI0|A4ZKI0_COFAR	Hydroxycinnamoyl-CoA shikimate/quinate hydroxycinnamoyltransferase		Bradi3g36860	AT5G48930.1&hydroxycinnamoyl-CoA shikimate/quinate hydroxycinnamoyl transferase&LOC_Os09g25460.1&transferase family protein, putative, expressed	-	-		C13	0	1		1
TraesCS4A01G312100	tr|A0A072TUH5|A0A072TUH5_MEDTR	Hydroxyproline-rich glycoprotein family protein		Bradi4g38850	AT1G63720.1LOC_Os02g57610.1&expressed protein	-	-		C1	23	1		1
TraesCS4A01G372600	tr|A0A068F6N1|A0A068F6N1_CAPAN	Hypersensitive-induced response protein		-	-	-	-		C13	0	1		1
TraesCS7D01G069900	tr|A0A068F6N1|A0A068F6N1_CAPAN	Hypersensitive-induced response protein		Bradi1g51570	AT5G51570.1&SPFH/Band 7/PHB domain-containing membrane-associated protein family&LOC_Os06g04460.1&hypersensitive-induced response protein, putative, expressed	AT5G51570	SPFH/Band 7/PHB domain-containing membrane-associated protein family		C13	0	1		1
TraesCS1D01G144600	tr|M8A6F2|M8A6F2_TRIUA	Hypersensitive-induced response protein 1		-	-	-	-		C1	3068	1		1
TraesCS1B01G164200	tr|M8A6F2|M8A6F2_TRIUA	Hypersensitive-induced response protein 1		-	-	-	-		C1	426	1		1
TraesCS3B01G283900	tr|B9RQ74|B9RQ74_RICCO	IAA-amino acid hydrolase ILR1, putative		Bradi2g47790	AT1G51760.1&peptidase M20/M25/M40 family protein&LOC_Os01g51060.1&hydrolase, putative, expressed	-	-		C1	246	1		1
TraesCS3D01G252900	tr|B9RQ74|B9RQ74_RICCO	IAA-amino acid hydrolase ILR1, putative		Bradi2g47790	AT1G51760.1&peptidase M20/M25/M40 family protein&LOC_Os01g51060.1&hydrolase, putative, expressed	-	-		C1	83	1		1
TraesCS5B01G527600	tr|B5T007|B5T007_LOLPR	Ice recrystallization inhibition protein-like protein		-	-	-	-		C1	0	1		1
TraesCS7D01G077300	sp|Q8FVB5|HUTI_BRUSU	Imidazolonepropionase		Bradi1g58252	LOC_Os11g07330.1&expressed protein	-	-		C1	62	1		1
TraesCS6D01G068900	tr|A0A0F7DE45|A0A0F7DE45_ORYSJ	Inhibitor protein		Bradi1g09487	AT2G38870.1&Serine protease inhibitor, potato inhibitor I-type family protein&LOC_Os08g34258.1&inhibitor I family protein, putative, expressed	-	-		C1	586	1		1
TraesCS7A01G446200	tr|M8BGN0|M8BGN0_AEGTA	Intracellular protease 1		-	-	AT2G38860	Class I glutamine amidotransferase-like superfamily protein		C1	35	1		1
TraesCS1D01G414700	tr|A0A1D6RFC6|A0A1D6RFC6_WHEAT	Iron-sulfur cluster assembly protein		Bradi2g16040	AT4G22220.1&SufE/NifU family protein&LOC_Os01g47340.1&iron-sulfur cluster assembly enzyme ISCU, mitochondrial precursor, putative, expressed	-	-		C1	0	1		1
TraesCS4D01G054300	tr|A0A0K9PPK2|A0A0K9PPK2_ZOSMR	Iron-sulfur cluster insertion protein erpA		Bradi2g00550	AT2G16710.1&Iron-sulphur cluster biosynthesis family protein&LOC_Os01g01610.1&IscA-like iron-sulfur assembly protein, mitochondrial precursor, putative, expressed	AT2G16710	Iron-sulfur cluster biosynthesis family protein		C6	0	1		1
TraesCS5B01G180400	tr|A0A0K9NMF9|A0A0K9NMF9_ZOSMR	Iron-sulfur cluster insertion protein ErpA		Bradi4g27970	AT5G03905.1&Iron-sulphur cluster biosynthesis family protein&LOC_Os08g28230.1&IscA-like iron-sulfur assembly protein, mitochondrial precursor, putative, expressed	AT5G03905	Iron-sulfur cluster biosynthesis family protein		C1	0	1		1
TraesCS2A01G510700	tr|Q2HTR7|Q2HTR7_MEDTR	Isoaspartyl peptidase/L-asparaginase		-	-	AT3G16150	N-terminal nucleophile aminohydrolases (Ntn hydrolases) superfamily protein		C23	0	1		1
TraesCS2B01G538700	tr|G7J705|G7J705_MEDTR	Isoaspartyl peptidase/L-asparaginase		-	-	-	-		C1	0	1		1
TraesCS1A01G259000	tr|A0A0M4LB00|A0A0M4LB00_MORAL	Isopentenyl-diphosphate delta-isomerase		Bradi2g25360	AT3G02780.1&isopentenyl pyrophosphate:dimethylallyl pyrophosphate isomerase 2&LOC_Os05g34180.1&hydrolase, NUDIX family, domain containing protein, expressed	AT5G16440	isopentenyl diphosphate isomerase 1		C1	0	1		1
TraesCS3A01G411500	tr|M8CCZ7|M8CCZ7_AEGTA	Jasmonate O-methyltransferase		-	-	-	-		C1	2	1		1
TraesCS7D01G204700	tr|A0A0X8VYK1|A0A0X8VYK1_ELECO	Jasmonate ZIM domain protein		-	-	-	-		C1	3441	1		1
TraesCS7A01G201300	tr|G7JS78|G7JS78_MEDTR	Jasmonate zim-domain protein		-	-	-	-		C1	4597	1		1
TraesCS7B01G108000	tr|G7JYM0|G7JYM0_MEDTR	Jasmonate zim-domain protein		-	-	-	-		C1	801	1		1
TraesCS7D01G204200	tr|G7JYM0|G7JYM0_MEDTR	Jasmonate zim-domain protein		Bradi3g23190	AT3G43440.1&jasmonate-zim-domain protein 11&LOC_Os10g25230.1&ZIM domain containing protein, putative, expressed	-	-		C1	711	1		1
TraesCS5B01G405500	AT4G19960.3	K+ uptake permease 9		Bradi1g07770	AT5G43150.1LOC_Os07g02460.1&expressed protein	-	-		C1	0	1		1
TraesCS3B01G366700	tr|G7J9N7|G7J9N7_MEDTR	Kazal-type serine protease inhibitor		Bradi2g52987	AT4G01575.1&serine protease inhibitor, Kazal-type family protein&LOC_Os01g59610.1&KAZ1 - Kazal-type serine protease inhibitor precursor, expressed	AT4G01575	serine protease inhibitor%2C Kazal-type family protein		C1	384	1		1
TraesCS3D01G329000	tr|G7J9N7|G7J9N7_MEDTR	Kazal-type serine protease inhibitor		Bradi2g52987	AT4G01575.1&serine protease inhibitor, Kazal-type family protein&LOC_Os01g59610.1&KAZ1 - Kazal-type serine protease inhibitor precursor, expressed	AT4G01575	serine protease inhibitor%2C Kazal-type family protein		C1	199	1		1
TraesCS6A01G129100	tr|Q6Z856|Q6Z856_ORYSJ	Kelch repeat containing F-box protein family-like		Bradi3g11000	AT4G03030.1&Galactose oxidase/kelch repeat superfamily protein&LOC_Os02g21110.1&OsFBK6 - F-box domain and kelch repeat containing protein, expressed	AT4G03030	Galactose oxidase/kelch repeat superfamily protein		C1	0	1		1
TraesCS6B01G157400	tr|Q6Z856|Q6Z856_ORYSJ	Kelch repeat containing F-box protein family-like		Bradi3g11000	AT4G03030.1&Galactose oxidase/kelch repeat superfamily protein&LOC_Os02g21110.1&OsFBK6 - F-box domain and kelch repeat containing protein, expressed	AT4G03030	Galactose oxidase/kelch repeat superfamily protein		C13	0	1		1
TraesCS6D01G118600	tr|Q6Z856|Q6Z856_ORYSJ	Kelch repeat containing F-box protein family-like		Bradi3g11000	AT4G03030.1&Galactose oxidase/kelch repeat superfamily protein&LOC_Os02g21110.1&OsFBK6 - F-box domain and kelch repeat containing protein, expressed	AT4G03030	Galactose oxidase/kelch repeat superfamily protein		C13	0	1		1
TraesCS1B01G375400	tr|D7MP04|D7MP04_ARALL	Kinase family protein		Bradi4g08010	AT5G63370.1&Protein kinase superfamily protein&LOC_Os12g23700.1&cyclin-dependent kinase G-2, putative, expressed	-	-		C1	2652	1		1
TraesCS3A01G224400	tr|D7KSS6|D7KSS6_ARALL	Kinase family protein		Bradi2g43860	AT1G64300.2&Protein kinase family protein&LOC_Os01g43350.1&protein kinase family protein, putative, expressed	AT5G41730	Protein kinase family protein		C1	968	1		1
TraesCS3B01G253900	tr|D7KSS6|D7KSS6_ARALL	Kinase family protein		Bradi2g43860	AT1G64300.2&Protein kinase family protein&LOC_Os01g43350.1&protein kinase family protein, putative, expressed	AT1G64300	Protein kinase family protein		C1	736	1		1
TraesCS7B01G222500	tr|A0A0K9P5Z4|A0A0K9P5Z4_ZOSMR	Kinase family protein		Bradi3g13384	AT5G47850.1&CRINKLY4 related 4&LOC_Os08g01830.1&TKL_IRAK_CR4L.6 - The CR4L subfamily has homology with Crinkly4, expressed	-	-		C1	227	1		1
TraesCS3A01G034700	tr|U5GCQ9|U5GCQ9_POPTR	Kinase family protein		-	-	-	-		C1	149	1		1
TraesCS6D01G381200	tr|A9P9S2|A9P9S2_POPTR	Kinase family protein		Bradi3g55609	AT3G57120.1&Protein kinase superfamily protein&LOC_Os02g57440.1&LYK8, putative, expressed	AT3G57120	Protein kinase superfamily protein		C1	97	1		1
TraesCS5B01G188700	tr|B9H0D5|B9H0D5_POPTR	Kinase family protein		Bradi4g28627	AT5G15080.1&Protein kinase superfamily protein&LOC_Os09g19700.1&protein kinase domain containing protein, expressed	-	-		C1	7	1		1
TraesCS4B01G162700	tr|B9H049|B9H049_POPTR	Kinase family protein		Bradi1g61690	AT1G61590.1&Protein kinase superfamily protein&LOC_Os03g24930.1&tyrosine protein kinase domain containing protein, putative, expressed	AT1G61590	Protein kinase superfamily protein		C1	2	1		1
TraesCS1B01G120100	tr|B9HTA6|B9HTA6_POPTR	Kinase family protein		-	-	-	-		C1	0	1		1
TraesCS5D01G304700	tr|B9HA11|B9HA11_POPTR	Kinase family protein		Bradi4g35050	AT3G59350.1&Protein kinase superfamily protein&LOC_Os09g33860.1&protein kinase, putative, expressed	-	-		C6	0	1		1
TraesCS4A01G246500	tr|A0A0A1I5C1|A0A0A1I5C1_9POAL	Kinase PfkB		Bradi1g09350	AT5G58730.1&pfkB-like carbohydrate kinase family protein&LOC_Os03g52760.1&kinase, pfkB family, putative, expressed	AT5G58730	pfkB-like carbohydrate kinase family protein		C23	0	1		1
TraesCS4B01G068300	tr|A0A0A1I5C1|A0A0A1I5C1_9POAL	Kinase PfkB		Bradi1g09350	AT5G58730.1&pfkB-like carbohydrate kinase family protein&LOC_Os03g52760.1&kinase, pfkB family, putative, expressed	AT5G58730	pfkB-like carbohydrate kinase family protein		C1	0	1		1
TraesCS2D01G197600	tr|B9RAT5|B9RAT5_RICCO	Kinase, putative		Bradi1g23320	AT5G55560.1&Protein kinase superfamily protein&LOC_Os07g39520.1&STE_PAK_Ste20_Slob_Wnk.5 - STE kinases include homologs to sterile 7, sterile 11 and sterile 20 from yeast, expressed	AT5G55560	Protein kinase superfamily protein		C1	1291	1		1
TraesCS5B01G056800	tr|B9S7S8|B9S7S8_RICCO	Kinase, putative		-	-	-	-		C1	365	1		1
TraesCS2D01G582800	tr|B9RX67|B9RX67_RICCO	Kinase, putative		-	-	-	-		C1	315	1		1
TraesCS2B01G537800	tr|B9RE26|B9RE26_RICCO	Kinase, putative		Bradi5g24311	AT1G16260.2&Wall-associated kinase family protein&LOC_Os04g55760.1&OsWAK55 - OsWAK receptor-like protein kinase, expressed	-	-		C1	76	1		1
TraesCS3D01G182600	tr|Q5Z8K4|Q5Z8K4_ORYSJ	Kinase-like		-	-	-	-		C1	879	1		1
TraesCS1D01G101100	tr|Q5Z8K4|Q5Z8K4_ORYSJ	Kinase-like		-	-	-	-		C1	3	1		1
TraesCS1B01G119600	tr|Q5Z8K4|Q5Z8K4_ORYSJ	Kinase-like		-	-	-	-		C1	0	1		1
TraesCS1D01G100900	tr|Q5Z8K4|Q5Z8K4_ORYSJ	Kinase-like		-	-	-	-		C1	0	1		1
TraesCS3B01G166600	tr|Q5Z8K4|Q5Z8K4_ORYSJ	Kinase-like		-	-	-	-		C1	0	1		1
TraesCS4B01G294300	tr|C6ZRQ0|C6ZRQ0_SOYBN	Kinase-like protein		Bradi1g72740	AT2G05940.1&Protein kinase superfamily protein&LOC_Os03g08170.1&protein kinase APK1B, chloroplast precursor, putative, expressed	AT2G05940	Protein kinase superfamily protein		C1	348	1		1
TraesCS3D01G045300	AT1G66940.1	kinase-like protein		-	-	-	-		C1	4	1		1
TraesCS2D01G316300	tr|A0A0D3G0Q8|A0A0D3G0Q8_9ORYZ	Kinesin-like protein		-	-	-	-		C1	2	1		1
TraesCS3D01G445000	tr|A0A1D5V694|A0A1D5V694_WHEAT	Laccase		-	-	-	-		C1	4808	1		1
TraesCS5A01G462900	AT3G45130.5	lanosterol synthase 1		Bradi1g73660	LOC_Os07g13030.1&expressed protein	-	-		C1	1600	1		1
TraesCS1D01G035200	tr|A0A1E5WCP4|A0A1E5WCP4_9POAL	L-ascorbate oxidase		-	-	-	-		C1	0	1		1
TraesCS2A01G423700	tr|C5XTX1|C5XTX1_SORBI	L-aspartate oxidase		Bradi5g21600	AT1G16320.1&Uncharacterized conserved protein (DUF2358)&LOC_Os04g52330.1&expressed protein	AT1G16320	plant/protein (DUF2358)		C6	0	1		1
TraesCS3B01G342300	AT2G27080.2	Late embryogenesis abundant (LEA) hydroxyproline-rich glycoprotein family		-	-	-	-		C1	4692	1		1
TraesCS5D01G151200	AT2G27080.2	Late embryogenesis abundant (LEA) hydroxyproline-rich glycoprotein family		-	-	-	-		C1	1491	1		1
TraesCS4B01G128000	AT2G27080.2	Late embryogenesis abundant (LEA) hydroxyproline-rich glycoprotein family		Bradi3g35170	AT2G27080.2&Late embryogenesis abundant (LEA) hydroxyproline-rich glycoprotein family&LOC_Os12g03370.1&harpin-induced protein 1 domain containing protein, expressed	-	-		C1	1120	1		1
TraesCS5B01G139500	AT2G27080.2	Late embryogenesis abundant (LEA) hydroxyproline-rich glycoprotein family		-	-	-	-		C1	1057	1		1
TraesCS4D01G124700	AT2G27080.2	Late embryogenesis abundant (LEA) hydroxyproline-rich glycoprotein family		Bradi3g35170	AT2G27080.2&Late embryogenesis abundant (LEA) hydroxyproline-rich glycoprotein family&LOC_Os12g03370.1&harpin-induced protein 1 domain containing protein, expressed	-	-		C1	234	1		1
TraesCS3A01G175400	tr|E3W6T3|E3W6T3_SESPO	Late embryogenesis abundant protein		Bradi2g09145	AT4G15910.1&drought-induced 21&LOC_Os01g21250.1&late embryogenesis abundant protein, putative, expressed	AT4G15910	drought-induced 21		C1	680	1		1
TraesCS4A01G260500	AT5G66780.1	late embryogenesis abundant protein		Bradi1g10310	AT5G66780.1LOC_Os03g51350.1&expressed protein	AT5G66780	late embryogenesis abundant protein		C1	630	1		1
TraesCS1A01G242400	tr|B5TWD1|B5TWD1_HORVV	Late embryogenesis abundant protein		Bradi2g18095	AT3G15670.1&Late embryogenesis abundant protein (LEA) family protein&LOC_Os05g46480.2&late embryogenesis abundant protein, group 3, putative, expressed	-	-		C1	0	1		1
TraesCS1D01G369800	tr|B5TWD1|B5TWD1_HORVV	Late embryogenesis abundant protein		Bradi2g18090	AT3G15670.1&Late embryogenesis abundant protein (LEA) family protein&LOC_Os05g46480.2&late embryogenesis abundant protein, group 3, putative, expressed	AT3G15670	Late embryogenesis abundant protein (LEA) family protein		C6	0	1		1
TraesCS3D01G254100	tr|B5TWD1|B5TWD1_HORVV	Late embryogenesis abundant protein		Bradi2g47700	AT1G52690.1&Late embryogenesis abundant protein (LEA) family protein&LOC_Os01g50910.1&late embryogenesis abundant protein, group 3, putative, expressed	-	-		C23	0	1		1
TraesCS4D01G282400	tr|Q8S7U3|Q8S7U3_ORYSJ	Late embryogenesis abundant protein, expressed		Bradi1g73840	AT2G18340.1&late embryogenesis abundant domain-containing protein / LEA domain-containing protein&LOC_Os03g07180.1&embryonic protein DC-8, putative, expressed	-	-		C13	0	1		1
TraesCS1A01G000200	sp|Q9NS15|LTBP3_HUMAN	Latent-transforming growth factor beta-binding protein 3		-	-	-	-		C13	0	1		1
TraesCS3A01G097900	tr|A0A1E5V861|A0A1E5V861_9POAL	Lecithin-cholesterol acyltransferase-like 1		-	-	-	-		C1	5311	1		1
TraesCS7D01G041400	tr|G7LII2|G7LII2_MEDTR	Lectin receptor kinase		-	-	-	-		C1	1999	1		1
TraesCS6B01G385500	tr|B8XSM9|B8XSM9_WHEAT	Lectin receptor kinase		Bradi1g08988	AT2G37710.1&receptor lectin kinase&LOC_Os07g03830.1&lectin-like receptor kinase, putative, expressed	-	-		C1	1726	1		1
TraesCS6D01G335300	tr|B8XSM9|B8XSM9_WHEAT	Lectin receptor kinase		-	-	-	-		C1	881	1		1
TraesCS3D01G079900	tr|G7K2N4|G7K2N4_MEDTR	Lectin receptor kinase		-	-	-	-		C1	74	1		1
TraesCS3B01G196900	tr|A0A072TJU7|A0A072TJU7_MEDTR	Lectin receptor kinase		Bradi1g53947	AT5G06740.1&Concanavalin A-like lectin protein kinase family protein&LOC_Os04g49460.1&protein kinase domain containing protein, expressed	-	-		C1	0	1		1
TraesCS3D01G172200	tr|A0A072TJU7|A0A072TJU7_MEDTR	Lectin receptor kinase		Bradi1g53947	AT5G06740.1&Concanavalin A-like lectin protein kinase family protein&LOC_Os04g49460.1&protein kinase domain containing protein, expressed	AT5G06740	Concanavalin A-like lectin protein kinase family protein		C1	0	1		1
TraesCS1D01G260700	tr|G7JTE2|G7JTE2_MEDTR	Legume-specific protein		Bradi2g25227	LOC_Os05g34500.1&expressed protein	-	-		C1	1542	1		1
TraesCS5A01G001400	tr|A0A1D1YI78|A0A1D1YI78_9ARAE	Lethal factor		Bradi4g00340	AT1G07985.1&Expressed protein&LOC_Os03g42520.1&expressed protein	-	-		C1	0	1		1
TraesCS7D01G125400	tr|Q8H7M7|Q8H7M7_ORYSJ	Leucine-rich repeat family protein, putative, expressed		Bradi1g71840	AT1G78230.1&Outer arm dynein light chain 1 protein&LOC_Os03g09070.1&leucine rich repeat domain containing protein, putative, expressed	-	-		C1	96	1		1
TraesCS5A01G456900	AT5G01950.6	Leucine-rich repeat protein kinase family protein		Bradi1g04730	LOC_Os03g59225.1&expressed protein	-	-		C1	0	1		1
TraesCS3B01G522100	tr|I7DDP7|I7DDP7_BRARO	Leucine-rich repeat receptor-like kinase		Bradi4g18280	AT1G71830.1&somatic embryogenesis receptor-like kinase 1&LOC_Os11g31540.1&BRASSINOSTEROID INSENSITIVE 1-associated receptor kinase 1 precursor, putative, expressed	-	-		C1	4247	1		1
TraesCS5B01G520900	AT5G06940.1	Leucine-rich repeat receptor-like protein kinase family protein		-	-	-	-		C1	2443	1		1
TraesCS3B01G022100	AT3G24240.1	Leucine-rich repeat receptor-like protein kinase family protein		Bradi5g25030	AT2G34930.1&disease resistance family protein / LRR family protein&LOC_Os01g41770.1&leucine rich repeat protein, putative, expressed	-	-		C1	669	1		1
TraesCS2D01G574000	AT3G24240.1	Leucine-rich repeat receptor-like protein kinase family protein		-	-	-	-		C1	663	1		1
TraesCS4B01G007000	AT2G33170.2	Leucine-rich repeat receptor-like protein kinase family protein		-	-	-	-		C1	96	1		1
TraesCS1A01G073200	AT4G08850.1	Leucine-rich repeat receptor-like protein kinase family protein		Bradi1g33020	AT4G04220.1&receptor like protein 46&LOC_Os08g16580.1&Cf2/Cf5 disease resistance protein, putative, expressed	-	-		C1	0	1		1
TraesCS5D01G158100	tr|A0A061GI31|A0A061GI31_THECC	Leucine-rich repeat receptor-like protein kinase family protein, putative		-	-	-	-		C1	86	1		1
TraesCS3A01G011000	sp|A0K4I0|SYL_BURCH	Leucine--tRNA ligase		-	-	-	-		C1	390	1		1
TraesCS7B01G218900	tr|N1R0Z3|N1R0Z3_AEGTA	L-gulonolactone oxidase		-	-	-	-		C1	1465	1		1
TraesCS5A01G097600	tr|R7W948|R7W948_AEGTA	L-gulonolactone oxidase		Bradi3g22060	AT2G46750.1&D-arabinono-1,4-lactone oxidase family protein&LOC_Os08g02230.1&FAD-binding and arabino-lactone oxidase domains containing protein, putative, expressed	-	-		C1	58	1		1
TraesCS5B01G103100	tr|R7W948|R7W948_AEGTA	L-gulonolactone oxidase		-	-	-	-		C1	1	1		1
TraesCS6B01G091700	tr|R7WAS2|R7WAS2_AEGTA	Linalool synthase, chloroplastic		-	-	-	-		C1	513	1		1
TraesCS6B01G091000	tr|R7WC89|R7WC89_AEGTA	Linalool synthase, chloroplastic		-	-	-	-		C1	0	1		1
TraesCS2D01G117100	tr|A0A1E5VXP3|A0A1E5VXP3_9POAL	Lipase		Bradi1g18490	AT5G18630.2&alpha/beta-Hydrolases superfamily protein&LOC_Os07g47250.2&lipase precursor, putative, expressed	-	-		C13	0	1		1
TraesCS4D01G196500	tr|A0A0U9HHK7|A0A0U9HHK7_KLEFL	Lipid phosphate phosphatase		Bradi1g65657	AT5G03080.1&Phosphatidic acid phosphatase (PAP2) family protein&LOC_Os03g17940.1&phosphatase, putative, expressed	AT5G03080	Phosphatidic acid phosphatase (PAP2) family protein		C1	0	1		1
TraesCS3D01G260400	tr|A0A072VQU9|A0A072VQU9_MEDTR	Lipid phosphate phosphatase-like protein		Bradi2g47200	AT1G15080.1&lipid phosphate phosphatase 2&LOC_Os01g49820.2&lipid phosphatase protein, putative, expressed	-	-		C1	1099	1		1
TraesCS5B01G435100	tr|B6UDW9|B6UDW9_MAIZE	Lipid transfer protein		-	-	-	-		C1	348	1		1
TraesCS3B01G022200	tr|Q9FEK9|Q9FEK9_TRITD	Lipid transfer protein		Bradi5g25040	AT5G38170.1&Bifunctional inhibitor/lipid-transfer protein/seed storage 2S albumin superfamily protein&LOC_Os03g02050.1&LTPL151 - Protease inhibitor/seed storage/LTP family protein precursor, expressed	-	-		C1	178	1		1
TraesCS5D01G268700	tr|B9IAM2|B9IAM2_POPTR	Lipid-binding serum glycoprotein		Bradi4g33450	AT1G04970.1&lipid-binding serum glycoprotein family protein&LOC_Os09g30474.1&BPI/LBP family protein At3g20270 precursor, putative, expressed	-	-		C1	0	1		1
TraesCS4D01G347300	tr|M8CDG7|M8CDG7_AEGTA	Lipoxygenase		-	-	-	-		C1	2132	1		1
TraesCS2D01G562100	tr|M7ZUX0|M7ZUX0_TRIUA	Lipoxygenase homology domain-containing protein 1		-	-	-	-		C1	2033	1		1
TraesCS2B01G339600	sp|A7HBU9|LIPA_ANADF	Lipoyl synthase		Bradi5g12100	AT2G20860.1&lipoic acid synthase 1&LOC_Os04g38330.1&radical SAM enzyme, putative, expressed	AT2G20860	lipoic acid synthase 1		C13	0	1		1
TraesCS2D01G075200	tr|A0A1D6DF81|A0A1D6DF81_WHEAT	L-lactate dehydrogenase		Bradi3g15560	AT4G17260.1&Lactate/malate dehydrogenase family protein&LOC_Os02g01510.1&lactate/malate dehydrogenase, putative, expressed	AT4G17260	Lactate/malate dehydrogenase family protein		C1	1898	1		1
TraesCS1A01G235800	sp|B0T7X2|LLDD_CAUSK	L-lactate dehydrogenase		-	-	-	-		C1	71	1		1
TraesCS7D01G178400	tr|A0A0B0N4J9|A0A0B0N4J9_GOSAR	LMBR1 domain-containing 2		Bradi1g45660	AT5G65290.1&LMBR1-like membrane protein&LOC_Os06g11520.1&LMBR1 integral membrane protein, putative, expressed	-	-		C1	801	1		1
TraesCS7A01G177100	tr|A0A0B0N4J9|A0A0B0N4J9_GOSAR	LMBR1 domain-containing 2		Bradi1g45660	AT5G65290.1&LMBR1-like membrane protein&LOC_Os06g11520.1&LMBR1 integral membrane protein, putative, expressed	-	-		C1	767	1		1
TraesCS4A01G107300	tr|B9SK21|B9SK21_RICCO	LOB domain-containing protein, putative		Bradi1g65760	AT1G07900.1&LOB domain-containing protein 1&LOC_Os03g17810.1&DUF260 domain containing protein, putative, expressed	AT1G07900	LOB domain-containing protein 1		C1	597	1		1
TraesCS4D01G259900	sp|A1CZR3|LCL2_NEOFI	Long chronological lifespan protein 2		Bradi1g71110	AT5G54540.1&Uncharacterised conserved protein (UCP012943)&LOC_Os03g10390.1&expressed protein	AT5G54540	Uncharacterized conserved protein (UCP012943)		C1	180	1		1
TraesCS5B01G147300	tr|A0A0G2SJB5|A0A0G2SJB5_SALMI	Long-Chain Acyl-CoA Synthetase		Bradi4g44540	AT4G23850.1&AMP-dependent synthetase and ligase family protein&LOC_Os01g48910.1&AMP-binding enzyme, putative, expressed	-	-		C6	0	1		1
TraesCS7A01G115900	tr|A0A0G2SJB5|A0A0G2SJB5_SALMI	Long-Chain Acyl-CoA Synthetase		Bradi1g48780	AT4G23850.1&AMP-dependent synthetase and ligase family protein&LOC_Os06g06350.1&AMP-binding enzyme, putative, expressed	-	-		C6	0	1		1
TraesCS5D01G369400	tr|Q5MJ26|Q5MJ26_PENAM	Low temperature and salt responsive protein		Bradi4g37720	AT2G38905.1&Low temperature and salt responsive protein family&LOC_Os09g38560.1&OsRCI2-11 - Hydrophobic protein OSR8, expressed	AT4G30650	Low temperature and salt responsive protein family		C1	0	1		1
TraesCS7D01G058600	AT5G48945.1	low-molecular-weight cysteine-rich 46		Bradi1g49805	-	-	-		C1	5529	1		1
TraesCS5D01G483900	tr|G7KW28|G7KW28_MEDTR	LURP-one-like protein		-	-	-	-		C1	2782	1		1
TraesCS4B01G396800	tr|G7II68|G7II68_MEDTR	LURP-one-like protein		Bradi1g71120	AT2G38640.1&Protein of unknown function (DUF567)&LOC_Os05g24650.1&DUF567 domain containing protein, putative, expressed	-	-		C1	5	1		1
TraesCS3B01G451200	AT1G67850.7	lysine ketoglutarate reductase trans-splicing protein (DUF707)		Bradi2g58300	AT1G67850.1&Protein of unknown function (DUF707)&LOC_Os02g19510.1&lysine ketoglutarate reductase trans-splicing related 1, putative, expressed	AT1G67850	lysine ketoglutarate reductase trans-splicing protein (DUF707)		C6	0	1		1
TraesCS3D01G411800	AT1G67850.7	lysine ketoglutarate reductase trans-splicing protein (DUF707)		Bradi2g58300	AT1G67850.1&Protein of unknown function (DUF707)&LOC_Os02g19510.1&lysine ketoglutarate reductase trans-splicing related 1, putative, expressed	AT1G67850	lysine ketoglutarate reductase trans-splicing protein (DUF707)		C6	0	1		1
TraesCS6D01G169700	sp|A8H0J7|SYK_SHEPA	Lysine--tRNA ligase		-	-	-	-		C1	4170	1		1
TraesCS7A01G406100	tr|M8B960|M8B960_AEGTA	Lysophosphatidylcholine acyltransferase 1		Bradi1g34970	AT2G45670.1&calcineurin B subunit-related&LOC_Os06g49790.1&acyltransferase, putative, expressed	AT2G45670	calcineurin B subunit-like protein		C1	0	1		1
TraesCS5D01G001800	sp|B4F6N6|LOXL2_XENTR	Lysyl oxidase homolog 2		Bradi4g00340	AT1G07985.1&Expressed protein&LOC_Os03g42520.1&expressed protein	-	-		C1	0	1		1
TraesCS4A01G258500	tr|Q10DP5|Q10DP5_ORYSJ	Maf-like protein, expressed		-	-	-	-		C1	1535	1		1
TraesCS6A01G300000	AT5G09690.9	magnesium transporter 7		-	-	-	-		C1	926	1		1
TraesCS3B01G413100	tr|G7LFQ5|G7LFQ5_MEDTR	Magnesium transporter MRS2-like protein		-	-	-	-		C1	10	1		1
TraesCS4D01G066800	tr|M7Z7L4|M7Z7L4_TRIUA	Magnesium-dependent phosphatase 1		Bradi1g09369	AT2G14110.1&Haloacid dehalogenase-like hydrolase (HAD) superfamily protein&LOC_Os03g52730.1&magnesium-dependent phosphatase 1, putative, expressed	AT2G14110	Haloacid dehalogenase-like hydrolase (HAD) superfamily protein		C1	0	1		1
TraesCS4D01G282300	tr|A0A0K9P2A9|A0A0K9P2A9_ZOSMR	Major facilitator superfamily protein		Bradi1g73850	AT3G60070.1&Major facilitator superfamily protein&LOC_Os03g07170.1&lactose permease-related, putative, expressed	-	-		C1	10	1		1
TraesCS4A01G020100	tr|A0A0K9P2A9|A0A0K9P2A9_ZOSMR	Major facilitator superfamily protein		Bradi1g73850	AT3G60070.1&Major facilitator superfamily protein&LOC_Os03g07170.1&lactose permease-related, putative, expressed	-	-		C1	2	1		1
TraesCS2D01G200300	tr|A0A0K9P2A9|A0A0K9P2A9_ZOSMR	Major facilitator superfamily protein		Bradi1g23580	AT2G44280.1&Major facilitator superfamily protein&LOC_Os07g39010.1&lactose permease-related, putative, expressed	AT2G44280	Major facilitator superfamily protein		C6	0	1		1
TraesCS5B01G504000	tr|N1QUE6|N1QUE6_AEGTA	Mannan endo-1,4-beta-mannosidase 4		Bradi1g03207	AT5G66460.1&Glycosyl hydrolase superfamily protein&LOC_Os03g61280.1&OsMan05 - Endo-Beta-Mannanase, expressed	-	-		C1	1707	1		1
TraesCS5D01G504800	tr|N1QUE6|N1QUE6_AEGTA	Mannan endo-1,4-beta-mannosidase 4		Bradi1g03207	AT5G66460.1&Glycosyl hydrolase superfamily protein&LOC_Os03g61280.1&OsMan05 - Endo-Beta-Mannanase, expressed	-	-		C1	1087	1		1
TraesCS3A01G044800	tr|A0A1D5VIC3|A0A1D5VIC3_WHEAT	Mannose-6-phosphate isomerase		Bradi2g01950	AT3G02570.1&Mannose-6-phosphate isomerase, type I&LOC_Os01g03710.1&mannose-6-phosphate isomerase, putative, expressed	-	-		C23	0	1		1
TraesCS3D01G036100	tr|A0A1D5WR65|A0A1D5WR65_WHEAT	Mannose-6-phosphate isomerase		Bradi2g01950	AT3G02570.1&Mannose-6-phosphate isomerase, type I&LOC_Os01g03710.1&mannose-6-phosphate isomerase, putative, expressed	-	-		C23	0	1		1
TraesCS5A01G510300	tr|Q2L3D9|Q2L3D9_BRASY	Mechanosensitive ion channel		-	-	-	-		C1	4	1		1
TraesCS6B01G117900	sp|Q0CBX9|SRB8_ASPTN	Mediator of RNA polymerase II transcription subunit 12		-	-	-	-		C13	0	1		1
TraesCS7A01G037600	tr|A0A1E5ULX5|A0A1E5ULX5_9POAL	Mediator of RNA polymerase II transcription subunit 33A		-	-	-	-		C1	51	1		1
TraesCS2D01G284500	tr|A0A0K9NMY0|A0A0K9NMY0_ZOSMR	Membrane-anchored ubiquitin-fold protein		Bradi5g08370	AT4G24990.1&Ubiquitin family protein&LOC_Os04g32270.1&membrane-anchored ubiquitin-fold protein, putative, expressed	AT4G24990	Ubiquitin family protein		C1	0	1		1
TraesCS3B01G439400	AT4G00355.4	mesoderm induction early response protein		Bradi2g57120	AT4G10080.1LOC_Os01g66150.1&expressed protein	-	-		C1	0	1		1
TraesCS3A01G232400	sp|P23385|GRM1_RAT	Metabotropic glutamate receptor 1		Bradi2g45080	LOC_Os01g45720.1&expressed protein	-	-		C1	3698	1		1
TraesCS3B01G261700	sp|P23385|GRM1_RAT	Metabotropic glutamate receptor 1		Bradi2g45080	LOC_Os01g45720.1&expressed protein	-	-		C1	0	1		1
TraesCS1A01G221400	tr|B9T8P6|B9T8P6_RICCO	Metalloendoproteinase 1, putative		Bradi3g33217	AT4G16640.1&Matrixin family protein&LOC_Os10g40830.1&metalloendoproteinase 1 precursor, putative, expressed	AT4G16640	Matrixin family protein		C1	5906	1		1
TraesCS2A01G387700	tr|A0A151T826|A0A151T826_CAJCA	Metallothiol transferase fosB		Bradi5g17023	AT1G80160.1&Lactoylglutathione lyase / glyoxalase I family protein&LOC_Os04g45590.1&glyoxalase family protein, putative, expressed	-	-		C1	28	1		1
TraesCS1A01G240200	AT3G25740.1	methionine aminopeptidase 1C		Bradi2g26795	LOC_Os05g31785.1&expressed protein	-	-		C1	0	1		1
TraesCS3D01G447700	tr|A0A072UEL6|A0A072UEL6_MEDTR	Methyl esterase		Bradi2g59960	AT2G23610.1&methyl esterase 3&LOC_Os05g30760.1&esterase, putative, expressed	-	-		C1	57	1		1
TraesCS1D01G428300	AT3G30775.2	Methylenetetrahydrofolate reductase family protein		Bradi2g15270	-	-	-		C1	400	1		1
TraesCS7D01G359100	tr|B9SS41|B9SS41_RICCO	Methyltransferase, putative		Bradi1g37390	AT4G33110.2&S-adenosyl-L-methionine-dependent methyltransferases superfamily protein&LOC_Os06g37610.1&Cyclopropane-fatty-acyl-phospholipid synthase, putative, expressed	AT4G33110	S-adenosyl-L-methionine-dependent methyltransferases superfamily protein		C1	0	1		1
TraesCS3B01G275600	tr|B9H741|B9H741_POPTR	Methyltransferase-related family protein		Bradi2g48240	AT5G10830.1&S-adenosyl-L-methionine-dependent methyltransferases superfamily protein&LOC_Os01g51870.1&methyltransferase, putative, expressed	AT5G10830	S-adenosyl-L-methionine-dependent methyltransferases superfamily protein		C1	445	1		1
TraesCS4B01G120200	tr|A0A061GYY4|A0A061GYY4_THECC	Methyltransferase-related protein, putative		Bradi4g25630	AT5G58375.1&Methyltransferase-related protein&LOC_Os11g02200.1&expressed protein	-	-		C1	0	1		1
TraesCS5B01G357100	tr|C1N9D0|C1N9D0_MICPC	Mitochondrial carrier family		Bradi4g37420	AT2G17270.1&phosphate transporter 3;3&LOC_Os09g38100.1&phosphate carrier protein, mitochondrial precursor, putative, expressed	AT2G17270	phosphate transporter 3%3B3		C13	0	1		1
TraesCS5D01G362200	tr|C1N9D0|C1N9D0_MICPC	Mitochondrial carrier family		Bradi4g37420	AT2G17270.1&phosphate transporter 3;3&LOC_Os09g38100.1&phosphate carrier protein, mitochondrial precursor, putative, expressed	AT2G17270	phosphate transporter 3%3B3		C1	0	1		1
TraesCS5B01G243600	tr|A0A0K9PSM6|A0A0K9PSM6_ZOSMR	Mitochondrial carrier protein		Bradi4g32510	AT4G24570.1&dicarboxylate carrier 2&LOC_Os08g37370.1&mitochondrial carrier protein, putative, expressed	-	-		C1	3	1		1
TraesCS4A01G113800	tr|Q10MS8|Q10MS8_ORYSJ	Mitochondrial carrier protein, expressed		Bradi1g65170	AT1G07030.1&Mitochondrial substrate carrier family protein&LOC_Os03g18550.1&mitochondrial carrier protein, putative, expressed	AT1G07030	Mitochondrial substrate carrier family protein		C1	16	1		1
TraesCS3A01G149300	tr|B9RIM4|B9RIM4_RICCO	Mitochondrial carrier protein, putative		Bradi2g07390	AT4G27940.1&manganese tracking factor for mitochondrial SOD2&LOC_Os01g12470.1&mitochondrial carrier protein, putative, expressed	-	-		C1	62	1		1
TraesCS6D01G352300	tr|A0A1D1ZJQ2|A0A1D1ZJQ2_9ARAE	Mitochondrial group I intron splicing factor CCM1		Bradi2g35655	LOC_Os02g55920.1&expressed protein	-	-		C1	2	1		1
TraesCS5A01G333000	AT5G55580.2	Mitochondrial transcription termination factor family protein		-	-	-	-		C1	5293	1		1
TraesCS4B01G080900	AT1G74120.1	Mitochondrial transcription termination factor family protein		Bradi4g07150	AT1G74120.1&Mitochondrial transcription termination factor family protein&LOC_Os12g30610.1&expressed protein	AT1G74120	Mitochondrial transcription termination factor family protein		C1	0	1		1
TraesCS1A01G261400	tr|A0A1D5RVW8|A0A1D5RVW8_WHEAT	MLO-like protein		Bradi2g25190	AT4G02600.2&Seven transmembrane MLO family protein&LOC_Os01g66510.1&MLO domain containing protein, putative, expressed	AT4G02600	Seven transmembrane MLO family protein		C6	0	1		1
TraesCS7B01G164100	AT1G70830.5	MLP-like protein 28		Bradi1g54470	-	-	-		C1	5882	1		1
TraesCS5A01G402500	tr|M8C369|M8C369_AEGTA	Molybdenum cofactor sulfurase		Bradi1g07540	AT2G23520.1&Pyridoxal phosphate (PLP)-dependent transferases superfamily protein&LOC_Os03g55704.1&expressed protein	AT2G23520	Pyridoxal phosphate (PLP)-dependent transferases superfamily protein		C1	0	1		1
TraesCS6A01G245200	tr|T1LIK6|T1LIK6_TRIUA	Molybdopterin synthase sulfur carrier subunit		Bradi3g45977	AT4G10100.2&co-factor for nitrate, reductase and xanthine dehydrogenase 7&LOC_Os02g35200.1&VP15, putative, expressed	AT4G10100	co-factor for nitrate%2C reductase and xanthine dehydrogenase 7		C1	0	1		1
TraesCS7D01G356300	sp|O54835|SMAD9_RAT	Mothers against decapentaplegic homolog 9		-	-	-	-		C1	180	1		1
TraesCS1B01G399300	tr|A0A061DZ20|A0A061DZ20_THECC	Multidrug resistance protein ABC transporter family protein, putative		-	-	-	-		C1	651	1		1
TraesCS2B01G110600	tr|A0A061DZ20|A0A061DZ20_THECC	Multidrug resistance protein ABC transporter family protein, putative		-	-	-	-		C6	0	1		1
TraesCS4B01G054600	AT3G21250.6	multidrug resistance-associated protein 6		Bradi1g10290	LOC_Os03g51390.1&expressed protein	-	-		C1	4227	1		1
TraesCS5B01G203100	tr|O04110|O04110_ORYSA	Myb factor		Bradi4g29796	AT1G66230.1&myb domain protein 20&LOC_Os09g23620.1&MYB family transcription factor, putative, expressed	AT1G66230	myb domain protein 20		C1	4524	1		1
TraesCS5D01G210900	tr|O04110|O04110_ORYSA	Myb factor		Bradi4g29796	AT1G66230.1&myb domain protein 20&LOC_Os09g23620.1&MYB family transcription factor, putative, expressed	AT1G66230	myb domain protein 20		C1	2385	1		1
TraesCS5A01G205200	tr|O04110|O04110_ORYSA	Myb factor		Bradi4g29796	AT1G66230.1&myb domain protein 20&LOC_Os09g23620.1&MYB family transcription factor, putative, expressed	AT1G66230	myb domain protein 20		C1	1766	1		1
TraesCS6B01G292500	tr|A0A067JMG3|A0A067JMG3_JATCU	MYB family protein		Bradi3g52260	AT1G16490.1&myb domain protein 58&LOC_Os02g46780.1&MYB family transcription factor, putative, expressed	-	-		C1	494	1		1
TraesCS6D01G249200	tr|A0A067JMG3|A0A067JMG3_JATCU	MYB family protein		Bradi3g52260	AT1G16490.1&myb domain protein 58&LOC_Os02g46780.1&MYB family transcription factor, putative, expressed	-	-		C1	216	1		1
TraesCS6A01G265300	tr|A0A067JMG3|A0A067JMG3_JATCU	MYB family protein		Bradi3g52260	AT1G16490.1&myb domain protein 58&LOC_Os02g46780.1&MYB family transcription factor, putative, expressed	AT1G16490	myb domain protein 58		C1	154	1		1
TraesCS2B01G467700	tr|Q6R054|Q6R054_ARATH	MYB transcription factor		-	-	-	-		C1	5115	1		1
TraesCS1A01G076200	tr|K7TRC0|K7TRC0_MAIZE	MYB transcription factor		Bradi2g38560	AT3G06490.1&myb domain protein 108&LOC_Os05g04210.1&MYB family transcription factor, putative, expressed	-	-		C1	4372	1		1
TraesCS2D01G446400	tr|Q6R054|Q6R054_ARATH	MYB transcription factor		-	-	-	-		C1	3405	1		1
TraesCS2D01G446000	tr|Q6R054|Q6R054_ARATH	MYB transcription factor		-	-	-	-		C1	2512	1		1
TraesCS3A01G264900	tr|A0A072VEW3|A0A072VEW3_MEDTR	Myb transcription factor		-	-	-	-		C1	1178	1		1
TraesCS3B01G298200	tr|A0A072V235|A0A072V235_MEDTR	Myb transcription factor		Bradi2g46770	AT4G37780.1&myb domain protein 87&LOC_Os01g49160.1&MYB family transcription factor, putative, expressed	-	-		C1	844	1		1
TraesCS1D01G387100	tr|A0A072UKP5|A0A072UKP5_MEDTR	Myb transcription factor		-	-	-	-		C1	388	1		1
TraesCS2D01G209600	tr|G7JSV1|G7JSV1_MEDTR	Myb transcription factor		Bradi1g24887	AT4G21440.1&MYB-like 102&LOC_Os07g37210.1&MYB family transcription factor, putative, expressed	AT4G21440	MYB-like 102		C1	34	1		1
TraesCS3A01G375500	tr|A2WX90|A2WX90_ORYSI	MYB transcription factor		Bradi2g55797	AT5G04760.1&Duplicated homeodomain-like superfamily protein&LOC_Os01g64360.1&MYB family transcription factor, putative, expressed	-	-		C1	13	1		1
TraesCS3D01G377300	tr|Q5TKI8|Q5TKI8_ORYSJ	Myb transcription factor		Bradi2g56520	AT4G38620.1&myb domain protein 4&LOC_Os01g65370.1&MYB family transcription factor, putative, expressed	-	-		C1	1	1		1
TraesCS5A01G087100	tr|K7TU66|K7TU66_MAIZE	MYB transcription factor		Bradi4g04627	AT1G48000.1&myb domain protein 112&LOC_Os12g37690.1&MYB family transcription factor, putative, expressed	-	-		C1	0	1		1
TraesCS7A01G272100	tr|Q69JE8|Q69JE8_ORYSJ	MYB transcription factor		-	-	-	-		C1	0	1		1
TraesCS6A01G108800	tr|G7KXD8|G7KXD8_MEDTR	Myb-like transcription factor family protein		Bradi3g03538	AT3G13040.1&myb-like HTH transcriptional regulator family protein&LOC_Os02g04640.1&Myb-like DNA-binding domain containing protein, putative, expressed	-	-		C23	0	1		1
TraesCS6B01G288500	tr|G9DRA4|G9DRA4_WHEAT	MYB-related protein		Bradi3g51960	AT5G17300.1&Homeodomain-like superfamily protein&LOC_Os02g46030.1&MYB family transcription factor, putative, expressed	AT5G17300	Homeodomain-like superfamily protein		C1	13	1		1
TraesCS6D01G241900	tr|G9DRA4|G9DRA4_WHEAT	MYB-related protein		Bradi3g51960	AT5G17300.1&Homeodomain-like superfamily protein&LOC_Os02g46030.1&MYB family transcription factor, putative, expressed	AT5G17300	Homeodomain-like superfamily protein		C6	0	1		1
TraesCS7D01G540700	tr|G9DR89|G9DR89_WHEAT	MYB-related protein		Bradi1g29680	AT5G37260.1&Homeodomain-like superfamily protein&LOC_Os06g51260.1&MYB family transcription factor, putative, expressed	AT5G37260	Homeodomain-like superfamily protein		C6	0	1		1
TraesCS1D01G111400	tr|B6SQ50|B6SQ50_MAIZE	MYB-related transcription factor		Bradi2g34670	AT5G52660.2&Homeodomain-like superfamily protein&LOC_Os05g07010.2&myb-like DNA-binding domain containing protein, expressed	-	-		C1	371	1		1
TraesCS1A01G107700	tr|B6SQ50|B6SQ50_MAIZE	MYB-related transcription factor		Bradi2g34670	AT5G52660.2&Homeodomain-like superfamily protein&LOC_Os05g07010.2&myb-like DNA-binding domain containing protein, expressed	-	-		C1	270	1		1
TraesCS1B01G129800	tr|B6SQ50|B6SQ50_MAIZE	MYB-related transcription factor		Bradi2g34670	AT5G52660.2&Homeodomain-like superfamily protein&LOC_Os05g07010.2&myb-like DNA-binding domain containing protein, expressed	-	-		C1	60	1		1
TraesCS7A01G315700	tr|A0A061F284|A0A061F284_THECC	Myelin-associated oligodendrocyte basic protein isoform 1		Bradi3g10773	AT1G54520.1LOC_Os08g02560.1&DUF1517 domain containing protein, putative, expressed	-	-		C1	0	1		1
TraesCS7A01G314900	tr|A0A1D1YD52|A0A1D1YD52_9ARAE	Myeloid leukemia factor 1		Bradi3g13860	AT4G22740.1&glycine-rich protein&LOC_Os08g02460.1&expressed protein	-	-		C6	0	1		1
TraesCS4A01G425200	AT3G10480.3	NAC domain containing protein 50		Bradi1g49805	-	-	-		C1	1543	1		1
TraesCS3A01G269900	tr|Q7XUV6|Q7XUV6_ORYSJ	NAC domain protein		Bradi2g46427	AT5G39820.1&NAC domain containing protein 94&LOC_Os01g48446.1&no apical meristem protein, putative, expressed	-	-		C1	120	1		1
TraesCS3D01G078900	tr|A0JBY8|A0JBY8_9ASPA	NAC domain protein		Bradi2g03467	AT1G61110.1&NAC domain containing protein 25&LOC_Os07g37920.1&no apical meristem protein, putative, expressed	-	-		C1	0	1		1
TraesCS3B01G303800	tr|A0A061FI35|A0A061FI35_THECC	NAC domain protein,		Bradi2g46427	AT5G39820.1&NAC domain containing protein 94&LOC_Os01g48446.1&no apical meristem protein, putative, expressed	-	-		C1	1191	1		1
TraesCS2D01G567000	tr|A0A061FNG1|A0A061FNG1_THECC	NAC domain protein,		Bradi5g21010	AT5G04410.1&NAC domain containing protein 2&LOC_Os05g35170.1&no apical meristem protein, putative, expressed	-	-		C1	0	1		1
TraesCS5B01G275200	tr|I6YR01|I6YR01_9CARY	NAC domain-containing protein		Bradi4g34157	AT2G24430.2&NAC domain containing protein 38&LOC_Os09g32260.2&no apical meristem protein, putative, expressed	AT2G24430	NAC domain containing protein 38		C1	932	1		1
TraesCS3D01G370800	tr|A0A060A5N8|A0A060A5N8_BOENI	NAC domain-containing protein		Bradi2g33307	AT4G29230.1&NAC domain containing protein 75&LOC_Os01g09550.1&no apical meristem protein, putative, expressed	-	-		C1	0	1		1
TraesCS5A01G411800	tr|B9RI29|B9RI29_RICCO	NAC domain-containing protein, putative		-	-	AT2G43000	NAC domain containing protein 42		C1	3687	1		1
TraesCS2A01G201800	tr|B9T364|B9T364_RICCO	NAC domain-containing protein, putative		Bradi1g24390	AT1G61110.1&NAC domain containing protein 25&LOC_Os07g37920.1&no apical meristem protein, putative, expressed	AT1G61110	NAC domain containing protein 25		C1	518	1		1
TraesCS6B01G326000	AT2G29320.2	NAD(P)-binding Rossmann-fold superfamily protein		Bradi3g56835	LOC_Os02g50110.1&expressed protein	-	-		C1	39	1		1
TraesCS2D01G264400	tr|A0A0K9NHU2|A0A0K9NHU2_ZOSMR	NAD(P)H dehydrogenase (Quinone)		-	-	-	-		C1	18	1		1
TraesCS5A01G331200	tr|A0A061ERT2|A0A061ERT2_THECC	NAD(P)-linked oxidoreductase superfamily protein		-	-	-	-		C1	4254	1		1
TraesCS2A01G266800	AT4G26965.2	NADH:ubiquinone oxidoreductase, 17.2kDa subunit		Bradi1g57505	LOC_Os07g03170.1&expressed protein	-	-		C1	1022	1		1
TraesCS3A01G490500	AT3G27890.1	NADPH:quinone oxidoreductase		-	-	-	-		C1	4496	1		1
TraesCS2D01G017700	AT3G14470.2	NB-ARC domain-containing disease resistance protein		-	-	-	-		C1	87	1		1
TraesCS1B01G335300	AT3G14470.2	NB-ARC domain-containing disease resistance protein		-	-	-	-		C1	2	1		1
TraesCS1B01G335400	AT3G14470.2	NB-ARC domain-containing disease resistance protein		-	-	-	-		C1	0	1		1
TraesCS1B01G335600	AT3G14470.2	NB-ARC domain-containing disease resistance protein		-	-	-	-		C6	0	1		1
TraesCS1B01G335800	AT3G14470.2	NB-ARC domain-containing disease resistance protein		Bradi4g42839	AT3G21640.1&FKBP-type peptidyl-prolyl cis-trans isomerase family protein&LOC_Os10g04540.1&expressed protein	-	-		C23	0	1		1
TraesCS2A01G016700	AT3G14470.2	NB-ARC domain-containing disease resistance protein		-	-	-	-		C1	0	1		1
TraesCS2B01G024200	AT3G14470.2	NB-ARC domain-containing disease resistance protein		-	-	-	-		C1	0	1		1
TraesCS3D01G110800	tr|A0A0U2RTH9|A0A0U2RTH9_ORYSA	NBS-LRR-like resistance protein		Bradi2g05611	AT3G14470.1&NB-ARC domain-containing disease resistance protein&LOC_Os12g25170.1&NB-ARC domain containing disease resistance protein, putative, expressed	-	-		C1	5429	1		1
TraesCS3A01G109000	tr|A0A0U2RTH9|A0A0U2RTH9_ORYSA	NBS-LRR-like resistance protein		Bradi2g05611	AT3G14470.1&NB-ARC domain-containing disease resistance protein&LOC_Os12g25170.1&NB-ARC domain containing disease resistance protein, putative, expressed	-	-		C1	3983	1		1
TraesCS7A01G333500	tr|A0A0U2QT85|A0A0U2QT85_ORYSA	NBS-LRR-like resistance protein		-	-	AT3G50950	HOPZ-ACTIVATED RESISTANCE 1		C1	1596	1		1
TraesCS1D01G359900	tr|A0A0U2RTH9|A0A0U2RTH9_ORYSA	NBS-LRR-like resistance protein		-	-	-	-		C1	817	1		1
TraesCS5A01G518500	tr|A0A0U2RTH9|A0A0U2RTH9_ORYSA	NBS-LRR-like resistance protein		-	-	-	-		C1	607	1		1
TraesCS2A01G020800	tr|A0A0U2RTH9|A0A0U2RTH9_ORYSA	NBS-LRR-like resistance protein		-	-	-	-		C1	441	1		1
TraesCS2B01G101300	tr|A0A0U2RTH9|A0A0U2RTH9_ORYSA	NBS-LRR-like resistance protein		Bradi5g01480	AT3G14470.1&NB-ARC domain-containing disease resistance protein&LOC_Os01g52280.1&NB-ARC domain containing protein, expressed	-	-		C1	404	1		1
TraesCS1B01G335200	tr|A0A0U2S1G4|A0A0U2S1G4_ORYSA	NBS-LRR-like resistance protein		-	-	-	-		C1	364	1		1
TraesCS4D01G344700	tr|A0A0U2RTH9|A0A0U2RTH9_ORYSA	NBS-LRR-like resistance protein		-	-	-	-		C1	47	1		1
TraesCS7B01G249600	tr|A0A0U2S1G4|A0A0U2S1G4_ORYSA	NBS-LRR-like resistance protein		Bradi1g31998	LOC_Os10g04380.1&expressed protein	-	-		C1	17	1		1
TraesCS4B01G349900	tr|A0A0U2RTH9|A0A0U2RTH9_ORYSA	NBS-LRR-like resistance protein		Bradi1g58940	AT3G14470.1&NB-ARC domain-containing disease resistance protein&LOC_Os07g02630.2&expressed protein	-	-		C1	0	1		1
TraesCS5D01G312800	tr|A0A0U2SD01|A0A0U2SD01_ORYSA	NBS-LRR-like resistance protein		Bradi2g11931	AT3G07040.1&NB-ARC domain-containing disease resistance protein&LOC_Os12g28100.1&NBS-LRR disease resistance protein, putative, expressed	-	-		C6	0	1		1
TraesCS7D01G345600	tr|A0A0U2S1G4|A0A0U2S1G4_ORYSA	NBS-LRR-like resistance protein		-	-	-	-		C1	0	1		1
TraesCS1A01G275200	tr|D7LZP9|D7LZP9_ARALL	NC domain-containing protein		Bradi2g24030	AT5G06370.1&NC domain-containing protein-related&LOC_Os05g36910.1&NC domain-containing protein, putative, expressed	AT5G06370	NC domain-containing protein-like protein		C1	0	1		1
TraesCS1D01G274800	tr|D7LZP9|D7LZP9_ARALL	NC domain-containing protein		Bradi2g24030	AT5G06370.1&NC domain-containing protein-related&LOC_Os05g36910.1&NC domain-containing protein, putative, expressed	AT5G06370	NC domain-containing protein-like protein		C1	0	1		1
TraesCS6D01G288000	tr|F4K891|F4K891_ARATH	NHL domain-containing protein		-	-	AT5G14895	NHL domain protein		C1	687	1		1
TraesCS6A01G308700	tr|F4K891|F4K891_ARATH	NHL domain-containing protein		-	-	AT5G62865	hypothetical protein		C1	382	1		1
TraesCS6B01G337500	tr|A0A061EBN2|A0A061EBN2_THECC	NHL domain-containing protein, putative		-	-	AT5G14895	NHL domain protein		C1	387	1		1
TraesCS2D01G301100	tr|R7WGE3|R7WGE3_AEGTA	Nicotinate phosphoribosyltransferase		Bradi5g10140	AT2G23420.1&nicotinate phosphoribosyltransferase 2&LOC_Os04g35060.1&nicotinate phosphoribosyltransferase family domain containing protein, expressed	AT2G23420	nicotinate phosphoribosyltransferase 2		C6	0	1		1
TraesCS4A01G288400	tr|A0A0K9NWX1|A0A0K9NWX1_ZOSMR	Nodulin-like / Major Facilitator Superfamily protein		Bradi1g12440	AT2G28120.1&Major facilitator superfamily protein&LOC_Os03g47810.1&nodulin family protein, putative, expressed	-	-		C6	0	1		1
TraesCS1A01G193900	sp|P36311|VNCS_PAVL3	Non-capsid protein NS-1		Bradi3g34370	AT1G32310.1	AT1G32310	valine-tRNA ligase		C1	0	1		1
TraesCS1B01G063800	tr|M8C9T6|M8C9T6_AEGTA	Non-specific lipid-transfer protein-like protein		Bradi1g55770	AT2G48130.1&Bifunctional inhibitor/lipid-transfer protein/seed storage 2S albumin superfamily protein&LOC_Os07g07930.1&LTPL78 - Protease inhibitor/seed storage/LTP family protein precursor, expressed	-	-		C1	1056	1		1
TraesCS7A01G151600	tr|M5Y437|M5Y437_PRUPE	Non-specific serine/threonine protein kinase		Bradi4g04497	LOC_Os10g01240.1&VQ domain containing protein, putative, expressed	-	-		C1	5885	1		1
TraesCS3D01G136700	tr|A0A1D5WU83|A0A1D5WU83_WHEAT	Non-specific serine/threonine protein kinase		Bradi2g06530	AT4G18700.1&CBL-interacting protein kinase 12&LOC_Os01g10870.1&CAMK_KIN1/SNF1/Nim1_like.7 - CAMK includes calcium/calmodulin depedent protein kinases, expressed	AT4G18700	CBL-interacting protein kinase 12		C1	33	1		1
TraesCS3B01G153800	tr|A0A077RQQ1|A0A077RQQ1_WHEAT	Non-specific serine/threonine protein kinase		Bradi2g06530	AT4G18700.1&CBL-interacting protein kinase 12&LOC_Os01g10870.1&CAMK_KIN1/SNF1/Nim1_like.7 - CAMK includes calcium/calmodulin depedent protein kinases, expressed	-	-		C1	9	1		1
TraesCS3A01G135700	tr|A0A1D5VI28|A0A1D5VI28_WHEAT	Non-specific serine/threonine protein kinase		Bradi2g06530	AT4G18700.1&CBL-interacting protein kinase 12&LOC_Os01g10870.1&CAMK_KIN1/SNF1/Nim1_like.7 - CAMK includes calcium/calmodulin depedent protein kinases, expressed	-	-		C1	0	1		1
TraesCS1D01G233800	sp|Q6L589|NRH1_ORYSJ	NRR repressor homolog 1		Bradi2g27680	LOC_Os05g30500.1&expressed protein	-	-		C1	109	1		1
TraesCS1B01G245700	sp|Q6L589|NRH1_ORYSJ	NRR repressor homolog 1		Bradi2g27680	LOC_Os05g30500.1&expressed protein	-	-		C1	15	1		1
TraesCS3D01G414300	tr|A0A1C8DRT0|A0A1C8DRT0_CATRO	NRT1/PTR family protein 2.2		-	-	-	-		C1	814	1		1
TraesCS4D01G314100	AT4G32850.9	nuclear poly(a) polymerase		-	-	-	-		C1	1145	1		1
TraesCS1A01G385500	tr|A0A1E5WAU4|A0A1E5WAU4_9POAL	O-acyltransferase WSD1		Bradi2g17077	AT5G53390.1&O-acyltransferase (WSD1-like) family protein&LOC_Os05g48260.1&wax synthase, putative, expressed	-	-		C1	0	1		1
TraesCS7D01G370600	tr|F4HZX7|F4HZX7_ARATH	O-fucosyltransferase-like protein		Bradi1g40997	AT1G29200.2&O-fucosyltransferase family protein&LOC_Os06g35410.1&growth regulator related protein, putative, expressed	AT1G29200	O-fucosyltransferase family protein		C1	1597	1		1
TraesCS7B01G275600	tr|F4HZX7|F4HZX7_ARATH	O-fucosyltransferase-like protein		Bradi1g40997	AT1G29200.2&O-fucosyltransferase family protein&LOC_Os06g35410.1&growth regulator related protein, putative, expressed	AT1G29200	O-fucosyltransferase family protein		C1	910	1		1
TraesCS5D01G488400	tr|D0VBJ2|D0VBJ2_9POAL	O-methyltransferase-like protein		-	-	-	-		C1	3029	1		1
TraesCS2D01G483700	tr|M8BEX3|M8BEX3_AEGTA	Organic cation transporter protein		-	-	-	-		C1	842	1		1
TraesCS5B01G505200	tr|Q8H5Q5|Q8H5Q5_ORYSJ	Organic solute transporter-like		Bradi1g03170	AT3G05940.1&Protein of unknown function (DUF300)&LOC_Os03g61210.1&domain of unknown function domain containing protein, expressed	AT3G05940	organic solute transporter ostalpha protein (DUF300)		C6	0	1		1
TraesCS5D01G505900	tr|Q8H5Q5|Q8H5Q5_ORYSJ	Organic solute transporter-like		Bradi1g03170	AT3G05940.1&Protein of unknown function (DUF300)&LOC_Os03g61210.1&domain of unknown function domain containing protein, expressed	AT3G05940	organic solute transporter ostalpha protein (DUF300)		C6	0	1		1
TraesCS2D01G399600	tr|B3TLM1|B3TLM1_ELAGV	ORMDL family protein-like		Bradi5g18630	AT1G01230.1&ORMDL family protein&LOC_Os04g47970.1&ORM1, putative, expressed	AT1G01230	ORMDL family protein		C6	0	1		1
TraesCS5B01G564100	tr|A0A199VP67|A0A199VP67_ANACO	OTU domain-containing protein		Bradi1g00720	AT5G04250.1&Cysteine proteinases superfamily protein&LOC_Os03g64219.1&OTU-like cysteine protease family protein, putative, expressed	AT5G04250	Cysteine proteinases superfamily protein		C1	2	1		1
TraesCS3B01G311500	tr|A0A061GN98|A0A061GN98_THECC	Oxidative stress 3		Bradi2g49320	AT5G56550.1&oxidative stress 3&LOC_Os01g53730.1&expressed protein	-	-		C6	0	1		1
TraesCS7D01G365500	tr|A0A061GC09|A0A061GC09_THECC	Oxidative stress 3, putative isoform 1		Bradi1g37930	AT5G56550.1&oxidative stress 3&LOC_Os06g36390.2&expressed protein	AT5G56550	oxidative stress 3		C23	0	1		1
TraesCS2B01G411800	tr|A0A061GIQ6|A0A061GIQ6_THECC	Oxidative stress 3, putative isoform 2		Bradi5g19330	AT5G56550.1&oxidative stress 3&LOC_Os02g45930.1&expressed protein	-	-		C1	0	1		1
TraesCS3D01G033200	tr|A0A1D5WV83|A0A1D5WV83_WHEAT	Patatin		-	-	-	-		C1	5254	1		1
TraesCS3D01G033600	tr|A0A1D5VI54|A0A1D5VI54_WHEAT	Patatin		-	-	-	-		C1	471	1		1
TraesCS4D01G221300	tr|A0A1D5XYU2|A0A1D5XYU2_WHEAT	Patatin		Bradi1g67810	AT2G39220.1&PATATIN-like protein 6&LOC_Os03g14950.1&PLA IIIA/PLP7, putative, expressed	AT2G39220	PATATIN-like protein 6		C1	237	1		1
TraesCS4D01G315300	AT1G76980.1	patatin-like phospholipase domain protein		Bradi1g76810	LOC_Os03g03440.1&expressed protein	-	-		C1	1523	1		1
TraesCS5D01G447000	tr|M8BY09|M8BY09_AEGTA	Pathogenesis-related protein 1		-	-	-	-		C1	1498	1		1
TraesCSU01G226400	tr|M8BY09|M8BY09_AEGTA	Pathogenesis-related protein 1		-	-	-	-		C1	717	1		1
TraesCS7A01G198900	tr|A0MZ69|A0MZ69_MUSAC	Pathogenesis-related protein 1		-	-	AT4G33720	CAP (Cysteine-rich secretory proteins%2C Antigen 5%2C and Pathogenesis-related 1 protein) superfamily protein		C1	322	1		1
TraesCS5B01G443800	tr|M8BY09|M8BY09_AEGTA	Pathogenesis-related protein 1		-	-	AT3G19690	CAP (Cysteine-rich secretory proteins%2C Antigen 5%2C and Pathogenesis-related 1 protein) superfamily protein		C1	50	1		1
TraesCS7B01G105100	tr|A0MZ69|A0MZ69_MUSAC	Pathogenesis-related protein 1		-	-	-	-		C1	11	1		1
TraesCS5B01G443200	tr|M8BY09|M8BY09_AEGTA	Pathogenesis-related protein 1		-	-	-	-		C1	2	1		1
TraesCS5B01G443400	tr|M8BY09|M8BY09_AEGTA	Pathogenesis-related protein 1		-	-	-	-		C1	0	1		1
TraesCS5B01G443600	tr|M8BY09|M8BY09_AEGTA	Pathogenesis-related protein 1		-	-	-	-		C1	0	1		1
TraesCS2A01G551000	sp|P83343|PR4_PRUPE	Pathogenesis-related protein PR-4		Bradi4g14920	AT3G04720.1&pathogenesis-related 4&LOC_Os11g37950.1&WIP3 - Wound-induced protein precursor, expressed	AT3G04720	pathogenesis-related 4		C1	0	1		1
TraesCS3B01G199600	tr|B6TQA1|B6TQA1_MAIZE	Pathogen-related protein		Bradi2g08701	AT1G78780.2&pathogenesis-related family protein&LOC_Os01g14590.1&pathogen-related protein, putative, expressed	-	-		C1	543	1		1
TraesCS1A01G431400	tr|B6TQA1|B6TQA1_MAIZE	Pathogen-related protein		-	-	-	-		C1	40	1		1
TraesCS7A01G323800	tr|Q84K13|Q84K13_ARATH	Pectin lyase-like superfamily protein		Bradi3g13260	AT4G33440.1&Pectin lyase-like superfamily protein&LOC_Os08g01600.1&polygalacturonase, putative, expressed	AT4G33440	Pectin lyase-like superfamily protein		C13	0	1		1
TraesCS5B01G458900	tr|W5FK22|W5FK22_WHEAT	Pectinesterase		Bradi1g60380	AT4G33230.1&Plant invertase/pectin methylesterase inhibitor superfamily&LOC_Os03g28090.1&pectinesterase, putative, expressed	-	-		C1	1	1		1
TraesCS2D01G115600	tr|A0A199V233|A0A199V233_ANACO	Pentatricopeptide repeat-containing protein		Bradi1g18220	AT2G32630.1&Pentatricopeptide repeat (PPR-like) superfamily protein&LOC_Os07g47470.1&pentatricopeptide, putative, expressed	AT2G32630	Pentatricopeptide repeat (PPR-like) superfamily protein		C1	0	1		1
TraesCS5A01G307000	tr|B9RSY1|B9RSY1_RICCO	Pentatricopeptide repeat-containing protein, putative		Bradi4g35376	AT2G36980.1&Tetratricopeptide repeat (TPR)-like superfamily protein&LOC_Os09g34870.1&pentatricopeptide, putative, expressed	AT2G36980	Tetratricopeptide repeat (TPR)-like superfamily protein		C6	0	1		1
TraesCS1A01G083300	sp|Q49Z65|RF1_STAS1	Peptide chain release factor 1		Bradi2g36720	AT4G01670.1LOC_Os05g04830.1&expressed protein	-	-		C1	43	1		1
TraesCS4D01G330000	tr|B6T2N3|B6T2N3_MAIZE	Peptide methionine sulfoxide reductase msrB		Bradi1g76000	AT2G17705.1LOC_Os03g04370.1&protein-methionine-S-oxide reductase, putative, expressed	AT2G17705	methionine-S-oxide reductase		C1	1306	1		1
TraesCS6A01G056500	tr|A6YJX4|A6YJX4_9MAGN	Peptide transporter		Bradi2g43917	AT2G02040.1&peptide transporter 2&LOC_Os04g50940.1&peptide transporter PTR2, putative, expressed	-	-		C1	1203	1		1
TraesCS1A01G160800	tr|Q8VYP8|Q8VYP8_ARATH	Peptidoglycan-binding LysM domain-containing protein		Bradi3g29280	AT5G23130.1&Peptidoglycan-binding LysM domain-containing protein&LOC_Os10g34420.1&lysM domain containing protein, putative, expressed	-	-		C6	0	1		1
TraesCS7B01G355600	tr|G5DVV0|G5DVV0_SILLA	Peptidyl-prolyl cis-trans isomerase-like protein		-	-	-	-		C1	0	1		1
TraesCS2D01G416000	tr|B9GQN7|B9GQN7_POPTR	Peptidylprolyl isomerase		Bradi5g21850	AT1G56090.1&Tetratricopeptide repeat (TPR)-like superfamily protein&LOC_Os04g52580.1&tetratricopeptide repeat domain containing protein, expressed	AT1G56090	Tetratricopeptide repeat (TPR)-like superfamily protein		C1	1	1		1
TraesCS2A01G419100	tr|B9GQN7|B9GQN7_POPTR	Peptidylprolyl isomerase		Bradi5g21850	AT1G56090.1&Tetratricopeptide repeat (TPR)-like superfamily protein&LOC_Os04g52580.1&tetratricopeptide repeat domain containing protein, expressed	AT1G56090	Tetratricopeptide repeat (TPR)-like superfamily protein		C1	0	1		1
TraesCS1B01G391800	tr|B4FLC5|B4FLC5_MAIZE	Peptidyl-tRNA hydrolase		Bradi2g17630	AT1G18440.1&Peptidyl-tRNA hydrolase family protein&LOC_Os05g47630.1&peptidyl-tRNA hydrolase, mitochondrial precursor protein, putative, expressed	-	-		C1	2	1		1
TraesCS1A01G079500	tr|A0A1D5S4W7|A0A1D5S4W7_WHEAT	Peroxidase		Bradi2g37020	AT4G36430.1&Peroxidase superfamily protein&LOC_Os05g04490.1&peroxidase precursor, putative, expressed	-	-		C1	5847	1		1
TraesCS4D01G234200	tr|A0A1D5XXW4|A0A1D5XXW4_WHEAT	Peroxidase		Bradi1g68927	AT5G06730.1&Peroxidase superfamily protein&LOC_Os03g13180.1&peroxidase precursor, putative, expressed	-	-		C1	5004	1		1
TraesCS1A01G078400	tr|W4ZXH9|W4ZXH9_WHEAT	Peroxidase		-	-	-	-		C1	3525	1		1
TraesCS3D01G305200	tr|A0A1D5WJK4|A0A1D5WJK4_WHEAT	Peroxidase		-	-	-	-		C1	2315	1		1
TraesCS4A01G076900	tr|W5DWU6|W5DWU6_WHEAT	Peroxidase		Bradi1g68927	AT5G06730.1&Peroxidase superfamily protein&LOC_Os03g13180.1&peroxidase precursor, putative, expressed	-	-		C1	614	1		1
TraesCS3A01G414600	tr|A0A1D5VFK4|A0A1D5VFK4_WHEAT	Peroxidase		-	-	-	-		C1	588	1		1
TraesCS1B01G096400	tr|A0A1D5SLH6|A0A1D5SLH6_WHEAT	Peroxidase		-	-	-	-		C1	292	1		1
TraesCS1B01G096800	tr|W5AAN4|W5AAN4_WHEAT	Peroxidase		Bradi2g37020	AT4G36430.1&Peroxidase superfamily protein&LOC_Os05g04490.1&peroxidase precursor, putative, expressed	-	-		C1	57	1		1
TraesCS3B01G339800	tr|A0A1D5VWG6|A0A1D5VWG6_WHEAT	Peroxidase		-	-	-	-		C1	0	1		1
TraesCS4D01G087800	tr|A0A199V3L2|A0A199V3L2_ANACO	PHD finger protein		Bradi4g21800	AT1G33420.1&RING/FYVE/PHD zinc finger superfamily protein&LOC_Os11g12650.1&PHD-finger domain containing protein, putative, expressed	-	-		C6	0	1		1
TraesCS1B01G048300	tr|M8BT01|M8BT01_AEGTA	Phenylalanine ammonia-lyase		-	-	-	-		C1	1318	1		1
TraesCS1D01G229700	tr|U5GD52|U5GD52_POPTR	Phosphatase 2C family protein		-	-	AT3G05640	Protein phosphatase 2C family protein		C1	3	1		1
TraesCS1A01G295800	tr|A0A072UGX9|A0A072UGX9_MEDTR	Phosphatidylethanolamine-binding protein		Bradi2g22660	AT5G01300.1&PEBP (phosphatidylethanolamine-binding protein) family protein&LOC_Os05g39250.1&phosphatidylethanolamine-binding protein, putative, expressed	AT5G01300	PEBP (phosphatidylethanolamine-binding protein) family protein		C13	0	1		1
TraesCS1B01G304800	tr|A0A072UGX9|A0A072UGX9_MEDTR	Phosphatidylethanolamine-binding protein		Bradi2g22660	AT5G01300.1&PEBP (phosphatidylethanolamine-binding protein) family protein&LOC_Os05g39250.1&phosphatidylethanolamine-binding protein, putative, expressed	AT5G01300	PEBP (phosphatidylethanolamine-binding protein) family protein		C13	0	1		1
TraesCS7A01G332000	tr|A0A1E5V1R0|A0A1E5V1R0_9POAL	Phosphatidylinositol 4-kinase gamma 4		Bradi3g10620	AT2G46500.2&phosphoinositide 4-kinase gamma 4&LOC_Os02g18840.1&phosphatidylinositol 3- and 4-kinase family protein, putative, expressed	AT2G46500	phosphoinositide 4-kinase gamma 4		C6	0	1		1
TraesCS7B01G243500	tr|A0A1E5V1R0|A0A1E5V1R0_9POAL	Phosphatidylinositol 4-kinase gamma 4		Bradi3g10620	AT2G46500.2&phosphoinositide 4-kinase gamma 4&LOC_Os02g18840.1&phosphatidylinositol 3- and 4-kinase family protein, putative, expressed	AT2G46500	phosphoinositide 4-kinase gamma 4		C6	0	1		1
TraesCS3A01G385300	tr|A0A0K9P5H6|A0A0K9P5H6_ZOSMR	Phosphatidylinositol transfer protein		-	-	-	-		C23	0	1		1
TraesCS1D01G389300	tr|B6TFK2|B6TFK2_MAIZE	Phosphatidylserine synthase 2		Bradi2g17230	AT1G15110.1&phosphatidyl serine synthase family protein&LOC_Os05g48060.1&phosphatidylserine synthase, putative, expressed	-	-		C1	0	1		1
TraesCS5B01G024500	AT2G43180.1	Phosphoenolpyruvate carboxylase family protein		-	-	-	-		C1	0	1		1
TraesCS2A01G042100	tr|B6T6Q2|B6T6Q2_MAIZE	Phosphoglycerate mutase-like protein		Bradi5g02400	AT5G64460.2&Phosphoglycerate mutase family protein&LOC_Os04g01230.1&phosphoglycerate mutase, putative, expressed	AT5G64460	Phosphoglycerate mutase family protein		C6	0	1		1
TraesCS2B01G145600	AT5G25370.3	phospholipase D alpha 3		Bradi1g18640	LOC_Os07g46800.1&expressed protein	-	-		C1	758	1		1
TraesCS2D01G504700	AT2G42010.2	phospholipase D beta 1		-	-	-	-		C1	642	1		1
TraesCS4D01G176200	tr|A0A1D5XX68|A0A1D5XX68_WHEAT	Phospholipid-transporting ATPase		Bradi1g63660	AT5G04930.1&aminophospholipid ATPase 1&LOC_Os03g20970.1&phospholipid-transporting ATPase 1, putative, expressed	-	-		C1	1121	1		1
TraesCS1D01G158100	sp|Q06GR0|PSAA_PIPCE	Photosystem I P700 chlorophyll a apoprotein A1		Bradi3g29293	LOC_Os10g34440.1&expressed protein	-	-		C1	5704	1		1
TraesCS1D01G179900	tr|A0A097PDJ0|A0A097PDJ0_TRITD	Photosystem II protein D1		Bradi4g19720	ATCG00020.1&photosystem II reaction center protein A&LOC_Os08g35420.1&photosynthetic reaction center protein, putative, expressed	ATCG00020	photosystem II reaction center protein A		C1	0	1		1
TraesCS5B01G155900	tr|A0A1D1XVV9|A0A1D1XVV9_9ARAE	p-hydroxybenzoic acid efflux pump subunit AaeB		Bradi4g45370	AT2G28780.1LOC_Os12g01020.1&expressed protein	AT2G28780	P-hydroxybenzoic acid efflux pump subunit		C23	0	1		1
TraesCS7B01G102000	tr|K0F9E5|K0F9E5_PHRAU	Phytochelatin synthase		Bradi1g44650	AT5G44070.1&phytochelatin synthase 1 (PCS1)&LOC_Os06g01260.1&glutathione gamma-glutamylcysteinyltransferase 1, putative, expressed	AT5G44070	phytochelatin synthase 1 (PCS1)		C1	0	1		1
TraesCS2A01G505400	sp|Q9JSN0|BIOH_NEIMA	Pimeloyl-[acyl-carrier protein] methyl ester esterase		-	-	-	-		C1	5089	1		1
TraesCS2B01G318600	tr|A0A1E5W4J6|A0A1E5W4J6_9POAL	PI-PLC X domain-containing protein		Bradi5g10177	AT1G49740.1&PLC-like phosphodiesterases superfamily protein&LOC_Os04g35100.1&phospholipase C, putative, expressed	AT1G49740	PLC-like phosphodiesterases superfamily protein		C1	2	1		1
TraesCS2A01G302700	tr|A0A1E5W4J6|A0A1E5W4J6_9POAL	PI-PLC X domain-containing protein		Bradi5g10177	AT1G49740.1&PLC-like phosphodiesterases superfamily protein&LOC_Os04g35100.1&phospholipase C, putative, expressed	AT1G49740	PLC-like phosphodiesterases superfamily protein		C13	0	1		1
TraesCS5A01G262700	tr|A0A1E5UVN3|A0A1E5UVN3_9POAL	Pirin-like protein		-	-	AT1G50590	RmlC-like cupins superfamily protein		C1	718	1		1
TraesCS5B01G535800	tr|A0A0A9FQF2|A0A0A9FQF2_ARUDO	Pirin-like protein		-	-	-	-		C1	149	1		1
TraesCS5D01G533400	tr|A0A1E5W2I7|A0A1E5W2I7_9POAL	Pirin-like protein		-	-	AT2G43120	RmlC-like cupins superfamily protein		C1	1	1		1
TraesCS4A01G336000	tr|A0A1E5W2I7|A0A1E5W2I7_9POAL	Pirin-like protein		-	-	-	-		C1	0	1		1
TraesCS1D01G174100	tr|B9GHT3|B9GHT3_POPTR	Plant basic secretory family protein		Bradi3g29710	AT2G15220.1&Plant basic secretory protein (BSP) family protein&LOC_Os10g34910.1&secretory protein, putative, expressed	AT2G15220	Plant basic secretory protein (BSP) family protein		C1	0	1		1
TraesCS3D01G340900	tr|A0A072UD93|A0A072UD93_MEDTR	Plant cadmium resistance protein		Bradi2g53740	AT5G05350.1&PLAC8 family protein&LOC_Os01g61060.1&SAG20, putative, expressed	-	-		C1	4593	1		1
TraesCS3B01G602800	tr|G7LAH7|G7LAH7_MEDTR	Plant cadmium resistance protein		Bradi2g62747	AT3G10980.1&PLAC8 family protein&LOC_Os05g39730.1&SAG20, putative, expressed	-	-		C1	3803	1		1
TraesCS4A01G115700	tr|G7K7U8|G7K7U8_MEDTR	Plant cadmium resistance protein		Bradi1g64970	AT5G05350.1&PLAC8 family protein&LOC_Os03g18790.1&SAG20, putative, expressed	-	-		C1	1948	1		1
TraesCS5B01G148500	tr|A0A072UD93|A0A072UD93_MEDTR	Plant cadmium resistance protein		Bradi4g44704	AT5G05350.1&PLAC8 family protein&LOC_Os11g01842.1&SAG20, putative, expressed	-	-		C1	1353	1		1
TraesCS5A01G149900	tr|G7LAH7|G7LAH7_MEDTR	Plant cadmium resistance protein		Bradi4g44704	AT5G05350.1&PLAC8 family protein&LOC_Os11g01842.1&SAG20, putative, expressed	-	-		C1	1159	1		1
TraesCS2A01G324400	AT5G20030.2	Plant Tudor-like RNA-binding protein		-	-	-	-		C1	126	1		1
TraesCS1B01G382100	tr|A0A072UGY9|A0A072UGY9_MEDTR	Plant/F18B13-26 protein		-	-	AT1G80180	hypothetical protein		C1	0	1		1
TraesCS6A01G026100	tr|A0A072U819|A0A072U819_MEDTR	Plant/F1M20-13 protein		Bradi3g01050	AT1G18740.1&Protein of unknown function (DUF793)&LOC_Os02g01930.1&expressed protein	-	-		C1	251	1		1
TraesCS1D01G118000	tr|G7JV87|G7JV87_MEDTR	Plant/MSJ11-3 protein, putative		-	-	-	-		C1	0	1		1
TraesCS1B01G207700	tr|B4FJ79|B4FJ79_MAIZE	PLATZ transcription factor		Bradi3g34160	AT4G17900.1&PLATZ transcription factor family protein&LOC_Os10g42410.1&zinc-binding protein, putative, expressed	-	-		C1	76	1		1
TraesCS7B01G296800	tr|A0A0K9PQ36|A0A0K9PQ36_ZOSMR	PLATZ transcription factor family protein		Bradi1g35697	AT1G21000.1&PLATZ transcription factor family protein&LOC_Os06g41930.2&zinc-binding protein, putative, expressed	AT1G21000	PLATZ transcription factor family protein		C13	0	1		1
TraesCS4B01G054700	tr|W0TSU1|W0TSU1_ACAMN	Pleiotropic drug resistance ABC transporter		-	-	AT4G15233	ABC-2 and Plant PDR ABC-type transporter family protein		C1	8	1		1
TraesCS3B01G524400	tr|W0TUG3|W0TUG3_ACAMN	Pleiotropic drug resistance ABC transporter		-	-	-	-		C6	0	1		1
TraesCS4B01G116500	AT2G28290.5	P-loop containing nucleoside triphosphate hydrolases superfamily protein		Bradi3g35430	LOC_Os12g06190.1&expressed protein	-	-		C1	3	1		1
TraesCS2D01G095000	tr|M8BIY9|M8BIY9_AEGTA	Poly(A) polymerase		Bradi1g17160	AT3G06560.1&poly(A) polymerase 3&LOC_Os07g48890.1&expressed protein	AT3G06560	poly(A) polymerase 3		C1	0	1		1
TraesCS2A01G103400	tr|A0A061DW10|A0A061DW10_THECC	Polyadenylate-binding protein 1-B-binding protein		Bradi3g19130	LOC_Os08g15650.1&expressed protein	-	-		C1	5888	1		1
TraesCS3D01G437300	AT5G44860.2	polyadenylate-binding protein 1-B-binding protein		-	-	-	-		C1	1829	1		1
TraesCS6D01G274000	AT1G31130.1	polyadenylate-binding protein 1-B-binding protein		-	-	-	-		C1	584	1		1
TraesCS7A01G177900	tr|D7MT99|D7MT99_ARALL	Polyadenylate-binding protein family protein		Bradi1g45640	AT5G65260.1&RNA-binding (RRM/RBD/RNP motifs) family protein&LOC_Os06g11620.1&RNA recognition motif containing protein, putative, expressed	-	-		C1	0	1		1
TraesCS3D01G529700	tr|A0A061DZN2|A0A061DZN2_THECC	Polyketide cyclase / dehydrase and lipid transport protein, putative		Bradi2g62090	AT4G01650.1&Polyketide cyclase / dehydrase and lipid transport protein&LOC_Os01g74010.2&cyclase/dehydrase family protein, expressed	AT4G01650	Polyketide cyclase / dehydrase and lipid transport protein		C1	83	1		1
TraesCS4B01G036800	AT5G06440.3	polyketide cyclase/dehydrase/lipid transport superfamily protein		Bradi4g16140	AT5G06440.2LOC_Os11g36070.2&expressed protein	AT5G06440	polyketide cyclase/dehydrase/lipid transport superfamily protein		C6	0	1		1
TraesCS7A01G528100	AT2G04420.1	Polynucleotidyl transferase, ribonuclease H-like superfamily protein		-	-	-	-		C1	607	1		1
TraesCS6A01G041900	tr|C0SPI5|C0SPI5_WHEAT	Polyphenol oxidase		Bradi3g14990	LOC_Os04g53300.1&polyphenol oxidase, putative, expressed	-	-		C1	0	1		1
TraesCS7D01G304100	sp|A1R0N0|PNP_BORT9	Polyribonucleotide nucleotidyltransferase		Bradi3g14630	LOC_Os08g04430.1&expressed protein	-	-		C1	0	1		1
TraesCS6A01G087800	tr|Q42415|Q42415_MAIZE	Polyubiquitin protein		-	-	-	-		C6	0	1		1
TraesCS3B01G487700	tr|A0A1D5W4L0|A0A1D5W4L0_WHEAT	Potassium transporter		Bradi2g59757	AT4G13420.1&high affinity K+ transporter 5&LOC_Os01g70660.1&potassium transporter, putative, expressed	-	-		C1	155	1		1
TraesCS5A01G151600	tr|A0A1D5YBE4|A0A1D5YBE4_WHEAT	PRA1 family protein		-	-	-	-		C1	1844	1		1
TraesCS5B01G385000	tr|A0A1D5YYC9|A0A1D5YYC9_WHEAT	PRA1 family protein		Bradi1g09150	AT2G38360.1&prenylated RAB acceptor 1.B4&LOC_Os03g53070.1&prenylated rab acceptor, putative, expressed	-	-		C1	1023	1		1
TraesCS1A01G217100	tr|A0A1D5RUP1|A0A1D5RUP1_WHEAT	PRA1 family protein		-	-	-	-		C1	763	1		1
TraesCS1D01G130300	tr|W5AN08|W5AN08_WHEAT	PRA1 family protein		Bradi2g33060	AT3G13710.1&prenylated RAB acceptor 1.F4&LOC_Os05g11120.1&prenylated rab acceptor, putative, expressed	-	-		C1	727	1		1
TraesCS1D01G391400	AT1G26660.2	Prefoldin chaperone subunit family protein		Bradi2g17183	LOC_Os05g48210.1&expressed protein	-	-		C1	725	1		1
TraesCS1A01G383400	AT1G26660.2	Prefoldin chaperone subunit family protein		Bradi2g17183	LOC_Os05g48210.1&expressed protein	-	-		C1	235	1		1
TraesCS7B01G194600	sp|Q4R4P2|SLU7_MACFA	Pre-mRNA-splicing factor SLU7		Bradi1g42550	LOC_Os06g22390.1&expressed protein	-	-		C1	617	1		1
TraesCS7B01G107300	tr|A0A0B0MJL6|A0A0B0MJL6_GOSAR	Proline--tRNA ligase		-	-	-	-		C1	1912	1		1
TraesCS1A01G217900	tr|A0A1E5VBI4|A0A1E5VBI4_9POAL	Protein ARABIDILLO 1		Bradi3g33510	AT2G44900.1&ARABIDILLO-1&LOC_Os10g41360.1&ARABIDILLO-1, putative, expressed	AT2G44900	ARABIDILLO-1		C13	0	1		1
TraesCS4D01G098300	tr|A0A199UJ59|A0A199UJ59_ANACO	Protein BPS1, chloroplastic		Bradi4g23172	LOC_Os11g09180.2&expressed protein	-	-		C1	1381	1		1
TraesCS2B01G582800	tr|A0A0B0NS93|A0A0B0NS93_GOSAR	Protein BPS1, chloroplastic-like protein		Bradi5g25900	AT1G01550.1&Protein of unknown function (DUF793)&LOC_Os04g57760.1&expressed protein	-	-		C1	5	1		1
TraesCS2A01G551600	tr|A0A0B0P263|A0A0B0P263_GOSAR	Protein BPS1, chloroplastic-like protein		Bradi5g25900	AT1G01550.1&Protein of unknown function (DUF793)&LOC_Os04g57760.1&expressed protein	-	-		C1	0	1		1
TraesCS6D01G237600	tr|A0A1D6B2X2|A0A1D6B2X2_WHEAT	Protein DETOXIFICATION		Bradi3g51590	AT5G19700.1&MATE efflux family protein&LOC_Os02g45380.1&MATE domain containing protein, expressed	-	-		C1	3518	1		1
TraesCS1D01G357500	tr|A0A1D5T059|A0A1D5T059_WHEAT	Protein DETOXIFICATION		-	-	-	-		C1	1233	1		1
TraesCS3B01G336100	tr|A0A077RVF7|A0A077RVF7_WHEAT	Protein DETOXIFICATION		Bradi2g50927	AT1G47530.1&MATE efflux family protein&LOC_Os01g56050.1&MATE efflux family protein, putative, expressed	-	-		C1	832	1		1
TraesCS5A01G368800	tr|A0A1D5Z3K9|A0A1D5Z3K9_WHEAT	Protein DETOXIFICATION		-	-	-	-		C1	11	1		1
TraesCS1B01G195900	tr|A0A1D5SI92|A0A1D5SI92_WHEAT	Protein DETOXIFICATION		Bradi3g31580	AT4G29140.1&MATE efflux family protein&LOC_Os10g37920.1&MATE efflux family protein, putative, expressed	-	-		C1	9	1		1
TraesCS3B01G298700	tr|A0A077S2G0|A0A077S2G0_WHEAT	Protein DETOXIFICATION		Bradi2g46750	AT1G71140.1&MATE efflux family protein&LOC_Os01g49120.1&MATE efflux family protein, putative, expressed	-	-		C1	5	1		1
TraesCS3A01G265100	tr|A0A1D5V8M7|A0A1D5V8M7_WHEAT	Protein DETOXIFICATION		Bradi2g46750	AT1G71140.1&MATE efflux family protein&LOC_Os01g49120.1&MATE efflux family protein, putative, expressed	AT1G71140	MATE efflux family protein		C1	0	1		1
TraesCS5D01G245900	tr|A0A199UM93|A0A199UM93_ANACO	Protein disulfide-isomerase SCO2		Bradi4g32210	AT3G19220.1&protein disulfide isomerases&LOC_Os09g28480.1&expressed protein	AT3G19220	protein disulfide isomerase		C13	0	1		1
TraesCS5A01G463000	tr|M8BNM6|M8BNM6_AEGTA	Protein ELC		-	-	-	-		C1	5092	1		1
TraesCS5D01G475800	tr|M8BNM6|M8BNM6_AEGTA	Protein ELC		-	-	-	-		C1	4781	1		1
TraesCS7B01G325500	tr|A0A1E5WJB0|A0A1E5WJB0_9POAL	Protein ENHANCED DISEASE RESISTANCE 2-like		Bradi1g33930	AT5G10750.1&Protein of unknown function (DUF1336)&LOC_Os06g48320.1&EDR2, putative, expressed	AT5G10750	enhanced disease resistance-like protein (DUF1336)		C1	0	1		1
TraesCS6D01G296400	tr|A0A1J3F936|A0A1J3F936_NOCCA	Protein EXORDIUM-like 1		Bradi3g58650	AT4G08950.1&Phosphate-responsive 1 family protein&LOC_Os02g51970.1&phosphate-induced protein 1 conserved region domain containing protein, expressed	-	-		C1	968	1		1
TraesCS2B01G138900	tr|A0A199UHF1|A0A199UHF1_ANACO	Protein GAMETE EXPRESSED 1		-	-	-	-		C1	271	1		1
TraesCS3A01G170000	tr|A0A077SKT9|A0A077SKT9_9MAGN	Protein glycosylationmyb-like TTH transcriptional regulator		Bradi2g08510	AT5G50890.1&alpha/beta-Hydrolases superfamily protein&LOC_Os01g14080.1&lipase class 3 family protein, putative, expressed	-	-		C6	0	1		1
TraesCS2A01G298500	tr|A0A1J3FFB9|A0A1J3FFB9_NOCCA	Protein IDA		Bradi5g09757	AT3G18715.1&inflorescence deficient in abscission (IDA)-like 4	-	-		C1	766	1		1
TraesCS7D01G495700	tr|B6SVB5|B6SVB5_MAIZE	Protein kinase		-	-	-	-		C1	2266	1		1
TraesCS7D01G085600	tr|A1YKG7|A1YKG7_BRASY	Protein kinase		-	-	-	-		C1	863	1		1
TraesCS6B01G358800	tr|J7M953|J7M953_NICBE	Protein kinase		Bradi3g57740	AT4G08500.1&MAPK/ERK kinase kinase 1&LOC_Os03g49640.2&STE_MEKK_ste11_MAP3K.14 - STE kinases include homologs to sterile 7, sterile 11 and sterile 20 from yeast, expressed	-	-		C1	232	1		1
TraesCS5B01G056700	tr|B6SW37|B6SW37_MAIZE	Protein kinase		-	-	-	-		C1	81	1		1
TraesCS1A01G330500	tr|Q6L6R6|Q6L6R6_WHEAT	Protein kinase		Bradi2g20200	AT4G14350.3&AGC (cAMP-dependent, cGMP-dependent and protein kinase C) kinase family protein&LOC_Os05g43570.2&AGC_AGC_other_NDRh_TRCd.2 - ACG kinases include homologs to PKA, PKG and PKC, expressed	AT4G14350	AGC (cAMP-dependent%2C cGMP-dependent and protein kinase C) kinase family protein		C1	0	1		1
TraesCS2A01G217600	tr|B6SVD4|B6SVD4_MAIZE	Protein kinase		Bradi1g25712	AT4G23140.1&cysteine-rich RLK (RECEPTOR-like protein kinase) 6&LOC_Os07g34980.1&TKL_IRAK_DUF26-lh.9 - DUF26 kinases have homology to DUF26 containing loci, expressed	-	-		C1	0	1		1
TraesCS2B01G521800	tr|Q40264|Q40264_MESCR	Protein kinase		Bradi1g60720	AT4G33950.1&Protein kinase superfamily protein&LOC_Os03g27280.1&CAMK_CAMK_like.19 - CAMK includes calcium/calmodulin depedent protein kinases, expressed	-	-		C23	0	1		1
TraesCS2D01G572600	tr|B6SVD4|B6SVD4_MAIZE	Protein kinase		-	-	-	-		C1	0	1		1
TraesCS4D01G217000	tr|J7M953|J7M953_NICBE	Protein kinase		Bradi1g67397	AT4G08500.1&MAPK/ERK kinase kinase 1&LOC_Os03g15570.1&STE_MEKK_ste11_MAP3K.12 - STE kinases include homologs to sterile 7, sterile 11 and sterile 20 from yeast, expressed	AT4G08500	MAPK/ERK kinase kinase 1		C6	0	1		1
TraesCS3D01G047200	AT5G38210.3	Protein kinase family protein		-	-	-	-		C1	4303	1		1
TraesCS6A01G377700	tr|B5RHV5|B5RHV5_MUSBA	Protein kinase family protein		-	-	-	-		C1	3295	1		1
TraesCS3A01G261700	AT5G38250.1	Protein kinase family protein		Bradi2g47067	AT1G66980.1&suppressor of npr1-1 constitutive 4&LOC_Os01g49614.1&Protein kinase domain containing protein, expressed	-	-		C1	2043	1		1
TraesCS7A01G053400	AT1G51870.2	protein kinase family protein		-	-	-	-		C1	963	1		1
TraesCS5B01G538800	AT5G38250.1	Protein kinase family protein		Bradi2g07310	AT2G19130.1&S-locus lectin protein kinase family protein&LOC_Os01g12290.1&S-locus lectin protein kinase family protein, putative, expressed	-	-		C1	733	1		1
TraesCS6A01G375900	AT5G21222.4	protein kinase family protein		-	-	-	-		C1	673	1		1
TraesCS1D01G037200	tr|B5RHV5|B5RHV5_MUSBA	Protein kinase family protein		-	-	-	-		C1	635	1		1
TraesCS7D01G136700	tr|B5RHV5|B5RHV5_MUSBA	Protein kinase family protein		-	-	-	-		C1	462	1		1
TraesCS3A01G048800	AT5G38210.2	Protein kinase family protein		-	-	-	-		C1	408	1		1
TraesCS2D01G509500	AT3G25490.1	Protein kinase family protein		-	-	-	-		C1	61	1		1
TraesCS5D01G524800	AT3G25490.1	Protein kinase family protein		Bradi1g02210	AT1G16130.1&wall associated kinase-like 2&LOC_Os03g62430.1&OsWAK28 - OsWAK receptor-like protein kinase, expressed	-	-		C1	42	1		1
TraesCS5B01G138400	AT5G38240.1	Protein kinase family protein		-	-	-	-		C1	35	1		1
TraesCS6B01G256200	tr|B5RHV5|B5RHV5_MUSBA	Protein kinase family protein		-	-	-	-		C1	22	1		1
TraesCS5D01G097900	tr|Q2QNK0|Q2QNK0_ORYSJ	Protein kinase family protein, putative, expressed		Bradi4g04470	AT5G49470.3&PAS domain-containing protein tyrosine kinase family protein&LOC_Os12g37570.1&protein kinase family protein, putative, expressed	AT5G49470	PAS domain-containing protein tyrosine kinase family protein		C6	0	1		1
TraesCS5A01G197200	tr|Q1EP43|Q1EP43_MUSBA	Protein kinase, putative		Bradi4g28510	AT2G29000.1&Leucine-rich repeat protein kinase family protein&LOC_Os09g19229.1&protein kinase domain containing protein, expressed	-	-		C1	75	1		1
TraesCS2A01G155500	tr|B9S913|B9S913_RICCO	Protein kinase, putative		Bradi1g20390	AT1G14000.1&VH1-interacting kinase&LOC_Os07g43900.1&protein kinase domain containing protein, expressed	AT1G14000	VH1-interacting kinase		C6	0	1		1
TraesCS2B01G180500	tr|B9S913|B9S913_RICCO	Protein kinase, putative		Bradi1g20390	AT1G14000.1&VH1-interacting kinase&LOC_Os07g43900.1&protein kinase domain containing protein, expressed	AT1G14000	VH1-interacting kinase		C6	0	1		1
TraesCS6B01G006600	tr|Q1EP43|Q1EP43_MUSBA	Protein kinase, putative		-	-	-	-		C1	0	1		1
TraesCS1B01G385000	tr|Q6Z6V2|Q6Z6V2_ORYSJ	Protein kinase-like		-	-	-	-		C1	1199	1		1
TraesCS1D01G372800	tr|Q6Z6V2|Q6Z6V2_ORYSJ	Protein kinase-like		-	-	-	-		C1	392	1		1
TraesCS3B01G289400	tr|Q6Z6V2|Q6Z6V2_ORYSJ	Protein kinase-like		-	-	-	-		C1	28	1		1
TraesCS5A01G173300	tr|A0A0U9HMR3|A0A0U9HMR3_KLEFL	Protein kinase-like		Bradi4g26990	AT2G32850.2&Protein kinase superfamily protein&LOC_Os09g10720.1&AP2-associated protein kinase 1, putative, expressed	-	-		C6	0	1		1
TraesCS2B01G581600	tr|A0A0K9PS95|A0A0K9PS95_ZOSMR	Protein lunapark		Bradi5g25840	AT4G31080.1&Protein of unknown function (DUF2296)&LOC_Os04g57690.1&expressed protein	-	-		C6	0	1		1
TraesCS6B01G309200	sp|Q8VZR7|PTR30_ARATH	Protein NRT1/ PTR FAMILY 5.1		Bradi3g53380	AT1G32450.1&nitrate transporter 1.5&LOC_Os02g48570.1&peptide transporter PTR2, putative, expressed	AT1G32450	nitrate transporter 1.5		C1	0	1		1
TraesCS5B01G498400	sp|O80436|PTR29_ARATH	Protein NRT1/ PTR FAMILY 5.5		Bradi1g03500	AT3G53960.1&Major facilitator superfamily protein&LOC_Os03g60850.1&peptide transporter PTR2, putative, expressed	-	-		C23	0	1		1
TraesCS5D01G380700	sp|Q28E28|PPR3B_XENTR	Protein phosphatase 1 regulatory subunit 3B		Bradi1g13541	-	-	-		C1	3549	1		1
TraesCS3B01G240000	tr|A5A6P9|A5A6P9_TRIMO	Protein phosphatase 2C		Bradi2g41950	AT1G17550.1&homology to ABI2&LOC_Os01g40094.1&protein phosphatase 2C, putative, expressed	AT1G17550	homology to ABI2		C13	0	1		1
TraesCS4D01G063300	AT4G03415.3	Protein phosphatase 2C family protein		Bradi1g09600	LOC_Os03g52370.2&PIII4 - Proteinase inhibitor II family protein precursor, expressed	-	-		C1	980	1		1
TraesCS2D01G144500	tr|B9RSV0|B9RSV0_RICCO	Protein phosphatase 2c, putative		Bradi1g19620	AT3G06270.1&Protein phosphatase 2C family protein&LOC_Os07g45170.1&protein phosphatase 2C, putative, expressed	-	-		C1	92	1		1
TraesCS6D01G099700	tr|B9R7R1|B9R7R1_RICCO	Protein phosphatase 2c, putative		Bradi3g03480	AT4G16580.1&Protein phosphatase 2C family protein&LOC_Os03g59470.1&stage II sporulation protein E, putative, expressed	AT4G16580	Protein phosphatase 2C family protein		C1	10	1		1
TraesCS5D01G472400	tr|B9R7R1|B9R7R1_RICCO	Protein phosphatase 2c, putative		Bradi1g04520	AT4G16580.1&Protein phosphatase 2C family protein&LOC_Os03g59470.1&stage II sporulation protein E, putative, expressed	-	-		C1	0	1		1
TraesCS2D01G214200	tr|B9RW41|B9RW41_RICCO	Protein phosphatase-2c, putative		Bradi1g24400	AT1G03590.1&Protein phosphatase 2C family protein&LOC_Os07g37890.1&protein phosphatase 2C, putative, expressed	AT1G03590	Protein phosphatase 2C family protein		C1	0	1		1
TraesCS5D01G507700	tr|A0A1D1Y359|A0A1D1Y359_9ARAE	Protein PLANT CADMIUM RESISTANCE 2		Bradi1g03090	AT1G14870.1&PLANT CADMIUM RESISTANCE 2&LOC_Os03g61470.1&uncharacterized Cys-rich domain containing protein, putative, expressed	-	-		C1	5665	1		1
TraesCS5B01G507600	tr|A0A1D1Y359|A0A1D1Y359_9ARAE	Protein PLANT CADMIUM RESISTANCE 2		-	-	-	-		C1	1151	1		1
TraesCS3A01G537100	tr|A0A1D1Y0F1|A0A1D1Y0F1_9ARAE	Protein PLANT CADMIUM RESISTANCE 8		Bradi2g62747	AT3G10980.1&PLAC8 family protein&LOC_Os05g39730.1&SAG20, putative, expressed	-	-		C1	566	1		1
TraesCS7B01G418800	tr|A0A199UIA5|A0A199UIA5_ANACO	Protein POLAR LOCALIZATION DURING ASYMMETRIC DIVISION AND REDISTRIBUTION		Bradi1g30850	AT4G31805.1&WRKY family transcription factor&LOC_Os06g43990.1&expressed protein	-	-		C1	25	1		1
TraesCS5A01G190400	tr|A0A0B0NQD3|A0A0B0NQD3_GOSAR	Protein SCO1, mitochondrial-like protein		Bradi4g29060	AT4G39740.1&Thioredoxin superfamily protein&LOC_Os09g20430.1&SCO1 protein homolog, mitochondrial precursor, putative, expressed	AT4G39740	Thioredoxin superfamily protein		C1	2	1		1
TraesCS5A01G097100	tr|M7Z3G7|M7Z3G7_TRIUA	Protein VERNALIZATION INSENSITIVE 3		Bradi4g05950	AT3G24440.1&Fibronectin type III domain-containing protein&LOC_Os12g34850.1&Fibronectin type III domain containing protein, expressed	AT3G24440	Fibronectin type III domain-containing protein		C6	0	1		1
TraesCS4A01G052300	tr|A0A1J6HXN8|A0A1J6HXN8_NICAT	Protein weak chloroplast movement under blue light 1		Bradi1g70470	LOC_Os03g11190.1&expressed protein	-	-		C1	0	1		1
TraesCS4B01G096700	tr|M8A6U0|M8A6U0_TRIUA	Protein ZINC INDUCED FACILITATOR-LIKE 1		-	-	-	-		C1	0	1		1
TraesCS3D01G447600	tr|Q109K9|Q109K9_ORYSJ	PsbP family protein, expressed		Bradi2g59950	AT3G05410.2&Photosystem II reaction center PsbP family protein&LOC_Os01g70820.1&lumenal PsbP, putative, expressed	AT3G05410	Photosystem II reaction center PsbP family protein		C1	11	1		1
TraesCS1A01G312700	tr|Q65X69|Q65X69_ORYSJ	'putative beta-1,3-glucanase		Bradi2g21142	AT5G20340.1&beta-1,3-glucanase 5&LOC_Os05g41610.1&glycosyl hydrolases family 17, putative, expressed	AT5G20340	beta-1%2C3-glucanase 5		C1	68	1		1
TraesCS1B01G324300	tr|Q65X69|Q65X69_ORYSJ	'putative beta-1,3-glucanase		Bradi2g21142	AT5G20340.1&beta-1,3-glucanase 5&LOC_Os05g41610.1&glycosyl hydrolases family 17, putative, expressed	AT5G20340	beta-1%2C3-glucanase 5		C1	0	1		1
TraesCS1D01G312800	tr|Q65X69|Q65X69_ORYSJ	'putative beta-1,3-glucanase		Bradi2g21142	AT5G20340.1&beta-1,3-glucanase 5&LOC_Os05g41610.1&glycosyl hydrolases family 17, putative, expressed	AT5G20390	Glycosyl hydrolase superfamily protein		C1	0	1		1
TraesCS5A01G058100	tr|Q69G22|Q69G22_WHEAT	Pyridoxal kinase		Bradi4g02640	AT5G37850.1&pfkB-like carbohydrate kinase family protein&LOC_Os12g40830.2&kinase, pfkB family, putative, expressed	AT5G37850	pfkB-like carbohydrate kinase family protein		C6	0	1		1
TraesCS1A01G056600	tr|A0A061SFS5|A0A061SFS5_9CHLO	Pyrimidine-specific ribonucleoside hydrolase		Bradi4g38490	AT2G36310.1&uridine-ribohydrolase 1&LOC_Os09g39440.2&inosine-uridine preferring nucleoside hydrolase family protein, putative, expressed	-	-		C1	2	1		1
TraesCS1B01G264600	tr|A0A199UYX8|A0A199UYX8_ANACO	Pyrophosphate-energized vacuolar membrane proton pump		Bradi2g12540	AT1G15690.1&Inorganic H pyrophosphatase family protein&LOC_Os01g23580.1&inorganic H+ pyrophosphatase, putative, expressed	-	-		C1	4886	1		1
TraesCS1D01G253200	tr|A0A199UYX8|A0A199UYX8_ANACO	Pyrophosphate-energized vacuolar membrane proton pump		Bradi2g12540	AT1G15690.1&Inorganic H pyrophosphatase family protein&LOC_Os01g23580.1&inorganic H+ pyrophosphatase, putative, expressed	-	-		C1	3339	1		1
TraesCS1A01G253600	tr|A0A199UYX8|A0A199UYX8_ANACO	Pyrophosphate-energized vacuolar membrane proton pump		Bradi2g12540	AT1G15690.1&Inorganic H pyrophosphatase family protein&LOC_Os01g23580.1&inorganic H+ pyrophosphatase, putative, expressed	-	-		C1	848	1		1
TraesCS4A01G203300	tr|A0A1D5X8I7|A0A1D5X8I7_WHEAT	Pyruvate kinase		Bradi4g22230	AT3G52990.1&Pyruvate kinase family protein&LOC_Os11g10980.1&pyruvate kinase, putative, expressed	-	-		C6	0	1		1
TraesCS4D01G104100	tr|M8AWD0|M8AWD0_AEGTA	Pyruvate kinase		Bradi4g22230	AT3G52990.1&Pyruvate kinase family protein&LOC_Os11g10980.1&pyruvate kinase, putative, expressed	-	-		C6	0	1		1
TraesCS5A01G300200	sp|Q86X10|RLGPB_HUMAN	Ral GTPase-activating protein subunit beta		Bradi3g41792	LOC_Os09g34020.1&expressed protein	-	-		C1	3300	1		1
TraesCS6B01G209100	tr|E2IP98|E2IP98_BRACM	Ran-binding zinc finger protein		Bradi3g07610	AT3G15680.1&Ran BP2/NZF zinc finger-like superfamily protein&LOC_Os02g10920.5&zinc finger family protein, putative, expressed	AT3G15680	Ran BP2/NZF zinc finger-like superfamily protein		C1	1481	1		1
TraesCS6A01G176400	tr|E2IP98|E2IP98_BRACM	Ran-binding zinc finger protein		Bradi3g07610	AT3G15680.1&Ran BP2/NZF zinc finger-like superfamily protein&LOC_Os02g10920.5&zinc finger family protein, putative, expressed	AT3G15680	Ran BP2/NZF zinc finger-like superfamily protein		C1	4	1		1
TraesCS4A01G071800	tr|H9CTT4|H9CTT4_WHEAT	Ras-like protein		Bradi1g68250	AT5G64813.1&Ras-related small GTP-binding family protein&LOC_Os03g13860.1&ras-related protein, putative, expressed	-	-		C1	0	1		1
TraesCS2B01G350600	tr|W9R1W6|W9R1W6_9ROSA	Ras-related protein		Bradi5g13000	AT4G17170.1&RAB GTPase homolog B1C&LOC_Os02g37420.1&ras-related protein, putative, expressed	AT4G17170	RAB GTPase homolog B1C		C6	0	1		1
TraesCS5B01G316300	tr|A0A0K9NI92|A0A0K9NI92_ZOSMR	Ras-related protein Rab-25		-	-	AT1G01200	RAB GTPase homolog A3		C1	457	1		1
TraesCS5D01G321800	tr|A0A0K9NI92|A0A0K9NI92_ZOSMR	Ras-related protein Rab-25		-	-	AT1G01200	RAB GTPase homolog A3		C1	355	1		1
TraesCS5B01G530800	tr|D8L9F8|D8L9F8_WHEAT	Ras-related protein, expressed		Bradi1g02100	AT1G09630.1&RAB GTPase 11C&LOC_Os03g62600.1&ras-related protein, putative, expressed	-	-		C1	0	1		1
TraesCS6B01G152600	tr|B8XA57|B8XA57_GOSBA	Receptor kinase		Bradi3g04187	AT1G72300.1&Leucine-rich receptor-like protein kinase family protein&LOC_Os02g05930.1&phytosulfokine receptor precursor, putative, expressed	-	-		C1	546	1		1
TraesCS6D01G115200	tr|B8XA57|B8XA57_GOSBA	Receptor kinase		-	-	-	-		C1	525	1		1
TraesCS2A01G023900	AT1G65790.1	receptor kinase 1		-	-	-	-		C1	634	1		1
TraesCS6D01G047500	AT1G65790.1	receptor kinase 1		-	-	-	-		C1	198	1		1
TraesCS4D01G352700	tr|Q40640|Q40640_ORYSA	Receptor kinase-like protein		Bradi4g16130	AT3G47570.1&Leucine-rich repeat protein kinase family protein&LOC_Os11g36090.1&receptor kinase, putative, expressed	-	-		C1	614	1		1
TraesCS6A01G352800	AT2G37710.1	receptor lectin kinase		-	-	-	-		C1	1373	1		1
TraesCS7B01G415400	tr|G7JU27|G7JU27_MEDTR	Receptor lectin kinase		-	-	-	-		C1	0	1		1
TraesCS5A01G351300	tr|B9RQP9|B9RQP9_RICCO	Receptor protein kinase, putative		-	-	-	-		C1	5769	1		1
TraesCS5D01G158000	tr|A0A061FG24|A0A061FG24_THECC	Receptor protein kinase, putative		-	-	-	-		C1	357	1		1
TraesCS5B01G151600	tr|A0A061FG24|A0A061FG24_THECC	Receptor protein kinase, putative		Bradi4g06215	AT4G08850.1&Leucine-rich repeat receptor-like protein kinase family protein&LOC_Os02g34790.1&receptor-like protein kinase 5 precursor, putative, expressed	-	-		C1	139	1		1
TraesCS1B01G167700	tr|B9SKP2|B9SKP2_RICCO	Receptor protein kinase, putative		Bradi3g28380	AT1G35710.1&Protein kinase family protein with leucine-rich repeat domain&LOC_Os10g33040.1&receptor-like protein kinase precursor, putative, expressed	-	-		C1	4	1		1
TraesCS1A01G149700	tr|B9SKP2|B9SKP2_RICCO	Receptor protein kinase, putative		Bradi3g28380	AT1G35710.1&Protein kinase family protein with leucine-rich repeat domain&LOC_Os10g33040.1&receptor-like protein kinase precursor, putative, expressed	-	-		C1	0	1		1
TraesCS5B01G501300	tr|D8L9G5|D8L9G5_WHEAT	Receptor protein kinase, putative,expressed		Bradi1g03367	AT5G58940.1&calmodulin-binding receptor-like cytoplasmic kinase 1&LOC_Os03g61060.1&protein kinase domain containing protein, expressed	-	-		C1	169	1		1
TraesCS7D01G048600	tr|B9RVA8|B9RVA8_RICCO	Receptor-kinase, putative		Bradi4g12990	AT3G47570.1&Leucine-rich repeat protein kinase family protein&LOC_Os11g41100.1&expressed protein	-	-		C1	4556	1		1
TraesCS6B01G412500	tr|B9SZK5|B9SZK5_RICCO	Receptor-kinase, putative		-	-	-	-		C1	383	1		1
TraesCS6B01G052400	tr|B9SZK5|B9SZK5_RICCO	Receptor-kinase, putative		-	-	-	-		C1	39	1		1
TraesCS7D01G357100	tr|B9SZK5|B9SZK5_RICCO	Receptor-kinase, putative		Bradi1g37304	AT3G47570.1&Leucine-rich repeat protein kinase family protein&LOC_Os06g38340.1&receptor-like protein kinase precursor, putative, expressed	-	-		C1	21	1		1
TraesCS2B01G001400	tr|B9SZK5|B9SZK5_RICCO	Receptor-kinase, putative		-	-	-	-		C1	7	1		1
TraesCS7D01G356200	tr|B9RVA8|B9RVA8_RICCO	Receptor-kinase, putative		Bradi3g10600	AT3G47570.1&Leucine-rich repeat protein kinase family protein&LOC_Os06g38670.1&receptor-like protein kinase precursor, putative, expressed	-	-		C1	3	1		1
TraesCS2B01G539200	tr|B9SZK5|B9SZK5_RICCO	Receptor-kinase, putative		Bradi2g00501	AT3G47570.1&Leucine-rich repeat protein kinase family protein&LOC_Os01g05960.1&receptor kinase, putative, expressed	-	-		C1	0	1		1
TraesCS7D01G449500	tr|B9SZK5|B9SZK5_RICCO	Receptor-kinase, putative		-	-	-	-		C1	0	1		1
TraesCS3A01G034100	tr|G7IC86|G7IC86_MEDTR	Receptor-like kinase		Bradi2g02456	AT1G18390.2&Protein kinase superfamily protein&LOC_Os01g04540.1&serine/threonine-protein kinase At1g18390 precursor, putative, expressed	-	-		C1	5087	1		1
TraesCS3B01G490000	tr|A7VM22|A7VM22_MARPO	Receptor-like kinase		-	-	-	-		C1	326	1		1
TraesCS3D01G290100	tr|G7KPX0|G7KPX0_MEDTR	Receptor-like kinase		Bradi2g49945	AT4G34440.1&Protein kinase superfamily protein&LOC_Os01g54700.1&retrotransposon protein, putative, unclassified, expressed	-	-		C1	126	1		1
TraesCS3A01G262300	tr|G7IC86|G7IC86_MEDTR	Receptor-like kinase		Bradi2g47008	AT1G18390.2&Protein kinase superfamily protein&LOC_Os01g49580.1&Protein kinase domain containing protein, expressed	-	-		C1	31	1		1
TraesCS3A01G049500	tr|G7KMN1|G7KMN1_MEDTR	Receptor-like kinase		-	-	-	-		C6	0	1		1
TraesCS3A01G152200	tr|G7KPX0|G7KPX0_MEDTR	Receptor-like kinase		Bradi2g07560	AT3G24550.1&proline extensin-like receptor kinase 1&LOC_Os01g12720.1&protein kinase domain containing protein, expressed	-	-		C1	0	1		1
TraesCS5A01G048600	tr|G7IJ72|G7IJ72_MEDTR	Receptor-like kinase		Bradi4g02020	AT1G16670.1&Protein kinase superfamily protein&LOC_Os12g41710.1&Protein kinase domain containing protein, expressed	-	-		C6	0	1		1
TraesCS2A01G214100	sp|P93194|RPK1_IPONI	Receptor-like protein kinase		-	-	-	-		C1	5064	1		1
TraesCS6D01G158300	tr|W0TR82|W0TR82_ACAMN	Receptor-like protein kinase		-	-	-	-		C1	1025	1		1
TraesCS5B01G538600	sp|P93194|RPK1_IPONI	Receptor-like protein kinase		-	-	-	-		C1	768	1		1
TraesCS5D01G281200	sp|P93194|RPK1_IPONI	Receptor-like protein kinase		Bradi3g04567	AT1G21250.1&cell wall-associated kinase&LOC_Os02g56630.1&OsWAK24 - OsWAK receptor-like protein kinase, expressed	-	-		C1	573	1		1
TraesCS7D01G053900	sp|P93194|RPK1_IPONI	Receptor-like protein kinase		Bradi3g27058	AT1G21270.1&wall-associated kinase 2&LOC_Os04g51040.1&OsWAK50 - OsWAK receptor-like protein kinase, expressed	-	-		C1	4	1		1
TraesCS2D01G419700	tr|A0A0A6ZK97|A0A0A6ZK97_WHEAT	Receptor-like protein kinase		-	-	-	-		C1	0	1		1
TraesCS5B01G366400	sp|P93194|RPK1_IPONI	Receptor-like protein kinase		-	-	-	-		C1	0	1		1
TraesCS2B01G241900	tr|D8L9R1|D8L9R1_WHEAT	Receptor-like protein kinase, putative,expressed		Bradi1g25564	AT4G23160.1&cysteine-rich RLK (RECEPTOR-like protein kinase) 8&LOC_Os07g35280.1&TKL_IRAK_DUF26-lc.1 - DUF26 kinases have homology to DUF26 containing loci, expressed	-	-		C1	1361	1		1
TraesCS1B01G454000	tr|D8L9R1|D8L9R1_WHEAT	Receptor-like protein kinase, putative,expressed		-	-	-	-		C1	277	1		1
TraesCS4A01G085000	tr|A0A061EIJ4|A0A061EIJ4_THECC	Regulator of Vps4 activity in the MVB pathway protein, putative		Bradi1g67640	AT1G13340.1&Regulator of Vps4 activity in the MVB pathway protein&LOC_Os03g15230.1&DUF292 domain containing protein, expressed	-	-		C1	965	1		1
TraesCS4B01G219200	tr|A0A061EIJ4|A0A061EIJ4_THECC	Regulator of Vps4 activity in the MVB pathway protein, putative		Bradi1g67640	AT1G13340.1&Regulator of Vps4 activity in the MVB pathway protein&LOC_Os03g15230.1&DUF292 domain containing protein, expressed	-	-		C1	277	1		1
TraesCS7D01G403400	tr|B9S6E1|B9S6E1_RICCO	Rer1 protein, putative		Bradi1g34740	AT4G39220.1&Rer1 family protein&LOC_Os06g49460.1&Rer1 protein, putative, expressed	AT4G39220	Rer1 family protein		C1	0	1		1
TraesCS7D01G337800	tr|A0A1D6CMS8|A0A1D6CMS8_WHEAT	Reticulon-like protein		Bradi1g40150	AT4G11220.1&VIRB2-interacting protein 2&LOC_Os06g30750.1&reticulon domain containing protein, putative, expressed	-	-		C13	0	1		1
TraesCS4B01G279600	sp|Q02846|GUC2D_HUMAN	Retinal guanylyl cyclase 1		-	-	-	-		C1	5795	1		1
TraesCS7A01G264800	tr|A0A199UIJ3|A0A199UIJ3_ANACO	Retinoblastoma-related protein		Bradi3g41630	AT3G12280.2&retinoblastoma-related 1&LOC_Os08g42600.1&retinoblastoma-related protein-like, putative, expressed	AT3G12280	retinoblastoma-related 1		C6	0	1		1
TraesCS2A01G397000	tr|A0A0K9PVR7|A0A0K9PVR7_ZOSMR	Rho GTPase-activating protein		Bradi5g19037	AT2G46710.1&Rho GTPase activating protein with PAK-box/P21-Rho-binding domain&LOC_Os04g48790.1&rhoGAP domain containing protein, expressed	-	-		C1	0	1		1
TraesCS2D01G394800	tr|A0A0K9PVR7|A0A0K9PVR7_ZOSMR	Rho GTPase-activating protein		Bradi5g19037	AT2G46710.1&Rho GTPase activating protein with PAK-box/P21-Rho-binding domain&LOC_Os04g48790.1&rhoGAP domain containing protein, expressed	-	-		C1	0	1		1
TraesCS5B01G102900	tr|A0A0K9PZI3|A0A0K9PZI3_ZOSMR	Rho GTPase-activating protein		Bradi4g05960	AT4G03100.1&Rho GTPase activating protein with PAK-box/P21-Rho-binding domain&LOC_Os12g34840.1&rhoGAP domain containing protein, expressed	AT4G03100	Rho GTPase activating protein with PAK-box/P21-Rho-binding domain-containing protein		C6	0	1		1
TraesCS6D01G008400	tr|G7LC15|G7LC15_MEDTR	Rhodanese-related sulfurtransferase		Bradi2g56037	AT2G17850.1&Rhodanese/Cell cycle control phosphatase superfamily protein&LOC_Os12g24020.2&rhodanese-like domain containing protein, putative, expressed	AT2G17850	Rhodanese/Cell cycle control phosphatase superfamily protein		C13	0	1		1
TraesCS2D01G398500	tr|A0A1D5UQV8|A0A1D5UQV8_WHEAT	Rhomboid-like protein		Bradi5g18750	AT1G12750.3&RHOMBOID-like protein 6&LOC_Os04g48130.1&OsRhmbd11 - Putative Rhomboid homologue, expressed	-	-		C1	19	1		1
TraesCS2A01G401000	tr|W5AW49|W5AW49_WHEAT	Rhomboid-like protein		Bradi5g18750	AT1G12750.3&RHOMBOID-like protein 6&LOC_Os04g48130.1&OsRhmbd11 - Putative Rhomboid homologue, expressed	-	-		C1	0	1		1
TraesCS5B01G231000	sp|Q0VL94|RPIA_ALCBS	Ribose-5-phosphate isomerase A		-	-	-	-		C1	2215	1		1
TraesCS1A01G305400	tr|A0A0K9P0X9|A0A0K9P0X9_ZOSMR	Ribosomal protein L34e superfamily protein		Bradi2g21890	AT3G01170.1&Ribosomal protein L34e superfamily protein&LOC_Os05g40950.1&pentatricopeptide repeat-containing protein, putative, expressed	AT3G01170	Ribosomal protein L34e superfamily protein		C1	693	1		1
TraesCS3D01G332400	tr|A0A0K9P8V7|A0A0K9P8V7_ZOSMR	Ribosomal protein L34e superfamily protein		Bradi2g53190	AT3G01170.1&Ribosomal protein L34e superfamily protein&LOC_Os01g59950.1&pentatricopeptide repeat-containing protein, putative, expressed	-	-		C1	43	1		1
TraesCS3A01G338800	tr|A0A0K9P8V7|A0A0K9P8V7_ZOSMR	Ribosomal protein L34e superfamily protein		Bradi2g53190	AT3G01170.1&Ribosomal protein L34e superfamily protein&LOC_Os01g59950.1&pentatricopeptide repeat-containing protein, putative, expressed	-	-		C1	0	1		1
TraesCS3B01G370500	tr|A0A0K9P8V7|A0A0K9P8V7_ZOSMR	Ribosomal protein L34e superfamily protein		Bradi2g53190	AT3G01170.1&Ribosomal protein L34e superfamily protein&LOC_Os01g59950.1&pentatricopeptide repeat-containing protein, putative, expressed	-	-		C13	0	1		1
TraesCS7D01G457000	tr|B9S9D3|B9S9D3_RICCO	Ring finger protein, putative		-	-	-	-		C1	74	1		1
TraesCS4D01G222000	tr|A0A072U502|A0A072U502_MEDTR	RING zinc finger protein, putative		Bradi3g09570	AT1G01350.1&Zinc finger (CCCH-type/C3HC4-type RING finger) family protein&LOC_Os02g19804.1&Zinc finger C-x8-C-x5-C-x3-H type domain containing protein, expressed	AT1G01350	Zinc finger (CCCH-type/C3HC4-type RING finger) family protein		C1	0	1		1
TraesCS1D01G209400	tr|A0A061EGA0|A0A061EGA0_THECC	RING/FYVE/PHD zinc finger superfamily protein		Bradi2g11577	AT1G02610.1&RING/FYVE/PHD zinc finger superfamily protein&LOC_Os01g19800.1&zinc finger, C3HC4 type, putative, expressed	AT1G02610	RING/FYVE/PHD zinc finger superfamily protein		C1	1185	1		1
TraesCS5A01G028700	tr|A0A061FQW5|A0A061FQW5_THECC	RING/U-box superfamily protein		Bradi4g01350	AT3G18930.2&RING/U-box superfamily protein&LOC_Os12g42530.1&expressed protein	-	-		C1	5037	1		1
TraesCS5D01G036500	tr|A0A061FQW5|A0A061FQW5_THECC	RING/U-box superfamily protein		Bradi4g01350	AT3G18930.2&RING/U-box superfamily protein&LOC_Os12g42530.1&expressed protein	-	-		C1	4374	1		1
TraesCS3D01G320800	AT1G65040.6	RING/U-box superfamily protein		-	-	-	-		C1	1559	1		1
TraesCS3D01G088200	AT2G42360.1	RING/U-box superfamily protein		-	-	-	-		C1	919	1		1
TraesCS3B01G595200	tr|A0A0K9NMJ4|A0A0K9NMJ4_ZOSMR	RING/U-box superfamily protein		Bradi2g04010	AT3G46620.1&zinc finger (C3HC4-type RING finger) family protein&LOC_Os05g01940.1&zinc finger, RING-type, putative, expressed	-	-		C1	256	1		1
TraesCS2B01G413200	AT1G63840.1	RING/U-box superfamily protein		Bradi5g19220	AT1G63840.1&RING/U-box superfamily protein&LOC_Os04g49160.1&zinc finger, C3HC4 type domain containing protein, expressed	-	-		C1	148	1		1
TraesCS5D01G232100	AT3G53690.1	RING/U-box superfamily protein		Bradi4g30410	AT3G53690.1&RING/U-box superfamily protein&LOC_Os09g25190.1&protein binding protein, putative, expressed	-	-		C1	36	1		1
TraesCS3D01G405200	AT4G35840.1	RING/U-box superfamily protein		-	-	-	-		C1	25	1		1
TraesCSU01G211400	tr|A0A061FQW5|A0A061FQW5_THECC	RING/U-box superfamily protein		-	-	-	-		C1	7	1		1
TraesCS4D01G176700	AT1G55530.2	RING/U-box superfamily protein		Bradi1g63720	AT5G56340.1&RING/U-box superfamily protein&LOC_Os03g20870.1&zinc finger, C3HC4 type domain containing protein, expressed	-	-		C23	6	1		1
TraesCS3A01G410600	AT4G35840.1	RING/U-box superfamily protein		-	-	-	-		C6	1	1		1
TraesCS1B01G316300	AT1G55530.2	RING/U-box superfamily protein		Bradi2g21870	AT5G56340.1&RING/U-box superfamily protein&LOC_Os05g40980.1&zinc finger, C3HC4 type domain containing protein, expressed	AT1G55530	RING/U-box superfamily protein		C6	0	1		1
TraesCS1D01G103800	AT3G05545.1	RING/U-box superfamily protein		Bradi2g35180	AT3G05545.1&RING/U-box superfamily protein&LOC_Os05g06270.1&zinc finger, C3HC4 type domain containing protein, expressed	AT3G05545	RING/U-box superfamily protein		C13	0	1		1
TraesCS3B01G139600	tr|A0A061GNC5|A0A061GNC5_THECC	RING/U-box superfamily protein		Bradi2g04970	AT4G32600.1&RING/U-box superfamily protein&LOC_Os01g08340.1&zinc finger family protein, putative, expressed	-	-		C1	0	1		1
TraesCS4B01G174800	AT1G55530.2	RING/U-box superfamily protein		Bradi1g63720	AT5G56340.1&RING/U-box superfamily protein&LOC_Os03g20870.1&zinc finger, C3HC4 type domain containing protein, expressed	-	-		C1	0	1		1
TraesCS5A01G326800	AT5G57750.1	RING/U-box superfamily protein		-	-	-	-		C23	0	1		1
TraesCS5D01G331600	AT3G19910.1	RING/U-box superfamily protein		Bradi4g36320	AT3G19910.1&RING/U-box superfamily protein&LOC_Os09g36460.1&zinc RING finger protein, putative, expressed	-	-		C13	0	1		1
TraesCS7A01G189900	AT1G74410.1	RING/U-box superfamily protein		Bradi1g45060	AT1G74410.1&RING/U-box superfamily protein&LOC_Os06g12560.1&zinc finger, C3HC4 type, domain containing protein, expressed	AT1G74410	RING/U-box superfamily protein		C1	0	1		1
TraesCS7B01G094900	AT1G74410.1	RING/U-box superfamily protein		Bradi1g45060	AT1G74410.1&RING/U-box superfamily protein&LOC_Os06g12560.1&zinc finger, C3HC4 type, domain containing protein, expressed	-	-		C1	0	1		1
TraesCS7D01G387300	AT3G02340.2	RING/U-box superfamily protein		Bradi1g35540	AT3G02340.1&RING/U-box superfamily protein&LOC_Os06g42700.1&zinc finger, C3HC4 type domain containing protein, expressed	-	-		C1	0	1		1
TraesCS4D01G269800	tr|G7L3L5|G7L3L5_MEDTR	Ripening related protein family		Bradi3g29690	LOC_Os10g34902.1&RIPER9 - Ripening-related family protein precursor, putative, expressed	-	-		C1	1415	1		1
TraesCS6D01G258900	tr|B9R8T5|B9R8T5_RICCO	RNA binding protein, putative		Bradi3g53240	AT1G76460.1&RNA-binding (RRM/RBD/RNP motifs) family protein&LOC_Os02g48340.2&RNA recognition motif containing protein, putative, expressed	AT1G76460	RNA-binding (RRM/RBD/RNP motifs) family protein		C1	0	1		1
TraesCS7D01G168600	tr|A0A097PLL7|A0A097PLL7_BRADI	RNA ligase/cyclic nucleotide phosphodiesterase family protein		-	-	-	-		C1	278	1		1
TraesCS4A01G322400	tr|A0A061G5L3|A0A061G5L3_THECC	RNA-binding family protein, putative		Bradi1g01110	AT5G46840.1&RNA-binding (RRM/RBD/RNP motifs) family protein&LOC_Os03g63730.1&RNA recognition motif containing protein, putative, expressed	AT5G46840	RNA-binding (RRM/RBD/RNP motifs) family protein		C1	0	1		1
TraesCS2D01G215900	tr|A0A0K9P5H4|A0A0K9P5H4_ZOSMR	RNA-binding protein		-	-	-	-		C1	811	1		1
TraesCS5B01G241400	tr|A0A0K9NR72|A0A0K9NR72_ZOSMR	RNA-binding protein		Bradi4g32380	AT1G47490.1&RNA-binding protein 47C&LOC_Os09g28810.1&RNA recognition motif containing protein, putative, expressed	AT1G47490	RNA-binding protein 47C		C1	20	1		1
TraesCS5A01G252300	tr|B9S9T2|B9S9T2_RICCO	RNA-binding protein, putative		-	-	AT5G55670	RNA-binding (RRM/RBD/RNP motifs) family protein		C1	0	1		1
TraesCS6B01G328300	tr|Q6RFH9|Q6RFH9_HORVV	RNA-dependent RNA polymerase		Bradi3g59910	AT1G14790.1&RNA-dependent RNA polymerase 1&LOC_Os02g50330.1&RNA-dependent RNA polymerase, putative, expressed	AT1G14790	RNA-dependent RNA polymerase 1		C1	0	1		1
TraesCS1D01G102400	tr|B9RFA8|B9RFA8_RICCO	Rubber elongation factor protein, putative		Bradi2g35600	AT3G05500.1&Rubber elongation factor protein (REF)&LOC_Os05g05940.1&stress-related protein, putative, expressed	AT3G05500	Rubber elongation factor protein (REF)		C1	0	1		1
TraesCS4B01G016400	AT1G60995.1	S3 self-incompatibility locus-linked pollen protein		Bradi1g13150	AT1G60995.1LOC_Os03g45770.1&expressed protein	AT1G60995	S3 self-incompatibility locus-linked pollen protein		C6	0	1		1
TraesCS5D01G297200	tr|W5F781|W5F781_WHEAT	S-acyltransferase		Bradi4g34790	AT3G26935.1&DHHC-type zinc finger family protein&LOC_Os09g33450.1&zinc finger DHHC domain-containing protein, putative, expressed	-	-		C1	5	1		1
TraesCS5A01G198200	sp|B1LB17|METK_THESQ	S-adenosylmethionine synthase		Bradi4g29320	AT4G38060.2LOC_Os08g31940.1&expressed protein	AT4G38060	hypothetical protein		C1	0	1		1
TraesCS4B01G255700	sp|Q8Y6Z9|QUEA_LISMO	S-adenosylmethionine:tRNA ribosyltransferase-isomerase		Bradi1g70780	AT5G43150.1LOC_Os03g10860.1&expressed protein	AT5G43150	elongation factor		C1	81	1		1
TraesCS3A01G411600	tr|M8AMG2|M8AMG2_TRIUA	Salicylate O-methyltransferase		-	-	-	-		C1	1	1		1
TraesCS2D01G428000	tr|G7I561|G7I561_MEDTR	SAUR-like auxin-responsive family protein		Bradi5g21060	AT2G24400.1&SAUR-like auxin-responsive protein family &LOC_Os04g51890.1&OsSAUR20 - Auxin-responsive SAUR gene family member, expressed	AT2G24400	SAUR-like auxin-responsive protein family		C1	1049	1		1
TraesCS3B01G471300	tr|I3T7S1|I3T7S1_MEDTR	SAUR-like auxin-responsive family protein		Bradi2g59290	AT5G50760.1&SAUR-like auxin-responsive protein family &LOC_Os01g70050.1&OsSAUR3 - Auxin-responsive SAUR gene family member, expressed	AT5G50760	SAUR-like auxin-responsive protein family		C1	854	1		1
TraesCS4D01G285800	tr|G7JS51|G7JS51_MEDTR	SAUR-like auxin-responsive family protein		Bradi1g73230	AT2G35290.1LOC_Os03g07400.1&expressed protein	AT2G35290	hypothetical protein		C1	11	1		1
TraesCS4B01G287100	tr|G7JS51|G7JS51_MEDTR	SAUR-like auxin-responsive family protein		Bradi1g73230	AT2G35290.1LOC_Os03g07400.1&expressed protein	AT2G35290	hypothetical protein		C1	0	1		1
TraesCS7A01G469200	tr|A0A0K9PEC1|A0A0K9PEC1_ZOSMR	SAUR-like auxin-responsive protein family		Bradi1g32400	AT1G79130.1&SAUR-like auxin-responsive protein family &LOC_Os06g45970.1&OsSAUR26 - Auxin-responsive SAUR gene family member, expressed	-	-		C1	5257	1		1
TraesCS4D01G015100	tr|A0A061FHN2|A0A061FHN2_THECC	SAUR-like auxin-responsive protein family		-	-	-	-		C1	4954	1		1
TraesCS7D01G456700	AT1G56150.1	SAUR-like auxin-responsive protein family		-	-	-	-		C1	2497	1		1
TraesCS7B01G369900	tr|A0A0K9PEC1|A0A0K9PEC1_ZOSMR	SAUR-like auxin-responsive protein family		-	-	-	-		C1	1142	1		1
TraesCS7D01G455900	tr|A0A0K9PEC1|A0A0K9PEC1_ZOSMR	SAUR-like auxin-responsive protein family		-	-	-	-		C1	740	1		1
TraesCS4A01G176200	tr|B9HPF8|B9HPF8_POPTR	Scarecrow transcription factor family protein		-	-	-	-		C1	0	1		1
TraesCS3B01G475100	AT1G01630.1	Sec14p-like phosphatidylinositol transfer family protein		-	-	-	-		C1	891	1		1
TraesCS3A01G441000	AT1G01630.1	Sec14p-like phosphatidylinositol transfer family protein		Bradi2g59420	AT1G01630.1&Sec14p-like phosphatidylinositol transfer family protein&LOC_Os01g70210.1&CRAL/TRIO domain containing protein, expressed	-	-		C1	419	1		1
TraesCS3A01G181100	tr|A0A0S2GL86|A0A0S2GL86_POPTO	Sec14p-like phosphatidylinositol transfer family protein		Bradi2g09760	AT1G22180.2&Sec14p-like phosphatidylinositol transfer family protein&LOC_Os01g16000.1&CRAL/TRIO domain containing protein, expressed	-	-		C6	0	1		1
TraesCS3A01G441100	AT1G01630.1	Sec14p-like phosphatidylinositol transfer family protein		-	-	-	-		C1	0	1		1
TraesCS5D01G215400	tr|A0A1D5ZMJ6|A0A1D5ZMJ6_WHEAT	Secretory carrier-associated membrane protein		Bradi1g15490	AT1G61250.1&secretory carrier 3&LOC_Os03g38590.1&secretory carrier-associated membrane protein 4, putative, expressed	-	-		C1	197	1		1
TraesCS4A01G459700	tr|Q2XSE6|Q2XSE6_GLYTO	Seed maturation protein		-	-	-	-		C1	0	1		1
TraesCS7A01G439200	tr|Q9FE69|Q9FE69_GLYTO	Seed maturation protein LEA 4		Bradi2g33170	AT5G06760.1&Late Embryogenesis Abundant 4-5&LOC_Os08g23870.1&late embryogenesis abundant group 1, putative, expressed	AT5G06760	Late Embryogenesis Abundant 4-5		C1	1	1		1
TraesCS7D01G428800	tr|Q9FNW3|Q9FNW3_GLYTO	Seed maturation protein LEA 4		Bradi2g33170	AT5G06760.1&Late Embryogenesis Abundant 4-5&LOC_Os08g23870.1&late embryogenesis abundant group 1, putative, expressed	AT5G06760	Late Embryogenesis Abundant 4-5		C1	0	1		1
TraesCS3B01G317400	tr|A0A103Y1D7|A0A103Y1D7_CYNCS	Senescence regulator		Bradi2g48735	AT4G21970.1&Protein of unknown function, DUF584&LOC_Os01g52740.1&expressed protein	-	-		C13	0	1		1
TraesCS6A01G222200	tr|G7JNE3|G7JNE3_MEDTR	Senescence regulator		Bradi3g49350	AT5G03230.1&Protein of unknown function, DUF584&LOC_Os02g41840.1&DUF584 domain containing protein, putative, expressed	-	-		C23	0	1		1
TraesCS2D01G228500	AT1G61930.1	senescence regulator (Protein of unknown function, DUF584)		Bradi1g26260	AT1G61930.1&Protein of unknown function, DUF584&LOC_Os07g33270.1&DUF584 domain containing protein, putative, expressed	AT1G61930	senescence regulator (Protein of unknown function%2C DUF584)		C1	1146	1		1
TraesCS1B01G365100	AT1G29640.1	senescence regulator (Protein of unknown function, DUF584)		-	-	-	-		C1	8	1		1
TraesCS1A01G350900	AT1G29640.1	senescence regulator (Protein of unknown function, DUF584)		Bradi2g18940	LOC_Os05g45440.1&expressed protein	-	-		C1	0	1		1
TraesCS7D01G253600	AT4G37930.1	serine transhydroxymethyltransferase 1		Bradi3g19875	LOC_Os08g19210.1&expressed protein	-	-		C1	0	1		1
TraesCS7D01G476800	tr|A0A061G9S9|A0A061G9S9_THECC	Serine/arginine repetitive matrix protein 2, putative isoform 1		Bradi1g31630	AT1G16840.2LOC_Os06g45060.1&expressed protein	-	-		C13	0	1		1
TraesCS5B01G533000	tr|B9HTC9|B9HTC9_POPTR	Serine/threonine protein phosphatase 2A regulatory subunit B		Bradi1g01930	AT4G15415.1&Protein phosphatase 2A regulatory B subunit family protein&LOC_Os03g62730.3&transposon protein, putative, unclassified, expressed	-	-		C6	0	1		1
TraesCS5B01G520800	AT1G03445.2	Serine/threonine protein phosphatase family protein		-	-	-	-		C1	2140	1		1
TraesCS7B01G356400	tr|M8C2A6|M8C2A6_AEGTA	Serine/threonine-protein kinase		-	-	-	-		C1	5351	1		1
TraesCS7B01G356500	tr|R7W3S1|R7W3S1_AEGTA	Serine/threonine-protein kinase		-	-	-	-		C1	5164	1		1
TraesCS5D01G358600	tr|M8AI44|M8AI44_AEGTA	Serine/threonine-protein kinase		-	-	-	-		C1	4852	1		1
TraesCS5A01G351700	tr|A0A1D5ZPP2|A0A1D5ZPP2_WHEAT	Serine/threonine-protein kinase		-	-	-	-		C1	4449	1		1
TraesCS1B01G270300	tr|I1HJD9|I1HJD9_BRADI	Serine/threonine-protein kinase		Bradi2g25280	AT2G19130.1&S-locus lectin protein kinase family protein&LOC_Os01g66640.1&S-domain receptor-like protein kinase, putative, expressed	-	-		C1	4427	1		1
TraesCS7D01G444400	tr|M8C2A6|M8C2A6_AEGTA	Serine/threonine-protein kinase		-	-	-	-		C1	4337	1		1
TraesCS2D01G485300	tr|M8B6H7|M8B6H7_AEGTA	Serine/threonine-protein kinase		-	-	-	-		C1	3357	1		1
TraesCS5B01G236200	tr|A0A1D5YK10|A0A1D5YK10_WHEAT	Serine/threonine-protein kinase		Bradi4g32027	AT5G35370.1&S-locus lectin protein kinase family protein&LOC_Os09g28180.1&D-mannose binding lectin family protein, expressed	AT5G35370	S-locus lectin protein kinase family protein		C1	3103	1		1
TraesCS6B01G136100	tr|A0A1D6B044|A0A1D6B044_WHEAT	Serine/threonine-protein kinase		-	-	-	-		C1	2835	1		1
TraesCS4B01G216000	tr|M8C374|M8C374_AEGTA	Serine/threonine-protein kinase		Bradi1g67365	AT2G19130.1&S-locus lectin protein kinase family protein&LOC_Os07g36780.1&S-domain receptor-like protein kinase, putative, expressed	-	-		C1	2611	1		1
TraesCS3A01G253400	tr|A2Z1Z8|A2Z1Z8_ORYSI	Serine/threonine-protein kinase		Bradi2g47675	AT1G80180.1LOC_Os01g50870.1&expressed protein	-	-		C1	2298	1		1
TraesCS5B01G437300	tr|A0A0E0I273|A0A0E0I273_ORYNI	Serine/threonine-protein kinase		-	-	-	-		C1	602	1		1
TraesCS1D01G367800	tr|N1R3B9|N1R3B9_AEGTA	Serine/threonine-protein kinase		Bradi5g03127	AT2G19130.1&S-locus lectin protein kinase family protein&LOC_Os01g66640.1&S-domain receptor-like protein kinase, putative, expressed	-	-		C1	560	1		1
TraesCS5A01G237700	tr|A0A1D5YK10|A0A1D5YK10_WHEAT	Serine/threonine-protein kinase		Bradi4g32027	AT5G35370.1&S-locus lectin protein kinase family protein&LOC_Os09g28180.1&D-mannose binding lectin family protein, expressed	-	-		C1	440	1		1
TraesCS2A01G532600	tr|A0A1D5UH93|A0A1D5UH93_WHEAT	Serine/threonine-protein kinase		-	-	-	-		C1	305	1		1
TraesCS5D01G152300	tr|M8CQW7|M8CQW7_AEGTA	Serine/threonine-protein kinase		Bradi4g43690	AT2G19130.1&S-locus lectin protein kinase family protein&LOC_Os03g30890.1&S-locus-like receptor protein kinase, putative, expressed	-	-		C1	273	1		1
TraesCS2D01G537100	tr|I1J295|I1J295_BRADI	Serine/threonine-protein kinase		Bradi5g23060	AT4G21390.1&S-locus lectin protein kinase family protein&LOC_Os04g54002.1&serine/threonine-protein kinase receptor precursor, putative, expressed	-	-		C1	209	1		1
TraesCS2B01G511300	tr|A0A1D5UKP7|A0A1D5UKP7_WHEAT	Serine/threonine-protein kinase		-	-	-	-		C1	186	1		1
TraesCS6A01G078700	tr|A0A1D6DIV4|A0A1D6DIV4_WHEAT	Serine/threonine-protein kinase		-	-	-	-		C1	165	1		1
TraesCS5D01G359000	tr|M8BJJ3|M8BJJ3_AEGTA	Serine/threonine-protein kinase		-	-	-	-		C1	97	1		1
TraesCS4A01G353100	tr|A0A1D5X624|A0A1D5X624_WHEAT	Serine/threonine-protein kinase		-	-	-	-		C1	39	1		1
TraesCS4D01G126800	tr|I1INT0|I1INT0_BRADI	Serine/threonine-protein kinase		Bradi4g26450	AT2G19130.1&S-locus lectin protein kinase family protein&LOC_Os12g03670.1&D-mannose binding lectin family protein, expressed	-	-		C1	20	1		1
TraesCS2A01G537900	tr|W5AXX1|W5AXX1_WHEAT	Serine/threonine-protein kinase		-	-	-	-		C1	0	1		1
TraesCS2D01G538400	tr|A0A0Q3P742|A0A0Q3P742_BRADI	Serine/threonine-protein kinase		-	-	-	-		C1	0	1		1
TraesCS4B01G132000	tr|I1INT0|I1INT0_BRADI	Serine/threonine-protein kinase		Bradi4g26450	AT2G19130.1&S-locus lectin protein kinase family protein&LOC_Os12g03670.1&D-mannose binding lectin family protein, expressed	-	-		C1	0	1		1
TraesCS7B01G025800	tr|F2CQ68|F2CQ68_HORVV	Serine/threonine-protein phosphatase		Bradi1g48410	AT1G64040.1&type one serine/threonine protein phosphatase 3&LOC_Os06g06880.1&Ser/Thr protein phosphatase family protein, putative, expressed	AT1G64040	type one serine/threonine protein phosphatase 3		C6	0	1		1
TraesCS4D01G178100	AT3G56500.1	serine-rich protein-like protein		Bradi1g63870	AT3G56500.1&serine-rich protein-related&LOC_Os03g20600.1&expressed protein	AT3G56500	serine-rich protein-like protein		C1	796	1		1
TraesCS2A01G285100	tr|A2TF12|A2TF12_BRANA	Short-chain dehydrogenase reductase		Bradi5g08297	AT5G50600.1&hydroxysteroid dehydrogenase 1&LOC_Os04g32070.1&dehydrogenase/reductase, putative, expressed	-	-		C1	4	1		1
TraesCS2D01G090200	tr|B9IGL6|B9IGL6_POPTR	Short-chain dehydrogenase/reductase family protein		-	-	-	-		C1	159	1		1
TraesCS2A01G091000	tr|B9HD90|B9HD90_POPTR	Short-chain dehydrogenase/reductase family protein		-	-	-	-		C1	0	1		1
TraesCS2A01G091100	tr|B9HD90|B9HD90_POPTR	Short-chain dehydrogenase/reductase family protein		Bradi1g32710	AT3G51680.1&NAD(P)-binding Rossmann-fold superfamily protein&LOC_Os07g49120.1&sex determination protein tasselseed-2, putative, expressed	-	-		C23	0	1		1
TraesCS2D01G088800	tr|B9HD90|B9HD90_POPTR	Short-chain dehydrogenase/reductase family protein		-	-	-	-		C23	0	1		1
TraesCS2D01G088900	tr|B9IGL6|B9IGL6_POPTR	Short-chain dehydrogenase/reductase family protein		-	-	-	-		C1	0	1		1
TraesCS2D01G089000	tr|B9IGL6|B9IGL6_POPTR	Short-chain dehydrogenase/reductase family protein		Bradi1g32710	AT3G51680.1&NAD(P)-binding Rossmann-fold superfamily protein&LOC_Os07g49120.1&sex determination protein tasselseed-2, putative, expressed	-	-		C23	0	1		1
TraesCS7A01G162000	tr|B6SWQ7|B6SWQ7_MAIZE	Smr domain containing protein		Bradi1g46550	AT2G26280.1&CTC-interacting domain 7&LOC_Os06g09890.1&smr domain containing protein, expressed	AT2G26280	CTC-interacting domain 7		C6	0	1		1
TraesCS4A01G250200	AT1G11100.4	SNF2 domain-containing protein / helicase domain-containing protein / zinc finger protein-like protein		-	-	-	-		C1	5851	1		1
TraesCS7A01G197300	AT3G20010.7	SNF2 domain-containing protein / helicase domain-containing protein / zinc finger protein-like protein		-	-	-	-		C1	27	1		1
TraesCS2B01G451800	tr|A0A0U3RFT4|A0A0U3RFT4_BETPL	Sodium transporter		-	-	-	-		C1	3488	1		1
TraesCS2B01G451400	tr|A0A0U3RFT4|A0A0U3RFT4_BETPL	Sodium transporter		-	-	-	-		C1	55	1		1
TraesCS2B01G275600	tr|A0A1D1XNL7|A0A1D1XNL7_9ARAE	Sodium/myo-inositol cotransporter 2		Bradi1g57505	LOC_Os07g03170.1&expressed protein	-	-		C1	3728	1		1
TraesCS7D01G202500	sp|Q5R6J1|S6A19_PONAB	Sodium-dependent neutral amino acid transporter B(0)AT1		-	-	-	-		C1	5178	1		1
TraesCS7A01G199500	sp|Q5R6J1|S6A19_PONAB	Sodium-dependent neutral amino acid transporter B(0)AT1		-	-	-	-		C1	1353	1		1
TraesCS7D01G513900	tr|M8BLT7|M8BLT7_AEGTA	Speckle-type POZ protein-like protein		-	-	-	-		C1	2	1		1
TraesCS7D01G077600	tr|W9R575|W9R575_9ROSA	Sphingoid base hydroxylase 2		-	-	-	-		C1	1464	1		1
TraesCS2A01G586500	tr|A0A1E5VN69|A0A1E5VN69_9POAL	Stem-specific protein TSJT1		Bradi5g26320	AT4G27450.1&Aluminium induced protein with YGL and LRDR motifs&LOC_Os04g58280.2&stem-specific protein TSJT1, putative, expressed	AT4G27450	aluminum induced protein with YGL and LRDR motifs		C1	0	1		1
TraesCS2D01G600100	tr|A0A1E5VN69|A0A1E5VN69_9POAL	Stem-specific protein TSJT1		Bradi5g26320	AT4G27450.1&Aluminium induced protein with YGL and LRDR motifs&LOC_Os04g58280.2&stem-specific protein TSJT1, putative, expressed	AT4G27450	aluminum induced protein with YGL and LRDR motifs		C1	0	1		1
TraesCS7D01G541300	tr|A0A0K9NY39|A0A0K9NY39_ZOSMR	Stress responsive alpha-beta barrel domain protein		Bradi1g21700	AT2G31670.1&Stress responsive alpha-beta barrel domain protein&LOC_Os07g41810.1&stress responsive A/B Barrel domain containing protein, expressed	AT2G31670	Stress responsive alpha-beta barrel domain protein		C1	1013	1		1
TraesCS6B01G300000	tr|W5GHY7|W5GHY7_WHEAT	Structure-specific endonuclease subunit SLX1 homolog		Bradi1g53730	AT2G30350.2&Excinuclease ABC, C subunit, N-terminal&LOC_Os07g12710.1&GIY-YIG catalytic domain containing protein, putative, expressed	AT2G30350	Excinuclease ABC%2C C subunit%2C N-terminal		C1	15	1		1
TraesCS7A01G118200	tr|M8AJV4|M8AJV4_TRIUA	Subtilisin-like protease		-	-	-	-		C1	2750	1		1
TraesCS3A01G254900	tr|N1QXL0|N1QXL0_AEGTA	Subtilisin-like protease		Bradi3g04671	AT2G04160.1&Subtilisin-like serine endopeptidase family protein&LOC_Os09g30250.1&OsSub58 - Putative Subtilisin homologue, expressed	-	-		C1	1075	1		1
TraesCS3B01G004100	tr|M7YUH8|M7YUH8_TRIUA	Subtilisin-like protease		-	-	-	-		C1	892	1		1
TraesCS3D01G008700	tr|M8BE81|M8BE81_AEGTA	Subtilisin-like protease		-	-	-	-		C1	885	1		1
TraesCS3A01G138200	tr|M7YZZ7|M7YZZ7_TRIUA	Subtilisin-like protease		-	-	-	-		C1	838	1		1
TraesCS5B01G449600	tr|A0A1E5VEH8|A0A1E5VEH8_9POAL	Succinate dehydrogenase assembly factor 2, mitochondrial		Bradi4g17280	AT5G51040.1LOC_Os11g32480.1&TPR repeat region family protein, expressed	AT5G51040	succinate dehydrogenase assembly factor		C1	51	1		1
TraesCS6B01G456500	tr|Q9FVL6|Q9FVL6_SOLLC	Sucrose transporter-like protein		Bradi3g56740	AT2G02860.1&sucrose transporter 2&LOC_Os02g58080.1&transporter, major facilitator family, putative, expressed	AT2G02860	sucrose transporter 2		C6	0	1		1
TraesCS7A01G085900	tr|B9R9W6|B9R9W6_RICCO	Sugar transporter, putative		Bradi1g37000	AT5G61520.1&Major facilitator superfamily protein&LOC_Os09g09520.1&transporter family protein, putative, expressed	-	-		C1	5392	1		1
TraesCS2A01G373200	tr|B9RZ57|B9RZ57_RICCO	Sugar transporter, putative		Bradi5g16480	AT2G20780.1&Major facilitator superfamily protein&LOC_Os04g44750.1&transporter family protein, putative, expressed	AT2G20780	Major facilitator superfamily protein		C1	1272	1		1
TraesCS2B01G593500	tr|B9RW27|B9RW27_RICCO	Sugar transporter, putative		-	-	-	-		C1	19	1		1
TraesCS2D01G369400	tr|B9RZ57|B9RZ57_RICCO	Sugar transporter, putative		Bradi5g16480	AT2G20780.1&Major facilitator superfamily protein&LOC_Os04g44750.1&transporter family protein, putative, expressed	AT2G20780	Major facilitator superfamily protein		C1	0	1		1
TraesCS1D01G327300	AT3G51895.1	sulfate transporter 3;1		Bradi3g13431	LOC_Os09g39310.1&expressed protein	-	-		C1	9	1		1
TraesCS3B01G352800	tr|M0SSN0|M0SSN0_MUSAM	Sulfotransferase		Bradi2g51957	AT2G15730.1&P-loop containing nucleoside triphosphate hydrolases superfamily protein&LOC_Os01g57550.1&nodulation protein-related, putative, expressed	-	-		C6	0	1		1
TraesCS6B01G105200	tr|A0A1D6SA13|A0A1D6SA13_WHEAT	Sulfotransferase		-	-	-	-		C1	0	1		1
TraesCS7B01G272100	tr|A0A061GJR6|A0A061GJR6_THECC	SWIM zinc finger family protein / mitogen-activated protein kinase kinase kinase-related, putative		Bradi1g38100	AT5G11620.1&SWIM zinc finger family protein / mitogen-activated protein kinase kinase kinase (MAPKKK)-related&LOC_Os06g36030.1&SWIM zinc finger family protein, expressed	AT5G11620	SWIM zinc finger family protein / mitogen-activated protein kinase kinase kinase (MAPKKK)-like protein		C1	840	1		1
TraesCS2D01G224100	tr|B9SUS4|B9SUS4_RICCO	Syntaxin, putative		Bradi1g25880	AT3G03800.1&syntaxin of plants 131&LOC_Os07g07000.1&syntaxin, putative, expressed	-	-		C1	19	1		1
TraesCS6B01G460100	tr|M8B5I0|M8B5I0_TRIUA	Testis-expressed sequence 2 protein		Bradi3g56720	AT1G17820.1&Putative integral membrane protein conserved region (DUF2404)&LOC_Os02g58110.1&expressed protein	AT1G17820	testis-expressed sequence 2-like protein (DUF2404)		C1	0	1		1
TraesCS5B01G015700	tr|Q8S4P7|Q8S4P7_WHEAT	Thaumatin-like protein		-	-	-	-		C1	0	1		1
TraesCS5B01G016000	tr|Q8S4P7|Q8S4P7_WHEAT	Thaumatin-like protein		Bradi4g05440	AT4G11650.1&osmotin 34&LOC_Os12g43490.1&thaumatin, putative, expressed	-	-		C13	0	1		1
TraesCS4D01G028800	tr|D7KCZ7|D7KCZ7_ARALL	Thioesterase family protein		-	-	-	-		C1	426	1		1
TraesCS7D01G201800	sp|P45038|DSBE_HAEIN	Thiol:disulfide interchange protein DsbE		-	-	-	-		C1	3882	1		1
TraesCS2A01G303200	tr|J3LXY7|J3LXY7_ORYBR	Thioredoxin		Bradi5g10230	AT2G15570.1&Thioredoxin superfamily protein&LOC_Os04g36640.1&dehydration-responsive element-binding protein, putative, expressed	AT2G15570	Thioredoxin superfamily protein		C1	314	1		1
TraesCS3D01G259800	tr|B6THZ8|B6THZ8_MAIZE	Threonine synthase		Bradi2g47240	AT4G29840.1&Pyridoxal-5\'-phosphate-dependent enzyme family protein&LOC_Os01g49890.1&threonine synthase, chloroplast precursor, putative, expressed	AT1G72810	Pyridoxal-5'-phosphate-dependent enzyme family protein		C23	0	1		1
TraesCS3A01G113400	sp|Q1AWG4|SYT_RUBXD	Threonine--tRNA ligase		-	-	-	-		C1	1078	1		1
TraesCS3A01G380900	tr|A0A1D1ZCP9|A0A1D1ZCP9_9ARAE	TLC domain-containing protein 2		Bradi2g56250	AT1G21790.1&TRAM, LAG1 and CLN8 (TLC) lipid-sensing domain containing protein&LOC_Os01g64930.1&expressed protein	AT1G21790	TRAM%2C LAG1 and CLN8 (TLC) lipid-sensing domain containing protein		C1	0	1		1
TraesCS5D01G278200	tr|B6UG28|B6UG28_MAIZE	TMV response-related protein		-	-	-	-		C1	5141	1		1
TraesCS5A01G270100	tr|B6UG28|B6UG28_MAIZE	TMV response-related protein		Bradi4g33970	AT1G76600.1LOC_Os09g32000.1&expressed protein	AT5G66580	hypothetical protein		C1	1107	1		1
TraesCS7D01G390000	tr|B6SLK0|B6SLK0_MAIZE	TMV response-related protein		-	-	AT5G66580	hypothetical protein		C1	771	1		1
TraesCS7A01G394600	tr|B6TZL2|B6TZL2_MAIZE	TMV response-related protein		Bradi1g35690	AT3G50800.1LOC_Os06g41940.1&expressed protein	-	-		C1	325	1		1
TraesCS7A01G394700	tr|B6SLK0|B6SLK0_MAIZE	TMV response-related protein		-	-	-	-		C1	1	1		1
TraesCS7D01G390100	tr|B6SLK0|B6SLK0_MAIZE	TMV response-related protein		Bradi1g35690	AT3G50800.1LOC_Os06g41940.1&expressed protein	-	-		C1	0	1		1
TraesCS2D01G154500	AT4G01870.2	tolB protein-like protein		Bradi1g20050	AT4G01870.1&tolB protein-related&LOC_Os07g44410.1&WD40-like Beta Propeller Repeat family protein, expressed	AT4G01870	tolB protein-like protein		C1	3	1		1
TraesCS3B01G213600	tr|M7YGT6|M7YGT6_TRIUA	Tonoplast dicarboxylate transporter		-	-	AT5G47560	tonoplast dicarboxylate transporter		C1	4	1		1
TraesCS3A01G183800	tr|M7YGT6|M7YGT6_TRIUA	Tonoplast dicarboxylate transporter		Bradi4g33550	AT5G47560.1&tonoplast dicarboxylate transporter&LOC_Os09g31130.1&citrate transporter, putative, expressed	-	-		C1	0	1		1
TraesCS3D01G188000	tr|M7YGT6|M7YGT6_TRIUA	Tonoplast dicarboxylate transporter		Bradi4g33550	AT5G47560.1&tonoplast dicarboxylate transporter&LOC_Os09g31130.1&citrate transporter, putative, expressed	-	-		C6	0	1		1
TraesCS4D01G326100	tr|A0A072V3R6|A0A072V3R6_MEDTR	Transcription activator-like protein		Bradi1g76200	AT5G42290.1&transcription activator-related&LOC_Os03g04080.1&expressed protein	AT5G42290	transcription activator-like protein		C13	0	1		1
TraesCS5A01G500800	tr|A0A072V3R6|A0A072V3R6_MEDTR	Transcription activator-like protein		Bradi1g76200	AT5G42290.1&transcription activator-related&LOC_Os03g04080.1&expressed protein	AT5G42290	transcription activator-like protein		C13	0	1		1
TraesCS7D01G423600	AT3G10820.1	Transcription elongation factor (TFIIS) family protein		Bradi1g33180	LOC_Os03g18470.1&expressed protein	-	-		C1	0	1		1
TraesCS7D01G501600	tr|Q39306|Q39306_BRANA	Transcription factor		-	-	-	-		C1	1073	1		1
TraesCS5D01G369500	tr|D7LUT4|D7LUT4_ARALL	Transcription factor		Bradi4g37730	AT3G54390.1&sequence-specific DNA binding transcription factors&LOC_Os09g38570.1&transcription factor like protein, putative, expressed	AT3G54390	sequence-specific DNA binding transcription factor		C1	801	1		1
TraesCS3D01G146600	tr|A0A1E5UP54|A0A1E5UP54_9POAL	Transcription factor GTE4		Bradi2g06910	AT1G06230.1&global transcription factor group E4&LOC_Os01g11580.1&bromodomain containing protein, expressed	AT1G73150	global transcription factor group E3		C6	0	1		1
TraesCS3A01G122200	tr|M7ZR98|M7ZR98_TRIUA	Transcription factor GTE9		-	-	AT5G14270	bromodomain and extraterminal domain protein 9		C6	0	1		1
TraesCS3B01G141400	tr|M7ZR98|M7ZR98_TRIUA	Transcription factor GTE9		-	-	-	-		C6	0	1		1
TraesCS6B01G193200	AT1G58330.1	transcription factor-like protein		Bradi3g07031	AT5G06839.3&bZIP transcription factor family protein&LOC_Os09g10840.2&transcription factor, putative, expressed	-	-		C1	118	1		1
TraesCS6D01G154400	AT1G58330.1	transcription factor-like protein		Bradi3g07031	AT5G06839.3&bZIP transcription factor family protein&LOC_Os09g10840.2&transcription factor, putative, expressed	-	-		C1	8	1		1
TraesCS5A01G437500	tr|M7YTB1|M7YTB1_TRIUA	Transcription initiation factor IIA subunit 1		-	-	-	-		C1	1019	1		1
TraesCS5A01G081700	tr|A0A199V640|A0A199V640_ANACO	Transcription initiation factor TFIID subunit 8		Bradi4g03840	AT4G34340.1&TBP-associated factor 8&LOC_Os12g38620.3&bromodomain associated family protein, expressed	AT4G34340	TBP-associated factor 8		C13	0	1		1
TraesCS5B01G084700	tr|A0A199V640|A0A199V640_ANACO	Transcription initiation factor TFIID subunit 8		Bradi4g03840	AT4G34340.1&TBP-associated factor 8&LOC_Os12g38620.3&bromodomain associated family protein, expressed	AT4G34340	TBP-associated factor 8		C1	0	1		1
TraesCS5D01G090900	tr|A0A199V640|A0A199V640_ANACO	Transcription initiation factor TFIID subunit 8		Bradi4g03840	AT4G34340.1&TBP-associated factor 8&LOC_Os12g38620.3&bromodomain associated family protein, expressed	AT4G34340	TBP-associated factor 8		C6	0	1		1
TraesCS5D01G068300	tr|A0A199UPV0|A0A199UPV0_ANACO	Transcription repressor OFP4		-	-	-	-		C1	2414	1		1
TraesCS5A01G038600	AT1G15750.4	Transducin family protein / WD-40 repeat family protein		-	-	-	-		C1	0	1		1
TraesCS4A01G093000	tr|A0A072UYQ2|A0A072UYQ2_MEDTR	Transducin/WD40 repeat protein		Bradi1g60960	AT1G36070.1&Transducin/WD40 repeat-like superfamily protein&LOC_Os03g26870.1&WD-40 repeat family protein, putative, expressed	-	-		C13	0	1		1
TraesCS4D01G212100	tr|A0A072UYQ2|A0A072UYQ2_MEDTR	Transducin/WD40 repeat protein		Bradi1g60960	AT1G36070.1&Transducin/WD40 repeat-like superfamily protein&LOC_Os03g26870.1&WD-40 repeat family protein, putative, expressed	-	-		C13	0	1		1
TraesCS3B01G456900	AT5G10630.5	Translation elongation factor EF1A/initiation factor IF2gamma family protein		Bradi2g58650	LOC_Os01g68740.1&keratin, type I cytoskeletal 9, putative, expressed	-	-		C1	113	1		1
TraesCS7D01G505500	AT2G25270.1	transmembrane protein		Bradi1g30640	AT2G12400.1LOC_Os06g43780.1&expressed protein	-	-		C1	5847	1		1
TraesCS7A01G515100	AT2G25270.1	transmembrane protein		Bradi1g30640	AT2G12400.1LOC_Os06g43780.1&expressed protein	-	-		C1	1782	1		1
TraesCS4D01G213900	tr|B6TSG7|B6TSG7_MAIZE	Transmembrane protein		Bradi1g67127	AT3G09085.1&Protein of unknown function (DUF962)&LOC_Os03g15910.1&membrane protein, putative, expressed	AT3G09085	transmembrane protein (DUF962)		C1	831	1		1
TraesCS7B01G431800	AT2G25270.1	transmembrane protein		Bradi1g30640	AT2G12400.1LOC_Os06g43780.1&expressed protein	-	-		C1	732	1		1
TraesCS2B01G343400	AT3G29034.1	transmembrane protein		Bradi5g12395	AT3G29034.1	AT3G29034	transmembrane protein		C1	407	1		1
TraesCS4B01G059400	AT1G44920.1	transmembrane protein		Bradi1g09940	AT1G44920.1LOC_Os03g51930.2&expressed protein	AT1G44920	transmembrane protein		C1	41	1		1
TraesCS7A01G228600	AT1G49000.1	transmembrane protein		Bradi1g42530	AT1G49000.1LOC_Os06g30400.1&expressed protein	AT1G49000	transmembrane protein		C1	10	1		1
TraesCS7D01G229700	AT1G49000.1	transmembrane protein		Bradi1g42530	AT1G49000.1LOC_Os06g30400.1&expressed protein	-	-		C1	5	1		1
TraesCS7D01G005700	tr|A0A0B0NRP7|A0A0B0NRP7_GOSAR	Transmembrane protein		-	-	-	-		C1	0	1		1
TraesCS6A01G359900	tr|A0A151T571|A0A151T571_CAJCA	Transmembrane protein 184C family		Bradi1g60217	AT1G23070.1&Protein of unknown function (DUF300)&LOC_Os03g29340.1&domain of unknown function domain containing protein, expressed	AT1G23070	organic solute transporter ostalpha protein (DUF300)		C23	0	1		1
TraesCS6D01G342800	tr|A0A151T571|A0A151T571_CAJCA	Transmembrane protein 184C family		Bradi1g60217	AT1G23070.1&Protein of unknown function (DUF300)&LOC_Os03g29340.1&domain of unknown function domain containing protein, expressed	AT1G23070	organic solute transporter ostalpha protein (DUF300)		C23	0	1		1
TraesCS3A01G298600	tr|M8C214|M8C214_AEGTA	Transmembrane protein 56		Bradi2g51050	AT4G19645.2&TRAM, LAG1 and CLN8 (TLC) lipid-sensing domain containing protein&LOC_Os01g56230.2&transmembrane protein 56, putative, expressed	-	-		C1	35	1		1
TraesCS3B01G469600	tr|G7JBE6|G7JBE6_MEDTR	Transmembrane protein, putative		Bradi2g59180	AT1G27290.1LOC_Os01g69870.2&expressed protein	-	-		C1	137	1		1
TraesCS1A01G262800	tr|G7JN47|G7JN47_MEDTR	Transmembrane protein, putative		Bradi2g25080	AT1G09645.1LOC_Os05g34680.2&expressed protein	AT1G57765	transmembrane protein		C1	2	1		1
TraesCS3A01G434300	tr|G7JBE6|G7JBE6_MEDTR	Transmembrane protein, putative		Bradi2g59180	AT1G27290.1LOC_Os01g69870.2&expressed protein	AT1G27290	transmembrane protein		C1	0	1		1
TraesCS7B01G071500	tr|I3SL92|I3SL92_MEDTR	Transmembrane protein, putative		Bradi1g46350	AT2G41945.1LOC_Os06g10440.1&gb protein, putative, expressed	AT2G41945	transmembrane protein		C1	0	1		1
TraesCS4D01G182900	AT3G50150.1	transmembrane protein, putative (DUF247)		Bradi1g64300	AT4G31980.1LOC_Os03g19700.1&plant protein of unknown function domain containing protein, expressed	-	-		C1	5551	1		1
TraesCS4A01G123000	AT3G50150.1	transmembrane protein, putative (DUF247)		Bradi1g64300	AT4G31980.1LOC_Os03g19700.1&plant protein of unknown function domain containing protein, expressed	-	-		C1	4935	1		1
TraesCS3D01G501700	AT3G50150.1	transmembrane protein, putative (DUF247)		Bradi3g22070	AT3G50180.1&Plant protein of unknown function (DUF247)&LOC_Os08g26820.1&plant protein of unknown function domain containing protein, expressed	-	-		C1	0	1		1
TraesCS6A01G388700	AT4G18425.1	transmembrane protein, putative (DUF679)		-	-	-	-		C1	5408	1		1
TraesCS5D01G147900	tr|G7ILT6|G7ILT6_MEDTR	Transmembrane-like protein		Bradi1g16030	AT3G29170.1&Eukaryotic protein of unknown function (DUF872)&LOC_Os12g03500.2&expressed protein	AT3G29170	transmembrane protein (DUF872)		C1	0	1		1
TraesCS5B01G193700	tr|U5G9U5|U5G9U5_POPTR	Transporter-related family protein		Bradi4g29102	AT1G78130.1&Major facilitator superfamily protein&LOC_Os08g31670.1&transporter, putative, expressed	AT1G78130	Major facilitator superfamily protein		C1	4	1		1
TraesCS5D01G201400	tr|U5G9U5|U5G9U5_POPTR	Transporter-related family protein		Bradi4g29102	AT1G78130.1&Major facilitator superfamily protein&LOC_Os08g31670.1&transporter, putative, expressed	AT1G78130	Major facilitator superfamily protein		C1	0	1		1
TraesCS3A01G501300	tr|Q49KC8|Q49KC8_PEA	Transposase		-	-	-	-		C1	395	1		1
TraesCS6D01G243600	tr|B6TXP6|B6TXP6_MAIZE	Transposon protein		Bradi3g52080	AT2G44600.1LOC_Os02g46420.1&transposon protein, putative, unclassified, expressed	AT2G44600	hypothetical protein		C1	816	1		1
TraesCS3B01G248300	tr|Q7XE42|Q7XE42_ORYSJ	Transposon protein, putative, Mutator sub-class		-	-	-	-		C1	26	1		1
TraesCS2D01G596500	tr|Q7XEN8|Q7XEN8_ORYSJ	Transposon protein, putative, Pong sub-class, expressed		-	-	-	-		C1	38	1		1
TraesCS6A01G263100	sp|P0C2I7|YL14B_YEAST	Transposon Ty1-LR4 Gag-Pol polyprotein		Bradi3g52080	AT2G44600.1LOC_Os02g46420.1&transposon protein, putative, unclassified, expressed	AT2G44600	hypothetical protein		C1	4158	1		1
TraesCS1B01G197900	tr|A0A1D5S5T3|A0A1D5S5T3_WHEAT	Trehalase		Bradi3g31410	AT4G24040.1&trehalase 1&LOC_Os10g37660.1&trehalase precursor, putative, expressed	AT4G24040	trehalase 1		C23	0	1		1
TraesCS2D01G388500	tr|B6TUK0|B6TUK0_MAIZE	Trihelix transcription factor		Bradi5g17281	AT3G24860.1&Homeodomain-like superfamily protein&LOC_Os04g45940.1&transcription factor like protein, putative, expressed	-	-		C1	1002	1		1
TraesCS1B01G420500	tr|A0A060CXU7|A0A060CXU7_MAIZE	Trihelix transcription factor		Bradi2g16780	AT3G14180.1&sequence-specific DNA binding transcription factors&LOC_Os05g48690.1&transcription factor like protein, putative, expressed	-	-		C1	299	1		1
TraesCS1D01G400500	tr|A0A060CXU7|A0A060CXU7_MAIZE	Trihelix transcription factor		Bradi2g16780	AT3G14180.1&sequence-specific DNA binding transcription factors&LOC_Os05g48690.1&transcription factor like protein, putative, expressed	-	-		C1	5	1		1
TraesCS1B01G229500	tr|A0A060D1H2|A0A060D1H2_MAIZE	Trihelix transcription factor		Bradi3g33630	AT2G44730.1&Alcohol dehydrogenase transcription factor Myb/SANT-like family protein&LOC_Os10g41460.1&transcription factor like protein, putative, expressed	AT2G44730	Alcohol dehydrogenase transcription factor Myb/SANT-like family protein		C1	0	1		1
TraesCS1D01G072600	tr|A0A0B2SBM4|A0A0B2SBM4_GLYSO	Trihelix transcription factor GT-3b		-	-	-	-		C1	388	1		1
TraesCS1B01G088500	tr|A0A0B2SBM4|A0A0B2SBM4_GLYSO	Trihelix transcription factor GT-3b		Bradi2g38230	AT5G01380.1&Homeodomain-like superfamily protein&LOC_Os05g03740.1&transcription factor TF2, putative, expressed	-	-		C1	0	1		1
TraesCS5D01G135600	sp|Q8NZG7|TSAD_STRP8	tRNA N6-adenosine threonylcarbamoyltransferase		Bradi4g42280	LOC_Os11g05530.1&expressed protein	-	-		C1	1673	1		1
TraesCS5D01G545800	tr|M8AV99|M8AV99_AEGTA	Tropinone reductase-like protein		-	-	-	-		C1	4706	1		1
TraesCS3B01G434900	tr|M8C5J2|M8C5J2_AEGTA	Tropinone reductase-like protein		-	-	-	-		C1	522	1		1
TraesCS1A01G021000	tr|Q9AVS2|Q9AVS2_PEA	Trypsin inhibitor		-	-	-	-		C1	0	1		1
TraesCS3A01G046100	tr|A4PIB8|A4PIB8_9FABA	Trypsin inhibitor		-	-	-	-		C1	0	1		1
TraesCS5B01G119100	tr|K4CYW3|K4CYW3_SOLLC	Tryptophan synthase		-	-	-	-		C1	23	1		1
TraesCS5B01G445200	tr|A0A1E5UJV8|A0A1E5UJV8_9POAL	Tryptophan synthase alpha chain		-	-	-	-		C1	472	1		1
TraesCSU01G002900	tr|A0A0C9RUI6|A0A0C9RUI6_9SPER	TSA: Wollemia nobilis Ref_Wollemi_Transcript_12480_1360 transcribed RNA sequence		-	-	-	-		C1	22	1		1
TraesCS1B01G347200	tr|A0A1D5S701|A0A1D5S701_WHEAT	Tubby-like F-box protein		Bradi2g19960	AT1G53320.1&tubby like protein 7&LOC_Os05g43850.1&OsFBT9 - F-box and tubby domain containing protein, expressed	-	-		C6	0	1		1
TraesCS2B01G463900	tr|A0A0K9Q2N3|A0A0K9Q2N3_ZOSMR	Tudor/PWWP/MBT superfamily protein		Bradi5g20390	AT3G03140.1&Tudor/PWWP/MBT superfamily protein&LOC_Os04g51060.1&expressed protein	-	-		C6	0	1		1
TraesCS2B01G135600	tr|W9RG69|W9RG69_9ROSA	Two-component response regulator		Bradi3g10730	AT1G68670.1&myb-like transcription factor family protein&LOC_Os02g22020.1&MYB family transcription factor, putative, expressed	-	-		C1	0	1		1
TraesCS3D01G531900	tr|W9RUI2|W9RUI2_9ROSA	Two-component response regulator		Bradi2g62067	AT3G46640.3&Homeodomain-like superfamily protein&LOC_Os01g74020.1&MYB family transcription factor, putative, expressed	AT3G46640	Homeodomain-like superfamily protein		C1	0	1		1
TraesCS2A01G270500	tr|A0A199W4E9|A0A199W4E9_ANACO	Type 1 phosphatases regulator ypi1		Bradi5g00720	AT2G31305.1&inhibitor-3&LOC_Os05g18774.2&protein phosphatase 1 regulatory subunit 11, putative, expressed	AT2G31305	inhibitor-3		C1	666	1		1
TraesCS2B01G289300	tr|A0A199W4E9|A0A199W4E9_ANACO	Type 1 phosphatases regulator ypi1		Bradi5g00720	AT2G31305.1&inhibitor-3&LOC_Os05g18774.2&protein phosphatase 1 regulatory subunit 11, putative, expressed	AT2G31305	inhibitor-3		C1	9	1		1
TraesCS1A01G305800	tr|G7IDM2|G7IDM2_MEDTR	Type I inositol-1,4,5-trisphosphate 5-phosphatase		Bradi2g21850	AT5G04980.2&DNAse I-like superfamily protein&LOC_Os05g41000.1&endonuclease/exonuclease/phosphatase family domain containing protein, expressed	-	-		C6	0	1		1
TraesCS1B01G316500	tr|G7IDM2|G7IDM2_MEDTR	Type I inositol-1,4,5-trisphosphate 5-phosphatase		Bradi2g21850	AT5G04980.2&DNAse I-like superfamily protein&LOC_Os05g41000.1&endonuclease/exonuclease/phosphatase family domain containing protein, expressed	AT5G04980	DNAse I-like superfamily protein		C6	0	1		1
TraesCS4D01G116500	AT5G43380.1	type one serine/threonine protein phosphatase 6		-	-	-	-		C1	700	1		1
TraesCS4A01G196500	AT5G43380.1	type one serine/threonine protein phosphatase 6		Bradi4g42280	LOC_Os11g05530.1&expressed protein	-	-		C1	580	1		1
TraesCS1A01G329500	tr|Q000T5|Q000T5_ARICO	Tyrosine decarboxylase		Bradi5g21770	AT2G20340.1&Pyridoxal phosphate (PLP)-dependent transferases superfamily protein&LOC_Os05g43510.1&decarboxylase, putative, expressed	-	-		C1	522	1		1
TraesCS7D01G213600	tr|A0A103YA23|A0A103YA23_CYNCS	U box domain-containing protein		Bradi1g43637	AT1G68940.1&Armadillo/beta-catenin-like repeat family protein&LOC_Os06g16410.1&armadillo/beta-catenin repeat family protein, putative, expressed	AT1G68940	Armadillo/beta-catenin-like repeat family protein		C1	0	1		1
TraesCS4B01G278400	tr|M8AC57|M8AC57_TRIUA	U3 small nucleolar RNA-associated protein 18-like protein		-	-	-	-		C1	2104	1		1
TraesCS3A01G300100	sp|P0CM82|COQ4_CRYNJ	Ubiquinone biosynthesis protein COQ4, mitochondrial		-	-	-	-		C1	411	1		1
TraesCS7A01G235000	tr|A0A1E5VFD6|A0A1E5VFD6_9POAL	Ubiquinone biosynthesis protein COQ9, mitochondrial		Bradi1g60270	AT1G19140.1LOC_Os03g29180.1&ubiquinone biosynthesis protein COQ9, mitochondrial precursor, putative, expressed	AT1G19140	ubiquinone biosynthesis COQ9-like protein		C1	0	1		1
TraesCS7B01G133200	tr|A0A1E5VFD6|A0A1E5VFD6_9POAL	Ubiquinone biosynthesis protein COQ9, mitochondrial		Bradi1g60270	AT1G19140.1LOC_Os03g29180.1&ubiquinone biosynthesis protein COQ9, mitochondrial precursor, putative, expressed	AT1G19140	ubiquinone biosynthesis COQ9-like protein		C6	0	1		1
TraesCS2D01G459100	tr|N1QSK9|N1QSK9_AEGTA	Ubiquitin		-	-	-	-		C1	139	1		1
TraesCS1B01G241200	tr|J7G5B5|J7G5B5_ROSRU	Ubiquitin		Bradi2g28050	AT2G36170.1&Ubiquitin supergroup;Ribosomal protein L40e&LOC_Os09g31019.1&ubiquitin fusion protein, putative, expressed	-	-		C1	48	1		1
TraesCS6D01G225300	tr|A0A1D6DD28|A0A1D6DD28_WHEAT	Ubiquitin carboxyl-terminal hydrolase		Bradi3g50470	AT4G17510.1&ubiquitin C-terminal hydrolase 3&LOC_Os02g43760.1&ubiquitin carboxyl-terminal hydrolase, family 1, putative, expressed	AT4G17510	ubiquitin C-terminal hydrolase 3		C1	0	1		1
TraesCS7B01G438800	tr|A0A0K9PHZ2|A0A0K9PHZ2_ZOSMR	Ubiquitin system component Cue protein		Bradi1g30390	AT5G32440.1&Ubiquitin system component Cue protein&LOC_Os06g43520.1&cytochrome P450 71D7, putative, expressed	-	-		C1	62	1		1
TraesCS7A01G521600	tr|G7JGX3|G7JGX3_MEDTR	Ubiquitin system component CUE protein		Bradi1g30390	AT5G32440.1&Ubiquitin system component Cue protein&LOC_Os06g43520.1&cytochrome P450 71D7, putative, expressed	-	-		C1	0	1		1
TraesCS7D01G510900	tr|A0A061GFQ5|A0A061GFQ5_THECC	Ubiquitin system component Cue protein, putative		Bradi1g30400	AT5G32440.3&Ubiquitin system component Cue protein&LOC_Os06g43550.1&expressed protein	AT5G32440	Ubiquitin system component Cue protein		C23	0	1		1
TraesCS3B01G409400	tr|B9IIK9|B9IIK9_POPTR	U-box domain-containing family protein		Bradi2g55970	AT2G35930.1&plant U-box 23&LOC_Os01g64570.1&U-box domain-containing protein, putative, expressed	-	-		C1	4010	1		1
TraesCS7B01G123300	tr|B9GQ99|B9GQ99_POPTR	U-box domain-containing family protein		Bradi1g43365	AT5G47740.1&Adenine nucleotide alpha hydrolases-like superfamily protein&LOC_Os06g18820.1&serine threonine kinase, putative, expressed	AT5G47740	Adenine nucleotide alpha hydrolases-like superfamily protein		C1	592	1		1
TraesCS2D01G449900	tr|A0A0K9PSS4|A0A0K9PSS4_ZOSMR	U-box domain-containing protein		Bradi5g19850	AT3G52450.1&plant U-box 22&LOC_Os04g49970.1&U-box, putative, expressed	-	-		C1	2338	1		1
TraesCS6D01G180400	tr|A0A0K9NVV7|A0A0K9NVV7_ZOSMR	U-box domain-containing protein		Bradi3g09000	AT1G29340.1&plant U-box 17&LOC_Os02g13960.1&spotted leaf 11, putative, expressed	AT1G29340	plant U-box 17		C1	355	1		1
TraesCS7B01G100600	tr|A0A0K9NZ06|A0A0K9NZ06_ZOSMR	U-box domain-containing protein		Bradi1g44740	AT5G62560.1&RING/U-box superfamily protein with ARM repeat domain&LOC_Os06g13080.1&spotted leaf 11, putative, expressed	AT5G40140	RING/U-box superfamily protein with ARM repeat domain-containing protein		C1	296	1		1
TraesCS2D01G275400	tr|A0A0K9NXH9|A0A0K9NXH9_ZOSMR	U-box domain-containing protein		Bradi5g05967	AT3G07360.1&plant U-box 9&LOC_Os04g28100.1&spotted leaf 11, putative, expressed	AT3G07360	plant U-box 9		C1	110	1		1
TraesCS7A01G194900	tr|A0A0K9NZ06|A0A0K9NZ06_ZOSMR	U-box domain-containing protein		Bradi1g44740	AT5G62560.1&RING/U-box superfamily protein with ARM repeat domain&LOC_Os06g13080.1&spotted leaf 11, putative, expressed	AT5G40140	RING/U-box superfamily protein with ARM repeat domain-containing protein		C1	0	1		1
TraesCS3B01G556300	tr|A0A199VPP8|A0A199VPP8_ANACO	U-box domain-containing protein 4		Bradi2g61220	AT1G08315.1&ARM repeat superfamily protein&LOC_Os01g72600.1&spotted leaf 11, putative, expressed	AT1G08315	ARM repeat superfamily protein		C1	4534	1		1
TraesCS3D01G501800	tr|A0A199VPP8|A0A199VPP8_ANACO	U-box domain-containing protein 4		Bradi2g61220	AT1G08315.1&ARM repeat superfamily protein&LOC_Os01g72600.1&spotted leaf 11, putative, expressed	AT1G08315	ARM repeat superfamily protein		C1	1695	1		1
TraesCS6B01G080100	tr|A0A164TMY6|A0A164TMY6_DAUCA	UDP-glycosyltransferase		-	-	-	-		C1	5276	1		1
TraesCS5D01G476200	tr|A0A067XTJ8|A0A067XTJ8_CICAR	UDP-glycosyltransferase		-	-	-	-		C1	4775	1		1
TraesCS2B01G132100	tr|A0A175YAQ4|A0A175YAQ4_DAUCA	UDP-glycosyltransferase		-	-	-	-		C1	2598	1		1
TraesCS2B01G132700	tr|A0A166DQ84|A0A166DQ84_DAUCA	UDP-glycosyltransferase		-	-	-	-		C1	1695	1		1
TraesCS2A01G113500	tr|A0A175YAQ4|A0A175YAQ4_DAUCA	UDP-glycosyltransferase		Bradi1g18140	AT5G65550.1&UDP-Glycosyltransferase superfamily protein&LOC_Os07g47550.1&glucosyltransferase, putative, expressed	-	-		C1	1257	1		1
TraesCS5A01G394800	tr|A0A067XU00|A0A067XU00_CICAR	UDP-glycosyltransferase		-	-	-	-		C1	612	1		1
TraesCS2B01G132500	tr|A0A166DQ84|A0A166DQ84_DAUCA	UDP-glycosyltransferase		-	-	-	-		C1	13	1		1
TraesCS2B01G132400	tr|A0A166DQ84|A0A166DQ84_DAUCA	UDP-glycosyltransferase		-	-	-	-		C1	0	1		1
TraesCS2B01G530300	tr|B9HJ41|B9HJ41_POPTR	Universal stress family protein		Bradi5g24660	AT1G68300.1&Adenine nucleotide alpha hydrolases-like superfamily protein&LOC_Os01g32780.1&universal stress protein domain containing protein, putative, expressed	AT1G68300	Adenine nucleotide alpha hydrolases-like superfamily protein		C13	0	1		1
TraesCS2A01G112400	tr|Q4VSM2|Q4VSM2_HORVV	Universal stress protein		Bradi1g18080	AT2G47710.1&Adenine nucleotide alpha hydrolases-like superfamily protein&LOC_Os07g47620.1&universal stress protein domain containing protein, putative, expressed	-	-		C1	0	1		1
TraesCS3D01G399500	tr|A0A199W1X3|A0A199W1X3_ANACO	UPF0301 protein		Bradi2g57210	AT1G33780.1&Protein of unknown function (DUF179)&LOC_Os01g66280.1&transcriptional regulator, putative, expressed	-	-		C1	0	1		1
TraesCS7A01G177000	tr|A0A1J3DYP1|A0A1J3DYP1_NOCCA	UPF0503 protein, chloroplastic		Bradi1g45670	AT3G25590.1LOC_Os06g11510.1&expressed protein	-	-		C1	35	1		1
TraesCSU01G073900	tr|G7JY00|G7JY00_MEDTR	Ureide permease-like protein		-	-	-	-		C1	387	1		1
TraesCS2A01G291700	tr|M7YG01|M7YG01_TRIUA	Uridylate kinase		Bradi5g08980	AT3G10030.1&aspartate/glutamate/uridylate kinase family protein&LOC_Os04g33300.1&amino acid kinase, putative, expressed	AT3G10030	aspartate/glutamate/uridylate kinase family protein		C13	0	1		1
TraesCS2B01G308200	tr|M7YG01|M7YG01_TRIUA	Uridylate kinase		Bradi5g08980	AT3G10030.1&aspartate/glutamate/uridylate kinase family protein&LOC_Os04g33300.1&amino acid kinase, putative, expressed	AT3G10030	aspartate/glutamate/uridylate kinase family protein		C13	0	1		1
TraesCS1B01G318700	tr|A0A199W6W3|A0A199W6W3_ANACO	UV radiation resistance-associated		Bradi2g21728	AT2G32760.1LOC_Os05g41160.1&expressed protein	-	-		C1	7	1		1
TraesCS1D01G307400	tr|A0A199W6W3|A0A199W6W3_ANACO	UV radiation resistance-associated		Bradi2g21728	AT2G32760.1LOC_Os05g41160.1&expressed protein	-	-		C1	0	1		1
TraesCS2B01G345300	tr|G7LBG9|G7LBG9_MEDTR	Vacuolar iron transporter-like protein		Bradi5g12570	AT2G01770.1&vacuolar iron transporter 1&LOC_Os04g38940.1&integral membrane protein, putative, expressed	AT2G01770	vacuolar iron transporter 1		C6	0	1		1
TraesCS2D01G201200	AT3G04350.1	vacuolar sorting-associated protein (DUF946)		Bradi1g23660	AT2G44260.1&Plant protein of unknown function (DUF946)&LOC_Os07g38840.1&expressed protein	AT2G44260	DUF946 family protein (DUF946)		C1	0	1		1
TraesCS6D01G220900	tr|M7Z820|M7Z820_TRIUA	Vacuolar-processing enzyme		Bradi3g50100	AT1G62710.1&beta vacuolar processing enzyme&LOC_Os02g43010.1&vacuolar-processing enzyme precursor, putative, expressed	AT1G62710	beta vacuolar processing enzyme		C1	5	1		1
TraesCS4B01G302700	tr|A0A0B0NR53|A0A0B0NR53_GOSAR	Vacuolar-sorting-associated protein 37-like protein		Bradi1g72120	AT2G36680.1&Modifier of rudimentary (Mod(r)) protein&LOC_Os03g08770.2&modifier of rudimentary protein, expressed	AT2G36680	Modifier of rudimentary (Mod(r)) protein		C1	1	1		1
TraesCS3B01G326500	tr|V6BQR5|V6BQR5_9BRYO	Vascular plant one zinc finger transcription factor protein		Bradi2g50070	AT1G28520.2&vascular plant one zinc finger protein&LOC_Os01g54930.1&one zinc finger protein, putative, expressed	AT1G28520	vascular plant one zinc finger protein		C1	1	1		1
TraesCS3D01G291600	tr|V6BQR5|V6BQR5_9BRYO	Vascular plant one zinc finger transcription factor protein		Bradi2g50070	AT1G28520.2&vascular plant one zinc finger protein&LOC_Os01g54930.1&one zinc finger protein, putative, expressed	AT1G28520	vascular plant one zinc finger protein		C6	0	1		1
TraesCS5A01G427000	tr|Q852N5|Q852N5_ORYSJ	VQ motif family protein, expressed		Bradi1g06260	AT1G68450.1&VQ motif-containing protein&LOC_Os03g57520.1&VQ domain containing protein, putative, expressed	-	-		C1	1354	1		1
TraesCS5B01G428900	tr|Q852N5|Q852N5_ORYSJ	VQ motif family protein, expressed		Bradi1g06260	AT1G68450.1&VQ motif-containing protein&LOC_Os03g57520.1&VQ domain containing protein, putative, expressed	-	-		C1	30	1		1
TraesCS1B01G442100	tr|A0A072VAK4|A0A072VAK4_MEDTR	VQ motif protein		Bradi2g15795	LOC_Os01g46440.1&VQ domain containing protein, putative, expressed	-	-		C1	0	1		1
TraesCS7D01G153400	tr|A0A061DVP3|A0A061DVP3_THECC	VQ motif-containing protein, putative		Bradi4g04497	LOC_Os10g01240.1&VQ domain containing protein, putative, expressed	-	-		C1	4668	1		1
TraesCS4A01G206900	tr|A0A1D5X661|A0A1D5X661_WHEAT	V-type proton ATPase proteolipid subunit		-	-	-	-		C1	0	1		1
TraesCS5D01G061800	AT4G00955.2	wall-associated receptor kinase-like protein		-	-	-	-		C1	4373	1		1
TraesCS5B01G057000	AT4G00955.2	wall-associated receptor kinase-like protein		-	-	-	-		C1	4258	1		1
TraesCS2D01G509300	AT4G00955.2	wall-associated receptor kinase-like protein		-	-	-	-		C1	117	1		1
TraesCS5A01G063900	tr|A0A1B3B3W7|A0A1B3B3W7_9ROSI	WD40-repeat protein		Bradi4g02925	AT3G18950.1&Transducin/WD40 repeat-like superfamily protein&LOC_Os12g40260.1&WD-40 repeat family protein, putative, expressed	-	-		C1	3536	1		1
TraesCS4D01G071000	tr|A0A1B3B3W7|A0A1B3B3W7_9ROSI	WD40-repeat protein		-	-	-	-		C1	1808	1		1
TraesCS4A01G242800	tr|A0A1B3B3W7|A0A1B3B3W7_9ROSI	WD40-repeat protein		-	-	-	-		C1	9	1		1
TraesCS2A01G532700	tr|I3SWV8|I3SWV8_MEDTR	Wound-responsive family protein		-	-	-	-		C1	6	1		1
TraesCS2D01G534500	tr|I3SWV8|I3SWV8_MEDTR	Wound-responsive family protein		Bradi5g23135	LOC_Os04g54210.1&expressed protein	-	-		C23	0	1		1
TraesCS4A01G396200	tr|G7KZU9|G7KZU9_MEDTR	WRKY family transcription factor		Bradi1g51030	AT5G15130.1&WRKY DNA-binding protein 72&LOC_Os06g05380.1&WRKY73, expressed	AT5G15130	WRKY DNA-binding protein 72		C1	6399	1		1
TraesCS7D01G092400	tr|G7JPY7|G7JPY7_MEDTR	WRKY family transcription factor		-	-	-	-		C1	5440	1		1
TraesCS3B01G130000	tr|G7KZU9|G7KZU9_MEDTR	WRKY family transcription factor		Bradi2g05500	AT1G18860.1&WRKY DNA-binding protein 61&LOC_Os01g09080.1&WRKY107, expressed	AT5G15130	WRKY DNA-binding protein 72		C1	4812	1		1
TraesCS7A01G096200	tr|G7KZU9|G7KZU9_MEDTR	WRKY family transcription factor		-	-	-	-		C1	3577	1		1
TraesCS7A01G116000	AT4G23810.1	WRKY family transcription factor		Bradi1g48770	AT4G23810.1&WRKY family transcription factor&LOC_Os06g06360.1&WRKY113, expressed	AT4G23810	WRKY family transcription factor		C1	1284	1		1
TraesCS3D01G227400	tr|G7L6P2|G7L6P2_MEDTR	WRKY family transcription factor		Bradi2g44035	AT4G01250.1&WRKY family transcription factor&LOC_Os01g43550.2&WRKY12, expressed	-	-		C1	661	1		1
TraesCS3B01G255400	AT4G01250.1	WRKY family transcription factor		Bradi2g44035	AT4G01250.1&WRKY family transcription factor&LOC_Os01g43550.2&WRKY12, expressed	-	-		C1	559	1		1
TraesCS4A01G396400	tr|G7KZU9|G7KZU9_MEDTR	WRKY family transcription factor		-	-	-	-		C1	533	1		1
TraesCS3A01G229300	tr|G7L6P2|G7L6P2_MEDTR	WRKY family transcription factor		Bradi2g44035	AT4G01250.1&WRKY family transcription factor&LOC_Os01g43550.2&WRKY12, expressed	-	-		C1	295	1		1
TraesCS6D01G151500	AT4G26640.7	WRKY family transcription factor family protein		Bradi3g07275	LOC_Os02g10500.1&expressed protein	-	-		C1	0	1		1
TraesCS7A01G509000	tr|A0A191XX62|A0A191XX62_WHEAT	WRKY transcription factor		-	-	-	-		C1	2540	1		1
TraesCS1D01G429800	tr|B4FQT1|B4FQT1_MAIZE	WRKY transcription factor		-	-	-	-		C1	235	1		1
TraesCS7A01G343000	tr|C0HGB4|C0HGB4_MAIZE	WRKY transcription factor		Bradi1g39472	AT4G01250.1&WRKY family transcription factor&LOC_Os06g30860.1&WRKY31, expressed	-	-		C1	136	1		1
TraesCS3D01G281900	tr|B4FI13|B4FI13_MAIZE	WRKY transcription factor		Bradi2g48907	AT1G29280.1&WRKY DNA-binding protein 65&LOC_Os01g53040.1&WRKY14, expressed	-	-		C1	15	1		1
TraesCS7D01G336400	tr|C0HGB4|C0HGB4_MAIZE	WRKY transcription factor		Bradi1g39472	AT4G01250.1&WRKY family transcription factor&LOC_Os06g30860.1&WRKY31, expressed	-	-		C1	15	1		1
TraesCS3A01G281900	tr|B4FI13|B4FI13_MAIZE	WRKY transcription factor		Bradi2g48907	AT1G29280.1&WRKY DNA-binding protein 65&LOC_Os01g53040.1&WRKY14, expressed	-	-		C1	7	1		1
TraesCS5D01G232700	tr|B6STM4|B6STM4_MAIZE	WRKY transcription factor		Bradi4g30372	AT4G31800.1&WRKY DNA-binding protein 18&LOC_Os09g25070.1&WRKY62, expressed	-	-		C1	7	1		1
TraesCS4D01G068200	tr|C0PNK3|C0PNK3_MAIZE	WRKY transcription factor		Bradi1g14300	AT2G30590.1&WRKY DNA-binding protein 21&LOC_Os12g40570.2&WRKY94, expressed	AT3G04670	WRKY DNA-binding protein 39		C1	6	1		1
TraesCS3A01G343900	tr|I1KAM9|I1KAM9_SOYBN	WRKY transcription factor		-	-	-	-		C1	2	1		1
TraesCS2D01G332300	tr|C0PCS5|C0PCS5_MAIZE	WRKY transcription factor		Bradi5g13090	AT5G56270.1&WRKY DNA-binding protein 2&LOC_Os04g39570.1&WRKY35, expressed	-	-		C1	0	1		1
TraesCS3B01G375800	tr|I1KAM9|I1KAM9_SOYBN	WRKY transcription factor		-	-	-	-		C1	0	1		1
TraesCS1B01G243100	tr|B9S4B3|B9S4B3_RICCO	WRKY transcription factor, putative		-	-	-	-		C1	5476	1		1
TraesCS4B01G143500	tr|M8AN38|M8AN38_TRIUA	Xylanase inhibitor protein 1		-	-	-	-		C1	0	1		1
TraesCS7A01G427100	tr|A0A1D6BP89|A0A1D6BP89_WHEAT	Xyloglucan endotransglucosylase/hydrolase		Bradi1g33827	AT4G25810.1&xyloglucan endotransglycosylase 6&LOC_Os06g48180.1&glycosyl hydrolases family 16, putative, expressed	-	-		C1	38	1		1
TraesCS7A01G420300	tr|E3UJQ6|E3UJQ6_BRADI	Yellow stripe 1A transporter		-	-	-	-		C1	4536	1		1
TraesCS2A01G284900	tr|A0A0K9NNE9|A0A0K9NNE9_ZOSMR	Yellow stripe-like transporter 12		-	-	-	-		C1	982	1		1
TraesCS7D01G351900	tr|A0A087SL46|A0A087SL46_AUXPR	Zeaxanthin epoxidase, chloroplastic		Bradi1g36890	AT5G11330.1&FAD/NAD(P)-binding oxidoreductase family protein&LOC_Os06g39660.1&FAD binding domain containing protein, expressed	AT5G11330	FAD/NAD(P)-binding oxidoreductase family protein		C1	0	1		1
TraesCS1D01G157700	tr|M8D8E3|M8D8E3_AEGTA	Zinc finger CCCH domain-containing protein 4		Bradi4g33600	LOC_Os05g16240.1&expressed protein	-	-		C1	0	1		1
TraesCS3D01G350200	tr|B9HM54|B9HM54_POPTR	Zinc finger family protein		-	-	-	-		C1	450	1		1
TraesCS3A01G356600	tr|A0A0K9P8W9|A0A0K9P8W9_ZOSMR	Zinc finger protein		Bradi2g54500	AT2G37430.1&C2H2 and C2HC zinc fingers superfamily protein&LOC_Os01g62190.1&ZOS1-15 - C2H2 zinc finger protein, expressed	-	-		C1	6012	1		1
TraesCS3D01G350700	tr|A0A0K9P8W9|A0A0K9P8W9_ZOSMR	Zinc finger protein		Bradi2g54500	AT2G37430.1&C2H2 and C2HC zinc fingers superfamily protein&LOC_Os01g62190.1&ZOS1-15 - C2H2 zinc finger protein, expressed	-	-		C1	5354	1		1
TraesCS5A01G476900	tr|B8PWQ1|B8PWQ1_ORYSJ	Zinc finger protein		-	-	-	-		C1	4411	1		1
TraesCS5D01G491700	tr|B8PWQ1|B8PWQ1_ORYSJ	Zinc finger protein		-	-	-	-		C1	4350	1		1
TraesCS5D01G490200	tr|B8PWQ1|B8PWQ1_ORYSJ	Zinc finger protein		-	-	-	-		C1	3547	1		1
TraesCS5A01G477100	tr|B8PWQ1|B8PWQ1_ORYSJ	Zinc finger protein		-	-	-	-		C1	3219	1		1
TraesCS5A01G478300	tr|B8PWQ1|B8PWQ1_ORYSJ	Zinc finger protein		-	-	-	-		C1	2536	1		1
TraesCS5B01G490000	tr|B8PWQ1|B8PWQ1_ORYSJ	Zinc finger protein		-	-	-	-		C1	1347	1		1
TraesCS5D01G491000	tr|B8PWQ1|B8PWQ1_ORYSJ	Zinc finger protein		Bradi1g03790	AT5G59820.1&C2H2-type zinc finger family protein&LOC_Os03g60560.1&ZOS3-21 - C2H2 zinc finger protein, expressed	-	-		C1	1176	1		1
TraesCS5D01G491300	tr|B8PWQ1|B8PWQ1_ORYSJ	Zinc finger protein		Bradi1g03770	AT3G46080.1&C2H2-type zinc finger family protein&LOC_Os03g60560.1&ZOS3-21 - C2H2 zinc finger protein, expressed	-	-		C1	1055	1		1
TraesCS5B01G491000	tr|B8PWQ1|B8PWQ1_ORYSJ	Zinc finger protein		-	-	-	-		C1	1039	1		1
TraesCS5D01G491400	tr|B8PWQ1|B8PWQ1_ORYSJ	Zinc finger protein		-	-	-	-		C1	520	1		1
TraesCS5D01G491500	tr|B8PWQ1|B8PWQ1_ORYSJ	Zinc finger protein		-	-	-	-		C1	395	1		1
TraesCS5B01G490800	tr|B8PWQ1|B8PWQ1_ORYSJ	Zinc finger protein		-	-	-	-		C1	382	1		1
TraesCS5A01G478100	tr|B8PWQ1|B8PWQ1_ORYSJ	Zinc finger protein		-	-	-	-		C1	330	1		1
TraesCS5D01G490800	tr|B8PWQ1|B8PWQ1_ORYSJ	Zinc finger protein		-	-	-	-		C1	327	1		1
TraesCS5B01G490400	tr|B8PWQ1|B8PWQ1_ORYSJ	Zinc finger protein		-	-	-	-		C1	284	1		1
TraesCS5B01G490300	tr|B8PWQ1|B8PWQ1_ORYSJ	Zinc finger protein		-	-	-	-		C1	271	1		1
TraesCS5B01G490500	tr|B8PWQ1|B8PWQ1_ORYSJ	Zinc finger protein		-	-	-	-		C1	9	1		1
TraesCS5A01G477300	tr|B8PWQ1|B8PWQ1_ORYSJ	Zinc finger protein		-	-	-	-		C1	5	1		1
TraesCS3D01G350300	tr|B9T431|B9T431_RICCO	Zinc finger protein, putative		-	-	-	-		C1	4331	1		1
TraesCS1D01G144900	tr|X5IDT0|X5IDT0_ORYSJ	Zinc finger ring-type protein		Bradi3g28190	AT5G60710.1&Zinc finger (C3HC4-type RING finger) family protein&LOC_Os10g32760.1&zinc finger family protein, putative, expressed	-	-		C1	4504	1		1
TraesCS5D01G234600	tr|V5WB75|V5WB75_WHEAT	Zinc-finger homeodomain 1		Bradi4g30240	AT5G15210.1&homeobox protein 30&LOC_Os09g24820.1&ZF-HD protein dimerisation region containing protein, expressed	-	-		C1	422	1		1
TraesCS1A01G194800	tr|Q336N9|Q336N9_ORYSJ	(RAP Annotation release2) NERD domain containing protein		Bradi3g34290	AT1G65020.1LOC_Os10g42630.1&expressed protein	AT1G65020	plasma protein		C12	0			1
TraesCS7D01G524400	tr|G7K3R7|G7K3R7_MEDTR	12-oxophytodienoate reductase-like protein		-	-	-	-		C13	0			1
TraesCS5B01G376400	AT3G21500.3	1-deoxy-D-xylulose 5-phosphate synthase 1		Bradi1g13777	AT2G34590.1&Transketolase family protein&LOC_Os12g42230.1&transketolase, putative, expressed	AT2G34590	Transketolase family protein		C16	0			1
TraesCS7B01G254400	tr|B9STQ0|B9STQ0_RICCO	26S protease regulatory subunit, putative		Bradi1g36830	AT5G19990.1&regulatory particle triple-A ATPase 6A&LOC_Os02g11050.1&26S protease regulatory subunit, putative, expressed	AT5G19990	regulatory particle triple-A ATPase 6A		C10	0			1
TraesCS2B01G568900	tr|F4JAP7|F4JAP7_ARATH	2-oxoglutarate (2OG) and Fe(II)-dependent oxygenase superfamily protein		Bradi5g25417	AT3G60290.1&2-oxoglutarate (2OG) and Fe(II)-dependent oxygenase superfamily protein&LOC_Os04g57180.1&flavonol synthase/flavanone 3-hydroxylase, putative, expressed	-	-		C9	0			1
TraesCS2B01G039900	tr|A0A061EMA7|A0A061EMA7_THECC	2-oxoglutarate (2OG) and Fe(II)-dependent oxygenase superfamily protein, putative		-	-	-	-		C1	0			1
TraesCS2A01G394900	tr|A0A061E8F9|A0A061E8F9_THECC	2-oxoglutarate and Fe(II)-dependent oxygenase superfamily protein		Bradi5g19250	AT4G10500.1&2-oxoglutarate (2OG) and Fe(II)-dependent oxygenase superfamily protein&LOC_Os04g49210.1&naringenin,2-oxoglutarate 3-dioxygenase, putative, expressed	AT4G10500	2-oxoglutarate (2OG) and Fe(II)-dependent oxygenase superfamily protein		C10	0			1
TraesCS5B01G246600	tr|A0A1D1ZLG4|A0A1D1ZLG4_9ARAE	2-oxoglutarate/malate translocator, chloroplastic		Bradi4g32730	AT5G64290.1&dicarboxylate transport 2.1&LOC_Os09g29430.1&citrate transporter, putative, expressed	-	-		C12	0			1
TraesCS1B01G161300	tr|A0A0U2QGB6|A0A0U2QGB6_9LILI	3-ketoacyl-CoA thiolase		Bradi3g27960	AT2G33150.1&peroxisomal 3-ketoacyl-CoA thiolase 3&LOC_Os10g31950.1&3-ketoacyl-CoA thiolase, peroxisomal precursor, putative, expressed	-	-		C6	0			1
TraesCS2D01G035400	tr|P93112|P93112_9ROSI	3-ketoacyl-CoA thiolase		Bradi5g02170	AT5G47720.2&Thiolase family protein&LOC_Os09g07830.1&acetyl-CoA acetyltransferase, cytosolic, putative, expressed	-	-		C1	0			1
TraesCS6B01G432600	tr|D2KZ12|D2KZ12_WHEAT	3-ketoacyl-CoA thiolase-like protein		Bradi3g55420	AT2G33150.1&peroxisomal 3-ketoacyl-CoA thiolase 3&LOC_Os02g57260.1&3-ketoacyl-CoA thiolase, peroxisomal precursor, putative, expressed	AT2G33150	peroxisomal 3-ketoacyl-CoA thiolase 3		C10	0			1
TraesCS7B01G257000	tr|A0A1E5V5B8|A0A1E5V5B8_9POAL	3'-N-debenzoyl-2'-deoxytaxol N-benzoyltransferase		Bradi1g36980	AT3G62160.1&HXXXD-type acyl-transferase family protein&LOC_Os06g39470.1&transferase family protein, putative, expressed	AT3G62160	HXXXD-type acyl-transferase family protein		C1	0			1
TraesCS1B01G116200	sp|Q18CP4|HPDS_PEPD6	4-hydroxyphenylacetate decarboxylase small subunit		Bradi4g19690	AT1G65090.3LOC_Os12g32200.1&expressed protein	AT1G65090	nucleolin		C9	0			1
TraesCS4A01G443900	sp|Q2YXX4|DAPA_STAAB	4-hydroxy-tetrahydrodipicolinate synthase		Bradi1g50522	LOC_Os11g39050.1&expressed protein	-	-		C15	0			1
TraesCS2D01G316500	sp|Q5HSA6|RL18_CAMJR	50S ribosomal protein L18		Bradi5g11900	AT2G14095.1LOC_Os04g37760.1&expressed protein	-	-		C33	0			1
TraesCS4A01G426900	tr|M7YX26|M7YX26_TRIUA	5'-methylthioadenosine/S-adenosylhomocysteine nucleosidase		Bradi1g51710	AT4G24340.1&Phosphorylase superfamily protein&LOC_Os06g02210.1&bark storage protein A precursor, putative, expressed	-	-		C6	0			1
TraesCS3A01G251100	tr|A0A199VPV5|A0A199VPV5_ANACO	5'-nucleotidase SurE		Bradi2g47910	AT1G72880.1&Survival protein SurE-like phosphatase/nucleotidase&LOC_Os01g51280.1&5-nucleotidase surE, putative, expressed	AT1G72880	Survival protein SurE-like phosphatase/nucleotidase		C6	0			1
TraesCS3D01G251500	tr|A0A199VPV5|A0A199VPV5_ANACO	5'-nucleotidase SurE		Bradi2g47910	AT1G72880.1&Survival protein SurE-like phosphatase/nucleotidase&LOC_Os01g51280.1&5-nucleotidase surE, putative, expressed	AT1G72880	Survival protein SurE-like phosphatase/nucleotidase		C6	0			1
TraesCS7D01G413500	tr|A0A061GZ51|A0A061GZ51_THECC	6,7-dimethyl-8-ribityllumazine synthase		Bradi1g34120	AT1G76600.1LOC_Os06g48680.1&expressed protein	-	-		C10	0			1
TraesCS3A01G170100	tr|B6TQT0|B6TQT0_MAIZE	60S ribosomal protein L18A		-	-	-	-		C13	0			1
TraesCS3D01G244000	tr|Q5QLQ3|Q5QLQ3_ORYSJ	60S ribosomal protein L18A-like		Bradi2g46030	AT1G17080.1&Ribosomal protein L18ae family&LOC_Os01g47680.1&60S ribosomal protein L18a-1, putative, expressed	-	-		C10	0			1
TraesCS3A01G369700	tr|G7ILW5|G7ILW5_MEDTR	ABC transporter B family-like protein		Bradi2g20177	AT1G02520.1&P-glycoprotein 11&LOC_Os01g35030.1&MDR-like ABC transporter, putative, expressed	-	-		C34	0			1
TraesCS3D01G362700	tr|G7ILW5|G7ILW5_MEDTR	ABC transporter B family-like protein		Bradi2g20177	AT1G02520.1&P-glycoprotein 11&LOC_Os01g35030.1&MDR-like ABC transporter, putative, expressed	-	-		C6	0			1
TraesCS7A01G074500	tr|B9GII3|B9GII3_POPTR	ABC transporter family protein		-	-	-	-		C6	0			1
TraesCS2B01G128400	tr|A0A0K9NWI5|A0A0K9NWI5_ZOSMR	ABC transporter G family member		Bradi5g02030	AT1G17840.1&white-brown complex homolog protein 11&LOC_Os07g18874.1&white-brown complex homolog protein 11, putative, expressed	-	-		C17	0			1
TraesCS7B01G044200	tr|A0A1D6CJF6|A0A1D6CJF6_WHEAT	Acyl-coenzyme A oxidase		Bradi4g14090	AT5G65110.1&acyl-CoA oxidase 2&LOC_Os11g39220.1&acyl-coenzyme A oxidase, putative, expressed	-	-		C12	0			1
TraesCS7D01G143200	tr|A0A1D6D226|A0A1D6D226_WHEAT	Acyl-coenzyme A oxidase		Bradi4g14090	AT5G65110.1&acyl-CoA oxidase 2&LOC_Os11g39220.1&acyl-coenzyme A oxidase, putative, expressed	-	-		C10	0			1
TraesCS7B01G306100	tr|B9R7Q7|B9R7Q7_RICCO	Acyltransferase, putative		Bradi1g34970	AT2G45670.1&calcineurin B subunit-related&LOC_Os06g49790.1&acyltransferase, putative, expressed	AT2G45670	calcineurin B subunit-like protein		C6	0			1
TraesCS7A01G429600	sp|P69682|NECP1_RAT	Adaptin ear-binding coat-associated protein 1		Bradi1g33720	AT5G57345.1LOC_Os06g47970.1&expressed protein	AT5G57345	transmembrane protein		C13	0			1
TraesCS7A01G322100	tr|B6STL7|B6STL7_MAIZE	Adenylate kinase		Bradi3g13360	AT5G47840.1&adenosine monophosphate kinase&LOC_Os08g01770.1&adenylate kinase, putative, expressed	AT5G47840	adenosine monophosphate kinase		C6	0			1
TraesCS5D01G218400	tr|Q9FPK6|Q9FPK6_ORYSA	Aldehyde dehydrogenase		Bradi4g31310	AT1G54100.2&aldehyde dehydrogenase 7B4&LOC_Os09g26880.1&aldehyde dehydrogenase, putative, expressed	AT1G54100	aldehyde dehydrogenase 7B4		C10	0			1
TraesCS2A01G292900	tr|B4FS06|B4FS06_MAIZE	Alkaline/neutral invertase		Bradi5g09200	AT5G22510.1&alkaline/neutral invertase&LOC_Os04g33490.1&neutral/alkaline invertase, putative, expressed	AT5G22510	alkaline/neutral invertase		C12	0			1
TraesCS2B01G305200	tr|Q8LD45|Q8LD45_ARATH	Allergen, putative		Bradi5g08410	AT4G08685.1&Pollen Ole e 1 allergen and extensin family protein&LOC_Os04g32680.1&POEI20 - Pollen Ole e I allergen and extensin family protein precursor, expressed	-	-		C17	0			1
TraesCS2D01G286700	tr|Q8LD45|Q8LD45_ARATH	Allergen, putative		Bradi5g08410	AT4G08685.1&Pollen Ole e 1 allergen and extensin family protein&LOC_Os04g32680.1&POEI20 - Pollen Ole e I allergen and extensin family protein precursor, expressed	-	-		C17	0			1
TraesCS3A01G260600	AT1G15060.3	alpha/beta hydrolase family protein		Bradi2g47140	AT1G15060.1&Uncharacterised conserved protein UCP031088, alpha/beta hydrolase&LOC_Os01g49760.1&expressed protein	AT1G15060	alpha/beta hydrolase family protein		C10	0			1
TraesCS2A01G163300	tr|G7INW6|G7INW6_MEDTR	Alpha/beta-hydrolase superfamily protein		Bradi1g21350	AT5G09430.1&alpha/beta-Hydrolases superfamily protein&LOC_Os03g27110.1&hydrolase protein, putative, expressed	AT5G09430	alpha/beta-Hydrolases superfamily protein		C17	0			1
TraesCS2B01G189100	tr|G7INW6|G7INW6_MEDTR	Alpha/beta-hydrolase superfamily protein		Bradi1g21350	AT5G09430.1&alpha/beta-Hydrolases superfamily protein&LOC_Os03g27110.1&hydrolase protein, putative, expressed	AT5G09430	alpha/beta-Hydrolases superfamily protein		C17	0			1
TraesCS2D01G170200	tr|G7INW6|G7INW6_MEDTR	Alpha/beta-hydrolase superfamily protein		Bradi1g21350	AT5G09430.1&alpha/beta-Hydrolases superfamily protein&LOC_Os03g27110.1&hydrolase protein, putative, expressed	AT5G09430	alpha/beta-Hydrolases superfamily protein		C17	0			1
TraesCS5D01G425500	tr|G7INW6|G7INW6_MEDTR	Alpha/beta-hydrolase superfamily protein		Bradi3g23380	AT4G39955.1&alpha/beta-Hydrolases superfamily protein&LOC_Os10g22960.1&hydrolase protein, putative, expressed	-	-		C10	0			1
TraesCS5D01G327700	AT2G26750.1	alpha/beta-Hydrolases superfamily protein		-	-	-	-		C1	1676			1
TraesCS2D01G292100	tr|A0A061ETT5|A0A061ETT5_THECC	Alpha/beta-Hydrolases superfamily protein		Bradi5g09290	AT2G36290.1&alpha/beta-Hydrolases superfamily protein&LOC_Os04g33590.1&hydrolase, alpha/beta fold family protein, putative, expressed	AT3G48410	alpha/beta-Hydrolases superfamily protein		C15	0			1
TraesCS5B01G201400	tr|Q94AM5|Q94AM5_ARATH	Alpha/beta-Hydrolases superfamily protein		Bradi4g29670	AT1G73480.1&alpha/beta-Hydrolases superfamily protein&LOC_Os09g23150.1&monoglyceride lipase, putative, expressed	AT1G73480	alpha/beta-Hydrolases superfamily protein		C6	0			1
TraesCS2A01G467300	tr|Q1EPI3|Q1EPI3_MUSAC	Amine oxidase family protein		Bradi5g22220	AT2G43020.1&polyamine oxidase 2&LOC_Os04g53190.2&CPuORF12 - conserved peptide uORF-containing transcript, expressed	AT2G43020	polyamine oxidase 2		C6	0			1
TraesCS2B01G490100	tr|Q1EPI3|Q1EPI3_MUSAC	Amine oxidase family protein		Bradi5g22220	AT2G43020.1&polyamine oxidase 2&LOC_Os04g53190.2&CPuORF12 - conserved peptide uORF-containing transcript, expressed	AT2G43020	polyamine oxidase 2		C6	0			1
TraesCS3B01G441100	tr|I4IY18|I4IY18_HORVU	Amino acid permease		-	-	-	-		C1	67			1
TraesCS6D01G245700	tr|A0A061DK48|A0A061DK48_THECC	Amino acid permease family protein		Bradi3g52510	AT1G31830.1&Amino acid permease family protein&LOC_Os02g47210.1&amino acid permease family protein, putative, expressed	-	-		C17	0			1
TraesCS3D01G340400	tr|Q5QMA9|Q5QMA9_ORYSJ	Amino acid transporter-like protein		Bradi2g53730	AT3G30390.2&Transmembrane amino acid transporter family protein&LOC_Os01g61044.1&transmembrane amino acid transporter protein, putative, expressed	AT3G56200	Transmembrane amino acid transporter family protein		C1	0			1
TraesCS5D01G384500	tr|A0A0K9P7B1|A0A0K9P7B1_ZOSMR	Aminotransferase like protein		Bradi1g13827	AT5G46180.1&ornithine-delta-aminotransferase&LOC_Os03g44150.1&aminotransferase, putative, expressed	AT5G46180	ornithine-delta-aminotransferase		C10	0			1
TraesCS4A01G145400	tr|U5FHW7|U5FHW7_POPTR	Aminotransferase-related family protein		Bradi4g11580	AT5G53970.1&Tyrosine transaminase family protein&LOC_Os11g42510.1&tyrosine aminotransferase, putative, expressed	-	-		C10	0			1
TraesCS4D01G153400	tr|U5FHW7|U5FHW7_POPTR	Aminotransferase-related family protein		Bradi4g11580	AT5G53970.1&Tyrosine transaminase family protein&LOC_Os11g42510.1&tyrosine aminotransferase, putative, expressed	-	-		C10	0			1
TraesCS1A01G189100	tr|B9R9E4|B9R9E4_RICCO	Ankyrin repeat-containing protein, putative		Bradi3g31460	AT5G07270.1&XB3 ortholog 3 in Arabidopsis thaliana&LOC_Os10g37730.1&pollen ankyrin, putative, expressed	AT5G07270	hypothetical protein		C6	0			1
TraesCS1B01G196800	tr|B9R9E4|B9R9E4_RICCO	Ankyrin repeat-containing protein, putative		Bradi3g31460	AT5G07270.1&XB3 ortholog 3 in Arabidopsis thaliana&LOC_Os10g37730.1&pollen ankyrin, putative, expressed	AT5G07270	hypothetical protein		C12	0			1
TraesCS1D01G187300	tr|B9R9E4|B9R9E4_RICCO	Ankyrin repeat-containing protein, putative		Bradi3g31460	AT5G07270.1&XB3 ortholog 3 in Arabidopsis thaliana&LOC_Os10g37730.1&pollen ankyrin, putative, expressed	AT5G07270	hypothetical protein		C12	0			1
TraesCS1D01G002100	tr|U5U5S3|U5U5S3_9BRAS	APOLLO		-	-	-	-		C10	0			1
TraesCS1D01G175200	tr|D6BRE1|D6BRE1_JATCU	Aquaporin		Bradi3g29780	AT1G73190.1&Aquaporin-like superfamily protein&LOC_Os10g35050.1&aquaporin protein, putative, expressed	AT1G73190	Aquaporin-like superfamily protein		C5	0			1
TraesCS4D01G179600	sp|P47865|AQP1_BOVIN	Aquaporin-1		Bradi1g64001	AT3G56950.2&small and basic intrinsic protein 2;1&LOC_Os03g20410.1&aquaporin SIP2-1, putative, expressed	AT3G56950	small and basic intrinsic protein 2%3B1		C17	0			1
TraesCS2D01G138900	tr|A0A061ET59|A0A061ET59_THECC	ARM repeat superfamily protein		Bradi1g19450	AT3G06210.1&ARM repeat superfamily protein&LOC_Os07g35960.1&expressed protein	-	-		C6	0			1
TraesCS7A01G258400	sp|P44338|ASNA_HAEIN	Aspartate--ammonia ligase		Bradi3g41042	AT3G14430.1LOC_Os08g41680.1&expressed protein	AT3G14430	GRIP/coiled-coil protein		C1	0			1
TraesCS7A01G489400	tr|M7ZE33|M7ZE33_TRIUA	Aspartic proteinase nepenthesin-2		-	-	-	-		C17	0			1
TraesCS2A01G449500	tr|A0A0K9NYX7|A0A0K9NYX7_ZOSMR	AT hook motif DNA-binding family protein		Bradi5g19900	AT2G33620.3&AT hook motif DNA-binding family protein&LOC_Os04g49990.1&AT hook motif domain containing protein, expressed	-	-		C13	0			1
TraesCS2A01G032500	tr|A4S3B3|A4S3B3_OSTLU	ATP sulfurylase (Sulfate adenylyltransferase)		Bradi5g01950	AT1G19920.1&Pseudouridine synthase/archaeosine transglycosylase-like family protein&LOC_Os04g02050.1&bifunctional 3-phosphoadenosine 5-phosphosulfate synthetase, putative, expressed	AT1G19920	Pseudouridine synthase/archaeosine transglycosylase-like family protein		C6	0			1
TraesCS3D01G250900	sp|P35110|ATPB_CHLLI	ATP synthase subunit beta		Bradi2g47980	AT4G38510.5&ATPase, V1 complex, subunit B protein&LOC_Os01g51380.2&ATP synthase, putative, expressed	AT4G38510	ATPase%2C V1 complex%2C subunit B protein		C10	0			1
TraesCS3D01G412600	tr|A0A072TY73|A0A072TY73_MEDTR	ATP-binding ABC transporter		Bradi2g58380	AT1G70610.1&transporter associated with antigen processing protein 1&LOC_Os01g68330.1&antigen peptide transporter-like 1, chloroplast precursor, putative, expressed	AT1G70610	transporter associated with antigen processing protein 1		C6	0			1
TraesCS1B01G357000	tr|M8BAF1|M8BAF1_AEGTA	ATP-dependent 6-phosphofructokinase		Bradi2g19326	AT4G26270.1&phosphofructokinase 3&LOC_Os05g44922.1&6-phosphofructokinase, putative, expressed	-	-		C6	0			1
TraesCS5B01G098700	tr|A0A1D6A0Z3|A0A1D6A0Z3_WHEAT	ATP-dependent 6-phosphofructokinase		Bradi3g25910	AT2G22480.1&phosphofructokinase 5&LOC_Os10g26570.1&phosphofructokinase, putative, expressed	-	-		C6	0			1
TraesCS5B01G070000	tr|A0A061S5E9|A0A061S5E9_9CHLO	ATP-dependent Clp protease ATP-binding subunit ClpB		-	-	-	-		C15	0			1
TraesCS1B01G136800	AT1G08060.3	ATP-dependent helicase family protein		-	-	-	-		C9	0			1
TraesCS6B01G142500	tr|B6T5H9|B6T5H9_MAIZE	ATP-dependent RNA helicase DDX47		-	-	-	-		C34	0			1
TraesCS5A01G003500	sp|Q2SF13|FTSH_HAHCH	ATP-dependent zinc metalloprotease FtsH		-	-	-	-		C15	0			1
TraesCS6A01G149000	tr|A0A1E5W5H9|A0A1E5W5H9_9POAL	Autophagy-related protein 11		Bradi3g05970	AT4G30790.1LOC_Os02g08350.1&expressed protein	AT4G30790	autophagy-like protein		C10	0			1
TraesCS6B01G177000	tr|A0A1E5W5H9|A0A1E5W5H9_9POAL	Autophagy-related protein 11		Bradi3g05970	AT4G30790.1LOC_Os02g08350.1&expressed protein	AT4G30790	autophagy-like protein		C10	0			1
TraesCS6D01G138400	tr|A0A1E5W5H9|A0A1E5W5H9_9POAL	Autophagy-related protein 11		Bradi3g05970	AT4G30790.1LOC_Os02g08350.1&expressed protein	AT4G30790	autophagy-like protein		C10	0			1
TraesCS4A01G386400	tr|K7VKC8|K7VKC8_SOLTU	Auxin repressed/dormancy associated protein		Bradi3g37500	AT1G56220.2&Dormancy/auxin associated family protein&LOC_Os09g26620.1&auxin-repressed protein, putative, expressed	-	-		C1	0			1
TraesCS7D01G082600	tr|Q0PY39|Q0PY39_SOLLC	Auxin repressed/dormancy associated protein		Bradi3g37500	AT1G56220.2&Dormancy/auxin associated family protein&LOC_Os09g26620.1&auxin-repressed protein, putative, expressed	-	-		C1	0			1
TraesCS5A01G278900	tr|R7W1D8|R7W1D8_AEGTA	Auxin-induced in root cultures protein 12		Bradi4g34330	AT3G07390.1&auxin-responsive family protein&LOC_Os08g41290.1&AIR12, putative, expressed	-	-		C34	0			1
TraesCS6A01G186200	AT1G63650.3	basic helix-loop-helix (bHLH) DNA-binding superfamily protein		Bradi3g08280	AT5G56960.1&basic helix-loop-helix (bHLH) DNA-binding family protein&LOC_Os02g12820.1&helix-loop-helix DNA-binding domain containing protein, expressed	-	-		C1	1257			1
TraesCS3B01G003500	AT4G20970.1	basic helix-loop-helix (bHLH) DNA-binding superfamily protein		Bradi2g00740	AT4G20970.1&basic helix-loop-helix (bHLH) DNA-binding superfamily protein&LOC_Os01g01870.1&helix-loop-helix DNA-binding domain containing protein, expressed	AT4G20970	basic helix-loop-helix (bHLH) DNA-binding superfamily protein		C15	0			1
TraesCS2A01G271700	tr|A0A0K9NJU2|A0A0K9NJU2_ZOSMR	Basic helix-loop-helix (BHLH) Transcription Factor		Bradi5g05110	AT5G57150.2&basic helix-loop-helix (bHLH) DNA-binding superfamily protein&LOC_Os04g23550.1&basic helix-loop-helix family protein, putative, expressed	AT5G57150	basic helix-loop-helix (bHLH) DNA-binding superfamily protein		C1	0			1
TraesCS2D01G270300	tr|A0A0K9NJU2|A0A0K9NJU2_ZOSMR	Basic helix-loop-helix (BHLH) Transcription Factor		Bradi5g05110	AT5G57150.2&basic helix-loop-helix (bHLH) DNA-binding superfamily protein&LOC_Os04g23550.1&basic helix-loop-helix family protein, putative, expressed	AT5G57150	basic helix-loop-helix (bHLH) DNA-binding superfamily protein		C1	0			1
TraesCS7A01G488600	tr|A0A0K9Q033|A0A0K9Q033_ZOSMR	Basic-leucine zipper (BZIP) transcription factor family		Bradi1g31700	AT5G24800.1&basic leucine zipper 9&LOC_Os06g45140.1&bZIP transcription factor domain containing protein, expressed	-	-		C1	0			1
TraesCS1A01G125200	AT2G41070.5	Basic-leucine zipper (bZIP) transcription factor family protein		Bradi2g33191	AT2G03630.1LOC_Os05g10800.1&expressed protein	AT2G03630	suppressor SRP40-like protein		C17	0			1
TraesCS6D01G199200	tr|C3RVT4|C3RVT4_BAMOL	B-box zinc finger protein		Bradi3g48180	AT2G31380.1&salt tolerance homologue&LOC_Os02g39360.1&B-box zinc finger family protein, putative, expressed	AT2G31380	salt tolerance homologue		C6	0			1
TraesCS3D01G266800	tr|Q4A191|Q4A191_WHEAT	Beclin 1 protein		Bradi2g46650	AT3G61710.1&AUTOPHAGY 6&LOC_Os03g44200.2&beclin-1, putative, expressed	AT3G61710	AUTOPHAGY 6		C10	0			1
TraesCS2A01G187500	tr|A0A199UQ73|A0A199UQ73_ANACO	Bet1-like protein		Bradi1g23590	AT4G14600.1&Target SNARE coiled-coil domain protein&LOC_Os07g38990.1&expressed protein	AT4G14600	Target SNARE coiled-coil domain protein		C13	0			1
TraesCS2A01G523300	tr|Q6RXY3|Q6RXY3_FRAAN	Beta xylosidase		Bradi5g23470	AT5G64570.1&beta-D-xylosidase 4&LOC_Os04g54810.1&beta-D-xylosidase, putative, expressed	AT5G64570	beta-D-xylosidase 4		C1	0			1
TraesCS6B01G260400	tr|G7KFC0|G7KFC0_MEDTR	Beta-1,3-galactosyltransferase-like protein		Bradi3g46820	AT1G26810.1&galactosyltransferase1&LOC_Os02g36770.1&galactosyltransferase family protein, putative, expressed	-	-		C1	1091			1
TraesCS4A01G280700	tr|G7K899|G7K899_MEDTR	Beta-1,3-galactosyltransferase-like protein		Bradi1g12000	AT5G62620.1&Galactosyltransferase family protein&LOC_Os03g48610.1&galactosyltransferase family protein, putative, expressed	-	-		C33	0			1
TraesCS7B01G208500	tr|A0A0B0NV24|A0A0B0NV24_GOSAR	Beta-1,3-N-acetylglucosaminyltransferase lunatic fringe		Bradi3g14530	AT4G15240.1&Protein of unknown function (DUF604)&LOC_Os08g04300.1&fringe-related protein, putative, expressed	AT4G15240	glycosyltransferase (DUF604)		C34	0			1
TraesCS5D01G399000	tr|A0A0B4PJM3|A0A0B4PJM3_SOYBN	Beta-glucosidase		Bradi1g08550	AT5G20950.2&Glycosyl hydrolase family protein&LOC_Os03g53860.1&periplasmic beta-glucosidase precursor, putative, expressed	-	-		C13	0			1
TraesCS2A01G255700	tr|A0A072UAY4|A0A072UAY4_MEDTR	BHLH transcription factor-like protein		Bradi1g59771	AT1G06150.2&basic helix-loop-helix (bHLH) DNA-binding superfamily protein&LOC_Os07g01130.1&pentatricopeptide containing protein, putative, expressed	AT1G06150	basic helix loop helix (bHLH) DNA-binding superfamily protein		C10	0			1
TraesCS1A01G050400	tr|W4ZVD1|W4ZVD1_WHEAT	Bidirectional sugar transporter SWEET		-	-	-	-		C10	0			1
TraesCS1B01G276000	tr|W5A247|W5A247_WHEAT	Bidirectional sugar transporter SWEET		Bradi2g24850	AT1G21460.1&Nodulin MtN3 family protein&LOC_Os05g35140.1&nodulin MtN3 family protein, putative, expressed	-	-		C6	0			1
TraesCS1A01G357700	AT2G45180.1	Bifunctional inhibitor/lipid-transfer protein/seed storage 2S albumin superfamily protein		Bradi2g18590	AT4G22460.1&Bifunctional inhibitor/lipid-transfer protein/seed storage 2S albumin superfamily protein&LOC_Os10g20880.1&LTPL136 - Protease inhibitor/seed storage/LTP family protein precursor, putative, expressed	-	-		C17	0			1
TraesCS5B01G284000	sp|Q5FPT6|GLND_GLUOX	Bifunctional uridylyltransferase/uridylyl-removing enzyme		Bradi1g15120	AT1G69040.2&ACT domain repeat 4&LOC_Os03g40100.1&ACT domain containing protein, expressed	AT1G69040	ACT domain repeat 4		C5	0			1
TraesCS2A01G542000	tr|M7YUQ7|M7YUQ7_TRIUA	Blue copper protein		-	-	-	-		C34	0			1
TraesCS1B01G264000	tr|A0A1D1XGV7|A0A1D1XGV7_9ARAE	Breast carcinoma-amplified sequence 3		Bradi2g25677	AT1G54710.1&homolog of yeast autophagy 18 (ATG18) H&LOC_Os05g33610.2&expressed protein	AT1G54710	autophagy 18h-like protein		C10	0			1
TraesCS4D01G060000	tr|B6SVJ3|B6SVJ3_MAIZE	BSD domain containing protein		Bradi1g09847	AT3G49800.1&BSD domain-containing protein&LOC_Os03g52000.1&BSD domain containing protein, expressed	-	-		C33	0			1
TraesCS2B01G359600	tr|G7JMM8|G7JMM8_MEDTR	BTB/POZ and TAZ domain protein		Bradi5g13663	AT5G63160.1&BTB and TAZ domain protein 1&LOC_Os04g40630.1&BTBZ4 - Bric-a-Brac, Tramtrack, Broad Complex BTB domain with TAZ zinc finger and Calmodulin-binding domains, expressed	-	-		C34	0			1
TraesCS2A01G142800	tr|A0A140EXP0|A0A140EXP0_WHEAT	BZIP transcription factor		Bradi1g19702	AT2G40950.1&Basic-leucine zipper (bZIP) transcription factor family protein&LOC_Os07g44950.1&bZIP transcription factor domain containing protein, expressed	-	-		C10	0			1
TraesCS7D01G501500	tr|A0A060D2S4|A0A060D2S4_MAIZE	BZIP transcription factor		-	-	-	-		C16	0			1
TraesCS2A01G238900	tr|A0A072TGP1|A0A072TGP1_MEDTR	C2 calcium/lipid-binding and GRAM domain protein		Bradi1g27740	AT4G11610.1&C2 calcium/lipid-binding plant phosphoribosyltransferase family protein&LOC_Os07g30020.1&anthranilate phosphoribosyltransferase, putative, expressed	-	-		C10	0			1
TraesCS2A01G261500	tr|D7L7Y3|D7L7Y3_ARALL	C2 domain-containing protein		Bradi1g59226	AT3G17980.1&Calcium-dependent lipid-binding (CaLB domain) family protein&LOC_Os07g01780.1&GTPase activating protein, putative, expressed	-	-		C17	0			1
TraesCS2B01G529400	tr|G8XUN9|G8XUN9_WHEAT	C2 domain-containing protein		Bradi3g10810	AT5G37740.1&Calcium-dependent lipid-binding (CaLB domain) family protein&LOC_Os02g22130.1&expressed protein	AT5G37740	Calcium-dependent lipid-binding (CaLB domain) family protein		C23	0			1
TraesCS4A01G245500	tr|C3TRS0|C3TRS0_MAIZE	Calcineurin B-like protein		-	-	-	-		C10	0			1
TraesCS3D01G041400	tr|B9IEB3|B9IEB3_POPTR	Calcium binding family protein		-	-	-	-		C6	0			1
TraesCS7D01G280000	tr|B5QST3|B5QST3_PARJU	Calcium binding protein		Bradi4g21210	AT3G03430.1&Calcium-binding EF-hand family protein&LOC_Os08g44660.1&EF hand family protein, putative, expressed	AT3G03430	Calcium-binding EF-hand family protein		C17	0			1
TraesCS1A01G168600	tr|A0A1D1XS02|A0A1D1XS02_9ARAE	Calcium uniporter protein, mitochondrial		Bradi3g30110	AT2G23790.1&Protein of unknown function (DUF607)&LOC_Os10g35770.1&E2F-related protein, putative, expressed	AT2G23790	calcium uniporter (DUF607)		C6	0			1
TraesCS3A01G340300	tr|A0A0B2RYH2|A0A0B2RYH2_GLYSO	Calcium uniporter protein, mitochondrial		Bradi2g53310	AT1G57610.1&Protein of unknown function (DUF607)&LOC_Os01g60110.1&E2F-related protein, putative, expressed	-	-		C10	0			1
TraesCS3B01G338200	tr|A0A199V9T9|A0A199V9T9_ANACO	Calcium-binding protein		-	-	-	-		C6	0			1
TraesCS3A01G516300	tr|A0A061ECE8|A0A061ECE8_THECC	Calcium-binding site, putative		Bradi2g30460	AT5G40690.1LOC_Os05g23130.1&expressed protein	AT5G40690	histone-lysine N-methyltransferase trithorax-like protein		C13	0			1
TraesCS4D01G324700	AT3G16510.1	Calcium-dependent lipid-binding (CaLB domain) family protein		Bradi2g13000	AT3G16510.1&Calcium-dependent lipid-binding (CaLB domain) family protein&LOC_Os01g27190.1&C2 domain containing protein, putative, expressed	-	-		C17	0			1
TraesCS4B01G327700	tr|F4JK83|F4JK83_ARATH	Calcium-dependent lipid-binding domain-containing protein		Bradi2g13000	AT3G16510.1&Calcium-dependent lipid-binding (CaLB domain) family protein&LOC_Os01g27190.1&C2 domain containing protein, putative, expressed	-	-		C17	0			1
TraesCS6D01G406000	tr|K7PRK8|K7PRK8_MAIZE	Callose synthase		-	-	-	-		C6	0			1
TraesCS6D01G141400	tr|C0PGN9|C0PGN9_MAIZE	Calmodulin binding protein		Bradi3g05760	AT5G57580.1&Calmodulin-binding protein&LOC_Os02g08120.2&calmodulin binding protein, putative, expressed	-	-		C34	0			1
TraesCS5D01G137100	tr|Q2QXN6|Q2QXN6_ORYSJ	Calmodulin-binding family protein, putative, expressed		Bradi4g42560	AT3G52870.1&IQ calmodulin-binding motif family protein&LOC_Os12g05420.1&calmodulin-binding protein, putative, expressed	-	-		C17	0			1
TraesCS5B01G417300	tr|Q2QNS3|Q2QNS3_ORYSJ	Calmodulin-binding protein, putative, expressed		-	-	-	-		C9	11			1
TraesCS1A01G191300	tr|Q7XBZ0|Q7XBZ0_ORYSJ	Carbohydrate kinase, putative, expressed		Bradi3g34040	AT4G27600.1&pfkB-like carbohydrate kinase family protein&LOC_Os10g42240.1&kinase, pfkB family, putative, expressed	AT4G27600	pfkB-like carbohydrate kinase family protein		C13	0			1
TraesCS1B01G206200	tr|Q7XBZ0|Q7XBZ0_ORYSJ	Carbohydrate kinase, putative, expressed		Bradi3g34040	AT4G27600.1&pfkB-like carbohydrate kinase family protein&LOC_Os10g42240.1&kinase, pfkB family, putative, expressed	AT4G27600	pfkB-like carbohydrate kinase family protein		C10	0			1
TraesCS1A01G443500	tr|B6SUT0|B6SUT0_MAIZE	Carbonic anhydrase		Bradi2g14275	AT1G08080.1&alpha carbonic anhydrase 7&LOC_Os12g05730.1&bifunctional monodehydroascorbate reductase and carbonic anhydrasenectarin-3 precursor, putative, expressed	-	-		C17	0			1
TraesCS7B01G458900	tr|E9NQE4|E9NQE4_MAIZE	Carbonic anhydrase		-	-	-	-		C15	0			1
TraesCS7A01G228300	tr|B6T6L2|B6T6L2_MAIZE	Carboxyl-terminal-processing protease		Bradi1g42707	AT3G57680.1&Peptidase S41 family protein&LOC_Os06g21380.1&OsCttP3 - Putative C-terminal processing peptidase homologue, expressed	AT3G57680	Peptidase S41 family protein		C10	0			1
TraesCS7D01G226300	tr|B6T6L2|B6T6L2_MAIZE	Carboxyl-terminal-processing protease		Bradi1g42707	AT3G57680.1&Peptidase S41 family protein&LOC_Os06g21380.1&OsCttP3 - Putative C-terminal processing peptidase homologue, expressed	AT3G57680	Peptidase S41 family protein		C10	0			1
TraesCS4A01G035200	tr|W5DZQ0|W5DZQ0_WHEAT	Carboxypeptidase		-	-	-	-		C17	0			1
TraesCS4B01G267900	tr|A0A1D5XGP0|A0A1D5XGP0_WHEAT	Carboxypeptidase		-	-	-	-		C17	0			1
TraesCS5B01G002600	tr|C3TX77|C3TX77_BRASY	Carotenoid cleavage dioxygenase		Bradi4g00330	AT3G63520.1&carotenoid cleavage dioxygenase 1&LOC_Os12g44310.2&carotenoid cleavage dioxygenase, putative, expressed	AT3G63520	carotenoid cleavage dioxygenase 1		C6	0			1
TraesCS3A01G433400	tr|B6U1W0|B6U1W0_MAIZE	CBS domain containing protein		Bradi2g59150	AT5G50530.1&CBS / octicosapeptide/Phox/Bemp1 (PB1) domains-containing protein&LOC_Os01g69900.1&CBS domain-containing protein, putative, expressed	AT5G50640	CBS/octicosapeptide/phox/Bemp1 domain protein		C6	0			1
TraesCS4A01G422800	tr|A0A059Q0L3|A0A059Q0L3_9POAL	Cell cycle regulated microtubule associated protein		-	-	-	-		C12	0			1
TraesCS3D01G504200	tr|L0ASI8|L0ASI8_POPTO	Cellulose synthase-like protein		Bradi3g36697	AT5G03760.1&Nucleotide-diphospho-sugar transferases superfamily protein&LOC_Os08g33740.1&CSLA11 - cellulose synthase-like family A, expressed	-	-		C11	0			1
TraesCS3B01G315800	tr|M8AV79|M8AV79_AEGTA	Chaperone protein dnaJ		Bradi2g48890	AT2G42750.1&DNAJ heat shock N-terminal domain-containing protein&LOC_Os01g53020.1&heat shock protein DnaJ, putative, expressed	AT2G42750	DNAJ heat shock N-terminal domain-containing protein		C12	0			1
TraesCS6A01G310200	tr|A0A0K9Q316|A0A0K9Q316_ZOSMR	Chaperone protein dnaJ		Bradi3g59670	AT1G24120.1&ARG1-like 1&LOC_Os02g50760.2&heat shock protein DnaJ, putative, expressed	AT1G24120	ARG1-like 1		C6	0			1
TraesCS7A01G271600	tr|A0A0K9PN04|A0A0K9PN04_ZOSMR	Chaperone protein dnaJ		Bradi3g42400	AT4G36040.1&Chaperone DnaJ-domain superfamily protein&LOC_Os08g43490.1&heat shock protein DnaJ, putative, expressed	-	-		C15	0			1
TraesCS7A01G528700	tr|M8BZ56|M8BZ56_AEGTA	Chaperone protein dnaJ		-	-	-	-		C10	0			1
TraesCS7A01G528800	tr|M8BZ56|M8BZ56_AEGTA	Chaperone protein dnaJ		-	-	-	-		C9	0			1
TraesCS7B01G445500	tr|M8BZ56|M8BZ56_AEGTA	Chaperone protein dnaJ		-	-	-	-		C6	0			1
TraesCS7B01G446000	tr|M8BZ56|M8BZ56_AEGTA	Chaperone protein dnaJ		-	-	-	-		C10	0			1
TraesCS7D01G516600	tr|M8BZ56|M8BZ56_AEGTA	Chaperone protein dnaJ		-	-	-	-		C10	0			1
TraesCS7D01G516700	tr|M8BZ56|M8BZ56_AEGTA	Chaperone protein dnaJ		Bradi1g30113	AT2G17880.1&Chaperone DnaJ-domain superfamily protein&LOC_Os08g43490.1&heat shock protein DnaJ, putative, expressed	-	-		C10	0			1
TraesCS7D01G516800	tr|M8BZ56|M8BZ56_AEGTA	Chaperone protein dnaJ		-	-	-	-		C10	0			1
TraesCS7D01G516900	tr|M8BZ56|M8BZ56_AEGTA	Chaperone protein dnaJ		-	-	-	-		C10	0			1
TraesCS2D01G139500	tr|A0A061EQK5|A0A061EQK5_THECC	Chaperone protein dnaJ-related		Bradi2g31270	AT2G38000.1&chaperone protein dnaJ-related&LOC_Os05g25210.1&expressed protein	AT2G38000	chaperone protein dnaJ-like protein		C17	0			1
TraesCS7A01G380600	tr|I3SEH2|I3SEH2_MEDTR	Charged multivesicular body protein		Bradi1g36320	AT2G19830.1&SNF7 family protein&LOC_Os06g40620.2&SNF7 domain containing protein, putative, expressed	AT2G19830	SNF7 family protein		C6	0			1
TraesCS3A01G244600	tr|Q1KL28|Q1KL28_ORYSI	Choline kinase		Bradi2g48260	AT1G74320.1&Protein kinase superfamily protein&LOC_Os01g51920.1&phosphotransferase, putative, expressed	-	-		C12	0			1
TraesCS1D01G027400	sp|P83472|ICI_LUMTE	Chymotrypsin inhibitor		-	-	-	-		C15	0			1
TraesCS2D01G165500	sp|P83472|ICI_LUMTE	Chymotrypsin inhibitor		-	-	-	-		C6	0			1
TraesCS5B01G281000	sp|P83472|ICI_LUMTE	Chymotrypsin inhibitor		-	-	-	-		C10	0			1
TraesCS4D01G303400	tr|A0A1J3HWB1|A0A1J3HWB1_NOCCA	Classical arabinogalactan protein 5		-	-	-	-		C13	0			1
TraesCS3D01G289900	tr|B4FL66|B4FL66_MAIZE	Coiled-coil domain-containing protein 25		Bradi2g49930	AT5G11500.1LOC_Os01g54670.1&coiled-coil domain-containing protein 25, putative, expressed	-	-		C34	0			1
TraesCS5B01G333200	sp|Q5R6M6|C43BP_PONAB	Collagen type IV alpha-3-binding protein		-	-	-	-		C9	0			1
TraesCS4B01G080400	tr|R7W0Z7|R7W0Z7_AEGTA	Condensin-2 complex subunit G2		-	-	-	-		C12	0			1
TraesCS6D01G140900	tr|C7E143|C7E143_ALLCE	CONSTANS-like protein		Bradi3g05800	AT2G24790.1&CONSTANS-like 3&LOC_Os02g08150.1&CCT/B-box zinc finger protein, putative, expressed	-	-		C13	0			1
TraesCS1B01G138900	tr|A0A0K9PL91|A0A0K9PL91_ZOSMR	Copper ion binding protein		Bradi2g33960	AT2G25670.2LOC_Os01g08410.1&early fruit mRNA, putative, expressed	AT2G25670	hypothetical protein		C9	0			1
TraesCS7A01G176400	AT5G56980.1	cotton fiber protein		Bradi3g35270	LOC_Os01g51310.1&expressed protein	-	-		C1	0			1
TraesCS6D01G211700	tr|Q2V2M0|Q2V2M0_MARPA	Cryptochrome		Bradi3g49204	AT1G04400.2&cryptochrome 2&LOC_Os02g41550.2&FAD binding domain of DNA photolyase domain containing protein, expressed	AT1G04400	cryptochrome 2		C6	0			1
TraesCS2A01G340000	tr|M7ZML9|M7ZML9_TRIUA	Cryptochrome-1		Bradi5g11990	AT4G08920.1&cryptochrome 1&LOC_Os04g37920.1&FAD binding domain of DNA photolyase domain containing protein, expressed	AT4G08920	cryptochrome 1		C10	0			1
TraesCS3D01G225700	tr|M8CEA5|M8CEA5_AEGTA	CTD small phosphatase-like protein 2		Bradi2g44340	AT5G46410.2&SCP1-like small phosphatase 4&LOC_Os01g43870.1&NLI interacting factor-like phosphatase, putative, expressed	AT5G46410	SCP1-like small phosphatase 4		C10	0			1
TraesCS1B01G450300	AT2G23980.9	cyclic nucleotide-gated channel 6		-	-	-	-		C12	0			1
TraesCS2D01G545900	tr|M8BJ75|M8BJ75_AEGTA	Cyclopropane-fatty-acyl-phospholipid synthase		-	-	-	-		C11	0			1
TraesCS3A01G185800	tr|I6WTS2|I6WTS2_9POAL	Cysteine proteinase inhibitor		Bradi2g10146	AT3G12490.2&cystatin B&LOC_Os01g16430.1&cysteine proteinase inhibitor precursor protein, putative, expressed	AT3G12490	cystatin B		C13	0			1
TraesCS3D01G189800	tr|A0A1D5WW27|A0A1D5WW27_WHEAT	Cysteine proteinase inhibitor		Bradi2g10146	AT3G12490.2&cystatin B&LOC_Os01g16430.1&cysteine proteinase inhibitor precursor protein, putative, expressed	AT3G12490	cystatin B		C13	0			1
TraesCS3A01G414900	tr|U5S329|U5S329_WHEAT	Cysteine-rich receptor kinase		Bradi1g25690	AT4G23170.1&receptor-like protein kinase-related family protein&LOC_Os07g35300.1&TKL_IRAK_DUF26-lc.11 - DUF26 kinases have homology to DUF26 containing loci, expressed	-	-		C16	0			1
TraesCS1B01G001700	tr|Q9FDZ1|Q9FDZ1_ORYSJ	Cytochrome P450		-	-	-	-		C9	0			1
TraesCS3A01G371200	tr|A0A0F7J2F5|A0A0F7J2F5_GOSBA	Cytochrome P450		Bradi2g55490	AT2G27690.1&cytochrome P450, family 94, subfamily C, polypeptide 1&LOC_Os01g63930.1&cytochrome P450, putative, expressed	-	-		C1	0			1
TraesCS3D01G419600	tr|F4YF82|F4YF82_9APIA	Cytochrome P450		Bradi3g35007	AT3G26300.1&cytochrome P450, family 71, subfamily B, polypeptide 34&LOC_Os04g10160.1&cytochrome P450, putative, expressed	-	-		C10	0			1
TraesCS5A01G472300	tr|A1IHG3|A1IHG3_TRIMO	Cytochrome P450		Bradi3g36330	AT4G13310.1&cytochrome P450, family 71, subfamily A, polypeptide 20&LOC_Os08g01510.1&cytochrome P450, putative, expressed	-	-		C33	0			1
TraesCS6B01G158300	tr|R4WCG0|R4WCG0_9POAL	Cytochrome P450		-	-	-	-		C10	0			1
TraesCS6D01G146300	tr|W9R369|W9R369_9ROSA	Cytochrome P450		Bradi3g05400	AT4G15110.1&cytochrome P450, family 97, subfamily B, polypeptide 3&LOC_Os02g07680.1&cytochrome P450, putative, expressed	AT4G15110	cytochrome P450%2C family 97%2C subfamily B%2C polypeptide 3		C10	0			1
TraesCS7A01G455300	tr|A0A103XU61|A0A103XU61_CYNCS	Cytochrome P450		Bradi1g32810	AT1G11600.1&cytochrome P450, family 77, subfamily B, polypeptide 1&LOC_Os06g46680.1&cytochrome P450, putative, expressed	AT1G11600	cytochrome P450%2C family 77%2C subfamily B%2C polypeptide 1		C11	0			1
TraesCS7B01G440600	tr|A0A024FAU6|A0A024FAU6_9POAL	Cytochrome P450		-	-	-	-		C34	0			1
TraesCSU01G084800	tr|B8XSN0|B8XSN0_WHEAT	Cytochrome P450		-	-	-	-		C1	0			1
TraesCS5A01G238000	tr|G7JL85|G7JL85_MEDTR	Cytochrome P450 family ABA 8'-hydroxylase		Bradi3g38150	AT3G19270.1&cytochrome P450, family 707, subfamily A, polypeptide 4&LOC_Os08g36860.1&cytochrome P450, putative, expressed	AT3G19270	cytochrome P450%2C family 707%2C subfamily A%2C polypeptide 4		C13	0			1
TraesCS5B01G236500	tr|G7JL85|G7JL85_MEDTR	Cytochrome P450 family ABA 8'-hydroxylase		Bradi3g38150	AT3G19270.1&cytochrome P450, family 707, subfamily A, polypeptide 4&LOC_Os08g36860.1&cytochrome P450, putative, expressed	AT3G19270	cytochrome P450%2C family 707%2C subfamily A%2C polypeptide 4		C33	0			1
TraesCS2A01G529900	tr|Q10A28|Q10A28_ORYSJ	Cytochrome P450 family protein, expressed		-	-	-	-		C1	1438			1
TraesCS4A01G063900	tr|Q10PS7|Q10PS7_ORYSJ	Cytochrome P450 family protein, expressed		Bradi1g69540	AT3G56630.1&cytochrome P450, family 94, subfamily D, polypeptide 2&LOC_Os03g12260.1&cytochrome P450 protein, putative, expressed	-	-		C6	0			1
TraesCS6B01G118800	tr|Q851G9|Q851G9_ORYSJ	Cytochrome P450 family protein, expressed		Bradi1g15190	AT3G26320.1&cytochrome P450, family 71, subfamily B, polypeptide 36&LOC_Os03g39760.1&cytochrome P450, putative, expressed	-	-		C34	0			1
TraesCS3B01G179600	tr|B9RAS2|B9RAS2_RICCO	Cytochrome P450, putative		-	-	-	-		C33	0			1
TraesCS1B01G471300	tr|A0A1D5SDT2|A0A1D5SDT2_WHEAT	Cytokinin riboside 5'-monophosphate phosphoribohydrolase		Bradi2g14470	AT2G37210.1&lysine decarboxylase family protein&LOC_Os05g51390.1&uncharacterized protein PA4923, putative, expressed	-	-		C13	0			1
TraesCS5D01G216000	tr|A0A061GKJ3|A0A061GKJ3_THECC	Damaged dna-binding 2, putative isoform 1		-	-	AT3G43850	hypothetical protein		C10	0			1
TraesCS7B01G325100	tr|A0A061GKJ3|A0A061GKJ3_THECC	Damaged dna-binding 2, putative isoform 1		Bradi1g33950	AT5G24890.1LOC_Os09g32330.1&expressed protein	-	-		C13	0			1
TraesCS7D01G416800	tr|A0A061GKJ3|A0A061GKJ3_THECC	Damaged dna-binding 2, putative isoform 1		Bradi1g33950	AT5G24890.1LOC_Os09g32330.1&expressed protein	-	-		C13	0			1
TraesCS3D01G130200	tr|A0A1E5VF21|A0A1E5VF21_9POAL	DCC family protein		Bradi2g04530	AT1G52590.1&Putative thiol-disulphide oxidoreductase DCC&LOC_Os01g07800.2&thiol-disulphide oxidoreductase DCC, putative, expressed	AT1G52590	Putative thiol-disulfide oxidoreductase DCC		C13	0			1
TraesCS1B01G031000	tr|E3T7S4|E3T7S4_GOSHI	Dehydration-induced 19-like protein		Bradi2g39370	AT1G56280.1&drought-induced 19&LOC_Os05g01730.2&drought induced 19 protein, putative, expressed	-	-		C1	0			1
TraesCS4A01G250900	tr|A8WDM1|A8WDM1_HORVV	Dehydrin		Bradi4g19525	AT5G66400.1&Dehydrin family protein&LOC_Os11g26570.1&dehydrin, putative, expressed	-	-		C33	0			1
TraesCS5A01G424800	tr|Q9ZTR3|Q9ZTR3_HORVU	Dehydrin		-	-	-	-		C10	0			1
TraesCS6D01G234700	tr|Q5CAQ1|Q5CAQ1_TRITD	Dehydrin		Bradi5g10860	AT1G20440.1&cold-regulated 47&LOC_Os02g44870.1&dehydrin, putative, expressed	AT1G20440	cold-regulated 47		C13	0			1
TraesCS6D01G332500	tr|Q9SPA7|Q9SPA7_HORVU	Dehydrin		-	-	-	-		C33	0			1
TraesCS1A01G083800	tr|I0YS34|I0YS34_COCSC	Dehydrogenase		Bradi2g36687	AT1G54870.1&NAD(P)-binding Rossmann-fold superfamily protein&LOC_Os05g04870.1&oxidoreductase, short chain dehydrogenase/reductase family protein, putative, expressed	AT1G54870	NAD(P)-binding Rossmann-fold superfamily protein		C5	0			1
TraesCS1A01G081400	tr|A0A088BAX2|A0A088BAX2_ARAHY	Diacylglycerol acyltransferase		Bradi2g36890	AT1G48300.1LOC_Os05g04620.1&expressed protein	AT1G48300	diacylglycerol acyltransferase		C6	0			1
TraesCS6A01G278400	tr|M7YM07|M7YM07_TRIUA	Diacylglycerol O-acyltransferase 2		Bradi3g53247	AT3G51520.1&diacylglycerol acyltransferase family&LOC_Os02g48350.1&diacylglycerol O-acyltransferase, putative, expressed	AT3G51520	diacylglycerol acyltransferase family		C10	0			1
TraesCS2D01G185400	tr|M8AA48|M8AA48_TRIUA	Dihydroflavonol-4-reductase		Bradi1g22270	AT4G27250.1&NAD(P)-binding Rossmann-fold superfamily protein&LOC_Os07g40986.1&NAD dependent epimerase/dehydratase family protein, putative, expressed	-	-		C34	0			1
TraesCS1B01G084700	tr|A0A1D5SM88|A0A1D5SM88_WHEAT	Dihydrolipoyl dehydrogenase		Bradi2g12310	AT1G48030.2&mitochondrial lipoamide dehydrogenase 1&LOC_Os01g22520.1&dihydrolipoyl dehydrogenase 1, mitochondrial precursor, putative, expressed	-	-		C9	71			1
TraesCS3A01G517800	tr|M0WGF1|M0WGF1_HORVV	Diphosphomevalonate decarboxylase		-	-	-	-		C1	0			1
TraesCS2B01G206900	AT1G63880.1	Disease resistance protein (TIR-NBS-LRR class) family		Bradi1g22500	AT3G07040.1&NB-ARC domain-containing disease resistance protein&LOC_Os07g40810.1&NBS-LRR type disease resistance protein, putative, expressed	-	-		C10	0			1
TraesCS1B01G335500	tr|N1R0R0|N1R0R0_AEGTA	Disease resistance protein RGA2		-	-	-	-		C16	0			1
TraesCS7D01G105600	tr|M8CSF4|M8CSF4_AEGTA	Disease resistance protein RPP13		-	-	-	-		C1	4			1
TraesCS6D01G110000	tr|N1R195|N1R195_AEGTA	Disease resistance protein RPP13		-	-	-	-		C1	0			1
TraesCS3D01G403200	tr|Q8RZQ7|Q8RZQ7_ORYSJ	DNA ligase-like		Bradi2g56900	AT1G19025.1&DNA repair metallo-beta-lactamase family protein&LOC_Os01g65890.1&DNA repair metallo-beta-lactamase, putative, expressed	AT1G19025	DNA repair metallo-beta-lactamase family protein		C12	0			1
TraesCS6B01G143600	tr|R7W0G8|R7W0G8_AEGTA	DNA/RNA-binding protein KIN17		Bradi3g03680	AT1G55460.1&DNA/RNA-binding protein Kin17, conserved region&LOC_Os03g37330.1&KIN, antigenic determinant of recA protein, putative, expressed	AT1G55460	DNA/RNA-binding protein Kin17%2C conserved region		C13	0			1
TraesCS2B01G186500	tr|B9T6K6|B9T6K6_RICCO	DNA-directed RNA polymerase II, putative		Bradi1g20720	AT4G08540.1&DNA-directed RNA polymerase II protein&LOC_Os07g43322.1&expressed protein	AT4G08540	DNA-directed RNA polymerase II protein		C10	0			1
TraesCS2D01G167600	tr|B9T6K6|B9T6K6_RICCO	DNA-directed RNA polymerase II, putative		Bradi1g20720	AT4G08540.1&DNA-directed RNA polymerase II protein&LOC_Os07g43322.1&expressed protein	AT4G08540	DNA-directed RNA polymerase II protein		C10	0			1
TraesCS4D01G070300	tr|M8AK53|M8AK53_TRIUA	DNA-directed RNA polymerase III subunit RPC4		Bradi1g14420	AT4G25180.1&RNA polymerase III RPC4&LOC_Os04g32350.1&RNA polymerase III RPC4 domain containing protein, expressed	-	-		C6	0			1
TraesCS5B01G498800	tr|A0A1D5Z5X4|A0A1D5Z5X4_WHEAT	DNA-directed RNA polymerase subunit		-	-	-	-		C10	0			1
TraesCS3D01G191200	tr|M8C3W8|M8C3W8_AEGTA	DnaJ homolog subfamily C member 7		Bradi2g10286	AT5G12430.1&Heat shock protein DnaJ with tetratricopeptide repeat&LOC_Os05g31062.1&DNAJ heat shock N-terminal domain-containing protein, putative, expressed	-	-		C12	0			1
TraesCS4A01G036400	AT2G36895.1	D-tagatose-1,6-bisphosphate aldolase subunit		Bradi1g74862	AT2G36895.1LOC_Os03g05800.1&expressed protein	AT2G36895	D-tagatose-1%2C6-bisphosphate aldolase subunit		C12	0			1
TraesCS2A01G269500	tr|A0A072VMG0|A0A072VMG0_MEDTR	DUF1685 family protein		Bradi5g05120	AT3G04710.3&ankyrin repeat family protein&LOC_Os04g21340.1&expressed protein	AT3G04700	carboxylate clamp-TPR protein (DUF1685)		C17	0			1
TraesCS2B01G288200	tr|A0A072VMG0|A0A072VMG0_MEDTR	DUF1685 family protein		Bradi5g05120	AT3G04710.3&ankyrin repeat family protein&LOC_Os04g21340.1&expressed protein	AT3G04700	carboxylate clamp-TPR protein (DUF1685)		C17	0			1
TraesCS2D01G268500	tr|A0A072VMG0|A0A072VMG0_MEDTR	DUF1685 family protein		Bradi5g05120	AT3G04710.3&ankyrin repeat family protein&LOC_Os04g21340.1&expressed protein	AT3G04700	carboxylate clamp-TPR protein (DUF1685)		C17	0			1
TraesCS3B01G429000	tr|G7IB02|G7IB02_MEDTR	DUF1685 family protein		-	-	-	-		C10	0			1
TraesCS1B01G307600	AT2G40400.2	DUF399 family protein, putative (DUF399 and DUF3411)		Bradi2g22466	AT2G40400.2&Protein of unknown function (DUF399 and DUF3411)&LOC_Os05g39680.1&PX domain containing protein, expressed	-	-		C10	0			1
TraesCS3B01G149200	tr|G7JGZ5|G7JGZ5_MEDTR	DUF4050 family protein		Bradi2g04471	AT5G25360.1LOC_Os01g07750.1&expressed protein	-	-		C6	0			1
TraesCS3D01G478400	AT1G55265.1	DUF538 family protein, putative (Protein of unknown function, DUF538)		-	-	-	-		C9	0			1
TraesCS2D01G113300	tr|K4CV81|K4CV81_SOLLC	E3 ubiquitin-protein ligase		Bradi1g18090	AT1G02860.2&SPX (SYG1/Pho81/XPR1) domain-containing protein&LOC_Os07g47590.2&expressed protein	AT1G02860	SPX (SYG1/Pho81/XPR1) domain-containing protein		C10	0			1
TraesCS3D01G165600	tr|A0A1D5WV76|A0A1D5WV76_WHEAT	E3 ubiquitin-protein ligase		Bradi2g08020	AT3G61790.1&Protein with RING/U-box and TRAF-like domains&LOC_Os01g13370.1&seven in absentia protein family domain containing protein, expressed	-	-		C17	0			1
TraesCS7B01G244800	tr|A0A1D6CU74|A0A1D6CU74_WHEAT	E3 ubiquitin-protein ligase		Bradi3g10650	AT3G61790.1&Protein with RING/U-box and TRAF-like domains&LOC_Os02g19140.1&seven in absentia protein family domain containing protein, expressed	AT3G61790	Protein with RING/U-box and TRAF-like domain		C10	0			1
TraesCS7D01G340900	tr|A0A1D6CU74|A0A1D6CU74_WHEAT	E3 ubiquitin-protein ligase		Bradi3g10650	AT3G61790.1&Protein with RING/U-box and TRAF-like domains&LOC_Os02g19140.1&seven in absentia protein family domain containing protein, expressed	AT3G61790	Protein with RING/U-box and TRAF-like domain		C10	0			1
TraesCS1D01G011600	tr|M8C6S5|M8C6S5_AEGTA	E3 ubiquitin-protein ligase CHIP		Bradi2g39800	AT3G07370.1&carboxyl terminus of HSC70-interacting protein&LOC_Os05g01460.1&STIP1 homology and U box-containing protein 1, putative, expressed	-	-		C13	0			1
TraesCS5A01G027200	tr|A0A103PZW1|A0A103PZW1_CYNCS	EEIG1/EHBP1 N-terminal domain-containing protein		Bradi4g01320	AT3G11760.1LOC_Os12g42570.1&expressed protein	-	-		C6	0			1
TraesCS5D01G035100	tr|A0A103PZW1|A0A103PZW1_CYNCS	EEIG1/EHBP1 N-terminal domain-containing protein		Bradi4g01320	AT3G11760.1LOC_Os12g42570.1&expressed protein	-	-		C10	0			1
TraesCS2A01G045000	tr|V6A6T6|V6A6T6_HORVU	ELMO domain containing protein		Bradi5g02447	AT1G03620.1&ELMO/CED-12 family protein&LOC_Os04g01150.1&ELMO/CED-12 family protein, putative, expressed	AT1G03620	ELMO/CED-12 family protein		C17	0			1
TraesCS2D01G043600	tr|V6A6T6|V6A6T6_HORVU	ELMO domain containing protein		Bradi5g02447	AT1G03620.1&ELMO/CED-12 family protein&LOC_Os04g01150.1&ELMO/CED-12 family protein, putative, expressed	AT1G03620	ELMO/CED-12 family protein		C17	0			1
TraesCS2B01G057200	tr|B9SKK4|B9SKK4_RICCO	ELMO domain-containing protein, putative		Bradi5g02447	AT1G03620.1&ELMO/CED-12 family protein&LOC_Os04g01150.1&ELMO/CED-12 family protein, putative, expressed	AT1G03620	ELMO/CED-12 family protein		C17	0			1
TraesCS7B01G296400	tr|A0A0B0NVN0|A0A0B0NVN0_GOSAR	Elongation factor 4		Bradi2g12010	AT4G37440.1LOC_Os01g21450.1&expressed protein	-	-		C10	0			1
TraesCS3B01G528400	tr|G4XH74|G4XH74_9POAL	Endo-beta-1,3-glucanase		-	-	-	-		C17	0			1
TraesCS6B01G181800	tr|A0A061GS78|A0A061GS78_THECC	ENTH/ANTH/VHS superfamily protein		Bradi3g05611	AT4G25940.1&ENTH/ANTH/VHS superfamily protein&LOC_Os02g07900.1&ANTH/ENTH domain containing protein, putative, expressed	-	-		C17	0			1
TraesCS6D01G331600	tr|A0A103YAP6|A0A103YAP6_CYNCS	Equilibrative nucleoside transporter		Bradi3g17700	AT1G70330.1&equilibrative nucleotide transporter 1&LOC_Os08g10450.1&nucleoside transporter, putative, expressed	AT1G70330	equilibrative nucleotide transporter 1		C10	0			1
TraesCS1A01G149800	tr|Q5ZC21|Q5ZC21_ORYSJ	Esterase/lipase/thioesterase-like protein		Bradi2g12850	AT1G54570.1&Esterase/lipase/thioesterase family protein&LOC_Os01g26039.1&expressed protein	AT1G54570	Esterase/lipase/thioesterase family protein		C6	0			1
TraesCS3A01G367200	tr|M8CMX1|M8CMX1_AEGTA	Ethanolamine-phosphate cytidylyltransferase		Bradi2g55180	AT2G38670.1&phosphorylethanolamine cytidylyltransferase 1&LOC_Os10g24810.1&cytidylyltransferase domain containing protein, expressed	-	-		C6	0			1
TraesCS3D01G360100	tr|M8CMX1|M8CMX1_AEGTA	Ethanolamine-phosphate cytidylyltransferase		Bradi2g55180	AT2G38670.1&phosphorylethanolamine cytidylyltransferase 1&LOC_Os10g24810.1&cytidylyltransferase domain containing protein, expressed	-	-		C10	0			1
TraesCS1D01G395200	tr|A0A0K9NJI7|A0A0K9NJI7_ZOSMR	Eukaryotic aspartyl protease family protein		Bradi2g17030	AT3G12700.1&Eukaryotic aspartyl protease family protein&LOC_Os05g48330.1&aspartyl protease family protein, putative, expressed	-	-		C13	0			1
TraesCS1D01G452800	AT3G12700.1	Eukaryotic aspartyl protease family protein		Bradi2g14180	AT3G12700.1&Eukaryotic aspartyl protease family protein&LOC_Os05g51750.1&aspartyl protease family protein, putative, expressed	-	-		C17	0			1
TraesCS7A01G104000	sp|Q5B9N7|EIF3A_EMENI	Eukaryotic translation initiation factor 3 subunit A		-	-	-	-		C17	0			1
TraesCS7A01G307300	AT1G21170.2	Exocyst complex component SEC5		Bradi3g14630	LOC_Os08g04430.1&expressed protein	-	-		C12	0			1
TraesCS7B01G061400	tr|B9RAG8|B9RAG8_RICCO	Exocyst complex component, putative		-	-	-	-		C1	273			1
TraesCS2A01G583800	tr|B9RAG8|B9RAG8_RICCO	Exocyst complex component, putative		Bradi5g26580	AT5G03540.1&exocyst subunit exo70 family protein A1&LOC_Os04g58880.1&exo70 exocyst complex subunit, putative, expressed	-	-		C6	0			1
TraesCS2B01G571300	tr|B9RAG8|B9RAG8_RICCO	Exocyst complex component, putative		-	-	-	-		C6	0			1
TraesCS5B01G122500	tr|B9RAG8|B9RAG8_RICCO	Exocyst complex component, putative		Bradi4g41750	AT5G13150.1&exocyst subunit exo70 family protein C1&LOC_Os12g06840.1&ATEXO70C2, putative, expressed	AT5G13150	exocyst subunit exo70 family protein C1		C13	0			1
TraesCS2B01G043100	AT5G50380.1	exocyst subunit exo70 family protein F1		-	-	-	-		C34	0			1
TraesCS1A01G203200	tr|A0A0K9PMR6|A0A0K9PMR6_ZOSMR	Expansin-like protein		Bradi3g32297	AT3G45970.1&expansin-like A1&LOC_Os10g39640.1&expansin precursor, putative, expressed	-	-		C13	0			1
TraesCS1B01G217200	tr|A0A0K9PMR6|A0A0K9PMR6_ZOSMR	Expansin-like protein		Bradi3g32297	AT3G45970.1&expansin-like A1&LOC_Os10g39640.1&expansin precursor, putative, expressed	-	-		C13	0			1
TraesCS7A01G312000	AT3G20300.1	extracellular ligand-gated ion channel protein (DUF3537)		Bradi3g14221	AT1G67570.1&Protein of unknown function (DUF3537)&LOC_Os08g03430.2&extracellular ligand-gated ion channel, putative, expressed	AT1G67570	zinc finger CONSTANS-like protein (DUF3537)		C10	0			1
TraesCS7D01G308500	AT3G20300.1	extracellular ligand-gated ion channel protein (DUF3537)		Bradi3g14221	AT1G67570.1&Protein of unknown function (DUF3537)&LOC_Os08g03430.2&extracellular ligand-gated ion channel, putative, expressed	AT1G67570	zinc finger CONSTANS-like protein (DUF3537)		C6	0			1
TraesCS7A01G351500	tr|Q654D6|Q654D6_ORYSJ	Extra-large G-protein-like		Bradi1g38390	AT3G61670.1&Protein of unknown function (DUF3133)&LOC_Os06g33320.1&extra-large G-protein-related, putative, expressed	-	-		C17	0			1
TraesCS7B01G276600	tr|Q654D6|Q654D6_ORYSJ	Extra-large G-protein-like		Bradi1g38390	AT3G61670.1&Protein of unknown function (DUF3133)&LOC_Os06g33320.1&extra-large G-protein-related, putative, expressed	AT3G61670	extra-large G-like protein%2C putative (DUF3133)		C6	0			1
TraesCS1A01G349200	tr|A0A1J3FIE8|A0A1J3FIE8_NOCCA	Fatty acid oxidation complex subunit alpha		Bradi2g19050	AT4G14440.1&3-hydroxyacyl-CoA dehydratase 1&LOC_Os05g45300.1&enoyl-CoA hydratase/isomerase family protein, putative, expressed	AT4G14440	3-hydroxyacyl-CoA dehydratase 1		C13	0			1
TraesCSU01G100500	tr|A0A1D6CAJ3|A0A1D6CAJ3_WHEAT	Fatty acyl-CoA reductase		-	-	-	-		C34	0			1
TraesCS1B01G111600	tr|B6U078|B6U078_MAIZE	F-box domain containing protein		Bradi2g36067	LOC_Os05g05500.1&OsFBX159 - F-box domain containing protein, expressed	-	-		C9	0			1
TraesCS1D01G057200	tr|A0A061GK25|A0A061GK25_THECC	F-box family protein		Bradi3g19440	AT5G57900.1&SKP1 interacting partner 1&LOC_Os08g16840.1&OsFBL45 - F-box domain and LRR containing protein, expressed	AT5G57900	SKP1 interacting partner 1		C13	0			1
TraesCS1D01G265100	tr|B9H7L8|B9H7L8_POPTR	F-box family protein		Bradi2g24860	AT1G21410.1&F-box/RNI-like superfamily protein&LOC_Os05g35110.1&OsFBL22 - F-box domain and LRR containing protein, expressed	-	-		C12	0			1
TraesCS2A01G303500	tr|D7KKU2|D7KKU2_ARALL	F-box family protein		Bradi5g10260	AT1G21760.1&F-box protein 7&LOC_Os04g35190.1&OsFBX133 - F-box domain containing protein, expressed	AT1G21760	F-box protein 7		C12	0			1
TraesCS6B01G292100	tr|A0A1I9LM02|A0A1I9LM02_ARATH	F-box family protein		Bradi3g52230	AT1G78760.1&F-box/RNI-like superfamily protein&LOC_Os02g46690.1&OsFBD8 - F-box and FBD domain containing protein, expressed	-	-		C33	0			1
TraesCS6B01G181000	tr|Q10SN1|Q10SN1_ORYSJ	F-box family protein, putative, expressed		Bradi1g77420	AT4G00755.1&F-box family protein&LOC_Os03g02560.1&cyclin-like F-box, putative, expressed	-	-		C10	0			1
TraesCS3B01G364700	tr|Q5VR67|Q5VR67_ORYSJ	F-box family protein-like		Bradi2g52810	AT2G26850.1&F-box family protein&LOC_Os01g59180.1&OsFBX27 - F-box domain containing protein, expressed	-	-		C1	0			1
TraesCS7A01G127700	tr|Q5VRR5|Q5VRR5_ORYSJ	F-box family protein-like		Bradi1g48360	AT5G67140.1&F-box/RNI-like superfamily protein&LOC_Os06g07000.1&OsFBL28 - F-box domain and LRR containing protein, expressed	AT5G67140	F-box/RNI-like superfamily protein		C13	0			1
TraesCS2D01G068600	tr|A0A1D1YF50|A0A1D1YF50_9ARAE	F-box protein		Bradi5g03840	LOC_Os09g36000.1&expressed protein	-	-		C5	0			1
TraesCS5A01G103000	tr|A0A1E5WEP9|A0A1E5WEP9_9POAL	F-box protein		Bradi4g06500	AT3G12350.1&F-box family protein&LOC_Os12g32630.1&OsFBX448 - F-box domain containing protein, expressed	AT3G12350	F-box family protein		C10	0			1
TraesCS5D01G114900	tr|A0A1E5WEP9|A0A1E5WEP9_9POAL	F-box protein		Bradi4g06500	AT3G12350.1&F-box family protein&LOC_Os12g32630.1&OsFBX448 - F-box domain containing protein, expressed	AT3G12350	F-box family protein		C10	0			1
TraesCS5D01G469500	tr|M8CCC9|M8CCC9_AEGTA	F-box protein		-	-	-	-		C5	0			1
TraesCS7A01G259000	tr|A0A199VFI0|A0A199VFI0_ANACO	F-box protein		Bradi3g41110	AT4G09190.1&F-box and associated interaction domains-containing protein&LOC_Os08g41750.1&OsFBX303 - F-box domain containing protein, expressed	AT3G26010	Galactose oxidase/kelch repeat superfamily protein		C33	0			1
TraesCS4B01G085300	tr|A0A072TPF2|A0A072TPF2_MEDTR	F-box/LRR protein		Bradi4g20731	AT3G07550.1&RNI-like superfamily protein&LOC_Os11g16280.1&F-box domain containing protein, expressed	AT3G07550	RNI-like superfamily protein		C10	0			1
TraesCS5A01G150800	tr|A0A0K9PXK8|A0A0K9PXK8_ZOSMR	F-box/LRR-repeat protein		Bradi4g44760	AT5G01720.1&RNI-like superfamily protein&LOC_Os11g01780.1&F-box/LRR-repeat protein 3, putative, expressed	AT5G01720	RNI-like superfamily protein		C12	0			1
TraesCS5D01G155900	tr|A0A0K9PXK8|A0A0K9PXK8_ZOSMR	F-box/LRR-repeat protein		Bradi4g44760	AT5G01720.1&RNI-like superfamily protein&LOC_Os11g01780.1&F-box/LRR-repeat protein 3, putative, expressed	AT5G01720	RNI-like superfamily protein		C12	0			1
TraesCS5A01G111500	tr|A0A0K9PNX3|A0A0K9PNX3_ZOSMR	Fe/S biogenesis protein nfuA		Bradi4g41260	AT5G49940.1&NIFU-like protein 2&LOC_Os11g07916.1&nifU, putative, expressed	-	-		C17	0			1
TraesCS5B01G119500	tr|A0A0K9PNX3|A0A0K9PNX3_ZOSMR	Fe/S biogenesis protein nfuA		Bradi4g41260	AT5G49940.1&NIFU-like protein 2&LOC_Os11g07916.1&nifU, putative, expressed	-	-		C17	0			1
TraesCS5D01G128400	tr|A0A0K9PNX3|A0A0K9PNX3_ZOSMR	Fe/S biogenesis protein nfuA		Bradi4g41260	AT5G49940.1&NIFU-like protein 2&LOC_Os11g07916.1&nifU, putative, expressed	-	-		C17	0			1
TraesCS5B01G350700	tr|A0A1D5ZY20|A0A1D5ZY20_WHEAT	Flavin-containing monooxygenase		Bradi4g37130	AT1G19250.1&flavin-dependent monooxygenase 1&LOC_Os09g37690.1&flavin-containing monooxygenase family protein, putative, expressed	-	-		C34	0			1
TraesCS6D01G310700	tr|X5CQE2|X5CQE2_WHEAT	Flavonol synthase		Bradi3g57910	AT5G08640.2&flavonol synthase 1&LOC_Os02g52840.1&flavonol synthase/flavanone 3-hydroxylase, putative, expressed	AT5G08640	flavonol synthase 1		C13	0			1
TraesCS6D01G304900	tr|A0A0B0N0X8|A0A0B0N0X8_GOSAR	G1/S-specific cyclin-E		Bradi3g57600	AT2G32970.2LOC_Os02g53210.4&expressed protein	AT2G32970	G1/S-specific cyclin-E protein		C6	0			1
TraesCS2B01G221300	sp|Q79665|GAG_HV1MV	Gag polyprotein		Bradi2g45635	LOC_Os08g09890.1&expressed protein	-	-		C34	0			1
TraesCS4A01G361900	tr|M8BSC3|M8BSC3_AEGTA	Galactokinase		Bradi1g02810	AT3G06580.1&Mevalonate/galactokinase family protein&LOC_Os03g61710.1&GHMP kinases ATP-binding protein, putative, expressed	AT3G06580	Mevalonate/galactokinase family protein		C10	0			1
TraesCS5B01G510900	tr|M8BSC3|M8BSC3_AEGTA	Galactokinase		Bradi1g02810	AT3G06580.1&Mevalonate/galactokinase family protein&LOC_Os03g61710.1&GHMP kinases ATP-binding protein, putative, expressed	AT3G06580	Mevalonate/galactokinase family protein		C33	0			1
TraesCS6B01G029200	AT3G48680.1	gamma carbonic anhydrase-like 2		-	-	-	-		C17	0			1
TraesCS7A01G266200	tr|M8B4Z5|M8B4Z5_TRIUA	Gamma-glutamyl hydrolase		-	-	-	-		C12	0			1
TraesCS5A01G472900	AT5G24280.3	gamma-irradiation and mitomycin c induced 1		-	-	-	-		C13	0			1
TraesCS1B01G439800	tr|A0A059Q274|A0A059Q274_9POAL	G-box binding factor		Bradi2g15940	AT2G46270.1&G-box binding factor 3&LOC_Os05g49420.1&transcription factor, putative, expressed	AT2G46270	G-box binding factor 3		C10	0			1
TraesCS3A01G234900	tr|M8BQC1|M8BQC1_AEGTA	GDSL esterase/lipase		Bradi2g45207	AT1G28600.1&GDSL-like Lipase/Acylhydrolase superfamily protein&LOC_Os01g46080.1&GDSL-like lipase/acylhydrolase, putative, expressed	-	-		C10	0			1
[truncated: 14,076 more rows]
