# Supplementary material for: Transcriptome dynamics associated with resistance and susceptibility against fusarium head blight in four wheat genotypes
Source: BMC Genomics. 2018 Aug 29;19:642. doi: 10.1186/s12864-018-5012-3 (PMC6116500; doi:10.1186/s12864-018-5012-3)
Supplement: Supplementary file 6 — The 57 Pathogenesis-Related genes. (XLSX 45 kb) [file 12864_2018_5012_MOESM6_ESM.xlsx]

## Sheet: PR DEGs
Additional file 6: Pathogenesis Related DEGs										TraesCS1D01G388300														33		Cluster Membership	Network Degree		log2 FoldChange									p value									FW00000000	FRS000000	WRS000000
				orthologs and their annotation					Log(x+1,2)																				Fg treated vs H2O									Fg treated vs H2O									DEFE patterns
Gene_ID	Blast-Hit-Accession	Human-Readable-Description		JGI_Brachy gene	Brachy-annot-gene	Araport11_gene	Araport11_anno		SFg_2d	SFg_4d	HCFg_2d	HCFg_4d	NFg_2d	NFg_4d	WFg_2d	WFg_4d	SH20_2d	SH20_4d	HCH20_2d	HCH20_4d	NH20_2d	NH20_4d	WH20_2d	WH20_4d					S_2d	S_4d	HC_2d	HC_4d	N_2d	N_4d	W_2d	W_4d		S_2d	S_4d	HC_2d	HC_4d	N_2d	N_4d	W_2d	W_4d		FW(S-2d, S-4d, HC-2d, HC-4d, N-2d, N-4d, W-2d, W4d)	FRS( HC/S_2d, HC/S_4d, N/S_2d, N/S_4d, W/S_2d, W/SFg_4d)	WRS( HC/S_2d, HC/S_4d, N/S_2d, N/S_4d, W/S_2d, W/SFg_4d)
TraesCS6B01G024500	AT1G16710.9	histone acetyltransferase of the CBP family 12		-	-	-	-		7.1283	2.20755	6.62598	5.12648	7.50724	5.3825	7.94955	5.37737	7.29403	3.2582	6.62734	4.43312	7.06719	4.75327	7.15435	5.15898		11	0		-0.1479	-2.4408	-0.0014	0.6702	0.4381	0.6472	0.7905	0.2185		0.7651	0.01887	0.9977	0.2003	0.3672	0.2089	0.1032	0.6682		FW00000000	FRS000000	WRS000000
TraesCS6B01G024600	AT1G16710.9	histone acetyltransferase of the CBP family 12		-	-	-	-		8.66422	4.34612	8.05627	6.87872	8.64566	6.67296	9.09756	6.32492	8.637	3.71068	7.95371	5.92211	8.11981	5.69612	8.19973	6.3621		11	0		0.0287	-0.2668	0.1022	0.9492	0.5223	0.9786	0.8904	-0.0392		0.9508	0.6957	0.8256	0.04582	0.2588	0.04041	0.05407	0.9341		FW00000000	FRS010100	WRS000000
TraesCS2B01G550200	tr|Q39427|Q39427_BETPN	Major allergen Bet v 1		-	-	-	-		5.10314	0.857822	4.09145	4.08656	3.96202	3.10585	6.26699	4.66685	5.94767	7.40079	5.24269	5.74584	3.94735	4.96252	5.71806	6.1081		2	0		-1.0109	-6.3223	-1.1804	-1.7252	0.0257	-1.9044	0.5517	-1.4705		0.01954	1.041e-10	0.005055	4.563e-05	0.954	3.7e-05	0.1509	0.0002987		FW02000000	FRS000000	WRS020202
TraesCS2B01G347200	tr|A0A0B0PDE4|A0A0B0PDE4_GOSAR	MLP protein		Bradi5g12740	AT1G24020.1&MLP-like protein 423&LOC_Os04g39150.1&pathogenesis-related Bet v I family protein, putative, expressed	AT1G24020	MLP-like protein 423		8.83869	7.15928	9.57281	9.22552	9.90495	10.0485	10.1244	8.99615	8.73239	10.1852	10.32	10.6401	9.88303	10.4767	8.97448	9.22218		28	0		0.1057	-2.9506	-0.736	-1.3937	0.0216	-0.4213	1.1335	-0.2229		0.8523	4.261e-07	0.1921	0.01355	0.9695	0.4552	0.04468	0.6934		FW02000000	FRS010101	WRS100000
TraesCS2A01G334000	tr|A0A0B0PDE4|A0A0B0PDE4_GOSAR	MLP protein		Bradi5g12740	AT1G24020.1&MLP-like protein 423&LOC_Os04g39150.1&pathogenesis-related Bet v I family protein, putative, expressed	AT1G24020	MLP-like protein 423		10.72	8.90464	11.3052	10.9899	11.5553	11.7231	11.8589	10.7637	10.4968	11.8338	11.9149	12.3229	11.34	12.117	10.6824	11.1715		28	0		0.2196	-2.9048	-0.6035	-1.3196	0.2132	-0.3897	1.1648	-0.4038		0.6323	4.384e-10	0.1874	0.003944	0.6414	0.3945	0.01095	0.378		FW02020000	FRS010101	WRS100000
TraesCS2D01G328200	tr|A0A0B0P8E9|A0A0B0P8E9_GOSAR	MLP protein		Bradi5g12740	AT1G24020.1&MLP-like protein 423&LOC_Os04g39150.1&pathogenesis-related Bet v I family protein, putative, expressed	AT1G24020	MLP-like protein 423		10.5072	9.34903	11.1841	11.0638	11.6266	11.772	11.8232	10.8135	10.6946	12.322	12.034	12.1421	11.4289	12.3372	10.7669	11.6177		28	0		-0.1913	-2.9656	-0.8444	-1.0716	0.1965	-0.5614	1.0497	-0.7991		0.6059	3.299e-15	0.02222	0.003717	0.5947	0.1284	0.004486	0.03058		FW02020010	FRS011111	WRS100000
TraesCS2D01G522500	tr|C3SBS4|C3SBS4_ESCCA	Pathogenesis-related (PR)-10-related norcoclaurine synthase-like protein		-	-	-	-		3.93313	2.74114	4.59077	4.17716	5.72368	5.11626	5.3431	4.45148	5.64494	6.32426	5.47963	5.49291	6.40859	6.65782	5.80453	6.0591		14	0		-1.6434	-2.9605	-0.9113	-1.384	-0.6853	-1.5417	-0.4818	-1.652		7.232e-06	3.605e-07	0.001177	4.98e-06	0.005418	1.835e-09	0.05909	1.055e-08		FW00000200	FRS000000	WRS000000
TraesCS7A01G160400	tr|B1N8M3|B1N8M3_BRAOG	Pathogenesis-related protein		-	-	-	-		8.76742	9.10432	0.577215	0	1.30517	1.12375	6.65379	7.2363	2.80576	3.93512	0.385081	0	0.16603	1.19116	2.72152	2.43755		16	0		6.0363	4.9934	0.5299	0	2.4598	-0.1918	4.011	4.9129		1.258e-11	2.506e-08	0.7176	1	0.06866	0.8681	5.615e-06	3.997e-08		FW11000011	FRS222200	WRS000000
TraesCS4B01G187800	tr|M8AV69|M8AV69_AEGTA	Pathogenesis-related protein 1		-	-	-	-		6.59122	5.96412	6.40002	6.07439	7.38869	6.02232	7.41449	5.81024	2.54947	2.51516	4.55762	2.72296	4.57674	3.32142	5.03416	3.67859		1	18		4.4595	4.226	1.8685	3.3661	2.8168	2.8145	2.4124	2.2021		7.238e-21	6.943e-12	9.908e-09	6.565e-16	7.907e-20	4.484e-13	5.671e-15	1.298e-09		FW00001010	FRS000000	WRS000000
TraesCS5B01G096300	tr|A0A1D1ZEW0|A0A1D1ZEW0_9ARAE	Pathogenesis-related protein 1		Bradi4g05040	LOC_Os12g36830.1&pathogenesis-related Bet v I family protein, putative, expressed	-	-		6.09055	3.7159	6.77352	5.33967	6.12537	4.37839	5.74536	4.91947	1.9318	1.3718	3.55855	0.737687	0.723923	0.976926	1.3569	0.334606		1	699		4.6896	2.5841	3.2801	5.3381	6.3754	4.1812	4.9155	6.0305		2.881e-09	0.006545	5.622e-07	1.901e-08	4.859e-13	8.779e-06	1.626e-09	1.511e-07		FW00100000	FRS000000	WRS000000
TraesCS2B01G442700	tr|M8ATB2|M8ATB2_AEGTA	Pathogenesis-related protein 1		-	-	-	-		5.90278	6.20335	6.6452	5.88217	7.02928	6.5742	6.55176	6.04435	3.49918	2.7035	4.57137	3.91211	4.51097	4.05533	3.96674	4.06696		1	545		2.5712	3.1729	2.0982	1.9658	2.5369	2.5698	2.6416	2.0213		6.213e-07	1.316e-07	4.213e-06	3.991e-05	1.489e-08	5.335e-08	1.682e-08	1.752e-05		FW00101000	FRS000000	WRS000000
TraesCS7B01G105100	tr|A0MZ69|A0MZ69_MUSAC	Pathogenesis-related protein 1		-	-	-	-		5.77526	7.26223	2.85711	3.31139	4.32231	5.06017	0.93473	0	0.502602	0	0.385081	0	0	0	0	0		1	11		6.8095	8.1395	3.9733	5.2098	6.8552	6.9622	2.1568	0		1.341e-07	5.335e-10	0.002651	8.372e-05	1.805e-07	1.025e-07	0.1329	1		FW01000000	FRS020202	WRS000000
TraesCS5B01G443200	tr|M8BY09|M8BY09_AEGTA	Pathogenesis-related protein 1		-	-	-	-		5.16167	8.16557	4.51351	4.53458	4.5511	5.13481	0.342479	0	0	0	1.80436	0.834522	0	0.403559	0	0		1	2		6.9676	8.919	3.011	4.2812	6.9935	6.1126	0.5805	0		2.624e-07	2.923e-11	0.003859	0.0002193	2.093e-07	4.468e-06	0.7188	1		FW01000000	FRS020202	WRS000000
TraesCS5B01G443400	tr|M8BY09|M8BY09_AEGTA	Pathogenesis-related protein 1		-	-	-	-		5.53956	8.8518	4.57922	5.07055	4.60266	5.24803	0	0	1.62474	0	0.385081	0	0.433031	0.329602	0	0		1	0		4.3878	9.5192	5.648	6.8716	5.5462	6.2037	0	0		0.0001276	4.899e-12	3.812e-05	6.829e-07	1.334e-05	6.174e-06	1	1		FW01000000	FRS020202	WRS000000
TraesCS5B01G443600	tr|M8BY09|M8BY09_AEGTA	Pathogenesis-related protein 1		-	-	-	-		2.97838	7.05553	2.44205	2.77682	3.51745	3.44626	0	0	0.502602	0	0	0	0	0	0	0		1	0		3.5849	7.3878	3.9761	4.2534	5.533	4.8823	0	0		0.04383	2.562e-05	0.02457	0.01606	0.001668	0.005507	1	1		FW01000000	FRS020202	WRS000000
TraesCS5B01G443800	tr|M8BY09|M8BY09_AEGTA	Pathogenesis-related protein 1		-	-	AT3G19690	CAP (Cysteine-rich secretory proteins%2C Antigen 5%2C and Pathogenesis-related 1 protein) superfamily protein		6.05869	8.97299	4.36372	4.9494	5.29043	5.26984	1.46832	1.16781	0	0	0.617957	0	0.16603	0	0.327994	0		1	50		7.8185	9.6993	4.7959	6.7973	6.969	7.0613	2.2231	2.5923		3.511e-09	1.548e-13	6.978e-05	2.718e-07	5.598e-08	8.841e-08	0.1053	0.07349		FW01000000	FRS020202	WRS000000
TraesCS5D01G447000	tr|M8BY09|M8BY09_AEGTA	Pathogenesis-related protein 1		-	-	-	-		3.61474	6.64744	3.07522	3.12071	4.14043	4.06711	2.26379	2.80478	0	0	0	0	0	0	0	0		1	1498		5.585	7.54	5.043	5.0177	6.6755	5.959	4.1451	4.7893		2.756e-05	7.363e-09	0.0001244	0.0001384	3.071e-07	4.787e-06	0.001814	0.000308		FW01000000	FRS020202	WRS000000
TraesCSU01G226400	tr|M8BY09|M8BY09_AEGTA	Pathogenesis-related protein 1		-	-	-	-		5.04295	9.03188	3.26799	4.56229	4.98843	5.92423	2.24696	4.10698	0.874626	0	0.385081	0	0	0	0.302914	0		1	717		5.0408	9.5211	4.1874	6.2482	7.2424	7.521	3.1862	5.9287		0.0001549	2.525e-11	0.003439	1.546e-05	5.296e-07	1.791e-07	0.02802	4.312e-05		FW01000000	FRS020202	WRS000000
TraesCS7A01G162600	tr|M7XM10|M7XM10_TRIUA	Pathogenesis-related protein 1		-	-	-	-		5.84929	7.14551	6.11498	6.99007	5.63375	5.57908	6.34723	6.54171	1.98039	1.55426	2.90726	2.13912	2.06457	0.329602	2.31703	1.00118		1	1064		4.3413	5.4905	3.3463	5.4685	3.7828	6.4694	4.2728	6.2344		1.172e-09	2.095e-12	2.255e-08	1.698e-15	1.015e-09	3.974e-09	1.386e-11	2.791e-14		FW01010000	FRS000200	WRS000000
TraesCS5D01G102700	tr|A0A1D1ZEW0|A0A1D1ZEW0_9ARAE	Pathogenesis-related protein 1		Bradi4g05040	LOC_Os12g36830.1&pathogenesis-related Bet v I family protein, putative, expressed	-	-		6.69881	5.25032	7.34013	5.90739	7.08912	5.85617	6.81357	5.81318	3.05735	1.39107	4.10983	1.86169	0.952831	0.718526	2.80975	1.74016		1	850		3.8056	3.4568	3.2518	4.2345	6.7061	6.0416	4.1234	4.4149		6.94e-08	0.0001675	8.13e-07	3.046e-08	1.886e-16	1.833e-09	2.989e-09	1.188e-08		FW10101010	FRS000000	WRS000000
TraesCS7B01G105300	tr|A0MZ69|A0MZ69_MUSAC	Pathogenesis-related protein 1		-	-	AT4G33720	CAP (Cysteine-rich secretory proteins%2C Antigen 5%2C and Pathogenesis-related 1 protein) superfamily protein		7.38943	8.77801	6.13624	6.44974	5.81683	6.12263	3.1931	2.67835	0.874626	0.718614	0.385081	0	0	0	0	0		1	494		7.5501	8.2725	7.2211	8.2773	8.2495	7.9037	5.093	4.5282		6.336e-12	1.472e-14	3.833e-09	3.71e-11	4.562e-11	2.704e-10	5.872e-05	0.0004446		FW11000000	FRS020222	WRS000000
TraesCS5B01G442900	tr|M8BY09|M8BY09_AEGTA	Pathogenesis-related protein 1		-	-	-	-		6.91466	8.84613	5.42433	5.83318	5.72012	5.49487	3.66946	3.86827	0.502602	0	0	0	0	0	0.327994	0		1	4888		7.699	9.445	7.2506	7.5625	8.0385	7.1817	4.7254	5.7434		4.953e-09	1.619e-12	8.742e-08	2.359e-08	2.98e-09	1.156e-07	0.000417	2.612e-05		FW11000000	FRS020222	WRS000000
TraesCS7A01G198900	tr|A0MZ69|A0MZ69_MUSAC	Pathogenesis-related protein 1		-	-	AT4G33720	CAP (Cysteine-rich secretory proteins%2C Antigen 5%2C and Pathogenesis-related 1 protein) superfamily protein		8.7566	9.39495	6.07533	5.77238	6.05272	6.10539	4.92321	4.32831	1.72894	3.4125	0.917343	0	0.16603	0	0.327994	0.32239		1	322		7.2842	6.6829	5.9026	7.4632	7.5969	7.741	5.9398	5.3434		8.253e-14	6.654e-12	4.287e-08	8.424e-09	9.28e-10	2.245e-09	2.148e-06	2.237e-05		FW11000000	FRS222222	WRS000000
TraesCS2D01G317800	tr|M7Z3V0|M7Z3V0_TRIUA	Pathogenesis-related protein 1		Bradi1g64920	AT2G40330.1&PYR1-like 6&LOC_Os03g18850.1&pathogenesis-related Bet v I family protein, putative, expressed	-	-		7.29756	7.65664	6.37939	6.07426	7.20874	5.86027	6.5227	4.46371	4.43172	4.08798	4.89163	3.27261	4.87143	4.03885	5.25866	3.91624		1	78		2.9733	3.4149	1.5033	2.79	2.3403	1.8597	1.276	0.5687		2.306e-09	3.208e-10	0.001757	1.053e-07	7.25e-07	0.0002195	0.007127	0.2749		FW11001000	FRS020202	WRS000000
TraesCS7D01G164500	tr|M8ATB2|M8ATB2_AEGTA	Pathogenesis-related protein 1		-	-	-	-		6.83184	7.24978	5.22025	4.50882	6.72125	5.67069	6.82274	6.42576	2.79051	3.60893	3.76941	2.37356	3.30052	2.34496	3.9512	1.18481		1	529		4.3244	4.6281	1.5003	2.371	3.4967	3.5366	2.933	5.8588		1.364e-18	6.522e-17	0.0003707	7.314e-06	1.11e-17	1.027e-11	2.824e-13	9.88e-18		FW11001010	FRS220200	WRS000000
TraesCS5B01G442700	tr|M8BY09|M8BY09_AEGTA	Pathogenesis-related protein 1		Bradi1g57580	AT5G57625.1&CAP (Cysteine-rich secretory proteins, Antigen 5, and Pathogenesis-related 1 protein) superfamily protein&LOC_Os07g03710.1&SCP-like extracellular protein, expressed	-	-		8.52443	8.63562	6.47275	7.28615	7.04031	6.63962	7.72042	7.67858	2.95993	0.733788	2.03725	0.476779	0.16603	1.11025	3.54185	4.31379		1	771		5.7352	8.1191	4.7632	7.6686	8.5963	6.1098	4.2395	3.3918		2.222e-23	9.822e-20	7.181e-14	3.591e-16	2.1e-16	1.747e-14	2.322e-15	5.294e-11		FW11011011	FRS222200	WRS000000
TraesCS4D01G189200	tr|M7Z3V0|M7Z3V0_TRIUA	Pathogenesis-related protein 1		-	-	-	-		9.56643	9.32664	8.84372	8.15327	9.83396	8.37532	7.31698	5.62775	6.58136	5.36526	7.07455	5.81335	7.36853	6.17656	6.31755	4.65366		1	0		2.9521	3.8382	1.7427	2.3004	2.4244	2.1705	0.9881	0.9786		2.421e-06	4.677e-09	0.005172	0.0002555	9.6e-05	0.0005365	0.1147	0.1289		FW11111100	FRS000022	WRS000000
TraesCS5A01G439800	tr|M8BY09|M8BY09_AEGTA	Pathogenesis-related protein 1		Bradi1g57580	AT5G57625.1&CAP (Cysteine-rich secretory proteins, Antigen 5, and Pathogenesis-related 1 protein) superfamily protein&LOC_Os07g03710.1&SCP-like extracellular protein, expressed	AT3G19690	CAP (Cysteine-rich secretory proteins%2C Antigen 5%2C and Pathogenesis-related 1 protein) superfamily protein		8.30054	8.83497	7.33475	7.66189	7.28601	7.02625	7.23531	6.5201	3.32602	2.688	4.08789	2.10035	0.922655	1.55812	3.43947	3.49641		1	976		5.0908	5.8478	3.2901	5.737	7.0216	5.9047	3.8654	3.0818		4.084e-16	3.444e-17	3.33e-08	6.282e-17	1.477e-19	1.261e-14	2.333e-10	4.542e-07		FW11111110	FRS000202	WRS000000
TraesCS5A01G090600	tr|A0A1D1ZEW0|A0A1D1ZEW0_9ARAE	Pathogenesis-related protein 1		Bradi4g05040	LOC_Os12g36830.1&pathogenesis-related Bet v I family protein, putative, expressed	-	-		10.6135	10.309	10.3133	9.71806	10.4056	9.65934	9.51076	8.96298	6.02268	5.43605	6.76249	4.4143	3.73956	4.05464	4.92327	3.82603		1	1385		4.5373	4.9688	3.4987	5.2562	6.6207	5.5779	4.5456	5.128		1.796e-13	1.357e-14	1.081e-08	7.309e-17	7.146e-26	1.913e-18	2.606e-13	8.359e-16		FW11111111	FRS000000	WRS000000
TraesCS5A01G439700	tr|M8BY09|M8BY09_AEGTA	Pathogenesis-related protein 1		-	-	-	-		10.8625	11.1518	9.91868	9.984	10.0412	9.96043	9.01448	9.30002	4.79715	2.52391	5.73303	3.01502	2.34684	3.23152	3.89717	2.55501		1	1326		6.0422	9.0434	4.1396	6.9545	7.79	6.7408	5.1147	6.8383		1.328e-22	7.503e-31	9.031e-12	2.988e-26	2.935e-32	3.624e-25	3.447e-16	2.328e-24		FW11111111	FRS000022	WRS000000
TraesCS4A01G116400	tr|M7Z3V0|M7Z3V0_TRIUA	Pathogenesis-related protein 1		-	-	-	-		9.65344	9.70332	9.25153	8.22866	10.2299	8.53204	9.50903	7.94251	6.80025	5.80109	7.42433	6.1906	7.03047	6.03056	6.75911	5.73768		1	475		2.8422	3.8866	1.8133	2.0173	3.1708	2.4881	2.7298	2.1982		4.512e-09	3.364e-14	0.0001623	3.454e-05	3.994e-11	3.354e-07	1.508e-08	7.016e-06		FW11111111	FRS020002	WRS000000
TraesCS7D01G201300	tr|A0MZ69|A0MZ69_MUSAC	Pathogenesis-related protein 1		Bradi1g57590	AT4G33720.1&CAP (Cysteine-rich secretory proteins, Antigen 5, and Pathogenesis-related 1 protein) superfamily protein&LOC_Os10g11500.1&SCP-like extracellular protein, expressed	-	-		9.48582	10.0855	8.13665	8.04764	8.51889	8.38251	7.32502	7.436	4.52249	4.92179	2.14709	0.258016	2.5024	1.52945	1.6927	0.335369		1	854		4.9406	5.2756	6.2009	8.8422	6.1495	7.2102	5.91	8.3031		5.035e-13	1.069e-13	3.192e-16	9.311e-16	6.948e-18	4.93e-18	8.091e-14	5.938e-14		FW11111111	FRS020022	WRS000000
TraesCS7D01G201400	tr|A0MZ69|A0MZ69_MUSAC	Pathogenesis-related protein 1		-	-	AT4G33720	CAP (Cysteine-rich secretory proteins%2C Antigen 5%2C and Pathogenesis-related 1 protein) superfamily protein		11.0128	12.2259	9.56362	9.66979	9.70769	9.90401	7.99999	8.79874	5.14038	6.099	3.19024	0.476779	2.04748	2.05443	2.04833	0.335369		1	706		5.7253	5.9323	6.2979	9.7269	7.6987	7.8562	6.0489	9.4096		1.279e-11	3.363e-12	3.908e-13	1.062e-18	3.783e-18	9.416e-18	2.609e-11	5.442e-16		FW11111111	FRS020222	WRS000000
TraesCS5B01G442600	tr|M8BY09|M8BY09_AEGTA	Pathogenesis-related protein 1		-	-	-	-		10.5222	10.3368	8.99618	9.30001	9.66565	9.24754	8.32675	8.14427	5.03916	2.96118	5.0064	3.11439	2.09849	2.28498	3.18688	3.3301		1	1325		5.4512	7.0243	3.969	6.169	7.7385	7.0972	5.1969	4.8579		1.663e-19	3.132e-24	4.067e-11	7.158e-22	1.555e-31	1.01e-24	2.854e-16	1.377e-14		FW11111111	FRS200022	WRS000000
TraesCS5D01G446800	tr|M8BY09|M8BY09_AEGTA	Pathogenesis-related protein 1		-	-	AT3G19690	CAP (Cysteine-rich secretory proteins%2C Antigen 5%2C and Pathogenesis-related 1 protein) superfamily protein		12.326	13.6146	10.8721	11.2756	11.3229	11.2631	10.3387	10.4413	7.17428	7.21085	7.23122	6.12896	5.67188	6.14271	6.2644	6.04676		1	4038		5.119	6.3366	3.6153	5.1108	5.6191	5.0873	4.0502	4.3688		8.336e-30	5.608e-43	1.009e-15	3.665e-29	3.979e-35	6.384e-29	4.617e-19	8.284e-22		FW11111111	FRS220222	WRS002000
TraesCS5D01G446900	tr|M8BY09|M8BY09_AEGTA	Pathogenesis-related protein 1		Bradi1g57580	AT5G57625.1&CAP (Cysteine-rich secretory proteins, Antigen 5, and Pathogenesis-related 1 protein) superfamily protein&LOC_Os07g03710.1&SCP-like extracellular protein, expressed	-	-		10.1331	10.6892	8.34642	8.90317	8.61149	8.413	7.82766	7.55884	4.68511	4.81289	4.15277	2.91469	0.959078	2.22741	3.48454	3.62205		1	729		5.463	6.0112	4.2252	6.0485	8.2973	6.3843	4.399	3.9801		2.803e-22	5.577e-24	1.019e-13	3.551e-23	1.945e-28	4.287e-22	4.524e-14	6.733e-12		FW11111111	FRS222222	WRS000000
TraesCS7D01G161200	tr|Q94F73|Q94F73_WHEAT	Pathogenesis-related protein 1		-	-	-	-		12.9555	12.5441	11.1222	11.0724	11.5423	11.3163	10.1382	11.2686	8.3396	7.35407	7.44906	5.67351	4.75175	5.51815	7.8232	7.502		1	861		4.5817	5.1188	3.6482	5.3842	6.7764	5.7681	2.2987	3.7392		2.589e-26	8.177e-31	3.602e-17	5.642e-34	2.372e-52	1.628e-38	1.051e-07	5.605e-18		FW11111111	FRS222222	WRS022200
TraesCS5B01G181500	tr|C3UZE5|C3UZE5_WHEAT	Pathogenesis-related protein 1-1		-	-	-	-		13.4734	14.8339	11.8882	11.9822	12.6441	12.4205	10.4433	11.7456	9.00313	8.45235	8.17118	6.39372	5.36682	6.64039	7.71882	7.57259		1	498		4.422	6.306	3.678	5.5347	7.2164	5.7222	2.6966	4.1296		2.199e-19	5.035e-37	7.501e-14	8.448e-29	1.81e-47	8.335e-31	4.379e-08	5.198e-17		FW11111111	FRS220222	WRS022200
TraesCS5A01G183300	tr|C3UZE5|C3UZE5_WHEAT	Pathogenesis-related protein 1-1		-	-	-	-		13.4787	14.4833	11.022	10.7791	12.1335	12.0131	10.0494	11.2602	8.71582	8.00208	7.6227	6.0334	5.20479	6.01939	7.59524	7.29578		1	374		4.7242	6.4318	3.3748	4.724	6.8991	5.9524	2.4366	3.935		3.091e-27	1.928e-47	1.406e-14	3.197e-26	7.495e-54	1.129e-40	2.781e-08	3.227e-19		FW11111111	FRS222222	WRS022200
TraesCS2D01G552100	sp|P83343|PR4_PRUPE	Pathogenesis-related protein PR-4		-	-	AT3G04720	pathogenesis-related 4		7.02942	8.66335	4.65549	5.70606	4.16306	3.97223	5.95312	5.80162	4.24492	5.14429	3.65502	2.99976	2.20404	3.27442	4.26196	4.05323		1	0		2.8414	3.5581	1.0429	2.8101	2.1562	0.75	1.7078	1.7766		3.159e-06	9.336e-09	0.09469	1.274e-05	0.001318	0.2479	0.00441	0.003422		FW11000000	FRS222202	WRS000000
TraesCS2A01G551000	sp|P83343|PR4_PRUPE	Pathogenesis-related protein PR-4		Bradi4g14920	AT3G04720.1&pathogenesis-related 4&LOC_Os11g37950.1&WIP3 - Wound-induced protein precursor, expressed	AT3G04720	pathogenesis-related 4		7.5685	8.17659	1.97992	2.60121	1.99838	2.78018	5.85396	6.10521	3.06015	1.9622	0.385081	0.666726	0	1.01913	2.36317	2.48947		1	0		4.5965	6.0909	2.8156	2.5239	4.1895	2.2614	3.7269	3.8195		1.363e-15	8.352e-18	0.01607	0.007409	0.0005374	0.008935	9.284e-10	1.906e-10		FW11000000	FRS222222	WRS000000
TraesCS6D01G386800	sp|P83343|PR4_PRUPE	Pathogenesis-related protein PR-4		-	-	-	-		10.3856	11.3819	0.32876	0	0	0	5.26242	6.56602	3.18793	2.77511	0.939477	0	0	0.59773	2.28535	1.62309		6	0		7.3188	8.3257	-1.3	0	0	-1.7292	3.2244	5.3943		8.507e-31	2.891e-33	0.3361	1	1	0.2259	2.103e-06	4.9e-13		FW11000000	FRS222222	WRS000000
TraesCS6A01G403200	sp|P83343|PR4_PRUPE	Pathogenesis-related protein PR-4		-	-	-	-		10.1471	9.94739	0.32876	0	0	0.235768	8.54257	8.71225	3.81344	3.73091	0	0	0.267676	0.59773	3.64098	2.80215		16	0		6.4251	6.4204	0.7297	0	-0.1681	-0.9213	4.9749	6.0609		2.38e-31	5.521e-26	0.6274	1	0.9092	0.5007	1.042e-19	2.383e-25		FW11000011	FRS222220	WRS000000
TraesCS1A01G355300	sp|P83343|PR4_PRUPE	Pathogenesis-related protein PR-4		-	-	-	-		10.7927	10.3131	9.73421	9.39879	9.78155	9.24255	8.74183	8.74354	6.12989	3.79338	6.3123	4.22767	1.71698	3.32749	5.08788	3.68406		1	1247		4.6487	6.3791	3.404	5.1716	8.3235	5.9598	3.6569	5.1019		2.319e-22	1.34e-30	7.813e-13	5.973e-25	2.998e-45	2.787e-29	4.456e-14	1.847e-23		FW11111111	FRS000022	WRS000000
TraesCS3D01G524700	sp|P83343|PR4_PRUPE	Pathogenesis-related protein PR-4		Bradi4g14920	AT3G04720.1&pathogenesis-related 4&LOC_Os11g37950.1&WIP3 - Wound-induced protein precursor, expressed	-	-		11.9228	13.1532	10.3761	10.356	12.7208	12.4962	10.1176	10.3271	7.65394	6.46652	7.00342	5.75322	6.42562	6.19288	6.31479	5.42871		1	1006		4.2401	6.6046	3.3489	4.5852	6.2487	6.2572	3.7805	4.8766		1.52e-20	5.804e-44	2.453e-13	6.246e-23	1.579e-42	7.042e-42	2.04e-16	1.216e-25		FW11111111	FRS220022	WRS002020
TraesCS1D01G355100	sp|P83343|PR4_PRUPE	Pathogenesis-related protein PR-4		-	-	-	-		11.1016	10.8309	9.53374	9.42856	9.94945	9.46558	8.8095	8.94641	6.16145	3.97406	6.18657	4.17493	3.21562	4.22081	5.0144	4.54752		1	1233		4.9218	6.6819	3.3309	5.2723	6.7746	5.2477	3.7955	4.4029		1.569e-24	4.424e-34	3.863e-12	2.274e-25	8.464e-40	3.075e-25	8.536e-15	6.488e-19		FW11111111	FRS220222	WRS000000
TraesCS3B01G584700	sp|P83343|PR4_PRUPE	Pathogenesis-related protein PR-4		-	-	-	-		12.328	12.6143	10.9847	10.4963	11.3388	11.0834	10.3497	10.6592	7.50287	5.68851	6.79283	4.80373	5.59522	4.24237	6.79639	4.89973		1	1159		4.8004	6.7943	4.1667	5.6763	5.7245	6.8422	3.5343	5.75		1.404e-29	2.714e-50	1.535e-22	3.77e-37	1.766e-40	1.575e-50	1.147e-16	7.807e-39		FW11111111	FRS220222	WRS002000
TraesCS3A01G517100	sp|P83343|PR4_PRUPE	Pathogenesis-related protein PR-4		-	-	-	-		13.4743	14.5093	12.0431	11.9461	12.7448	12.464	11.5048	11.4684	8.33459	6.8459	7.83525	5.95177	5.86773	5.49029	6.86489	5.40922		1	1118		5.0931	7.624	4.1685	5.9512	6.8252	6.9204	4.6013	6.021		2.44e-27	1.814e-55	8.144e-19	1.54e-35	6.945e-47	9.402e-47	2.2e-22	5.534e-36		FW11111111	FRS220222	WRS002222
TraesCS5B01G485700	tr|B9H4Z3|B9H4Z3_POPTR	Pathogenesis-related thaumatin family protein		Bradi1g68340	AT1G20030.2&Pathogenesis-related thaumatin superfamily protein&LOC_Os03g14050.1&thaumatin-like protein 1 precursor, putative, expressed	AT1G20030	Pathogenesis-related thaumatin superfamily protein		4.58473	7.94234	5.18175	5.39047	5.28978	5.23025	6.57667	5.17378	4.76149	5.15121	5.66327	4.98196	5.2535	5.27577	5.09652	5.2851		13	0		-0.0683	2.7531	-0.4845	0.3972	0.0344	-0.0333	1.4837	-0.1125		0.9086	1.854e-06	0.3743	0.4725	0.9498	0.9517	0.006115	0.8383		FW01000000	FRS020202	WRS000000
TraesCS5D01G485500	tr|G7I7Q3|G7I7Q3_MEDTR	Pathogenesis-related thaumatin family protein		-	-	AT1G75800	Pathogenesis-related thaumatin superfamily protein		5.02965	7.57902	5.23411	5.54169	5.35343	5.49277	6.56433	5.13935	5.45795	5.63018	6.00101	5.39588	5.70332	5.63417	5.5488	5.51861		13	0		-0.4571	2.0339	-0.7742	0.1173	-0.3563	-0.123	1.0214	-0.3869		0.2829	8.487e-07	0.04146	0.761	0.3482	0.7477	0.005969	0.3211		FW01000000	FRS020202	WRS000000
TraesCS1D01G388300	AT4G38660.2	Pathogenesis-related thaumatin superfamily protein		-	-	-	-		9.29972	9.99318	8.73555	8.86858	9.06267	8.42305	9.17128	8.88421	8.96209	8.62341	8.75606	8.64447	8.47032	8.42066	9.01439	8.87705		6	0		0.3468	1.4393	-0.0196	0.2329	0.5943	-0.0015	0.1571	0.0073		0.07334	1.721e-12	0.9179	0.2231	0.001718	0.9938	0.4044	0.9694		FW01000000	FRS020202	WRS000000
TraesCS3B01G390500	tr|R4KY79|R4KY79_ZIZJJ	Pathogenesis-related thaumatin-like protein		Bradi2g54560	AT2G28790.1&Pathogenesis-related thaumatin superfamily protein&LOC_Os01g62260.1&thaumatin, putative, expressed	AT2G28790	Pathogenesis-related thaumatin superfamily protein		8.54214	8.63245	8.62407	7.94402	8.7116	8.17322	9.25983	7.77849	8.69759	8.86312	9.0382	8.55392	9.14907	8.56175	8.68135	8.38365		20	0		-0.1736	-0.2408	-0.4134	-0.6103	-0.4373	-0.3876	0.5784	-0.6059		0.5245	0.3981	0.1204	0.02344	0.09991	0.1486	0.02939	0.02497		FW00000000	FRS000000	WRS000000
TraesCS3D01G351700	tr|R4KY79|R4KY79_ZIZJJ	Pathogenesis-related thaumatin-like protein		Bradi2g54560	AT2G28790.1&Pathogenesis-related thaumatin superfamily protein&LOC_Os01g62260.1&thaumatin, putative, expressed	AT2G28790	Pathogenesis-related thaumatin superfamily protein		8.75859	7.03093	8.12623	7.6045	7.79692	7.29428	8.62976	7.08923	7.85117	7.45285	8.03863	7.44841	8.14875	7.19466	7.7743	7.26271		11	0		0.9111	-0.5078	0.0867	0.1546	-0.3513	0.1025	0.8525	-0.1743		0.02531	0.2519	0.8301	0.7042	0.3849	0.802	0.03468	0.6702		FW00000000	FRS000000	WRS000000
TraesCS5A01G077400	tr|Q8VYN5|Q8VYN5_ARATH	Pathogenesis-related thaumatin-like protein		Bradi4g04190	LOC_Os12g38140.1&expressed protein	-	-		0	0	5.62832	3.66168	5.17835	2.28167	6.90557	2.82857	2.11575	0	5.78926	3.16539	5.57537	2.40241	5.43224	3.39138		19	0		-2.3978	0	-0.1621	0.4952	-0.4026	-0.0827	1.466	-0.6281		0.05923	1	0.809	0.5017	0.5504	0.9196	0.02814	0.4083		FW00000000	FRS000010	WRS000000
TraesCS3A01G357800	tr|R4KY79|R4KY79_ZIZJJ	Pathogenesis-related thaumatin-like protein		Bradi2g54560	AT2G28790.1&Pathogenesis-related thaumatin superfamily protein&LOC_Os01g62260.1&thaumatin, putative, expressed	AT2G28790	Pathogenesis-related thaumatin superfamily protein		7.1248	5.0029	7.39617	6.53461	7.32219	6.79429	8.03413	6.46772	7.44194	7.25056	7.52607	6.98495	8.15849	7.11129	7.37319	6.90493		19	0		-0.2913	-2.2306	-0.1295	-0.4561	-0.8354	-0.3111	0.6594	-0.4386		0.4697	5.797e-06	0.741	0.2522	0.03254	0.432	0.09126	0.2717		FW02000000	FRS000100	WRS000000
TraesCS2A01G446600	tr|D2SMN1|D2SMN1_ARGME	S-norcoclaurine synthase 1		Bradi3g48400	LOC_Os04g50710.1&pathogenesis-related Bet v I family protein, putative, expressed	-	-		5.14093	2.74114	4.76881	4.50655	5.16653	3.72289	4.98406	4.16765	6.89046	6.22026	5.81578	5.72826	5.0653	5.17483	5.0024	4.99831		2	0		-1.8534	-3.2465	-1.0717	-1.2652	0.1158	-1.5043	-0.0457	-0.8605		2.427e-08	6.272e-08	0.0004709	8.498e-05	0.7053	1.865e-05	0.8829	0.01276		FW20000000	FRS000000	WRS202020
TraesCS2B01G467500	tr|A0A061FEF4|A0A061FEF4_THECC	S-norcoclaurine synthase 1		Bradi3g48400	LOC_Os04g50710.1&pathogenesis-related Bet v I family protein, putative, expressed	-	-		5.08234	3.66899	5.8061	5.46375	7.22322	5.76177	7.59956	6.11559	7.43264	7.29827	6.71229	6.32044	7.40652	6.66908	7.2186	7.06533		2	0		-2.646	-3.6517	-0.9111	-0.8725	-0.1807	-0.9399	0.3795	-0.9556		1.427e-11	1.77e-11	0.007402	0.0127	0.5819	0.006085	0.2464	0.00477		FW22000000	FRS001010	WRS020000
																											33
[truncated: 6 more columns]
