# Supplementary material for: Transcriptome dynamics associated with resistance and susceptibility against fusarium head blight in four wheat genotypes
Source: BMC Genomics. 2018 Aug 29;19:642. doi: 10.1186/s12864-018-5012-3 (PMC6116500; doi:10.1186/s12864-018-5012-3)
Supplement: Supplementary file 7 — The 542 phytohormone pathway genes. (XLSX 419 kb) [file 12864_2018_5012_MOESM7_ESM.xlsx]

## Sheet: PhytohormoneGenes
Additional File 7: PhytohormonePathwayGenes				Orthologs and maps to earlier version of the wheat genome								Hormone pathway involved																									Cluster Membership	Network Degree		log2 FoldChange									p value
				to earlier version of wheat genome			orthologs					SA	JA	ET	Auxin	Cytokinin	Gibberellin	ABA		Log(x+1,2)																				Fg treated vs H2O									Fg treated vs H2O
IWGSC_RefSeqV1.0_ID	Blast-Hit-Accession	Human-Readable-Description		TGACv1	IWGSC_Survey_v2.2	Gene name	Brachypodium distachyon	Araport11	Oryza sativa Japonica	Zea mays		44	98	180	170	30	27	69		SFg_2d	SFg_4d	HCFg_2d	HCFg_4d	NFg_2d	NFg_4d	WFg_2d	WFg_4d	SH20_2d	SH20_4d	HCH20_2d	HCH20_4d	NH20_2d	NH20_4d	WH20_2d	WH20_4d					S_2d	S_4d	HC_2d	HC_4d	N_2d	N_4d	W_2d	W_4d		S_2d
TraesCS7A01G412400	tr|Q4ZJ73|Q4ZJ73_HEVBR	12-oxophytodienoate reductase		TRIAE_CS42_7AL_TGACv1_560239_AA1801960	Traes_7AL_4835DC1DE	OPR3	Bradi3g37650	AT2G06050	LOC_Os08g35740	GRMZM2G082087			1	1	1			1		8.88612	8.99883	8.48102	8.56196	8.43536	8.21027	8.6952	8.51465	7.77337	8.06148	7.9343	7.9889	7.71799	7.66972	7.80301	7.90943		C1	265		1.1261	0.9531	0.5469	0.5768	0.7158	0.5439	0.8924	0.6051		1.534e-07
TraesCS2D01G028600	tr|G7K3S2|G7K3S2_MEDTR	12-oxophytodienoate reductase-like protein		TRIAE_CS42_2DS_TGACv1_177437_AA0577110	Traes_2DS_92645528E	OPR1	-	-	-				1							9.25226	8.6672	7.97948	7.56263	8.48214	7.82999	7.98432	7.49534	5.15814	3.67031	5.13333	4.70039	4.30087	3.75476	4.32694	3.74036		C1	1342		4.0857	4.8799	2.8327	2.8273	4.1752	4.0853	3.6563	3.7792		2.268e-11
TraesCS7B01G079500	tr|G7K3S4|G7K3S4_MEDTR	12-oxophytodienoate reductase-like protein		TRIAE_CS42_7BS_TGACv1_592120_AA1931070		OPR	Bradi1g45880	-	LOC_Os06g11210				1							11.3929	12.6239	9.26012	10.4534	9.49012	9.46611	8.74545	10.1468	6.07616	3.5615	5.73474	4.80118	4.39772	3.64432	6.25162	5.3373		C1	559		5.2833	8.9476	3.5141	5.6336	5.1042	5.8474	2.4816	4.7899		1.739e-28
TraesCS7D01G175900	tr|G7K3S2|G7K3S2_MEDTR	12-oxophytodienoate reductase-like protein		TRIAE_CS42_7DS_TGACv1_622427_AA2039540		OPR	Bradi1g45880	-	LOC_Os06g11210				1							11.2614	12.3168	9.20855	10.6836	9.31494	9.60335	8.91256	10.4871	4.71816	4.83044	4.41267	4.29925	3.72448	3.92761	4.72666	4.89222		C1	1991		6.5222	7.4974	4.7967	6.3882	5.6281	5.6934	4.1767	5.5678		6.593e-35
TraesCS2A01G396400	tr|M8ATA9|M8ATA9_AEGTA	1-aminocyclopropane-1-carboxylate synthase		TRIAE_CS42_U_TGACv1_642009_AA2109330	Traes_2AL_38321026D	ACS6	Bradi5g19100	AT4G11280	LOC_Os04g48850	GRMZM5G894619				1						10.946	11.48	9.02854	9.39072	9.32761	8.98648	9.0313	8.89743	6.68131	5.24738	5.23776	4.88188	6.3887	4.81998	6.19136	5.45537		C1	798		4.2095	6.0397	3.7536	4.4353	2.8981	4.1333	2.8034	3.407		3.34e-12
TraesCS4A01G036200	tr|U5FJ96|U5FJ96_POPTR	4-coumarate--CoA ligase family protein		TRIAE_CS42_4AS_TGACv1_307123_AA1017260	Traes_4AS_B95E89A28	4-Coumarate:CoA ligase (4CL)	Bradi1g74870	AT4G05160	LOC_Os03g05780	GRMZM2G174574			1							5.99888	8.16501	5.56629	5.67224	5.62796	6.05058	5.81265	6.07621	6.24043	6.51473	6.39202	6.84609	6.29736	7.10646	6.14697	6.49428		C12	0		-0.247	1.7119	-0.8307	-1.1869	-0.6857	-1.052	-0.3262	-0.4183		0.3722
TraesCS4B01G269200	tr|U5FJ96|U5FJ96_POPTR	4-coumarate--CoA ligase family protein		TRIAE_CS42_4BL_TGACv1_321109_AA1055570	Traes_4BL_E01EDE97C	4-Coumarate:CoA ligase (4CL)	Bradi1g74870	AT4G05160	LOC_Os03g05780	GRMZM2G174574			1							6.24671	8.40361	6.63475	7.17501	6.48024	7.15926	6.99915	7.34353	7.38079	7.53093	7.32902	7.58376	7.20118	7.92622	7.5098	7.78082		C5	0		-1.0658	0.9451	-0.7013	-0.405	-0.7277	-0.7634	-0.5097	-0.4373		5.727e-08
TraesCS4D01G268400	tr|U5FJ96|U5FJ96_POPTR	4-coumarate--CoA ligase family protein		TRIAE_CS42_4DL_TGACv1_345039_AA1151210	Traes_4DL_CE24009DC	4-Coumarate:CoA ligase (4CL)	Bradi1g74870	AT4G05160	LOC_Os03g05780	GRMZM2G174574			1							5.9362	8.94977	6.5696	7.09357	6.26581	7.16615	6.69284	6.94499	7.29253	8.07819	7.56486	7.94382	7.13999	8.1849	7.1342	7.95058		C5	0		-1.2618	0.8909	-1.0001	-0.8598	-0.8721	-1.011	-0.4419	-1.0083		1.842e-09
TraesCS6A01G215500	sp|Q6MD85|ISPG_PARUW	4-hydroxy-3-methylbut-2-en-1-yl diphosphate synthase (flavodoxin)		TRIAE_CS42_6AL_TGACv1_472020_AA1516890	Traes_6AL_1DAFF2711	4-HYDROXY-3-METHYLBUT-2-ENYL DIPHOSPHATE SYNTHASE, CHLOROPLAST BIOGENESIS 4, CLB4, CONSTITUTIVE SUBTILISIN 3, CSB3, GCPE, HDS, ISPG	Bradi3g48080	AT5G60600	LOC_Os02g39160	GRMZM2G137409		1	1							10.9028	10.7536	10.6696	10.0853	9.80745	9.72425	9.57023	10.3372	10.4548	9.96712	9.55931	9.64123	9.80239	9.68683	10.1036	10.3347		C6	0		0.4473	0.8045	1.1079	0.4451	0.0046	0.036	-0.5321	0.0024		0.04841
TraesCS1A01G232500	sp|A5FMZ7|RL2_FLAJ1	50S ribosomal protein L2		TRIAE_CS42_1AL_TGACv1_000153_AA0004910	Traes_1AL_AB3B8B93E		Bradi2g27680	-	LOC_Os05g30500			1								7.30723	9.01345	5.05704	5.1347	5.67154	4.7189	4.61248	5.09383	1.76491	0.996051	1.80436	0.897886	0.723923	0.59773	1.68964	0.585764		C1	5876		6.0732	8.1113	3.597	4.7967	5.8959	5.0122	3.248	5.5493		6.429e-13
TraesCS4A01G433200	tr|F1DT01|F1DT01_ELAGV	ABA-responsive binding factor		TRIAE_CS42_4AL_TGACv1_289342_AA0969430			-	-	-									1		2.66763	7.58231	1.68949	4.45691	3.00225	5.35925	4.69814	4.19467	1.61706	0.413052	1.81638	3.11379	1.41644	1.52945	4.22524	5.40437		C13	0		0.9988	7.4496	-0.1468	1.3267	1.9102	4.2138	0.4677	-1.2145		0.3557
TraesCS7A01G057800	tr|F1DT01|F1DT01_ELAGV	ABA-responsive binding factor		TRIAE_CS42_7AS_TGACv1_570690_AA1839360			-	-	-									1		4.84474	10.0002	0	4.85511	1.46249	4.3789	2.61966	4.30946	1.81935	0.413052	0.385081	0.716186	0.493374	0.718526	0.327994	1.90862		C13	0		3.3755	9.8191	-0.9414	5.1293	1.9152	4.5673	3.5706	2.6156		0.002392
TraesCS7D01G052400	tr|F1DT01|F1DT01_ELAGV	ABA-responsive binding factor		TRIAE_CS42_7DS_TGACv1_621499_AA2017500			-	-	-									1		3.83695	8.27082	2.15903	5.24815	3.6079	6.08676	5.43113	5.03805	2.52507	0	2.3846	3.71094	1.62938	2.27489	3.82242	5.21806		C1	0		1.1362	8.9015	-0.2485	1.522	2.387	4.0408	1.6351	-0.1819		0.1661
TraesCS7D01G052500	tr|F1DT01|F1DT01_ELAGV	ABA-responsive binding factor		TRIAE_CS42_7DS_TGACv1_621499_AA2017480			Bradi1g49560	-	LOC_Os06g03670									1		2.93081	7.74476	0.789771	4.7064	2.61348	4.87862	2.05679	3.62012	0.713197	0	0	1.64074	0.542209	0.876645	1.50499	3.92047		C6	0		3.1626	8.4747	1.8445	3.2707	3.3673	4.715	0.6763	-0.3165		0.01121
TraesCS7D01G052600	tr|F1DT01|F1DT01_ELAGV	ABA-responsive binding factor		TRIAE_CS42_7DS_TGACv1_621499_AA2017470			Bradi1g49570	-	LOC_Os06g03670									1		2.59482	8.81669	0.317767	5.27891	2.80303	5.25778	2.32708	3.89512	1.18834	0	1.10205	1.4659	0.296428	0.403559	0.802565	2.91302		C13	0		1.9156	9.5737	-1.6416	4.0395	4.3091	6.2362	2.1963	1.0439		0.08728
TraesCS2A01G521400	tr|A0A0K9P1A0|A0A0K9P1A0_ZOSMR	ABC transporter ATP-binding protein		TRIAE_CS42_2AL_TGACv1_093763_AA0286280	Traes_2AL_CB95E606C	ABCB19	Bradi5g23600	-	LOC_Os04g38570	GRMZM2G085236					1					5.38975	4.09974	6.23886	5.47903	6.09916	5.7871	6.77497	6.12001	7.50393	6.47443	7.06164	6.83873	7.28155	6.57884	7.22917	6.47495		C2	0		-2.3723	-2.3859	-0.8267	-1.3724	-1.1851	-0.7944	-0.4534	-0.3563		3.076e-16
TraesCS1B01G145800	tr|G7KT83|G7KT83_MEDTR	Abscisic acid receptor		TRIAE_CS42_1BS_TGACv1_049367_AA0150820	Traes_1BS_F1838F858		Bradi2g32250	AT5G53160	LOC_Os05g12260									1		6.83242	7.44832	6.44112	6.69208	6.71225	6.61121	3.44795	2.22646	6.73467	6.51448	6.40949	6.03854	6.36461	5.90354	0.802565	1.61309		C9	165		0.1582	0.8663	0.0352	0.6806	0.3546	0.7217	3.3329	0.8197		0.5215
TraesCS2B01G105300	tr|G7JKP6|G7JKP6_MEDTR	Abscisic acid receptor		TRIAE_CS42_2BS_TGACv1_146985_AA0476180	Traes_2BS_6428AA6CC		-	-	-									1		6.83193	8.1022	5.93296	5.68744	5.55592	5.3524	6.13039	4.66206	4.11297	3.2289	4.11694	3.80851	4.05181	3.54249	3.74214	2.73089		C1	163		2.8045	4.5415	1.8398	1.8725	1.5238	1.871	2.4338	2.0452		1.817e-05
TraesCS2D01G087500	tr|G7JKP6|G7JKP6_MEDTR	Abscisic acid receptor		TRIAE_CS42_2DS_TGACv1_177319_AA0573240	Traes_2DS_9A99C3160		-	-	-									1		6.12087	7.3145	3.79301	4.56484	2.88766	4.11132	4.53192	2.68769	1.62474	0.970633	1.40712	0.878634	1.18263	0.976926	1.18242	0.607295		C1	233		4.7201	6.1251	2.6732	4.2375	2.0658	3.6413	3.7043	2.8435		0.0003986
TraesCS7A01G350800	tr|G7K772|G7K772_MEDTR	Abscisic acid receptor					-	-	-									1		2.44508	7.18284	2.31557	5.88822	3.33344	5.67929	3.32911	5.17676	1.03285	6.90909	3.29678	5.03382	1.79138	6.28405	2.06098	5.34953		C5	0		1.6035	0.2405	-1.0891	0.8374	1.881	-0.5976	1.4501	-0.1715		0.1494
TraesCS7D01G328000	tr|G7JKP6|G7JKP6_MEDTR	Abscisic acid receptor		TRIAE_CS42_7AL_TGACv1_559373_AA1799370	Traes_7AL_66779BB7C		-	-	-									1		2.24391	7.77355	1.44019	5.96735	0.90912	5.68439	2.63015	5.11186	0.394697	7.81976	1.90314	4.76459	0.296428	6.01799	1.20966	4.98181		C5	0		2.8246	-0.0408	-0.6091	1.1996	1.7235	-0.3276	1.8879	0.1336		0.02512
TraesCS3D01G037000	tr|A0A061EPF5|A0A061EPF5_THECC	Abscisic acid-deficient 4		TRIAE_CS42_3DS_TGACv1_272268_AA0918120			Bradi2g01990	AT1G67080	LOC_Os01g03750									1		7.9973	8.88229	7.44028	8.1842	6.93345	7.51178	7.51863	7.4517	6.71033	8.05457	7.30404	7.37887	6.73644	6.8999	6.86206	7.45056		C23	0		1.3128	0.8059	0.1363	0.7977	0.1948	0.6133	0.6568	0.0004		0.001262
TraesCS2B01G317600	tr|D1MEA2|D1MEA2_MUSAC	Abscisic stress ripening		TRIAE_CS42_2BL_TGACv1_130220_AA0406560	Traes_2BL_BF713EB9C		Bradi5g10027	-	LOC_Os01g72900									1		7.45512	5.02214	7.99661	7.51692	5.936	5.69458	8.95497	7.94297	8.64353	8.37933	8.97076	8.91756	7.6038	6.35949	8.62464	8.98218		C3	0		-1.2104	-3.4395	-0.9656	-1.3902	-1.6612	-0.6627	0.3275	-1.0303		0.01398
TraesCS2D01G300100	tr|D1MEA2|D1MEA2_MUSAC	Abscisic stress ripening					Bradi5g10027	-	LOC_Os01g72900									1		8.3147	7.93978	7.92819	6.93942	5.7378	5.6924	9.33166	7.60565	9.02517	9.86442	9.09041	8.35881	7.62278	7.24132	9.09193	8.85485		C27	0		-0.7037	-1.9017	-1.1408	-1.3959	-1.8604	-1.5251	0.235	-1.227		0.2807
TraesCS3A01G509700	tr|D2JX49|D2JX49_MUSBA	Abscisic stress ripening		TRIAE_CS42_3AL_TGACv1_194173_AA0627880	Traes_3AL_8BBD070DA		Bradi2g61600	-	LOC_Os01g72900									1		5.99556	8.58575	4.76991	5.01701	6.44166	5.61956	3.40451	4.89597	1.47906	1.9183	0.939477	0.666726	0	0.718526	2.3341	1.84043		C1	213		5.2824	8.7387	4.7992	5.0739	8.9776	5.9732	1.1826	3.4246		5.945e-14
TraesCS3B01G578800	tr|D2JX38|D2JX38_MUSPR	Abscisic stress ripening		TRIAE_CS42_3B_TGACv1_221242_AA0734760	TRAES3BF072300230CFD		Bradi2g61600	-	LOC_Os01g72900									1		3.84701	7.07033	2.68162	3.55317	3.48419	3.39998	3.28264	3.66101	1.49377	0	1.67211	1.83401	1.83724	0.412438	2.57746	2.0215		C1	0		2.9053	8.0563	1.2921	1.8815	1.8925	4.3295	0.7253	1.8828		0.0001423
TraesCS3D01G517500	tr|D2JX42|D2JX42_MUSPR	Abscisic stress ripening		TRIAE_CS42_3DL_TGACv1_249203_AA0841160			Bradi2g61600	-	LOC_Os01g72900									1		5.81659	8.9517	4.43765	5.27111	5.58846	4.97734	4.00551	4.72329	1.86782	0.970633	1.46388	1.74191	0.16603	0	3.40233	1.62371		C1	91		4.4239	8.1943	3.5557	3.8875	7.2922	6.7907	0.6145	3.5386		1.5e-11
TraesCS3D01G517600	tr|D2JX42|D2JX42_MUSPR	Abscisic stress ripening		TRIAE_CS42_3DL_TGACv1_249203_AA0841170			-	-	-									1		5.27553	8.53318	4.17495	4.84429	5.67178	5.08253	3.13228	4.93561	1.03998	0	0.818387	0.666726	1.11913	0.329602	2.31934	1.85429		C1	139		5.2124	9.4369	4.2129	4.9067	5.2841	6.1281	0.8939	3.4698		1.939e-10
TraesCS3D01G517700	tr|D2JX45|D2JX45_MUSAC	Abscisic stress ripening		TRIAE_CS42_3DL_TGACv1_249203_AA0841160			-	-	-									1		6.80829	10.1498	5.66983	6.59345	7.24122	6.63459	5.343	6.19384	2.23451	2.1458	2.91845	1.40414	1.10858	0.666847	3.50322	2.49304		C1	397		5.0078	9.3015	2.9133	5.4096	6.983	6.9192	1.9137	3.9122		6.919e-19
TraesCS3D01G518000	tr|D2JX38|D2JX38_MUSPR	Abscisic stress ripening		TRIAE_CS42_3DL_TGACv1_249203_AA0841120	Traes_3DL_88873E8F7		-	-	-									1		7.90494	10.7907	6.10871	7.40115	7.89136	7.06333	7.09055	7.01977	3.67074	2.4243	3.23736	3.90785	1.88824	0.927644	5.48125	4.15081		C1	140		4.3956	9.0202	2.9684	3.4815	6.2376	6.8065	1.6067	2.8997		5.246e-15
TraesCS3A01G510100	tr|A0A059Q2X1|A0A059Q2X1_9POAL	Abscisic stress ripening protein		TRIAE_CS42_3AL_TGACv1_194141_AA0627340			Bradi2g61590	-	LOC_Os01g73250									1		3.55393	1.77411	8.43729	6.61266	9.90297	8.34242	8.76799	6.76785	5.10474	3.75793	8.86769	7.82202	10.37	8.67937	7.86077	6.62001		C7	0		-1.6259	-1.9652	-0.4253	-1.1997	-0.461	-0.3319	0.8968	0.1465		0.01291
TraesCS3B01G578200	tr|A0A059Q2X1|A0A059Q2X1_9POAL	Abscisic stress ripening protein		TRIAE_CS42_3B_TGACv1_226988_AA0820640	TRAES3BF072300170CFD		Bradi2g61590	-	LOC_Os01g73250									1		6.84698	5.12483	6.36564	5.42922	7.8096	6.55708	8.35556	6.9778	7.79948	8.2749	6.67238	5.81632	7.95115	6.88404	7.52115	6.52262		C2	0		-0.9368	-3.4079	-0.3054	-0.402	-0.1406	-0.3226	0.8249	0.4521		0.09477
TraesCS3D01G517100	tr|A0A059Q2X1|A0A059Q2X1_9POAL	Abscisic stress ripening protein		TRIAE_CS42_3DL_TGACv1_249203_AA0841220	Traes_3DL_7375E28E9		-	-	-									1		8.83865	7.28539	9.88544	8.109	10.049	8.70908	10.6574	9.29497	10.3711	10.6677	10.4373	9.56953	10.8199	9.76798	10.4822	8.87283		C20	0		-1.5169	-3.3902	-0.5456	-1.4455	-0.762	-1.047	0.1731	0.4175		0.002499
TraesCS4A01G208400	tr|J7EJB7|J7EJB7_WHEAT	Abscisic stress-ripening protein		TRIAE_CS42_4AL_TGACv1_289533_AA0972660	Traes_4AL_CCB185362		Bradi4g24650	-	LOC_Os11g06720									1		7.60996	6.82172	9.91808	9.16509	10.137	8.8338	11.4852	8.81664	9.08508	9.54497	10.4278	9.54035	10.0015	8.99097	10.17	9.0192		C19	0		-1.443	-2.7143	-0.4992	-0.3683	0.1326	-0.1531	1.288	-0.1986		0.02963
TraesCS4B01G112000	tr|J7EJB7|J7EJB7_WHEAT	Abscisic stress-ripening protein		TRIAE_CS42_4BS_TGACv1_328208_AA1084630	Traes_4BS_BB26E5EE1		Bradi4g24650	-	LOC_Os11g06720									1		7.7994	8.15416	9.50499	8.98825	10.0222	8.99908	11.0591	8.38739	9.01529	9.14756	9.91317	9.10933	9.95037	8.73171	9.65104	8.69484		C19	0		-1.2004	-1.0179	-0.403	-0.1207	0.0708	0.2654	1.3901	-0.3041		0.02382
TraesCS4D01G109500	tr|J7EJB7|J7EJB7_WHEAT	Abscisic stress-ripening protein		TRIAE_CS42_4DS_TGACv1_361385_AA1166720	Traes_4DS_E2055C83D		Bradi4g24650	-	LOC_Os11g06720									1		7.67847	7.3885	9.59674	8.53079	10.0269	8.46548	11.0239	8.24351	9.62988	9.62122	10.5017	9.15372	10.6751	8.74037	10.0864	8.71278		C19	0		-1.915	-2.2208	-0.8854	-0.6104	-0.6342	-0.2682	0.9172	-0.4597		0.00481
TraesCS4B01G045400	tr|A0A097PRG3|A0A097PRG3_GINBI	Accelerated cell death 11		TRIAE_CS42_4BS_TGACv1_329397_AA1100890	Traes_4BS_9EF72B0BA	GLTP	Bradi1g11280	AT4G39670	LOC_Os03g50280	GRMZM2G011098		1	1	1				1		6.00591	8.25114	4.32569	5.31345	5.20255	5.31192	4.74164	5.36816	2.84197	2.74655	3.31228	3.34922	3.45294	2.33296	3.01894	2.67542		C1	1051		3.4266	5.9583	1.0675	1.9593	1.8156	3.2651	1.8689	2.8627		5.743e-12
TraesCS4D01G045300	tr|A0A097PRG3|A0A097PRG3_GINBI	Accelerated cell death 11		TRIAE_CS42_4DS_TGACv1_361806_AA1172990	Traes_4DS_AF2E3D847	GLTP	Bradi1g11280	AT4G39670	LOC_Os03g50280	GRMZM2G011098		1	1	1				1		7.05195	8.39507	5.28052	6.01947	5.93202	5.80905	5.95311	5.97859	3.36882	2.26426	2.59875	3.31839	3.2736	1.64483	3.27666	3.52533		C1	462		3.8521	5.8935	2.8428	2.69	2.7259	4.5573	2.7649	2.5218		8.518e-12
TraesCS5A01G423200	tr|A0A097PRH4|A0A097PRH4_SORBI	Accelerated cell death 11		TRIAE_CS42_5AL_TGACv1_378349_AA1252800	Traes_5AL_0FCB94413	ACCELERATED CELL DEATH 11, ACD11	Bradi1g06511	AT2G34690	LOC_Os03g57140	GRMZM2G058872		1								6.25724	5.98163	5.8091	6.31626	5.86132	6.23832	6.20131	6.5152	5.72791	5.63862	6.15789	6.09239	6.27289	6.50162	6.31422	6.88615		C25	0		0.4078	0.4965	-0.3484	0.1967	-0.4125	-0.2466	-0.1193	-0.3704		0.06937
TraesCS6A01G334800	tr|T1WRZ3|T1WRZ3_WHEAT	Allene oxide cyclase		TRIAE_CS42_6AL_TGACv1_473807_AA1533030	Traes_6AL_02AE44445	AOC1	Bradi1g15840	AT3G25780	LOC_Os03g32314				1							10.0278	11.0633	9.04517	9.55887	8.96105	9.12112	9.21534	9.07959	8.25111	8.87845	7.8642	7.85521	7.90718	7.96324	8.2642	7.77954		C1	6		1.7838	2.1632	1.1783	1.6938	1.051	1.1559	0.9487	1.2976		7.971e-09
TraesCS6D01G314300	tr|T1WRZ3|T1WRZ3_WHEAT	Allene oxide cyclase		TRIAE_CS42_6DL_TGACv1_527575_AA1705830	Traes_6DL_BDDF27A65	AOC	Bradi1g15840	AT3G25780	LOC_Os03g32314				1							10.0026	10.4837	9.49705	9.81539	9.13991	9.19675	9.27278	9.14346	7.91744	7.95307	8.3007	8.17031	8.12436	7.72171	8.02861	7.82266		C1	1135		2.0935	2.4941	1.1928	1.6351	1.0121	1.4727	1.2417	1.3181		8.567e-12
TraesCS4A01G061900	tr|T1WRJ1|T1WRJ1_WHEAT	Allene oxide synthase		TRIAE_CS42_4AS_TGACv1_307830_AA1023750	Traes_4AS_41FB87D39	AOS2	Bradi1g69330	-	LOC_Os03g12500	GRMZM2G002178			1							10.9191	11.4139	10.8585	10.1388	10.4415	10.0139	11.1483	9.86926	9.06094	8.56569	10.1296	8.92924	10.0161	8.59182	9.97184	8.50417		C1	0		1.8339	2.8039	0.7176	1.1909	0.4186	1.4014	1.1585	1.345		0.001276
TraesCS6A01G027900	tr|W9QIB6|W9QIB6_9ROSA	Allene oxide synthase		TRIAE_CS42_6AS_TGACv1_488396_AA1575340	Traes_6AS_0F0809F96	CYP74B2, HPL1, HYDROPEROXIDE LYASE 1	Bradi3g01110	AT4G15440	LOC_Os02g02000						1					4.3675	4.80689	4.72165	4.38641	4.83361	4.6935	6.14064	3.93562	5.19208	6.83462	5.2355	4.55664	5.70034	5.54451	5.17203	4.81572		C20	0		-0.77	-2.329	-0.5183	-0.1924	-0.873	-0.8469	0.9679	-0.908		0.2452
TraesCS3B01G549200	tr|Q5WM33|Q5WM33_SOLLC	Alpha-dioxygenase 2		TRIAE_CS42_U_TGACv1_642459_AA2117910	TRAES3BF136000080CFD	ALPHA-DIOXYGENASE 1	-	AT3G01420	OS12G0448900	GRMZM2G312997		1						1		11.935	12.2495	10.0383	10.4201	10.2458	10.1686	8.02788	9.92645	5.09376	3.05899	4.28222	4.07884	3.90342	2.38878	3.85267	3.1338		C1	1466		6.8206	9.2705	5.7476	6.3623	6.3738	7.9282	4.2114	6.8599		1.976e-41
TraesCS4A01G090200	tr|A0A1J6K7V1|A0A1J6K7V1_NICAT	Alpha-dioxygenase 2		TRIAE_CS42_4AS_TGACv1_306835_AA1013950	Traes_4AS_1843B1EFB	ALPHA-DIOXYGENASE 1	-	-	OS12G0448900	GRMZM2G312997		1						1		4.96748	5.8568	5.25757	5.16179	5.68926	4.92904	3.17478	3.96346	0.896956	1.8687	5.28053	5.64222	6.66121	5.78168	0	1.61248		C21	0		4.9	3.9769	-0.0252	-0.4705	-0.9792	-0.856	4.9847	2.7247		1.249e-08
TraesCS5D01G183700	tr|Q5WM33|Q5WM33_SOLLC	Alpha-dioxygenase 2		TRIAE_CS42_5DL_TGACv1_434097_AA1429100	Traes_5DL_BC355967A	ALPHA-DIOXYGENASE 1	-	AT3G01420	OS12G0448900	GRMZM2G312997		1	1					1		8.56554	9.5689	7.03786	7.86868	6.73787	6.59698	5.17488	7.75908	2.99548	7.30477	4.06029	6.44453	3.60259	5.72252	3.36179	6.00215		C23	0		5.694	2.2631	2.9977	1.4061	3.2043	0.8629	1.8899	1.7445		6.504e-19
TraesCS3A01G122400	tr|A0A0K9PKZ9|A0A0K9PKZ9_ZOSMR	Aminotransferase		TRIAE_CS42_3AS_TGACv1_211341_AA0688770	Traes_3AS_860783913	ISS1; VAS1	Bradi2g04860	AT1G80360	LOC_Os01g08270	GRMZM2G107639					1					11.7462	11.473	10.6903	10.9678	11.3554	11.2208	10.6851	10.8773	9.72444	10.1433	9.93776	10.1361	9.96877	10.071	9.71049	10.4174		C1	376		2.0218	1.3178	0.7527	0.8306	1.3861	1.1483	0.9745	0.4594		2.024e-29
TraesCS3B01G141600	tr|A0A0K9PKZ9|A0A0K9PKZ9_ZOSMR	Aminotransferase		TRIAE_CS42_3B_TGACv1_222042_AA0755620	Traes_3B_29F91AA70	ISS1; VAS1	Bradi2g04860	AT1G80360	LOC_Os01g08270	GRMZM2G107639					1					11.7151	11.4329	10.2147	10.4757	10.6675	10.4961	10.3502	10.9046	8.97984	9.87529	8.86977	9.11328	8.70769	9.03317	9.05101	9.86862		C1	137		2.7357	1.5527	1.3438	1.3607	1.9583	1.4599	1.2993	1.0347		8.181e-43
TraesCS2A01G553500	tr|A0A1D6RJH3|A0A1D6RJH3_WHEAT	Anamorsin homolog		TRIAE_CS42_2AL_TGACv1_095065_AA0306520	Traes_2AL_F5ECBE772		Bradi5g25970	AT5G18400	LOC_Os04g57810							1				9.29224	10.1144	8.39464	8.67003	9.11021	9.21215	8.57718	8.45494	8.36504	8.73352	7.98113	8.17851	8.18381	8.69389	7.67598	8.02848		C1	0		0.949	1.449	0.4165	0.4896	0.9288	0.5185	0.9069	0.4279		4.357e-09
TraesCS2B01G585100	tr|W5BH20|W5BH20_WHEAT	Anamorsin homolog		TRIAE_CS42_2BL_TGACv1_130464_AA0411960	Traes_2BL_EF53DC3FD		Bradi5g25970	AT5G18400	LOC_Os04g57810							1				8.76247	9.36999	8.34456	8.51406	8.10865	8.23787	8.64543	8.10724	7.48026	7.65867	7.90309	7.68778	7.35839	7.47765	7.59994	7.69574		C1	47		1.3192	1.759	0.4474	0.8258	0.7554	0.764	1.0505	0.4115		2.22e-13
TraesCS2D01G555000	tr|A0A1D5UR98|A0A1D5UR98_WHEAT	Anamorsin homolog		TRIAE_CS42_2DL_TGACv1_160368_AA0549810	Traes_2DL_3FD7FF551		-	-	-							1				9.65251	10.1937	9.50029	9.8497	10.0583	10.0898	9.50115	9.62754	8.29744	8.33889	8.93221	8.97795	8.82293	9.28447	8.79791	8.93468		C1	97		1.3727	1.8507	0.5692	0.8715	1.2362	0.806	0.7043	0.6928		1.574e-13
TraesCS4A01G089800	tr|A0A0K9NQE9|A0A0K9NQE9_ZOSMR	Anthranilate synthase		TRIAE_CS42_4AS_TGACv1_307865_AA1024140	Traes_4AS_F71C13C9B	ASAS2	Bradi1g67240	AT2G29690	LOC_Os03g15780	GRMZM2G161337					1					13.5103	13.6808	11.4002	11.3711	11.4593	11.5952	9.92418	11.4669	7.93715	7.60412	7.07608	7.10349	7.13312	7.21457	7.3439	7.20968		C1	2922		5.5499	6.0757	4.3089	4.2542	4.3115	4.365	2.5725	4.242		3.789e-60
TraesCS4D01G215100	tr|A0A0K9NQE9|A0A0K9NQE9_ZOSMR	Anthranilate synthase		TRIAE_CS42_4DL_TGACv1_344617_AA1148430	Traes_4DL_A7ECE81A1	ASAS2	Bradi1g67240	-	LOC_Os03g15780	GRMZM2G161337					1					13.9235	14.4809	11.7974	12.0074	11.8975	12.0458	10.4832	11.8669	8.28413	7.92063	7.48335	7.58905	7.52112	7.87222	7.7502	7.82288		C1	4447		5.6105	6.5082	4.2952	4.398	4.3572	4.1543	2.722	4.0252		2.741e-57
TraesCS5B01G502700	tr|A0A0K9NQE9|A0A0K9NQE9_ZOSMR	Anthranilate synthase		TRIAE_CS42_5BL_TGACv1_404682_AA1308280	Traes_5BL_171EB1A01	ASAS1	Bradi1g03260	AT5G05730	LOC_Os03g61120	GRMZM2G138382					1					6.65095	5.90679	7.05959	6.60042	6.8859	6.69081	7.53598	6.9791	7.60947	7.23052	7.7094	7.25662	7.64863	7.3987	7.63806	7.35347		C2	0		-1.243	-1.474	-0.6536	-0.6685	-0.7669	-0.7077	-0.1045	-0.375		1.843e-10
TraesCS2A01G514200	tr|A0A0K9PY64|A0A0K9PY64_ZOSMR	AP2-like ethylene-responsive transcription factor		TRIAE_CS42_2AL_TGACv1_097448_AA0324210	Traes_2AL_5BA7E2623		Bradi5g24100	-	LOC_Os04g55560					1						6.73423	7.59734	6.96763	7.09483	6.86194	6.5659	7.39827	6.79536	6.24672	7.03705	6.48175	5.9526	6.83061	5.45035	6.3305	5.67784		C1	0		0.5335	0.6308	0.4845	1.1271	0.0302	1.1264	1.065	1.1211		0.245
TraesCS2B01G542400	tr|A0A0K9PY64|A0A0K9PY64_ZOSMR	AP2-like ethylene-responsive transcription factor		TRIAE_CS42_2BL_TGACv1_129463_AA0384870	Traes_2BL_FE46FC938		Bradi5g24100	AT4G36920	LOC_Os04g55560					1						5.95193	6.54504	7.02843	6.58508	6.5362	5.57434	7.77806	6.6042	5.60792	6.09677	7.2247	6.49094	6.62436	5.33528	6.55286	5.90588		C19	0		0.3926	0.5364	-0.1954	0.0846	-0.0898	0.2432	1.2195	0.6986		0.437
TraesCS2D01G515800	tr|A0A0K9PY64|A0A0K9PY64_ZOSMR	AP2-like ethylene-responsive transcription factor					Bradi5g24100	AT4G36920	LOC_Os04g55560					1						7.57282	7.75674	7.73469	7.83129	7.21445	6.6863	7.85564	7.80832	7.57776	7.82044	7.53131	7.02678	7.53975	6.74757	7.55472	7.11327		C27	0		0.0131	-0.0214	0.2028	0.798	-0.327	-0.0608	0.2999	0.6942		0.9717
TraesCS5A01G141700	tr|G7JFH5|G7JFH5_MEDTR	AP2-like ethylene-responsive transcription factor		TRIAE_CS42_5AL_TGACv1_376679_AA1239850	Traes_5AL_F8DEBE8E7		Bradi4g43877	-	LOC_Os12g03290					1						10.0366	9.6893	8.77433	9.44915	8.29427	8.54866	8.78583	9.31238	7.17342	9.18352	7.31837	8.47385	6.66913	8.23283	7.51269	9.31384		C23	0		2.8666	0.4816	1.4512	0.9708	1.6246	0.3152	1.2715	-0.0018		3.874e-18
TraesCS5D01G150500	tr|G7JFH5|G7JFH5_MEDTR	AP2-like ethylene-responsive transcription factor		TRIAE_CS42_5DL_TGACv1_433861_AA1423980	Traes_5DL_2CF55DD05		Bradi4g43877	-	LOC_Os12g03290					1						9.22778	8.88639	7.63771	8.19188	7.19508	7.63615	7.86124	8.44085	6.71134	8.02994	6.60465	7.39108	6.22863	7.37085	6.84522	8.28223		C1	0		2.5356	0.807	1.0335	0.7958	0.9663	0.2681	1.0182	0.1578		6.695e-17
TraesCS6A01G303800	tr|A0A0K9PAZ0|A0A0K9PAZ0_ZOSMR	ATP synthase delta-subunit		TRIAE_CS42_6AL_TGACv1_473264_AA1529760	Traes_6AL_6E13BE581	PDE332	Bradi3g59130	AT4G09650	LOC_Os02g51470	GRMZM2G025171		1	1							6.19137	4.61146	6.80618	6.15284	6.805	6.49584	7.47976	6.72851	7.48239	8.27599	7.37369	7.52591	7.6201	7.79984	7.52464	7.28552		C2	0		-1.2847	-3.6685	-0.5696	-1.3833	-0.8202	-1.2861	-0.0485	-0.5577		3.405e-05
TraesCS6D01G283300	tr|A0A0K9PAZ0|A0A0K9PAZ0_ZOSMR	ATP synthase delta-subunit		TRIAE_CS42_6DL_TGACv1_526376_AA1681230	Traes_6DL_A19C3ABDA	PDE332	Bradi3g59130	AT4G09650	LOC_Os02g51470	GRMZM2G025171		1	1							5.66636	5.05704	6.06657	5.43713	6.33687	5.87141	6.95726	5.79707	6.81401	7.78002	6.82407	6.74862	7.04699	6.72149	6.79542	6.38906		C2	0		-1.0914	-2.8351	-0.7612	-1.3299	-0.7151	-0.8395	0.1615	-0.5975		0.00133
TraesCS3B01G361500	tr|A0A077S438|A0A077S438_WHEAT	Auxin efflux carrier component		TRIAE_CS42_U_TGACv1_640819_AA2075640	TRAES3BF086800070CFD		Bradi2g52640	-	LOC_Os01g58860						1					5.88254	6.76468	4.9576	5.32623	4.90098	5.21906	3.67041	4.71309	3.29298	2.14011	3.20116	3.12684	3.13413	3.17033	1.57789	2.8501		C1	112		2.8031	5.9136	1.8455	2.2993	1.9124	2.1711	2.4448	1.9981		1.352e-08
TraesCS5D01G293100	tr|A0A1D5YIW8|A0A1D5YIW8_WHEAT	Auxin efflux carrier component		TRIAE_CS42_5DL_TGACv1_436192_AA1459140	Traes_5DL_C56331005		-	-	-						1					4.54726	3.66899	5.01958	3.71335	5.93375	4.98698	7.74929	6.24244	7.07717	6.64982	6.56227	5.99535	6.21816	6.69031	7.35585	6.54865		C2	0		-2.8604	-3.0072	-1.5578	-2.34	-0.2806	-1.7296	0.3926	-0.3086		1.497e-10
TraesCS6A01G308600	tr|M0Y1A1|M0Y1A1_HORVV	Auxin efflux carrier component		TRIAE_CS42_6AL_TGACv1_472272_AA1520290	Traes_6AL_63EB7BBF7	PIN-FORMED 1, PIN1	Bradi3g59520	-	LOC_Os02g50960	GRMZM2G149184					1					5.54153	3.57311	6.60022	5.59093	5.97135	5.32462	7.06647	5.56699	5.92331	6.43851	7.06785	6.71456	6.82874	5.83862	6.40074	5.75791		C8	0		-0.3875	-2.8182	-0.4659	-1.1286	-0.8586	-0.5103	0.6639	-0.1929		0.4537
TraesCS6B01G337300	tr|M0Y1A1|M0Y1A1_HORVV	Auxin efflux carrier component		TRIAE_CS42_6BL_TGACv1_499586_AA1586780	Traes_6BL_84832D7AA	PIN-FORMED 1, PIN1	Bradi3g59520	-	LOC_Os02g50960	GRMZM2G149184					1					5.96183	4.60683	8.12917	6.99884	7.55929	6.72682	8.46887	7.09059	7.03861	6.66517	8.7942	7.87303	8.42066	7.21725	8.36094	7.19553		C19	0		-1.1425	-2.3268	-0.659	-0.8689	-0.8552	-0.4859	0.1066	-0.1048		0.02594
TraesCS6D01G287800	tr|M0Y1A1|M0Y1A1_HORVV	Auxin efflux carrier component		TRIAE_CS42_6DL_TGACv1_526998_AA1696950	Traes_6DL_8FC5F9D66	PIN-FORMED 1, PIN1	Bradi3g59520	-	LOC_Os02g50960	GRMZM2G149184					1					6.06404	4.4057	7.63554	6.51631	7.23546	6.63669	8.1033	6.56269	6.84857	6.88407	8.05831	7.58436	8.19446	6.87915	7.50654	6.7678		C8	0		-0.7782	-2.4767	-0.419	-1.063	-0.9523	-0.2369	0.5913	-0.2051		0.1472
TraesCS7A01G492400	tr|A0A1D6BPD2|A0A1D6BPD2_WHEAT	Auxin efflux carrier component		TRIAE_CS42_7AL_TGACv1_557950_AA1788290	Traes_7AL_B8CD6C57F	AGR, AGR1, EIR1, MM31, PIN2, WAV6	Bradi1g31530	AT5G57090	LOC_Os06g44970	GRMZM2G126260				1	1					8.83679	5.86707	8.7145	8.18181	8.4117	7.30418	9.19374	7.54015	9.13223	8.11273	9.15683	8.16781	8.89379	7.54788	8.65133	8.06369		C11	0		-0.2996	-2.1485	-0.4413	0.013	-0.4834	-0.2424	0.5426	-0.5263		0.1686
TraesCS7B01G398100	tr|A0A1D6C9B4|A0A1D6C9B4_WHEAT	Auxin efflux carrier component		TRIAE_CS42_7BL_TGACv1_578580_AA1897450	Traes_7BL_920493FA2		Bradi1g31530	AT5G57090	LOC_Os06g44970						1					9.0125	7.20345	9.03325	8.77894	8.8577	8.19578	9.61342	8.4102	9.18333	8.30523	9.22265	8.61819	9.08788	8.19536	8.92595	8.90408		C11	0		-0.1648	-1.1954	-0.1894	0.1571	-0.2304	0.0033	0.6864	-0.4939		0.4943
TraesCS7D01G478800	tr|A0A1D6C9B4|A0A1D6C9B4_WHEAT	Auxin efflux carrier component		TRIAE_CS42_7DL_TGACv1_602827_AA1969450	Traes_7DL_9589FBBE5	AGR, AGR1, EIR1, MM31, PIN2, WAV6	Bradi1g31530	AT5G57090	LOC_Os06g44970					1	1					8.287	5.67463	7.93863	7.83194	7.93465	7.24027	8.83314	7.31126	8.12499	7.09198	8.12486	7.39056	7.99973	6.7496	7.80177	7.52652		C11	0		0.167	-1.3584	-0.186	0.4307	-0.0669	0.4977	1.0315	-0.2164		0.5353
TraesCS5A01G354300	tr|B6SVJ1|B6SVJ1_MAIZE	Auxin Efflux Carrier family protein		TRIAE_CS42_5AL_TGACv1_375495_AA1222760	Traes_5AL_01462E655		Bradi4g37450	AT5G65980	LOC_Os09g38130						1					9.86129	10.0627	7.58501	8.44529	7.72379	7.70765	8.27317	8.76412	5.51655	5.64372	5.34962	5.81205	5.0124	4.73425	5.83707	5.7424		C1	391		4.3697	4.2752	2.2452	2.6115	2.7188	2.9902	2.4384	3.0224		4.306e-28
TraesCS5B01G356700	tr|B6SVJ1|B6SVJ1_MAIZE	Auxin Efflux Carrier family protein		TRIAE_CS42_5BL_TGACv1_405192_AA1321810	Traes_5BL_0DB47CE0A		Bradi4g37450	AT5G65980	LOC_Os09g38130						1					9.94392	10.1008	8.15172	8.71187	9.53041	9.39206	8.27851	8.53176	5.25808	4.58935	4.48509	4.27682	4.46289	3.15052	4.93083	4.57777		C1	1239		4.6907	5.2983	3.6743	4.393	5.0587	6.284	3.3436	3.9517		2.743e-18
TraesCS5D01G361600	tr|B6SVJ1|B6SVJ1_MAIZE	Auxin Efflux Carrier family protein		TRIAE_CS42_5DL_TGACv1_433317_AA1409350	Traes_5DL_A8D6AD482		Bradi4g37450	AT5G65980	LOC_Os09g38130						1					10.8394	11.1308	9.15457	9.9215	9.898	9.81983	9.1811	9.85096	6.11206	4.4303	5.9281	5.0528	5.69609	4.06963	6.56609	5.91584		C1	1016		4.728	6.4792	3.2223	4.8649	4.1928	5.7841	2.6071	3.9261		1.447e-31
TraesCS6A01G106300	AT1G20925.1	Auxin efflux carrier family protein					-	-	-						1					6.14056	1.77411	5.60725	5.88567	5.63681	5.43308	5.43433	5.31925	4.64154	6.22964	6.23628	7.45773	4.40007	6.48924	4.39439	7.29198		C35	0		1.4754	-4.1735	-0.626	-1.5622	1.2619	-1.0624	1.0661	-1.9686		0.01614
TraesCS7A01G416900	AT1G23080.4	Auxin efflux carrier family protein		TRIAE_CS42_7AL_TGACv1_557921_AA1787770			Bradi2g48540	-	LOC_Os01g32670						1					11.2303	11.8295	9.08585	9.38081	10.2101	9.69113	8.99856	8.64395	4.02844	0.703278	1.95452	0.737687	1.32077	0.93385	0.820349	1.0169		C1	1430		7.1608	11.0859	7.3317	9.1498	9.255	9.2733	8.8031	8.142		1.087e-21
TraesCS5B01G267800	tr|A0A061FMX0|A0A061FMX0_THECC	Auxin efflux carrier family protein, putative		TRIAE_CS42_5BL_TGACv1_405256_AA1323390	Traes_5BL_A448C81F0		Bradi4g33860	-	LOC_Os09g31478						1					8.56697	8.01323	8.04807	7.87793	7.99359	7.51581	7.49126	7.91672	6.1246	4.62724	6.51833	5.62291	5.97028	4.89327	6.58307	5.86125		C1	564		2.4844	3.0431	1.533	2.2665	2.0288	2.6439	0.9106	2.0672		1.089e-18
TraesCS3A01G341400	tr|Q5QMK5|Q5QMK5_ORYSJ	Auxin efflux carrier family protein-like					Bradi2g53360	AT5G01990	LOC_Os01g60230						1					9.22603	9.01285	8.75256	9.34688	8.74949	8.49266	8.37996	8.82957	7.79078	7.20983	7.66409	7.66189	7.46765	7.0075	7.59857	7.89132		C1	714		1.4392	1.7399	1.0865	1.6805	1.283	1.4845	0.7819	0.9371		4.022e-07
TraesCS3B01G373500	tr|Q5QMK5|Q5QMK5_ORYSJ	Auxin efflux carrier family protein-like		TRIAE_CS42_3B_TGACv1_227114_AA0821440	TRAES3BF057600030CFD		Bradi2g53360	AT5G01990	LOC_Os01g60230						1					9.51001	9.62573	8.73789	8.70945	8.73725	8.63368	8.8098	9.23166	8.99485	7.92992	8.29535	7.91977	8.18367	7.87838	8.61316	8.48971		C1	0		0.5137	1.6191	0.4423	0.7996	0.5556	0.7532	0.198	0.7419		0.003884
TraesCS3D01G335100	tr|Q5QMK5|Q5QMK5_ORYSJ	Auxin efflux carrier family protein-like					Bradi2g53360	AT5G01990	LOC_Os01g60230						1					9.8023	9.60633	9.31177	9.54854	9.34538	9.21904	9.09181	9.45312	9.31699	8.40721	9.00477	8.78801	9.04847	8.45169	8.98925	8.97518		C1	0		0.4856	1.2128	0.3063	0.7615	0.2973	0.7666	0.1024	0.4774		0.003351
TraesCS3D01G530400	tr|Q6YZX7|Q6YZX7_ORYSJ	Auxin efflux carrier protein-like		TRIAE_CS42_3DL_TGACv1_251106_AA0877490	Traes_3DL_F8AB0A20A		Bradi2g61980	AT1G71090	LOC_Os08g09190						1					7.56477	8.38485	7.36143	7.52468	7.24317	7.42074	7.39302	7.53043	7.54441	7.96496	7.08507	6.79357	7.66789	7.23329	6.96462	6.70401		C13	0		0.046	0.4044	0.2746	0.7244	-0.4279	0.1889	0.4295	0.8279		0.8868
TraesCS3A01G369200	tr|G7L6K2|G7L6K2_MEDTR	Auxin influx transporter		TRIAE_CS42_3AL_TGACv1_196564_AA0661470	Traes_3AL_7A70299C9		Bradi2g55340	-	LOC_Os01g63770						1					7.21728	5.74008	8.55285	7.36231	7.92081	7.03271	9.05198	7.31016	7.78005	7.76262	8.95561	7.97013	8.54155	7.18855	8.24888	6.99313		C8	0		-0.5435	-1.9629	-0.3957	-0.5997	-0.6107	-0.1518	0.7892	0.3124		0.3974
TraesCS3B01G401000	tr|G7L6K2|G7L6K2_MEDTR	Auxin influx transporter					Bradi2g55340	-	LOC_Os01g63770						1					7.16035	5.83455	7.58366	6.59114	7.38801	6.49006	8.63767	7.15432	7.7214	7.61351	7.96148	7.08163	7.9846	6.80537	8.0605	6.71658		C19	0		-0.549	-2.0227	-0.3772	-0.4955	-0.5956	-0.3136	0.5742	0.4374		0.1712
TraesCS3D01G362100	tr|G7L6K2|G7L6K2_MEDTR	Auxin influx transporter		TRIAE_CS42_3DL_TGACv1_251723_AA0884190	Traes_3AL_F4B6726BC		Bradi2g55340	-	LOC_Os01g63770						1					6.31251	4.23508	7.05324	6.09237	6.60537	6.03714	7.70582	6.09792	7.26354	6.82916	7.58087	6.55995	7.62564	6.5398	7.41437	6.00069		C8	0		-0.9435	-2.3326	-0.5266	-0.4732	-1.0199	-0.4961	0.2894	0.0978		0.03671
TraesCS4A01G386400	tr|K7VKC8|K7VKC8_SOLTU	Auxin repressed/dormancy associated protein		TRIAE_CS42_4AL_TGACv1_288723_AA0956420	Traes_4AL_DC7251461		Bradi3g37500	-	LOC_Os09g26620						1					5.78778	6.65395	4.39152	4.34364	5.97364	4.87119	4.8297	3.19901	5.7163	4.52661	4.29781	3.69909	6.10805	4.28954	3.43386	2.8005		C1	0		0.1222	2.0633	0.0959	0.6033	-0.1381	0.6182	1.4553	0.4504		0.7904
TraesCS5A01G211600	tr|Q0PY39|Q0PY39_SOLLC	Auxin repressed/dormancy associated protein		TRIAE_CS42_5AL_TGACv1_378531_AA1253640			Bradi4g31110	-	LOC_Os09g26620						1					7.73323	7.15612	7.20008	7.21884	7.02407	6.6385	7.75511	6.97869	7.19833	7.86844	7.37527	6.89187	7.03043	6.4847	7.12564	6.37958		C15	0		0.5503	-0.7644	-0.1752	0.32	-0.0073	0.1567	0.6267	0.5988		0.1845
TraesCS5B01G212300	tr|Q0PY39|Q0PY39_SOLLC	Auxin repressed/dormancy associated protein		TRIAE_CS42_5BL_TGACv1_404132_AA1285860	Traes_5BL_F664C293E		Bradi4g31110	-	LOC_Os09g26620						1					9.05467	9.21514	8.60536	8.68984	8.34305	8.2343	8.1508	8.30079	8.56491	8.78404	7.89378	7.19605	8.30926	7.41889	7.66523	7.18491		C1	0		0.5026	0.4277	0.7087	1.4824	0.0332	0.8161	0.483	1.113		0.1788
TraesCS5D01G222300	tr|Q0PY39|Q0PY39_SOLLC	Auxin repressed/dormancy associated protein		TRIAE_CS42_5DL_TGACv1_433951_AA1426090			Bradi4g31110	-	LOC_Os09g26620						1					8.22856	7.51285	8.62391	8.40515	8.0588	7.53571	8.31261	8.06967	8.5136	8.88189	8.67171	7.56751	8.18439	7.37482	8.13564	7.24502		C11	0		-0.2596	-1.3694	-0.0477	0.8299	-0.1257	0.165	0.1755	0.8223		0.4955
TraesCS7D01G082600	tr|Q0PY39|Q0PY39_SOLLC	Auxin repressed/dormancy associated protein		TRIAE_CS42_7DS_TGACv1_624509_AA2061760	Traes_7DS_E166583AB		Bradi3g37500	-	LOC_Os09g26620						1					5.56221	7.23238	3.67767	3.74676	5.44975	3.6399	5.19722	3.72328	5.58039	4.18617	2.61948	1.39061	4.81324	2.34496	3.7556	2.99838		C1	0		0.0394	3.2521	1.175	2.6613	0.6419	1.4229	1.4806	0.7906		0.9443
TraesCS1A01G156600	tr|A0A1D5RTK2|A0A1D5RTK2_WHEAT	Auxin response factor		TRIAE_CS42_1AL_TGACv1_001035_AA0023850	Traes_1AL_147CF243C	ARF22-LIKE	Bradi3g28950	AT4G30080	LOC_Os10g33940	GRMZM2G153233					1					8.05916	8.04809	8.04558	8.12934	9.08591	9.07731	8.52635	8.60828	9.09989	9.55344	8.74758	9.14336	9.37106	9.7818	8.9329	9.46994		C14	0		-1.1139	-1.517	-0.7024	-1.0175	-0.2828	-0.7044	-0.4085	-0.8617		3.682e-11
TraesCS1A01G334900	tr|A0A1D5SYL7|A0A1D5SYL7_WHEAT	Auxin response factor		TRIAE_CS42_1AL_TGACv1_001359_AA0029280	Traes_1AL_B14FE48AF	ARF3	Bradi2g19867	-	LOC_Os05g43920	GRMZM2G441325					1					5.97854	5.05852	4.53072	4.49037	4.21153	5.14329	4.81248	4.80218	6.88593	7.01525	5.04121	5.70995	5.24198	6.11784	4.64076	5.51864		C15	0		-0.9019	-1.8764	-0.5212	-1.2625	-1.0747	-0.9547	0.1764	-0.73		0.008439
TraesCS1B01G173700	tr|A0A1D5SG93|A0A1D5SG93_WHEAT	Auxin response factor		TRIAE_CS42_1BL_TGACv1_032954_AA0135740	Traes_1BL_54CD82AC3	ARF22-LIKE	Bradi3g28950	AT4G30080	LOC_Os10g33940	GRMZM2G153233					1					7.79244	6.70107	8.66275	8.3452	8.62042	8.59711	8.62008	8.32133	8.58999	8.66138	9.33325	9.34461	9.23594	9.11236	8.83738	8.99832		C28	0		-0.8672	-1.9461	-0.67	-0.9993	-0.6137	-0.5183	-0.2134	-0.6786		5.343e-09
TraesCS1B01G347900	tr|A0A1D6D994|A0A1D6D994_WHEAT	Auxin response factor		TRIAE_CS42_U_TGACv1_641066_AA2084040	Traes_1BL_A9AC1340E		Bradi2g19867	-	LOC_Os05g43920						1					6.01418	5.69801	6.41391	6.66252	6.52542	7.11745	6.96565	6.58278	5.71623	6.78445	6.47734	7.22674	6.16605	7.36752	6.01917	6.73918		C26	0		0.2468	-1.006	-0.0619	-0.5792	0.3572	-0.2373	0.9584	-0.1542		0.3531
TraesCS1B01G424700	tr|A0A1D6D8H9|A0A1D6D8H9_WHEAT	Auxin response factor		TRIAE_CS42_U_TGACv1_640950_AA2080410	Traes_1BL_408EABE70		Bradi2g16610	AT2G33860	LOC_Os05g48870						1					6.40582	4.92653	6.80246	5.73724	6.66187	6.1302	6.59172	6.06153	7.34919	6.37718	7.14732	6.94869	7.60493	6.78562	7.18597	6.73609		C8	0		-0.9519	-1.9885	-0.3436	-1.2062	-0.9471	-0.6749	-0.6004	-0.6793		0.0001504
TraesCS1D01G155100	tr|A0A1D5SVE0|A0A1D5SVE0_WHEAT	Auxin response factor		TRIAE_CS42_1DL_TGACv1_062229_AA0211020	Traes_1DL_AEC2F3FB3		Bradi3g28950	-	LOC_Os10g33940						1					8.35066	7.8486	8.85449	8.77971	8.78084	8.77747	9.09833	8.95698	9.17235	9.09784	9.40256	9.62311	9.40448	9.42951	9.36946	9.59928		C3	0		-0.8686	-1.308	-0.5479	-0.8444	-0.6221	-0.6567	-0.2704	-0.6431		3.561e-09
TraesCS1D01G337400	tr|A0A1D5SYL7|A0A1D5SYL7_WHEAT	Auxin response factor		TRIAE_CS42_1DL_TGACv1_063230_AA0225280	Traes_1DL_92BCA55C0		Bradi2g19867	-	LOC_Os05g43920						1					5.26409	4.40651	5.70927	6.27142	6.06116	6.98649	6.13203	6.35672	5.66754	7.13511	6.19788	7.31203	5.91685	7.5183	5.37452	6.79235		C26	0		-0.4418	-2.421	-0.4852	-1.0558	0.1461	-0.5234	0.7777	-0.4368		0.2427
TraesCS1D01G404400	tr|A0A1D6RG09|A0A1D6RG09_WHEAT	Auxin response factor		TRIAE_CS42_1DL_TGACv1_062287_AA0211840	Traes_1DL_AF4C1F109		Bradi2g16610	AT2G33860	LOC_Os05g48870						1					5.32906	3.42146	5.78571	4.63954	5.29884	4.94313	6.00121	5.23907	6.88003	5.57237	6.40168	5.6987	6.65208	5.7224	6.65405	6.19969		C3	0		-1.6136	-2.0818	-0.6198	-1.112	-1.3711	-0.7674	-0.6735	-0.9768		2.482e-08
TraesCS2A01G283000	tr|A0A067JLY7|A0A067JLY7_JATCU	Auxin response factor		TRIAE_CS42_2AL_TGACv1_096334_AA0318680	Traes_2AL_0D5724EC2		Bradi5g07910	AT1G27990	LOC_Os04g31710						1					1.65211	7.16927	2.40311	4.13143	2.09841	3.94657	2.72751	4.2447	1.82687	3.86996	0.872001	0.666726	0.940981	2.42726	1.34466	2.55534		C23	0		0.1941	3.4773	2.2582	4.1857	1.6312	1.7093	1.8002	1.851		0.8306
TraesCS2A01G309300	tr|W5AUH3|W5AUH3_WHEAT	Auxin response factor		TRIAE_CS42_2AL_TGACv1_095131_AA0307260	Traes_2AL_89543BA1A		Bradi5g10950	AT1G59750	LOC_Os04g36054						1					8.19463	8.60451	7.93254	7.79307	8.04104	7.4553	8.12738	7.68031	8.97865	8.15945	8.02424	7.8683	8.41433	7.70148	8.4928	8.08943		C17	0		-0.7777	0.524	-0.0956	-0.071	-0.3729	-0.2517	-0.3663	-0.4106		0.000166
TraesCS2A01G547800	tr|A0A1D5T972|A0A1D5T972_WHEAT	Auxin response factor		TRIAE_CS42_2AL_TGACv1_093753_AA0286040	Traes_2AL_A7941CB12	ARF8	Bradi5g25767	-	LOC_Os04g57610	GRMZM2G475882					1					7.17161	2.97499	8.57014	6.76302	8.22047	7.0743	8.07688	6.95152	8.73872	6.50544	9.35502	8.44314	9.43496	8.02807	9.19851	8.12357		C8	0		-1.6788	-3.8149	-0.7836	-1.6795	-1.2132	-0.9568	-1.1212	-1.175		2.54e-09
TraesCS2B01G326400	tr|W5B7B1|W5B7B1_WHEAT	Auxin response factor		TRIAE_CS42_2BL_TGACv1_129350_AA0379740	Traes_2BL_1AED96909		Bradi5g10950	AT1G59750	LOC_Os04g36054						1					9.02069	9.10511	8.50974	8.5412	8.76516	8.29867	8.73154	8.47375	9.39206	8.30307	8.55456	8.33461	8.89812	8.11475	9.07255	8.778		C17	0		-0.3838	0.7511	-0.0464	0.2102	-0.1334	0.1805	-0.3429	-0.305		0.04769
TraesCS2B01G578500	tr|A0A1D5TU40|A0A1D5TU40_WHEAT	Auxin response factor		TRIAE_CS42_2BL_TGACv1_129445_AA0383990	Traes_2BL_6C8D4FFBA	ARF8	Bradi5g25767	-	LOC_Os04g57610	GRMZM2G475882					1					5.63398	0	7.17	5.52321	6.58533	5.21818	7.09653	5.76651	7.987	6.10391	7.97474	6.97002	7.84455	6.39338	8.00826	7.04236		C8	0		-2.2755	-5.707	-0.8069	-1.4574	-1.2666	-1.199	-0.9188	-1.2877		1.286e-16
TraesCS2D01G281700	tr|A0A067JLY7|A0A067JLY7_JATCU	Auxin response factor		TRIAE_CS42_2DL_TGACv1_162098_AA0561790	Traes_2DL_0F9239600		Bradi5g07910	AT1G27990	LOC_Os04g31710						1					4.53655	7.55532	3.37233	5.36383	3.6527	4.98682	3.43322	4.86087	1.65125	4.08933	2.17711	1.80126	0.922655	3.07308	1.82944	2.40945		C23	0		3.3941	3.985	1.3703	3.7642	3.3881	2.0324	1.8608	2.6255		4.282e-05
TraesCS2D01G376600	tr|K3YQG6|K3YQG6_SETIT	Auxin response factor		TRIAE_CS42_2DL_TGACv1_160096_AA0546620			Bradi5g15904	-	LOC_Os02g41800						1					5.43868	5.95268	6.18779	6.2859	5.25049	5.35458	6.72477	5.85691	5.5806	6.21424	6.59028	6.12053	6.069	5.35472	5.55863	4.92785		C19	0		-0.0546	-0.2401	-0.4035	0.1588	-0.8316	0.0132	1.1737	0.9398		0.9111
TraesCS2D01G548900	tr|A0A1D5TU40|A0A1D5TU40_WHEAT	Auxin response factor		TRIAE_CS42_2DL_TGACv1_157916_AA0501640	Traes_2DL_8434C0251	ARF8	Bradi5g25767	-	LOC_Os04g57610	GRMZM2G475882					1					6.39544	2.54747	7.51174	5.73202	6.93181	5.45679	6.67947	4.69665	8.26078	6.10749	8.06965	7.07746	8.45967	6.80586	7.33082	6.02407		C8	0		-2.011	-3.2984	-0.5572	-1.3413	-1.5257	-1.3681	-0.6511	-1.3511		1.173e-07
TraesCS3A01G292400	tr|A0A1D5V911|A0A1D5V911_WHEAT	Auxin response factor		TRIAE_CS42_3AL_TGACv1_194675_AA0637570	Traes_3AL_A30A3C355	ARF3	Bradi2g50120	-	LOC_Os01g54990	GRMZM2G056120					1					7.57795	7.65073	7.35465	7.8121	7.55105	8.47941	7.79701	8.3385	8.18411	9.1523	8.09175	8.71739	8.05619	9.2653	8.1281	9.11505		C40	0		-0.6794	-1.5633	-0.7379	-0.9083	-0.505	-0.7848	-0.3318	-0.7761		0.003026
TraesCS3B01G327000	tr|A0A1D5VUF6|A0A1D5VUF6_WHEAT	Auxin response factor		TRIAE_CS42_3B_TGACv1_221509_AA0742350			Bradi2g50120	-	LOC_Os01g54990						1					6.24654	6.11401	6.05691	6.18025	5.92544	6.19648	6.21816	6.56711	6.91743	7.28987	6.816	7.17111	6.51452	6.73377	6.67713	7.25909		C14	0		-0.7247	-1.0921	-0.7643	-0.9982	-0.5935	-0.5417	-0.4739	-0.6959		0.001949
TraesCS3D01G292100	tr|A0A1D5WDZ0|A0A1D5WDZ0_WHEAT	Auxin response factor		TRIAE_CS42_3DL_TGACv1_249301_AA0844620	Traes_3DL_734F1498E	ARF3	Bradi2g50120	-	LOC_Os01g54990	GRMZM2G056120					1					6.33475	7.13286	6.83596	7.18792	6.55566	7.38455	7.13935	7.49592	7.56715	8.10907	7.61624	8.06623	7.23101	8.25245	7.39644	7.92733		C40	0		-1.3718	-1.0512	-0.7838	-0.8881	-0.6783	-0.8671	-0.2527	-0.4305		1.762e-08
TraesCS5A01G038300	tr|W5FLV0|W5FLV0_WHEAT	Auxin response factor		TRIAE_CS42_5AS_TGACv1_393130_AA1268830	Traes_5AS_A86138871	ARF6	Bradi4g01730	-	LOC_Os12g41950	GRMZM2G081158					1					7.92164	6.26518	8.69769	7.91305	8.39724	7.88972	8.62591	8.20007	8.81068	8.24961	9.29871	9.06123	9.22105	8.63066	9.2491	8.98681		C8	0		-0.96	-2.054	-0.6011	-1.1469	-0.8242	-0.7457	-0.6257	-0.7875		6.545e-07
TraesCS5B01G039800	tr|W5FLV0|W5FLV0_WHEAT	Auxin response factor		TRIAE_CS42_5BS_TGACv1_423450_AA1377000	Traes_5BS_3F6023CD6	ARF6	Bradi4g01730	-	LOC_Os12g41950	GRMZM2G081158					1					8.40666	6.93756	9.2268	8.41481	8.73532	8.39799	9.09441	8.66141	9.52952	8.74624	9.72462	9.51686	9.72423	9.07801	9.75187	9.31825		C8	0		-1.1828	-1.7584	-0.4975	-1.1013	-0.9898	-0.6788	-0.6581	-0.6576		2.178e-12
TraesCS5D01G045700	tr|W5G3L6|W5G3L6_WHEAT	Auxin response factor		TRIAE_CS42_5DS_TGACv1_457945_AA1490960	Traes_5DS_A71D29AE1	ARF6	Bradi4g01730	-	LOC_Os12g41950	GRMZM2G081158					1					8.12824	6.85764	6.9037	6.48423	6.82215	6.5711	8.94127	8.56077	9.44286	8.65069	7.20952	7.2565	7.29447	7.5168	9.47549	9.22245		C16	0		-1.3679	-2.029	-0.3081	-0.768	-0.4769	-0.9717	-0.5342	-0.662		7.221e-16
TraesCS6A01G112000	tr|N1QYK1|N1QYK1_AEGTA	Auxin response factor		TRIAE_CS42_6AS_TGACv1_486564_AA1562680	Traes_6AS_DEE1DEE94		-	-	-						1					3.83394	4.16519	5.98801	6.49096	6.82392	6.7937	7.05976	6.64881	4.3875	4.46493	6.68597	6.21691	6.81916	6.4766	7.05419	7.48283		C7	23		-0.633	-0.7248	-0.6988	0.2783	0.002	0.335	0.0028	-0.8378		0.1129
TraesCS6A01G113000	tr|W5GF22|W5GF22_WHEAT	Auxin response factor		TRIAE_CS42_6AS_TGACv1_486530_AA1562300	Traes_6AS_967D58FB4	ARF5-LIKE	Bradi3g03407	-	LOC_Os02g04810	GRMZM2G102845					1					5.38208	4.40338	6.64175	5.94444	6.33112	5.7058	6.71612	6.3409	6.83888	6.45429	7.32976	6.75095	7.53739	6.2462	7.83278	7.12752		C3	0		-1.4445	-2.634	-0.6924	-0.8026	-1.2112	-0.5671	-1.1216	-0.7915		3.421e-06
TraesCS6A01G138600	tr|A0A1D6B080|A0A1D6B080_WHEAT	Auxin response factor		TRIAE_CS42_6AS_TGACv1_486005_AA1555510	Traes_6AS_10D92215D	ARF6	Bradi3g04920	-	LOC_Os02g06910	GRMZM2G028980					1					6.42178	4.78977	6.6223	5.58915	6.06942	5.99708	6.30591	5.64414	7.06177	5.64066	6.31027	5.91991	7.12967	5.99425	6.85763	5.75604		C11	0		-0.6511	-0.7775	0.3082	-0.3307	-1.0636	-0.0026	-0.5613	-0.1133		0.04455
TraesCS6B01G167100	tr|A0A1D6B080|A0A1D6B080_WHEAT	Auxin response factor		TRIAE_CS42_6BS_TGACv1_514824_AA1664750	Traes_6BS_BD894AD26		Bradi3g04920	-	LOC_Os02g06910						1					7.20331	5.0949	7.47033	6.55265	7.27863	6.46295	6.98841	6.63756	7.1996	5.48625	6.82594	6.22393	7.51224	6.44423	6.79547	6.09837		C11	0		-0.0284	-0.5111	0.6429	0.3487	-0.2321	0.0179	0.1919	0.5418		0.9112
TraesCS6D01G100900	tr|N1QYK1|N1QYK1_AEGTA	Auxin response factor					-	-	-						1					5.60479	5.8048	6.6908	6.2548	7.38129	6.61536	7.51166	6.47019	7.54395	7.23133	7.52491	7.17743	7.91124	7.28709	7.642	7.56135		C2	0		-1.9459	-1.532	-0.834	-0.9279	-0.5285	-0.6784	-0.1353	-1.0986		1.442e-13
TraesCS6D01G127600	tr|A0A1D6B080|A0A1D6B080_WHEAT	Auxin response factor		TRIAE_CS42_6DS_TGACv1_542633_AA1725840	Traes_6DS_F95C12EBB	ARF6	Bradi3g04920	-	LOC_Os02g06910	GRMZM2G028980					1					6.20732	3.9598	7.11815	6.00827	6.75918	6.04297	6.80946	5.78088	6.55713	4.62206	6.86758	5.89267	7.36646	6.12192	6.988	5.74195		C11	0		-0.2888	-0.2822	0.2501	0.1368	-0.6075	-0.0959	-0.1839	0.0365		0.4114
TraesCS7A01G160800	tr|N1QRI9|N1QRI9_AEGTA	Auxin response factor		TRIAE_CS42_7AS_TGACv1_570721_AA1839790	Traes_7AS_1C1077D77		Bradi1g46602	AT1G19220	LOC_Os06g09660						1					7.37411	8.11326	7.24307	7.1284	7.36723	7.28618	7.29891	7.50036	7.93071	6.85446	7.36518	7.14416	7.43285	6.93059	8.08693	7.7626		C6	0		-0.6664	1.2309	-0.1227	-0.0145	-0.0657	0.3503	-0.793	-0.2633		0.007222
TraesCS7A01G252000	tr|A0A1D6BUS8|A0A1D6BUS8_WHEAT	Auxin response factor		TRIAE_CS42_7AS_TGACv1_569633_AA1820700	Traes_7AS_582E3076D	ARF21-LIKE	Bradi3g40437	-	LOC_Os08g40900	GRMZM2G169820					1					8.78382	7.51324	8.86532	8.26975	8.4553	7.75522	8.62975	8.58087	9.96756	9.26345	9.21828	9.01854	9.41729	8.78084	9.62398	9.03626		C2	0		-1.1944	-1.8349	-0.3539	-0.7481	-0.9623	-1.0313	-0.9964	-0.456		2.553e-08
TraesCS7A01G416400	tr|R7WG30|R7WG30_AEGTA	Auxin response factor		TRIAE_CS42_7AL_TGACv1_556578_AA1766080	Traes_2DL_117603113	ARF19-LIKE	-	-	OS06G0702600	GRMZM2G317900					1					9.96036	9.65551	8.18232	8.81919	8.32923	8.25141	7.04766	8.55979	7.12951	6.69612	5.93581	6.51137	6.95525	6.28809	6.57947	7.21153		C1	39		2.8251	2.9106	2.2488	2.3041	1.3736	1.9595	0.4671	1.3474		9.903e-20
TraesCS7A01G446900	tr|A0A1D6BQA8|A0A1D6BQA8_WHEAT	Auxin response factor		TRIAE_CS42_7AL_TGACv1_558468_AA1793590	Traes_7AL_E3ADC8C38		Bradi1g33160	-	LOC_Os06g47150						1					6.22433	5.88716	6.90263	6.95562	7.10584	6.89236	7.66114	6.6509	6.90305	7.24499	7.32467	7.29016	7.38591	7.09226	7.53567	6.80954		C19	0		-0.6428	-1.0608	-0.4229	-0.3436	-0.2804	-0.1936	0.123	-0.1599		0.02232
TraesCS7A01G461700	tr|M0XAA9|M0XAA9_HORVV	Auxin response factor		TRIAE_CS42_7AL_TGACv1_557022_AA1775320	Traes_7AL_1415D04BF	ARF6	Bradi1g32547	AT5G37020	LOC_Os06g46410	GRMZM2G089640					1					8.36803	6.99406	8.69826	8.51228	8.49045	8.52907	8.86167	8.55069	9.49206	9.06578	8.96551	9.01544	9.3243	9.11487	9.35246	9.04279		C2	0		-1.1528	-2.0235	-0.2686	-0.5066	-0.8347	-0.5902	-0.4909	-0.493		1.289e-11
TraesCS7B01G065800	tr|N1QRI9|N1QRI9_AEGTA	Auxin response factor		TRIAE_CS42_U_TGACv1_640742_AA2072180	Traes_7BS_3FD792335	ARF16	Bradi1g46602	-	LOC_Os06g09660	GRMZM2G160005					1					8.03692	9.12471	7.23202	7.58608	7.28764	7.55052	6.78727	7.709	7.74318	6.55736	6.81436	7.01967	7.28318	6.93967	7.63436	7.5943		C6	0		0.2716	2.5141	0.4163	0.5718	0.0042	0.6076	-0.8548	0.1149		0.336
TraesCS7B01G138900	tr|A0A1D6SE45|A0A1D6SE45_WHEAT	Auxin response factor		TRIAE_CS42_7BS_TGACv1_591833_AA1923070	Traes_7BS_F44A273F8	ARF21-LIKE	Bradi3g40437	-	LOC_Os08g40900	GRMZM2G169820					1					8.14384	6.71776	8.59823	7.73584	8.78182	7.5405	8.9532	8.18086	9.5374	8.32267	9.04383	8.50163	9.4245	8.34832	9.92848	8.7612		C11	0		-1.3907	-1.6217	-0.4464	-0.7664	-0.6415	-0.8164	-0.9752	-0.5809		5.292e-08
TraesCS7B01G316600	tr|A0A1D6C277|A0A1D6C277_WHEAT	Auxin response factor		TRIAE_CS42_7BL_TGACv1_576831_AA1856500	Traes_7BL_9D7867AB8	ARF19-LIKE	-	-	OS06G0702600	GRMZM2G317900					1					9.72781	9.80147	8.27298	8.78875	8.21234	8.29779	7.38013	8.91225	6.97321	6.26215	5.88935	5.9459	6.49534	5.84249	6.57302	6.50031		C1	244		2.7505	3.6244	2.3851	2.8563	1.718	2.4526	0.8069	2.4135		1.248e-19
TraesCS7B01G363100	tr|M0XAA9|M0XAA9_HORVV	Auxin response factor		TRIAE_CS42_7BL_TGACv1_579596_AA1908810	Traes_7BL_66296695F	ARF6	Bradi1g32547	AT5G37020	LOC_Os06g46410	GRMZM2G089640					1					8.37843	7.58936	8.5403	8.25864	8.52079	8.29733	9.39468	8.65	9.68311	9.08299	8.78568	8.64274	9.27917	8.92164	9.90659	8.92872		C2	0		-1.2971	-1.6826	-0.2461	-0.3886	-0.7569	-0.6237	-0.512	-0.2787		1.347e-08
TraesCS7D01G161900	tr|N1QRI9|N1QRI9_AEGTA	Auxin response factor		TRIAE_CS42_7DS_TGACv1_622375_AA2038600	Traes_7DS_7375BED72		Bradi1g46602	AT5G20730	LOC_Os06g09660						1					6.47516	7.20929	6.55679	6.36502	6.64752	6.50891	6.29792	6.37394	7.24705	6.23637	6.77152	6.59575	6.9733	6.70915	7.41625	7.0708		C29	0		-0.8289	0.8878	-0.2176	-0.2284	-0.3281	-0.2017	-1.1353	-0.7009		0.004504
TraesCS7D01G250100	tr|A0A1D6D324|A0A1D6D324_WHEAT	Auxin response factor		TRIAE_CS42_7DS_TGACv1_623271_AA2051500	Traes_7DS_1948388F8	ARF21-LIKE	Bradi3g40437	-	LOC_Os08g40900	GRMZM2G169820					1					8.62737	7.73475	8.90663	8.45225	8.66394	7.9459	8.76556	8.63402	9.82956	9.1515	9.34831	9.15206	9.22497	8.61506	9.76854	9.05498		C2	0		-1.2011	-1.4899	-0.4425	-0.6993	-0.5604	-0.6744	-1.0037	-0.4211		4.613e-07
TraesCS7D01G409700	tr|R7WG30|R7WG30_AEGTA	Auxin response factor				ARF19-LIKE	-	-	OS06G0702600	GRMZM2G317900					1					9.96913	10.4456	8.4192	8.91864	8.65941	8.49597	7.60386	8.91631	7.2449	6.59195	6.47164	6.14054	6.60371	6.15711	6.91411	6.82289		C1	145		2.7205	3.8132	1.9471	2.7826	2.0547	2.3416	0.6882	2.0929		1.591e-18
TraesCS7D01G449900	tr|W5I372|W5I372_WHEAT	Auxin response factor		TRIAE_CS42_7DL_TGACv1_602960_AA1972710	Traes_7DL_C89614A4D	ARF6	Bradi1g32547	AT5G37020	LOC_Os06g46410	GRMZM2G089640					1					8.38924	7.0337	8.50264	8.38123	8.4645	8.19901	9.0292	8.60498	9.48647	8.70551	8.86968	8.74742	9.43245	8.99105	9.63452	9.14905		C2	0		-1.1284	-1.7493	-0.3684	-0.3672	-0.968	-0.7955	-0.6065	-0.5448		1.125e-08
TraesCS6B01G198200	AT3G02260.4	auxin transport protein (BIG)					-	-	-						1					4.80251	5.02414	5.55722	6.95766	5.26784	5.69223	5.51317	6.33337	4.17374	4.97886	5.22036	5.42394	3.82627	5.14378	4.60486	6.00264		C22	0		0.7421	0.0836	0.3509	1.5398	1.4734	0.569	0.9247	0.3323		0.09925
TraesCS5A01G167500	tr|A0A1E5WKQ4|A0A1E5WKQ4_9POAL	Auxin transport protein BIG		TRIAE_CS42_5AL_TGACv1_376055_AA1231560			Bradi4g08567	AT3G02260	LOC_Os09g07300						1					10.2608	10.6248	10.4931	10.6698	9.90838	10.3128	9.65115	10.6765	10.5483	10.8624	10.9257	10.9768	10.592	10.7694	10.9546	10.7568		C24	0		-0.2898	-0.2136	-0.4323	-0.3058	-0.683	-0.4563	-1.3031	-0.0801		0.1512
TraesCS5B01G164500	tr|A0A1E5WKQ4|A0A1E5WKQ4_9POAL	Auxin transport protein BIG					Bradi4g08567	AT3G02260	LOC_Os09g07300						1					9.86114	9.87768	9.97428	10.2483	9.60502	9.97967	9.10857	10.0199	10.1844	10.2872	10.4322	10.499	10.2123	10.3469	10.5085	10.2852		C24	0		-0.3247	-0.3945	-0.4579	-0.2495	-0.6071	-0.3673	-1.4005	-0.265		0.1094
TraesCS5D01G171900	tr|A0A1E5WKQ4|A0A1E5WKQ4_9POAL	Auxin transport protein BIG		TRIAE_CS42_5DL_TGACv1_436313_AA1459960			Bradi4g08567	AT3G02260	LOC_Os09g07300						1					9.9507	10.2578	10.1585	10.341	9.60121	10.0149	9.19702	10.2947	10.2354	10.3893	10.6395	10.7293	10.2	10.5016	10.5974	10.4955		C24	0		-0.2868	-0.1303	-0.4809	-0.3866	-0.5988	-0.4867	-1.4005	-0.2004		0.1643
TraesCS4A01G044100	tr|A0A0B0NHH4|A0A0B0NHH4_GOSAR	Auxin-induced in root cultures 12-like protein					Bradi1g71560	-	LOC_Os03g09880						1					5.1885	9.88704	3.34586	5.50083	4.26298	5.17522	1.83661	4.06751	0	0	1.10205	0	0.517998	0.403559	0	0		C1	796		6.9938	10.6209	2.88	7.3605	5.1747	6.1578	3.5509	6.0527		5.857e-08
TraesCS4D01G265200	tr|A0A0B0NHH4|A0A0B0NHH4_GOSAR	Auxin-induced in root cultures 12-like protein		TRIAE_CS42_4DL_TGACv1_344361_AA1146500			-	-	-						1					4.98651	8.52567	3.75267	5.16608	3.67078	4.52551	3.20936	4.3548	0.502602	0	0.352457	0.351478	0.296428	0	0	0		C1	2920		6.0894	9.4833	4.9508	6.3363	5.3949	6.462	5.2487	6.4757		1.051e-07
TraesCS4D01G265100	tr|A0A151RCU7|A0A151RCU7_CAJCA	Auxin-induced in root cultures protein 12		TRIAE_CS42_4DL_TGACv1_342747_AA1120860	Traes_4DL_18F2AAFE1		Bradi1g71560	-	LOC_Os03g09880						1					9.85621	12.2956	7.75825	8.77696	8.64579	8.88379	7.77409	7.69724	2.68213	0	2.59047	0.834522	0.846286	0.718526	1.61912	0.335369		C1	4082		7.2729	12.5917	5.2371	8.3075	8.4389	8.8623	6.4146	8.5007		3.553e-17
TraesCS5A01G278900	tr|R7W1D8|R7W1D8_AEGTA	Auxin-induced in root cultures protein 12		TRIAE_CS42_5AL_TGACv1_375597_AA1224240			Bradi4g34330	-	LOC_Os08g41290						1					5.86473	6.69806	0.32876	0.613186	0	0	0	0.698989	0	0	0	0	0	0	0	0		C34	0		6.8724	7.3309	1.1414	1.7183	0	0	0	1.8969		0.00216
TraesCS7B01G152200	tr|A0A1E5VIB6|A0A1E5VIB6_9POAL	Auxin-induced in root cultures protein 12		TRIAE_CS42_7BS_TGACv1_592300_AA1935300			Bradi3g40830	AT3G07390	LOC_Os08g41290						1					5.70622	6.14554	6.05428	5.99464	5.78156	5.24469	7.22176	5.33857	5.34834	5.95981	5.95724	5.48434	5.33533	5.38617	5.7107	5.05243		C1	0		0.4074	0.245	0.0966	0.4949	0.4423	-0.1281	1.4972	0.2863		0.5475
TraesCS7D01G254100	tr|A0A1E5VIB6|A0A1E5VIB6_9POAL	Auxin-induced in root cultures protein 12		TRIAE_CS42_7DS_TGACv1_621987_AA2030710			Bradi3g40830	-	LOC_Os08g41290						1					7.27857	7.8995	7.08068	6.87067	6.40941	6.51681	8.01149	6.7596	6.48196	6.00211	6.54269	6.14322	6.39072	5.85385	6.83687	6.59606		C1	0		0.8346	1.7488	0.5385	0.7188	0.0174	0.6781	1.1723	0.1624		0.03375
TraesCS4A01G158100	tr|G7ISD9|G7ISD9_MEDTR	Auxin-repressed/dormancy-associated protein		TRIAE_CS42_4AS_TGACv1_308149_AA1026380	Traes_4AS_D66D1E74F		Bradi1g62860	AT1G56220	LOC_Os03g22270						1					7.023	7.70548	6.19339	6.73252	6.43605	6.17464	6.62574	5.59507	6.83622	6.74465	6.06378	5.67103	6.23287	5.36602	5.84648	5.7016		C6	0		0.2066	0.8539	0.1313	1.049	0.2053	0.8291	0.7843	-0.11		0.5559
TraesCS4A01G386500	tr|G7ISD9|G7ISD9_MEDTR	Auxin-repressed/dormancy-associated protein		TRIAE_CS42_4AL_TGACv1_290021_AA0980540	Traes_4AL_94E76D27B		-	-	-						1					5.21036	6.8795	3.61187	3.66658	5.49369	4.15947	4.9245	2.97834	5.75379	5.51841	3.44265	3.41034	5.88499	3.89227	4.29423	3.61815		C34	0		-0.5082	1.3367	0.1845	0.2103	-0.3936	0.2839	0.6368	-0.6874		0.4438
TraesCS4D01G169100	tr|G7ISD9|G7ISD9_MEDTR	Auxin-repressed/dormancy-associated protein		TRIAE_CS42_4DL_TGACv1_342547_AA1116290	Traes_4DL_5228A58E3		Bradi1g62860	AT1G56220	LOC_Os03g22270						1					6.81818	6.48926	5.86339	6.2887	6.31227	5.80168	6.9219	5.69223	7.28021	7.29379	5.68479	5.05987	6.28449	5.55519	6.37745	5.91611		C15	0		-0.4674	-0.8913	0.1745	1.1951	0.0304	0.2477	0.5439	-0.2294		0.166
TraesCS1B01G201800	tr|D7LF78|D7LF78_ARALL	Auxin-responsive family protein		TRIAE_CS42_1BL_TGACv1_035341_AA0146450			Bradi3g30660	-	LOC_Os10g36703						1					6.84454	8.35041	5.74732	6.30524	6.10868	5.45393	5.46551	4.77247	2.4028	1.39107	1.90314	1.97131	1.78051	1.19116	1.67939	0.825786		C1	4113		4.7526	6.8858	4.1325	4.5114	4.6537	4.6877	4.1704	4.7315		3.499e-09
TraesCS1D01G177000	tr|D7LF78|D7LF78_ARALL	Auxin-responsive family protein					Bradi3g30660	-	LOC_Os10g36703						1					7.02232	7.72808	6.77478	6.76079	6.97274	6.24751	6.28523	5.8378	3.77088	4.92517	5.07863	4.85897	4.93947	4.61275	4.37947	3.96363		C1	426		3.3937	2.7873	1.6995	1.883	2.0298	1.6418	1.9272	1.9047		3.387e-08
TraesCS6A01G226200	tr|D7LF78|D7LF78_ARALL	Auxin-responsive family protein		TRIAE_CS42_6AL_TGACv1_471773_AA1514090	Traes_6AL_FCAF69BCA		Bradi3g49010	-	LOC_Os10g36703						1					7.00674	8.07374	4.4633	4.89328	6.27417	5.13432	5.46952	4.55849	2.65758	2.34721	1.53585	2.42707	0.879471	1.67153	2.49997	2.10762		C1	571		4.5711	6.5277	3.3438	2.6539	6.3873	3.7501	3.121	2.6797		1.079e-10
TraesCS6B01G255400	tr|D7LF78|D7LF78_ARALL	Auxin-responsive family protein		TRIAE_CS42_6BL_TGACv1_499423_AA1582210			Bradi3g49010	-	LOC_Os10g36703						1					6.90032	7.80311	4.31611	4.73887	6.02288	4.7969	5.63511	4.6684	1.41527	0.983386	2.10573	1.94153	1.21882	1.48766	2.47148	1.84951		C1	970		6.2827	6.9842	2.4728	2.9823	5.4033	3.7588	3.3539	3.1468		3.046e-14
TraesCS1A01G118400	tr|W4ZYX4|W4ZYX4_WHEAT	Auxin-responsive protein		TRIAE_CS42_1AS_TGACv1_019096_AA0060570	Traes_1AS_EADB6A2A0	IAA15	Bradi2g34030	-	LOC_Os05g08570	GRMZM2G004696					1					7.96741	7.32167	7.09421	7.06751	7.16997	6.96467	7.10529	6.56185	6.19175	6.47415	6.73	6.37916	6.0891	6.03228	6.37463	6.4438		C1	446		1.8458	0.7499	0.3651	0.7086	1.0837	0.9359	0.7403	0.1179		4.434e-12
TraesCS1A01G390200	tr|A0A1D6RD34|A0A1D6RD34_WHEAT	Auxin-responsive protein		TRIAE_CS42_1AL_TGACv1_001153_AA0026130	Traes_1AL_859346448		Bradi2g16850	-	LOC_Os05g48590						1					6.49198	5.74219	5.82772	4.98991	6.13633	5.27833	6.88249	5.72576	6.07337	4.73353	5.50141	4.84722	5.54388	4.71399	5.80347	5.01455		C17	0		0.3689	0.9395	0.3323	0.1284	0.6086	0.5679	1.0861	0.7212		0.2572
TraesCS1B01G138100	tr|W4ZYX4|W4ZYX4_WHEAT	Auxin-responsive protein		TRIAE_CS42_1BS_TGACv1_051311_AA0179100	Traes_1BS_8A19C460B	IAA15	Bradi2g34030	-	LOC_Os05g08570						1					8.77224	8.34871	8.35036	8.11499	8.73509	8.10638	7.11573	6.86334	6.624	6.69348	6.85672	6.43227	6.4574	5.82311	6.29522	6.74866		C1	582		2.1809	1.6708	1.4946	1.6744	2.2783	2.2919	0.8285	0.1146		5.851e-11
TraesCS1B01G418400	tr|A0A1D5SA20|A0A1D5SA20_WHEAT	Auxin-responsive protein		TRIAE_CS42_1BL_TGACv1_031039_AA0106480	Traes_1BL_4B1CFEF1C	IAA19	Bradi2g16850	-	LOC_Os05g48590	GRMZM2G573324					1					7.4804	8.2593	7.41505	6.54003	7.74636	6.95384	7.67738	6.34137	5.6627	4.49494	5.45831	4.96315	5.76323	4.74177	5.95525	4.48449		C1	299		1.8823	3.8605	1.9654	1.5921	1.9852	2.2387	1.7266	1.887		1.453e-06
TraesCS1D01G119500	tr|W4ZYX4|W4ZYX4_WHEAT	Auxin-responsive protein		TRIAE_CS42_1DS_TGACv1_080151_AA0241540	Traes_1DS_0898FA765	IAA15	Bradi2g34030	-	LOC_Os05g08570	GRMZM2G004696					1					8.97399	8.55389	7.4828	7.29438	7.61829	7.31094	7.37797	7.00199	6.24261	5.63682	6.55755	6.40451	6.1645	5.53462	6.37943	6.328		C1	279		2.7527	2.7737	0.9261	0.9018	1.4586	1.7838	1.0061	0.676		3.516e-17
TraesCS1D01G398400	tr|A0A1D5SY17|A0A1D5SY17_WHEAT	Auxin-responsive protein		TRIAE_CS42_1DL_TGACv1_062995_AA0222740	Traes_1DL_4F703A523	IAA19	Bradi2g16850	-	LOC_Os05g48590	GRMZM2G573324					1					8.17912	8.32378	7.22099	6.61233	7.49323	6.91739	7.10504	6.3369	5.74376	4.44113	5.37973	4.68087	5.25902	4.19479	5.52322	4.11105		C1	492		2.4704	3.8068	1.8532	2.0104	2.2395	2.7842	1.5981	2.2811		1.496e-16
TraesCS3A01G121300	tr|A0A1D5VK13|A0A1D5VK13_WHEAT	Auxin-responsive protein		TRIAE_CS42_3AS_TGACv1_211771_AA0694050	Traes_3AS_B855A6F86		Bradi2g04910	-	LOC_Os01g08320						1					8.50062	8.49248	7.0986	6.9006	8.25141	7.16706	7.55329	6.26354	6.2118	6.20084	6.21734	5.94453	6.74959	5.75803	5.82434	5.27687		C1	39		2.3206	2.4012	0.8866	0.9506	1.5009	1.4178	1.7352	0.9969		2.328e-10
TraesCS3A01G155200	tr|A0A1D5VHR7|A0A1D5VHR7_WHEAT	Auxin-responsive protein		TRIAE_CS42_3AS_TGACv1_210954_AA0682070	Traes_3AS_650C7A7A9	IAA27; PAP2	Bradi2g07770	-	LOC_Os01g13030	GRMZM2G147243					1					8.96438	7.11931	9.53865	8.48781	9.40625	8.55213	9.82151	8.80538	10.4249	9.45421	10.1003	9.47987	10.1426	9.33434	10.177	9.3994		C8	0		-1.4925	-2.5264	-0.5613	-0.9895	-0.7357	-0.7871	-0.355	-0.5946		3.001e-17
TraesCS3A01G270000	tr|A0A1D5VDF2|A0A1D5VDF2_WHEAT	Auxin-responsive protein		TRIAE_CS42_3AL_TGACv1_196147_AA0657640	Traes_3AL_C8CC634C4		Bradi2g46420	-	LOC_Os01g48444						1					6.72812	4.94948	6.24231	5.94251	6.29246	5.81983	6.44843	5.70696	6.80176	6.28764	6.91515	6.31324	6.6501	5.89886	6.65305	6.34215		C11	0		-0.1773	-1.2481	-0.6771	-0.379	-0.3628	-0.0862	-0.1937	-0.6436		0.4001
TraesCS3A01G276500	tr|W5CHN9|W5CHN9_WHEAT	Auxin-responsive protein		TRIAE_CS42_3AL_TGACv1_195115_AA0644950	Traes_3AL_E77F7C3EE	IAA6-like	Bradi2g49420	-	LOC_Os01g53880	GRMZM2G057067					1					8.62478	9.19742	7.27084	8.39287	7.58136	7.66278	6.7276	7.81982	4.50219	5.66756	4.472	5.87075	4.75915	5.13477	4.78245	6.24653		C1	96		4.1343	3.3409	2.8334	2.5144	2.8443	2.5375	1.9714	1.5749		4.345e-24
TraesCS3B01G140700	tr|A0A1D5VRY8|A0A1D5VRY8_WHEAT	Auxin-responsive protein		TRIAE_CS42_3B_TGACv1_221102_AA0730380	TRAES3BF029500010CFD		-	-	-						1					7.1418	6.81866	6.38669	5.82912	7.06094	5.82902	6.36184	5.22117	4.96282	4.50313	5.1198	4.88037	5.41901	4.2022	4.37544	4.05536		C1	243		2.2443	2.1639	1.2736	0.9367	1.6375	1.6474	2.0122	1.1912		0.0001008
TraesCS3B01G181500	tr|A0A077RYD1|A0A077RYD1_WHEAT	Auxin-responsive protein		TRIAE_CS42_3B_TGACv1_221170_AA0732770	TRAES3BF018500020CFD	IAA27; PAP2	Bradi2g07770	-	LOC_Os01g13030	GRMZM2G147243					1					10.0255	8.43958	9.73133	8.87522	9.75037	9.14823	9.88613	9.13634	10.4552	9.55585	10.0186	9.51016	10.073	9.29629	10.0629	9.34018		C11	0		-0.45	-1.279	-0.2877	-0.6317	-0.3223	-0.1506	-0.1762	-0.2043		0.001465
TraesCS3B01G310500	tr|W5D6U4|W5D6U4_WHEAT	Auxin-responsive protein		TRIAE_CS42_3B_TGACv1_223292_AA0779860	TRAES3BF128700030CFD		Bradi2g49420	AT3G16500	LOC_Os01g53880						1					8.08932	8.68877	6.30497	6.94344	6.45413	6.297	6.59906	7.00913	4.45798	5.59437	4.62117	5.38689	4.73536	4.5462	5.31153	5.5759		C1	25		3.6852	3.0828	1.701	1.5422	1.7409	1.7689	1.302	1.4438		4.23e-24
TraesCS3D01G123400	tr|A0A1D5WRR4|A0A1D5WRR4_WHEAT	Auxin-responsive protein		TRIAE_CS42_3DS_TGACv1_271843_AA0909280			-	-	-						1					7.72525	7.36264	6.83532	6.4248	7.4408	6.30865	7.1033	5.60431	5.45519	6.09469	5.78422	5.54879	6.04652	5.15538	5.19908	4.68321		C1	12		2.3228	1.3792	1.0538	0.8737	1.3896	1.1618	1.9132	0.9349		1.623e-06
TraesCS3D01G162700	tr|A0A1D5WVD4|A0A1D5WVD4_WHEAT	Auxin-responsive protein		TRIAE_CS42_3DS_TGACv1_272881_AA0926070	Traes_3DS_BA5B9A06A	IAA27; PAP2	Bradi2g07770	-	LOC_Os01g13030	GRMZM2G147243					1					9.29643	7.05921	9.7819	8.51843	9.88407	8.93445	10.1663	9.09907	10.7399	9.78343	10.4716	9.78057	10.4426	9.68539	10.4097	9.60847		C2	0		-1.4677	-2.7832	-0.6892	-1.2597	-0.5578	-0.754	-0.2429	-0.5098		8.289e-15
TraesCS3D01G276600	tr|A0A1D5WKZ2|A0A1D5WKZ2_WHEAT	Auxin-responsive protein		TRIAE_CS42_3DL_TGACv1_251159_AA0878220	Traes_3DL_EC1DE49E1	IAA6-like	Bradi2g49420	-	LOC_Os01g53880	GRMZM2G057067					1					8.31101	8.59297	7.30619	8.37105	7.6927	7.77093	7.10309	7.86092	5.6922	6.94363	5.23593	6.2377	5.43288	5.62285	5.84215	6.82764		C1	45		2.6568	1.6818	2.0793	2.1187	2.2765	2.1532	1.2693	1.0344		4.743e-16
TraesCS4A01G205000	tr|W5DTR0|W5DTR0_WHEAT	Auxin-responsive protein		TRIAE_CS42_4AL_TGACv1_288332_AA0945140	Traes_4AL_CD68C12EF		Bradi4g22050	-	LOC_Os11g11430						1					5.41168	5.00215	4.53058	6.56003	5.56482	7.30887	5.60037	6.71835	4.11627	7.6044	5.17978	7.31731	3.78887	7.37726	3.14435	7.79109		C22	0		1.2757	-2.5695	-0.6533	-0.7504	1.8241	-0.0674	2.549	-1.0586		0.06487
TraesCS4B01G108700	tr|W5EC56|W5EC56_WHEAT	Auxin-responsive protein		TRIAE_CS42_4BS_TGACv1_330129_AA1106170	Traes_4BS_92DD5D26B		Bradi4g22050	-	LOC_Os11g11430						1					5.5604	5.66221	4.27773	6.38104	5.44511	7.02537	5.55859	6.39422	4.67803	7.27514	5.22003	6.85756	3.34655	7.10574	3.82357	6.94434		C22	0		0.9282	-1.6895	-0.9526	-0.4746	2.1683	-0.0807	1.7879	-0.5454		0.1562
TraesCS4D01G105800	tr|W5ENL5|W5ENL5_WHEAT	Auxin-responsive protein		TRIAE_CS42_4DS_TGACv1_361044_AA1159610	Traes_4DS_03ABB2A80		Bradi4g22050	-	LOC_Os11g11430						1					6.17842	6.05965	4.7116	6.9361	6.01861	7.84928	6.19127	7.17736	4.90384	7.99783	5.46041	7.5368	3.64704	7.97535	3.44987	7.90637		C22	0		1.2464	-2.0055	-0.7456	-0.5912	2.4136	-0.1236	2.7847	-0.7151		0.08826
TraesCS5A01G058600	tr|A0A1D5YV70|A0A1D5YV70_WHEAT	Auxin-responsive protein		TRIAE_CS42_5AS_TGACv1_393963_AA1277380	Traes_5AS_7C1851556	IAA30	Bradi4g02600	AT3G04730	LOC_Os12g40890	GRMZM2G138268					1					7.21144	3.11683	7.84749	6.70255	7.88226	6.58306	8.15698	6.61506	8.13435	6.57016	8.2754	6.9758	8.34519	6.48908	8.20913	7.19644		C11	0		-0.9681	-3.4654	-0.4264	-0.2709	-0.4629	0.0874	-0.0514	-0.5851		6.863e-05
TraesCS5A01G409200	tr|A0A1D6GG94|A0A1D6GG94_MAIZE	Auxin-responsive protein		TRIAE_CS42_5AL_TGACv1_375443_AA1221730	Traes_5AL_F92C0EC4E		Bradi1g07060	AT5G42710	LOC_Os03g56430						1					6.07142	7.35524	6.77752	6.56375	6.16731	6.64833	7.73596	7.68705	7.81114	7.08988	8.13188	8.1451	7.46912	8.02435	8.67607	8.3651		C4	0		-2.0266	0.262	-1.36	-1.5857	-1.3014	-1.3903	-0.9439	-0.6788		3.176e-13
TraesCS5B01G058500	tr|A0A1D6S448|A0A1D6S448_WHEAT	Auxin-responsive protein		TRIAE_CS42_5BS_TGACv1_423559_AA1379430	Traes_5BS_940DB64ED	IAA30	Bradi4g02600	AT3G04730	LOC_Os12g40890	GRMZM2G138268					1					6.65244	3.66585	7.60424	6.67763	7.82297	6.40814	8.31236	6.65656	7.78641	6.39741	8.01884	6.72567	8.0044	6.59293	7.79668	6.71595		C11	0		-1.1518	-2.6417	-0.4129	-0.06	-0.181	-0.1803	0.5169	-0.0612		1.322e-06
TraesCS5B01G386800	tr|A0A1D5Z6N2|A0A1D5Z6N2_WHEAT	Auxin-responsive protein		TRIAE_CS42_5BL_TGACv1_405745_AA1334340	Traes_5BL_C86AC392A	IAA13	Bradi1g09090	-	LOC_Os03g53150	GRMZM2G159285					1					3.79986	2.90337	5.63841	4.6367	5.83644	4.38778	6.64595	4.43922	5.40593	5.67173	6.52576	5.73831	6.20072	5.2697	6.17777	5.47502		C8	0		-1.3265	-2.1897	-0.8932	-1.131	-0.3683	-0.9332	0.4728	-1.071		0.003085
TraesCS5B01G413900	tr|A0A1D6GG94|A0A1D6GG94_MAIZE	Auxin-responsive protein		TRIAE_CS42_5BL_TGACv1_406335_AA1344180	Traes_5BL_617E63A47		Bradi1g07060	AT5G42710	LOC_Os03g56430						1					3.97919	5.25526	6.88727	6.53355	6.38494	6.75201	6.30956	5.87912	6.43114	5.5447	8.23214	8.04126	7.64835	7.95626	7.28197	6.74587		C4	0		-2.7511	0.0945	-1.3486	-1.5166	-1.2642	-1.2121	-0.9792	-0.874		2.719e-11
TraesCS5D01G069300	tr|A0A1D6A1Z2|A0A1D6A1Z2_WHEAT	Auxin-responsive protein		TRIAE_CS42_5DS_TGACv1_457062_AA1481640	Traes_5DS_76A4D5D4E	IAA30	Bradi4g02600	AT3G04730	LOC_Os12g40890	GRMZM2G138268					1					7.56995	4.16837	8.42273	7.45425	8.67921	7.59382	9.26883	7.61516	8.79191	7.82832	9.11537	8.04028	9.02378	7.87712	8.93108	8.41374		C8	0		-1.2213	-3.1599	-0.6913	-0.5899	-0.3442	-0.2772	0.3387	-0.7996		9.747e-08
TraesCS5D01G419000	tr|A0A1D6GG94|A0A1D6GG94_MAIZE	Auxin-responsive protein		TRIAE_CS42_5DL_TGACv1_433611_AA1417510			Bradi1g07060	AT5G42710	LOC_Os03g56430						1					6.48873	7.30051	6.5453	6.71165	6.0691	6.83504	7.65661	7.6393	7.86022	7.48903	7.72373	7.78414	6.93298	7.6364	8.53576	8.22994		C4	0		-1.5162	-0.1297	-1.1868	-1.0789	-0.8594	-0.8148	-0.8834	-0.5918		2.218e-11
TraesCS5D01G449400	tr|M8BZS1|M8BZS1_AEGTA	Auxin-responsive protein				IAA27; PAP2	Bradi1g05410	-	LOC_Os03g58350	GRMZM2G152796					1					6.618	5.62735	6.7656	6.89419	7.02333	5.73642	7.58627	5.41958	6.68678	4.5519	7.33455	6.16647	6.83633	5.10485	6.88524	5.71231		C11	0		-0.0671	0.7809	-0.5679	0.7205	0.187	0.6396	0.7026	-0.2993		0.8671
TraesCS6A01G392600	tr|A0A1D6A9J8|A0A1D6A9J8_WHEAT	Auxin-responsive protein		TRIAE_CS42_6AL_TGACv1_472224_AA1519420	Traes_6AL_47CDA3A42	IAA10	Bradi3g55410	AT2G33310	LOC_Os02g57250	GRMZM2G142768					1					5.41437	5.45288	4.17697	4.53978	4.57609	3.69694	4.67114	3.95736	6.6564	6.03389	4.87876	4.20528	5.07224	4.36756	4.85709	4.45801		C15	0		-1.3862	-0.4223	-0.7275	0.396	-0.5068	-0.6892	-0.1995	-0.5279		0.001484
TraesCS7A01G331100	tr|A0A1D6BHR3|A0A1D6BHR3_WHEAT	Auxin-responsive protein		TRIAE_CS42_7AL_TGACv1_556063_AA1754240	Traes_7AL_354EEE44E	IAA27; PAP2	-	AT4G29080	OS06G0335500						1					7.32685	5.68501	7.974	7.27817	8.13742	7.70952	8.37733	7.39894	8.80136	7.75535	8.59681	8.21008	8.87094	8.29919	8.59084	8.291		C8	0		-1.5711	-2.3286	-0.6228	-0.9257	-0.7323	-0.5913	-0.2122	-0.8943		1.641e-13
TraesCS7B01G242800	tr|A0A1D6C638|A0A1D6C638_WHEAT	Auxin-responsive protein		TRIAE_CS42_7BL_TGACv1_577584_AA1879030	Traes_7BL_74071485F	IAA27; PAP2	-	AT4G29080	OS06G0335500						1					6.21229	5.4251	7.77004	6.89616	8.04344	7.70881	8.35555	7.57101	9.00262	7.74409	8.66315	8.55037	9.05029	8.65727	8.9607	8.62212		C3	0		-2.9563	-2.6387	-0.8936	-1.6536	-1.0043	-0.9497	-0.6052	-1.0519		3.763e-28
TraesCS7D01G339300	tr|A0A1D6CRV1|A0A1D6CRV1_WHEAT	Auxin-responsive protein		TRIAE_CS42_7DL_TGACv1_604024_AA1992570	Traes_7DL_3AB665CC2	IAA27; PAP2	-	AT4G29080	OS06G0335500						1					6.91705	5.81417	7.52491	7.03198	8.01178	7.64635	8.42892	7.34933	8.95235	7.82475	8.60656	8.22514	8.68556	8.33597	8.62286	8.32817		C2	0		-2.1618	-2.2051	-1.0823	-1.1974	-0.6704	-0.6903	-0.1936	-0.9817		4.723e-20
TraesCS3A01G399000	tr|B1NF32|B1NF32_WHEAT	Calreticulin		TRIAE_CS42_3AL_TGACv1_193848_AA0620880	Traes_3AL_945AEAD5B	CRT3	Bradi2g57537	AT1G08450	LOC_Os01g67054	GRMZM2G028516		1								11.9932	10.6943	11.4056	10.8926	11.5694	10.8153	10.7479	10.8885	10.9186	9.26793	9.57915	9.1303	8.98026	8.7476	10.6945	9.16915		C1	0		1.0706	1.3998	1.8209	1.7585	2.5816	2.0608	0.0534	1.7148		8.691e-05
TraesCS1A01G279100	tr|E2I9G3|E2I9G3_WHEAT	Coronatine insensitive 1-like protein				COI1	Bradi2g23730	AT2G39940	LOC_Os05g37690				1							8.93627	8.81768	9.70163	9.45777	9.73466	9.50579	10.1122	9.62473	10.0359	9.58763	10.3462	10.0738	10.388	10.0135	10.3293	10.1781		C3	0		-1.1592	-0.7849	-0.6438	-0.6172	-0.6523	-0.5075	-0.2174	-0.5533		6.12e-17
TraesCS1B01G288100	tr|E2I9G3|E2I9G3_WHEAT	Coronatine insensitive 1-like protein		TRIAE_CS42_1BL_TGACv1_033595_AA0140530	Traes_1BL_4B257D004	COI1	Bradi2g23730	-	LOC_Os05g37690				1							8.36026	8.25067	8.34471	8.32062	8.51187	8.3182	9.08809	8.35179	9.49562	8.91309	8.73812	8.47078	9.10299	8.60197	9.34941	8.81336		C2	0		-1.1958	-0.5577	-0.3948	-0.1542	-0.5888	-0.2827	-0.2645	-0.4621		1.254e-13
TraesCS1D01G278400	tr|E2I9G3|E2I9G3_WHEAT	Coronatine insensitive 1-like protein		TRIAE_CS42_1DL_TGACv1_062224_AA0210810	Traes_1DL_E329E0435	COI1	Bradi2g23730	-	LOC_Os05g37690				1							7.88231	7.6159	8.33946	8.23073	8.33415	8.29094	8.90436	8.46704	9.03866	8.41206	8.74621	8.64916	8.93036	8.7298	9.06013	8.91876		C2	0		-1.1488	-0.7187	-0.4065	-0.4167	-0.5938	-0.4396	-0.1605	-0.4531		9.495e-19
TraesCS5B01G408000	tr|D2JWR1|D2JWR1_POPNI	Cytochrome P450 allene oxide synthase		TRIAE_CS42_5BL_TGACv1_406096_AA1340710	Traes_5BL_10BFBACCA	TaAOS	Bradi1g07480	AT5G42650	LOC_Os03g55800	GRMZM2G376661			1							7.76392	7.5898	6.44657	6.28369	6.69924	6.05108	6.85612	5.82438	3.55412	1.3718	3.21193	3.03899	3.63218	2.51546	3.1588	2.02574		C1	1113		4.3548	6.1398	3.3207	3.3252	3.1044	3.6994	3.7839	4.061		5.386e-13
TraesCS5A01G238000	tr|G7JL85|G7JL85_MEDTR	Cytochrome P450 family ABA 8'-hydroxylase		TRIAE_CS42_5AL_TGACv1_374310_AA1196560			Bradi3g38150	AT3G19270	LOC_Os08g36860									1		5.34342	8.13356	5.2884	5.68556	4.72576	5.45625	5.66672	6.21712	5.15891	4.97595	6.40256	5.18563	4.79854	4.70338	5.85227	5.55454		C13	0		0.2782	3.2461	-1.1226	0.5113	-0.0729	0.7711	-0.1783	0.6691		0.5115
TraesCS5B01G236500	tr|G7JL85|G7JL85_MEDTR	Cytochrome P450 family ABA 8'-hydroxylase		TRIAE_CS42_5BL_TGACv1_404577_AA1304800	Traes_5BL_553A52826		Bradi3g38150	AT3G19270	LOC_Os08g36860									1		5.71942	8.76174	5.71378	6.07487	5.39231	5.87894	5.81474	5.91394	5.5087	6.2302	6.61706	5.45737	5.87608	5.51574	6.36712	5.67771		C33	0		0.1995	2.5879	-0.9083	0.6159	-0.486	0.3768	-0.561	0.2378		0.6502
TraesCS6A01G271300	tr|G7K418|G7K418_MEDTR	Cytochrome P450 family ABA 8'-hydroxylase		TRIAE_CS42_6AL_TGACv1_470861_AA1496950	Traes_6AL_077524EE1		Bradi3g52660	AT4G19230	LOC_Os02g47470									1		10.8033	11.2896	8.39003	9.1519	8.65536	8.56002	8.54137	8.12484	6.70209	5.41854	6.1246	6.01504	6.8713	5.55111	6.3976	5.68801		C1	484		4.0651	5.8628	2.249	3.0952	1.7656	2.9912	2.1254	2.4238		2.276e-14
TraesCS6B01G298500	tr|G7K418|G7K418_MEDTR	Cytochrome P450 family ABA 8'-hydroxylase		TRIAE_CS42_6BL_TGACv1_500027_AA1597560	Traes_6BL_7849FEFB6		Bradi3g52660	AT4G19230	LOC_Os02g47470									1		10.7983	11.8301	8.50981	9.86365	8.54407	8.98312	8.44389	8.69909	5.93655	4.22982	5.74758	5.79744	6.65354	4.95969	6.04617	5.96119		C1	402		4.7995	7.2526	2.7274	3.9946	1.862	3.9851	2.3664	2.7034		1.737e-14
TraesCS6D01G243800	tr|G7K418|G7K418_MEDTR	Cytochrome P450 family ABA 8'-hydroxylase		TRIAE_CS42_6DL_TGACv1_526851_AA1693450	Traes_6DL_BC3D89A7A		Bradi3g52660	AT4G19230	LOC_Os02g47470									1		10.7359	11.4171	8.58739	9.42057	8.75135	8.56402	8.44616	8.58149	6.00914	4.94274	5.99449	6.12841	6.34622	5.36422	5.91661	5.83864		C1	2346		4.7073	6.4676	2.5792	3.2561	2.3875	3.1918	2.5169	2.73		3.579e-21
TraesCS2D01G374600	tr|I3VIX8|I3VIX8_HORVV	Cytokinin oxidase/dehydrogenase		TRIAE_CS42_2DL_TGACv1_158427_AA0518460	Traes_2DL_C141AAB8D		Bradi5g16083	-	LOC_Os04g44230							1				5.32053	7.66226	4.66	4.89275	4.24885	3.84985	5.11417	4.77939	3.85295	2.03958	3.42266	2.10035	3.7933	1.89325	3.94108	2.88125		C1	0		1.6389	7.2348	1.2806	3.0044	0.4873	2.2583	1.2177	2.0173		0.001269
TraesCS3A01G109500	tr|D2XV94|D2XV94_BAMOL	Cytokinin oxidase/dehydrogenase		TRIAE_CS42_3AS_TGACv1_212734_AA0702920	Traes_3AS_BEB2E9AA9		Bradi2g05580	-	LOC_Os01g09260							1				5.95218	7.11597	5.87738	6.95779	5.82412	5.47141	5.99022	5.5924	4.66607	6.2455	5.59575	5.67716	5.58853	5.30881	4.77436	5.75906		C23	0		1.4336	0.841	0.2835	1.2647	0.2389	0.165	1.2387	-0.17		0.001674
TraesCS3A01G311000	tr|I3VIX9|I3VIX9_HORVV	Cytokinin oxidase/dehydrogenase		TRIAE_CS42_3AS_TGACv1_210514_AA0674340	Traes_3AS_EDDA9E245		Bradi2g06030	-	LOC_Os01g10110							1				7.35223	6.58735	8.20952	8.02916	7.83322	8.07331	8.92896	8.2675	7.40239	8.65637	8.96641	9.12569	7.97916	8.46984	8.36063	8.71386		C3	0		-0.0908	-2.1684	-0.7545	-1.0936	-0.1457	-0.3933	0.5678	-0.4457		0.7849
TraesCS3A01G311100	tr|H6TXN8|H6TXN8_WHEAT	Cytokinin oxidase/dehydrogenase		TRIAE_CS42_3AS_TGACv1_212905_AA0704020	Traes_3AS_D2C285A5E		-	-	-							1				5.97975	6.10358	6.45755	7.10108	6.11111	6.34877	7.46518	6.62231	5.0922	5.24572	5.5729	5.28377	3.35762	4.15463	5.43738	5.36335		C1	0		0.9062	1.0035	0.8876	1.7998	2.8293	2.2345	2.0323	1.2643		0.06503
TraesCS3A01G321100	tr|A0A0E3T7B3|A0A0E3T7B3_SECCE	Cytokinin oxidase/dehydrogenase		TRIAE_CS42_U_TGACv1_641487_AA2096190			Bradi2g51530	AT1G75450	LOC_Os01g56810							1				6.97437	7.62064	5.83558	5.79103	7.11323	6.28284	6.04838	5.38596	4.20294	2.84553	2.77617	1.12095	3.26033	0.883047	1.82341	1.93721		C1	903		2.8303	6.1167	3.1726	4.9858	3.8938	6.0558	4.5149	3.7162		4.743e-05
TraesCS3A01G481000	tr|I3VIX2|I3VIX2_HORVV	Cytokinin oxidase/dehydrogenase		TRIAE_CS42_3AL_TGACv1_194363_AA0631800			Bradi2g60456	-	LOC_Os01g71310							1				7.31005	7.36144	5.5206	6.31937	6.20521	5.31704	5.97756	6.17293	4.31545	5.52406	4.63214	5.16177	5.25544	4.6549	4.62946	3.99462		C1	75		3.0667	1.8359	0.913	1.1187	0.9576	0.6601	1.3784	2.2319		8.496e-16
TraesCS3B01G161100	tr|H6TXN9|H6TXN9_WHEAT	Cytokinin oxidase/dehydrogenase		TRIAE_CS42_3B_TGACv1_220591_AA0710020	Traes_3B_747C42E1D		-	-	-							1				5.44391	3.95664	6.18447	6.09878	5.49737	5.61232	6.89163	5.74536	5.6647	5.61469	6.24893	6.11799	5.64789	5.56504	6.0388	5.94576		C19	0		-0.1957	-1.9093	-0.0605	-0.0277	-0.1595	0.0667	0.8609	-0.2037		0.5797
TraesCS3B01G344600	tr|A0A0E3T7B3|A0A0E3T7B3_SECCE	Cytokinin oxidase/dehydrogenase		TRIAE_CS42_3B_TGACv1_222143_AA0758190	TRAES3BF028300010CFD		Bradi2g51530	AT1G75450	LOC_Os01g56810							1				6.40958	7.0973	3.9457	4.41021	4.26956	4.09262	4.89012	4.37272	2.78536	1.21787	1.60935	0.958558	1.84699	0.412438	1.36903	1.46093		C1	350		3.7774	5.9068	2.6771	4.047	2.7063	5.016	4.0434	3.3375		1.25e-07
TraesCS3D01G111300	tr|D2XV96|D2XV96_BAMOL	Cytokinin oxidase/dehydrogenase		TRIAE_CS42_3DS_TGACv1_273109_AA0928410			Bradi2g05580	-	LOC_Os01g09260							1				7.10036	8.0042	7.66154	8.28953	7.31601	6.82955	8.00861	6.87443	6.79645	7.59851	7.78284	7.39545	7.63333	6.94309	6.7198	6.83387		C13	0		0.3485	0.3701	-0.1214	0.8834	-0.3168	-0.1066	1.2891	0.0401		0.4009
TraesCS3D01G143300	tr|E7BMI7|E7BMI7_WHEAT	Cytokinin oxidase/dehydrogenase		TRIAE_CS42_3DS_TGACv1_271787_AA0908010			Bradi2g06030	AT5G56970	LOC_Os01g10110							1				5.07736	3.62449	5.60174	6.17418	5.52355	4.92665	7.42238	5.28907	5.20332	4.42597	5.8776	5.06996	5.48209	3.98035	6.45959	5.10842		C11	0		-0.0845	-0.5503	-0.2777	1.1077	0.0416	0.9722	0.9602	0.1802		0.8697
TraesCS3D01G143600	tr|H6A2P1|H6A2P1_WHEAT	Cytokinin oxidase/dehydrogenase		TRIAE_CS42_3DS_TGACv1_273065_AA0927920	Traes_3DS_80121E6F9		-	-	-							1				5.12957	5.20596	6.05109	6.38197	5.65625	6.45966	1.77076	0.962709	5.46394	7.34096	6.78804	7.43579	6.32861	7.09421	0.59509	1.59703		C9	176		-0.3112	-2.084	-0.7386	-1.0573	-0.6757	-0.6262	1.6548	-0.9245		0.4576
TraesCS3D01G310200	tr|A0A0E3T7B3|A0A0E3T7B3_SECCE	Cytokinin oxidase/dehydrogenase		TRIAE_CS42_3DL_TGACv1_249970_AA0859480			Bradi2g51530	AT1G75450	LOC_Os01g56810							1				6.05003	6.76468	4.51729	4.69539	4.79017	4.57226	4.92367	3.59205	3.84269	0.718614	2.08245	1.4148	2.7032	1.35381	2.29139	1.34163		C1	267		2.3219	6.3085	2.6876	3.7666	2.1949	3.757	2.8503	2.7088		0.0003146
TraesCS3D01G475800	tr|I3VIX2|I3VIX2_HORVV	Cytokinin oxidase/dehydrogenase		TRIAE_CS42_3DL_TGACv1_249285_AA0844270	Traes_3DL_FADFAB015		Bradi2g60456	AT2G41510	LOC_Os01g71310							1				7.07954	6.95341	6.5582	6.44424	6.88883	6.3766	6.60297	6.53845	5.1319	4.50309	4.3546	4.54253	5.4549	3.78773	5.02868	4.73724		C1	1142		1.9959	2.5482	2.2323	1.8775	1.4389	2.6582	1.5915	1.8223		4.042e-06
TraesCS1B01G471300	tr|A0A1D5SDT2|A0A1D5SDT2_WHEAT	Cytokinin riboside 5'-monophosphate phosphoribohydrolase		TRIAE_CS42_1BL_TGACv1_032046_AA0124680	Traes_1BL_005DC3E38		Bradi2g14470	-	LOC_Os05g51390							1				4.60365	6.7933	4.38594	4.70581	5.1902	5.41059	5.38422	4.80477	5.42876	4.74446	4.68441	4.5466	5.44685	4.8559	4.84025	4.43232		C13	0		-0.6338	2.1401	-0.3046	0.1799	-0.2738	0.5583	0.5412	0.3881		0.04581
TraesCS1D01G444500	tr|A0A1D5SRC6|A0A1D5SRC6_WHEAT	Cytokinin riboside 5'-monophosphate phosphoribohydrolase		TRIAE_CS42_1DL_TGACv1_061304_AA0191880	Traes_1DL_847254606		Bradi2g14470	-	LOC_Os05g51390							1				5.06611	7.15027	4.89016	4.93775	5.67358	5.67796	5.74124	5.63897	4.92953	3.57912	3.90422	3.38177	4.78988	3.86103	4.40533	3.8185		C1	0		0.3204	4.0156	1.0187	1.626	0.8979	1.8907	1.3602	1.8829		0.4159
TraesCS3A01G211100	tr|M7ZK28|M7ZK28_TRIUA	Cytokinin riboside 5'-monophosphate phosphoribohydrolase		TRIAE_CS42_3AL_TGACv1_195910_AA0655580	Traes_3AL_8FD4F0E98		Bradi2g42190	-	LOC_Os01g40630							1				7.03808	8.23282	5.5741	6.60361	5.66448	6.04181	4.88227	6.11667	2.37012	3.01823	2.94851	3.23686	2.53078	3.5859	1.49395	2.94013		C1	842		4.8977	4.9305	2.7303	3.4234	3.2661	2.5191	3.837	3.2988		8.578e-15
TraesCS3A01G251500	tr|A0A1D5V487|A0A1D5V487_WHEAT	Cytokinin riboside 5'-monophosphate phosphoribohydrolase		TRIAE_CS42_3AL_TGACv1_193616_AA0615180	Traes_3AL_883A4805C		Bradi2g47860	-	LOC_Os01g51210							1				8.30224	9.53525	7.28327	8.07194	8.03672	7.73249	7.07463	7.2283	5.37103	5.05626	5.54626	4.95322	5.38653	4.38112	5.03356	5.13692		C1	3710		2.9819	4.5989	1.7463	3.1031	2.6554	3.3898	2.0545	2.1037		1.371e-12
TraesCS3B01G241600	tr|A0A1D5VSR8|A0A1D5VSR8_WHEAT	Cytokinin riboside 5'-monophosphate phosphoribohydrolase		TRIAE_CS42_3B_TGACv1_221227_AA0734400			Bradi2g42190	-	LOC_Os01g40630							1				7.58003	9.049	6.3797	7.38419	6.81374	6.60974	5.51827	6.09219	4.1867	5.2664	4.47357	5.26157	4.25002	5.1717	3.02541	4.92246		C1	2		3.5387	3.8338	1.9348	2.1091	2.6135	1.4428	2.6306	1.1863		2.947e-16
TraesCS3B01G281000	tr|W5CRY0|W5CRY0_WHEAT	Cytokinin riboside 5'-monophosphate phosphoribohydrolase		TRIAE_CS42_3B_TGACv1_222054_AA0755990	TRAES3BF076000040CFD		Bradi2g47860	-	LOC_Os01g51210							1				7.24865	8.81469	6.16597	7.44914	7.0015	6.98469	6.09762	6.4911	4.57551	5.25917	4.68839	4.69895	4.45433	4.44122	4.72982	5.45936		C1	661		2.7873	3.6291	1.5062	2.7433	2.5812	2.5832	1.4008	1.0396		1.82e-12
TraesCS3D01G251900	tr|A0A1D5WD84|A0A1D5WD84_WHEAT	Cytokinin riboside 5'-monophosphate phosphoribohydrolase		TRIAE_CS42_3DL_TGACv1_249199_AA0840950	Traes_3DL_A46119F9F		Bradi2g47860	AT5G11950	LOC_Os01g51210							1				8.4187	9.68285	7.0681	8.27266	7.58856	7.73626	6.8214	7.45765	4.87233	6.59332	5.00494	5.42059	4.95101	5.25354	4.83766	5.79919		C1	191		3.6235	3.0808	2.0789	2.848	2.6577	2.4838	2.0053	1.6628		5.583e-18
TraesCS4A01G318100	tr|A0A1D6RV64|A0A1D6RV64_WHEAT	Cytokinin riboside 5'-monophosphate phosphoribohydrolase		TRIAE_CS42_4AL_TGACv1_289428_AA0970890	Traes_4AL_53E08434F		Bradi1g00900	-	LOC_Os03g64070							1				7.58598	10.1628	5.25482	7.31983	2.98193	3.51036	5.5952	5.97701	1.73774	1.8687	2.51862	2.15044	0.16603	0.329602	1.4092	3.26298		C1	1		6.1341	8.0175	2.8765	5.2356	4.4147	4.288	4.6104	2.7363		4.142e-10
TraesCS5B01G348300	tr|W5F8V0|W5F8V0_WHEAT	Cytokinin riboside 5'-monophosphate phosphoribohydrolase		TRIAE_CS42_5BL_TGACv1_404526_AA1302970	Traes_5BL_26F390144		-	-	-							1				7.59602	7.81165	6.58759	7.33367	6.01872	5.67064	6.43551	6.0536	2.96709	3.59107	3.7686	3.7842	1.97789	1.83769	2.76086	2.89396		C1	725		4.7803	4.1692	2.8716	3.5547	4.279	4.1159	3.8262	3.2821		2.785e-15
TraesCS5B01G561300	tr|W5FJL9|W5FJL9_WHEAT	Cytokinin riboside 5'-monophosphate phosphoribohydrolase		TRIAE_CS42_5BL_TGACv1_406562_AA1347100	Traes_5BL_E7AC055A0		Bradi1g00900	-	LOC_Os03g64070							1				6.79292	10.2291	5.32371	7.69646	5.9057	6.70455	6.70347	6.1713	3.10536	4.62875	3.42343	3.19518	1.71373	2.24515	3.08862	4.34121		C1	8		3.7659	5.6324	1.9293	4.4434	4.4824	4.5934	3.6383	1.8149		1.402e-05
TraesCS5D01G353600	tr|W5FTR4|W5FTR4_WHEAT	Cytokinin riboside 5'-monophosphate phosphoribohydrolase		TRIAE_CS42_5DL_TGACv1_433841_AA1423520	Traes_5DL_5C5BE1C3D		Bradi4g37070	AT4G35190	LOC_Os09g37540							1				6.90293	6.87916	6.23472	7.04256	6.19513	5.65049	5.99383	5.74692	3.18501	0.703278	2.72246	3.19575	2.41166	1.363	2.04358	1.7211		C1	1239		3.923	6.4187	3.6386	3.9116	3.8875	4.8321	4.2407	4.3895		2.87e-11
TraesCS5D01G568500	tr|M0X4S5|M0X4S5_HORVV	Cytokinin riboside 5'-monophosphate phosphoribohydrolase					Bradi1g00900	-	LOC_Os03g64070							1				8.47432	11.3018	6.77128	8.26193	7.78335	7.50701	6.85974	7.04255	3.61865	3.90447	3.26757	2.57041	2.43668	1.76558	2.88	3.41474		C1	3485		4.8508	7.5045	3.5222	5.6292	5.4395	5.9452	4.0323	3.627		2.99e-09
TraesCS4A01G275600	sp|Q9RPF2|MNTH2_PSEAE	Divalent metal cation transporter MntH 2		TRIAE_CS42_4AL_TGACv1_289219_AA0967510	Traes_4AL_2BA6C8EA2		Bradi1g11650	-	LOC_Os07g06130					1						1.64141	0	6.12195	5.69861	5.56674	5.42176	5.71362	6.4263	1.03998	0.718614	6.72109	6.51791	6.60288	6.43149	7.2354	7.03854		C7	0		1.4849	-0.2024	-0.6042	-0.8228	-1.0407	-1.0238	-1.5404	-0.6148		0.1178
TraesCS5B01G158500	sp|Q9RPF2|MNTH2_PSEAE	Divalent metal cation transporter MntH 2		TRIAE_CS42_5BL_TGACv1_404768_AA1310430			Bradi4g08380	AT5G03280	LOC_Os03g49400					1						6.29188	6.03497	7.31827	7.19796	6.52009	7.05039	6.96165	7.70253	7.94206	8.0068	8.31788	8.21729	7.90376	8.14897	8.28592	8.02681		C4	2		-1.5609	-2.1346	-1.0002	-1.0212	-1.3876	-1.1016	-1.3229	-0.3245		5.91e-08
TraesCS5D01G166000	sp|Q9RPF2|MNTH2_PSEAE	Divalent metal cation transporter MntH 2		TRIAE_CS42_5DL_TGACv1_432971_AA1396370	Traes_5DL_DD957BA6D		Bradi4g08380	AT5G03280	LOC_Os03g49400					1						6.38507	6.06245	7.23669	7.09633	6.46588	7.03861	6.97337	7.57383	7.76883	7.80022	8.25375	8.04838	7.78053	7.92646	8.24179	8.0367		C4	2		-1.2995	-1.7177	-1.0185	-0.9536	-1.322	-0.8874	-1.2666	-0.4632		4.095e-06
TraesCS4A01G245100	tr|A6MZ93|A6MZ93_GLYUR	Dormancy-associated protein/auxin-repressed protein		TRIAE_CS42_4AL_TGACv1_289420_AA0970770	Traes_4AL_E7A048720		Bradi1g14170	AT5G44300	LOC_Os11g44810						1					10.4059	10.5345	9.44065	9.5742	10.2322	9.96267	10.7181	9.5143	10.9796	11.0557	9.54207	9.25947	9.98667	9.69527	9.86518	9.21866		C15	0		-0.568	-0.5277	-0.1007	0.3119	0.2446	0.2668	0.8477	0.2942		0.1166
TraesCS4B01G070300	tr|A6MZ93|A6MZ93_GLYUR	Dormancy-associated protein/auxin-repressed protein		TRIAE_CS42_4BS_TGACv1_328451_AA1087970	Traes_4BS_2B95BC31D		Bradi1g14170	AT5G44300	LOC_Os11g44810						1					10.9999	11.5035	10.1293	10.5192	10.8519	10.5748	11.097	10.1122	11.1582	11.5905	9.59948	9.30318	10.3319	9.4761	9.70246	9.27917		C1	0		-0.1552	-0.0882	0.5259	1.2053	0.5158	1.0908	1.3832	0.8268		0.7108
TraesCS4D01G069100	tr|A6MZ93|A6MZ93_GLYUR	Dormancy-associated protein/auxin-repressed protein		TRIAE_CS42_4DS_TGACv1_361072_AA1160380	Traes_4DS_DBB636978		Bradi1g14170	AT5G44300	LOC_Os11g44810						1					10.8719	11.1658	9.7638	10.4089	10.3966	10.2215	10.664	9.75706	10.6653	10.9158	9.1866	8.87997	9.85379	9.07327	9.23391	8.70784		C1	0		0.2079	0.2476	0.5737	1.5175	0.5394	1.1415	1.4204	1.0431		0.5955
TraesCS5B01G214500	tr|N1QS75|N1QS75_AEGTA	E3 ubiquitin-protein ligase		TRIAE_CS42_5BL_TGACv1_404700_AA1308770	Traes_5BL_9F4C228C1	AIP2	Bradi4g31030	AT5G20910	LOC_Os09g26400	GRMZM2G140160								1		9.37259	10.2413	8.26836	9.13779	8.19994	8.58895	7.7577	8.8917	7.53289	7.5704	7.54127	7.6563	7.34967	7.50074	7.84106	7.81817		C1	0		1.862	2.7291	0.729	1.4908	0.8512	1.0885	-0.0895	1.0752		1.565e-24
TraesCS7A01G308900	tr|M7Z2Q9|M7Z2Q9_TRIUA	E3 ubiquitin-protein ligase RGLG2		TRIAE_CS42_7AL_TGACv1_558528_AA1794090	Traes_7AL_AF1AA9D9E	RGLG4	Bradi3g14420	AT1G79380	LOC_Os08g04130	GRMZM2G165638			1							5.88552	7.16077	5.24876	5.37064	6.05932	5.85635	5.30656	5.3333	3.2583	4.20535	3.60692	3.71474	3.53078	3.71155	3.55254	3.68829		C1	1379		2.9051	3.2405	1.6939	1.6786	2.5548	2.2043	1.8191	1.7102		1.242e-09
TraesCS5A01G213300	tr|Q69P88|Q69P88_ORYSJ	Early auxin response protein		TRIAE_CS42_5AL_TGACv1_374418_AA1199770	Traes_5AL_7F6C23B45		Bradi4g31290	-	LOC_Os09g26840						1					6.95933	4.67736	5.82237	5.83182	6.22416	5.52373	6.76736	7.08917	8.63391	8.28473	6.65859	6.4941	7.00056	6.78943	7.85076	7.79807		C16	0		-1.7585	-4.3597	-0.8504	-0.6499	-0.7732	-1.284	-1.0912	-0.7101		3.987e-15
TraesCS5A01G161200	tr|D3XD41|D3XD41_BRARC	Ethylene insensitive 2 transporter		TRIAE_CS42_5AL_TGACv1_374777_AA1208870			Bradi4g08380	AT5G03280	LOC_Os03g49400					1						6.51951	6.04517	7.18275	7.25205	6.49961	6.82105	6.98465	7.75344	7.86005	7.8287	8.18065	8.17121	7.77179	7.94365	8.27887	8.10723		C4	0		-1.3323	-1.7553	-0.9996	-0.9207	-1.2766	-1.1207	-1.2979	-0.3541		6.587e-07
TraesCS2A01G099900	tr|U5NIQ9|U5NIQ9_9POAL	Ethylene insensitive 3		TRIAE_CS42_5BS_TGACv1_423203_AA1370500	Traes_2AS_409CAEDB6		-	-	-					1						8.85147	9.57285	7.60725	8.22881	8.21503	8.14181	8.4128	7.64956	6.70787	5.88783	6.342	6.56808	6.14827	5.84307	6.90747	6.23165		C1	565		2.1502	3.6751	1.2645	1.6447	2.0607	2.2989	1.4992	1.4167		3.132e-07
TraesCS2B01G116900	tr|U5NIQ9|U5NIQ9_9POAL	Ethylene insensitive 3		TRIAE_CS42_2BS_TGACv1_149664_AA0497460	Traes_2BS_647C82888		-	-	-					1						7.96384	9.50511	6.55852	7.4553	7.25669	7.17109	7.55791	6.58375	4.74543	4.80479	4.36224	5.02646	4.06575	4.05258	5.28403	4.63412		C1	1127		3.2488	4.8507	2.2124	2.4089	3.1999	3.1351	2.2658	1.9593		1.415e-08
TraesCS2D01G099400	tr|U5NIQ9|U5NIQ9_9POAL	Ethylene insensitive 3		TRIAE_CS42_2DS_TGACv1_180205_AA0610430			-	-	-					1						8.20664	9.23399	6.93386	7.8198	7.20523	7.29615	8.21572	7.23518	5.84492	6.03879	5.77186	5.81745	5.64757	5.29696	6.4707	6.0616		C1	82		2.3839	3.1877	1.1637	1.9776	1.5548	2.0028	1.7356	1.1712		1.194e-06
TraesCS5A01G265700	tr|M7ZRW0|M7ZRW0_TRIUA	ETHYLENE INSENSITIVE 3-like 3 protein		TRIAE_CS42_5AL_TGACv1_374195_AA1193230	Traes_5AL_B65EF5518		Bradi4g33750	-	LOC_Os09g31400					1						7.19631	7.01027	6.36054	6.57786	6.84258	6.57016	6.44834	6.73121	6.05754	5.59646	5.78527	6.10824	6.08569	6.20037	6.13812	6.2997		C1	148		1.1748	1.0625	0.5737	0.4617	0.7592	0.3581	0.3238	0.4342		2.914e-06
TraesCS5B01G265400	tr|M7ZRW0|M7ZRW0_TRIUA	ETHYLENE INSENSITIVE 3-like 3 protein		TRIAE_CS42_5BL_TGACv1_404722_AA1309280	Traes_5BL_B6051DD37		Bradi4g33750	-	LOC_Os09g31400					1						7.786	7.68847	6.60141	6.91743	6.99037	6.87881	6.5656	6.8971	6.53795	5.82103	5.86	6.10011	6.22212	6.52024	6.44248	6.58781		C1	0		1.2796	1.6968	0.7434	0.8315	0.7717	0.3542	0.1263	0.3109		2.139e-07
TraesCS5D01G273600	tr|N1QWS5|N1QWS5_AEGTA	ETHYLENE INSENSITIVE 3-like 3 protein		TRIAE_CS42_5DL_TGACv1_433740_AA1420970	Traes_5DL_62DEF8361		Bradi4g33750	AT1G73730	LOC_Os09g31400					1						7.17184	7.91786	6.24412	6.55455	6.52513	6.39737	6.08949	6.51455	5.90264	5.81052	5.25015	6.04213	5.63674	5.76579	5.68683	5.94534		C1	0		1.3199	2.312	1.0007	0.5363	0.8935	0.6433	0.4192	0.5744		7.146e-06
TraesCS7A01G246100	tr|M7ZG52|M7ZG52_TRIUA	ETHYLENE INSENSITIVE 3-like 3 protein		TRIAE_CS42_7AS_TGACv1_569832_AA1824950	Traes_7AS_34D476D5D1		Bradi3g39970	AT1G73730	LOC_Os08g39830					1						7.9214	8.25272	7.33784	7.72377	7.53617	7.60815	7.26255	7.31418	7.44869	7.8124	7.1538	7.3515	7.37668	7.6065	7.43326	7.58076		C34	0		0.4858	0.4833	0.183	0.3741	0.164	-0.0042	-0.1726	-0.267		0.02566
TraesCS4D01G177000	tr|A0A146BAC9|A0A146BAC9_WHEAT	Ethylene insensitive 3-like product		TRIAE_CS42_4DL_TGACv1_344456_AA1147310	Traes_4DL_C083C804E		Bradi1g63780	AT3G20770	LOC_Os03g20790					1						9.04759	9.71167	8.6836	8.91386	8.98608	8.43033	9.10616	8.85976	8.30827	8.59465	8.05041	7.85031	8.40783	7.46692	8.35255	7.41821		C1	1		0.756	1.1237	0.6317	1.056	0.5769	0.9649	0.7516	1.4407		0.009166
TraesCS1A01G096600	tr|I7D3E0|I7D3E0_HORVU	Ethylene receptor		TRIAE_CS42_1AS_TGACv1_019548_AA0067950	Traes_1AS_12D250EF6		Bradi2g35080	-	LOC_Os05g06320					1						7.33325	6.54659	7.65317	7.20824	7.31614	6.99611	7.71603	7.65827	7.69871	6.51979	6.95877	6.8752	7.5074	6.76447	7.77849	7.24553		C11	0		-0.3578	-0.1243	0.6966	0.3471	-0.2027	0.2304	-0.0606	0.4138		0.02911
TraesCS1B01G127000	tr|I7D3E0|I7D3E0_HORVU	Ethylene receptor		TRIAE_CS42_1BS_TGACv1_050644_AA0174120	Traes_1BS_79EF5B41A		Bradi2g35080	-	LOC_Os05g06320					1						8.36664	8.07092	8.14331	7.85832	8.29931	7.73247	3.33001	3.88288	7.77369	7.16196	7.3503	7.22551	7.49929	7.13231	4.02234	3.93998		C9	242		0.6188	0.9685	0.7958	0.6431	0.8003	0.5933	-0.8552	-0.0574		0.00472
TraesCS2A01G000200	tr|I7C6C7|I7C6C7_HORVU	Ethylene receptor		TRIAE_CS42_2AS_TGACv1_112193_AA0332770		ETR2	Bradi5g00700	AT3G04580	LOC_Os04g08740	GRMZM2G089010				1						8.05551	7.13304	6.76103	6.43785	6.99301	7.1222	7.34821	7.12809	6.49434	6.4916	5.32363	5.11052	5.52788	5.39384	6.16417	5.74006		C1	93		1.6041	0.7412	1.4557	1.3437	1.4734	1.732	1.1938	1.3983		3.5e-11
TraesCS2B01G023800	tr|I7C6C7|I7C6C7_HORVU	Ethylene receptor					Bradi5g00700	AT3G04580	LOC_Os04g08740					1						7.75814	7.333	8.14839	8.16584	7.98854	8.11168	8.11535	8.17167	6.42692	6.55928	6.77937	7.20947	6.91278	7.50329	6.85933	6.89885		C1	0		1.348	0.6772	1.37	0.954	1.0704	0.6135	1.2621	1.276		1.963e-08
TraesCS2D01G000500	tr|I7C6C7|I7C6C7_HORVU	Ethylene receptor		TRIAE_CS42_2DS_TGACv1_178853_AA0601780	Traes_2DS_3109276AA	ETR3	Bradi5g00700	AT3G04580	LOC_Os04g08740	GRMZM2G075368				1				1		8.63207	7.86323	7.83078	7.57288	7.69474	7.62385	7.81992	7.79905	6.59095	6.53261	6.31484	6.09836	6.21858	6.39696	6.23862	6.04373		C1	1370		2.0796	1.3509	1.5172	1.4839	1.4728	1.2321	1.5959	1.7649		7.16e-17
TraesCS4A01G344200	tr|I7D6P7|I7D6P7_HORVU	Ethylene receptor		TRIAE_CS42_4AL_TGACv1_289449_AA0971450	Traes_4AL_0CCCC6043		-	-	-					1						6.8311	8.58986	7.51774	7.55001	6.84843	7.49458	6.52782	7.95323	7.49242	8.96038	7.90558	7.96074	7.58235	8.36563	7.69255	8.08862		C39	0		-0.6641	-0.4328	-0.3884	-0.4141	-0.7415	-0.8719	-1.1735	-0.1342		0.009495
TraesCS5B01G001600	tr|I7CT66|I7CT66_HORVU	Ethylene receptor		TRIAE_CS42_5BS_TGACv1_423227_AA1371660	Traes_5BS_8563BAF4B		Bradi4g00200	AT1G66340	LOC_Os03g49500					1						7.55998	6.61408	7.46882	7.49886	7.17141	7.12542	7.41819	7.35152	7.44983	6.61636	6.96367	6.44754	7.30241	6.70603	7.2878	6.81176		C11	0		0.1357	-0.0113	0.5026	1.042	-0.1371	0.4172	0.1231	0.5415		0.4692
TraesCS5B01G527300	tr|I7D6P7|I7D6P7_HORVU	Ethylene receptor		TRIAE_CS42_5BL_TGACv1_404270_AA1293230			-	-	-					1						5.4345	9.14613	4.1599	7.86209	3.41491	8.12498	6.16603	8.5595	4.51071	9.54681	4.63502	7.185	2.12583	8.99121	6.34139	8.82536		C5	0		0.8383	-0.4018	-0.4816	0.6649	1.4535	-0.8501	-0.1694	-0.261		0.2262
TraesCS6A01G399400	tr|I7D6Q1|I7D6Q1_HORVU	Ethylene receptor		TRIAE_CS42_U_TGACv1_640874_AA2078050			Bradi3g55730	-	LOC_Os02g57530					1						6.51927	5.88633	4.82669	4.48259	4.84764	4.5886	7.49981	6.4372	6.23879	6.55106	4.36341	3.99064	4.00287	3.79584	6.42441	5.45893		C16	0		0.3356	-0.5255	0.4738	0.5044	0.8511	0.8255	1.0762	0.9851		0.4362
TraesCS6B01G439600	tr|I7D6Q1|I7D6Q1_HORVU	Ethylene receptor		TRIAE_CS42_6BL_TGACv1_501798_AA1620790			Bradi3g55730	-	LOC_Os02g57530					1						6.69279	6.89765	7.27936	6.93451	7.14434	6.83044	7.25866	6.29808	5.49326	6.10923	6.57303	6.35416	6.6857	6.0659	6.05952	5.41239		C1	0		1.2885	0.9465	0.7095	0.5775	0.4578	0.7724	1.2035	0.8932		0.0009527
TraesCS6D01G383600	tr|I7D6Q1|I7D6Q1_HORVU	Ethylene receptor		TRIAE_CS42_6DL_TGACv1_526749_AA1691380	Traes_6DL_326008AE8		Bradi3g55730	AT3G23150	LOC_Os02g57530					1						8.14234	8.51678	8.29132	8.08678	8.28671	8.06968	8.29093	8.02903	6.83189	6.82508	7.48154	7.37545	7.20131	6.89293	7.16137	6.79148		C1	764		1.348	1.6973	0.8096	0.7084	1.0816	1.1781	1.1298	1.2385		2.082e-05
TraesCS4D01G059000	AT5G05740.1	ethylene-dependent gravitropism-deficient and yellow-green-like 2		TRIAE_CS42_U_TGACv1_643016_AA2126240	Traes_4DS_8B71AA2E2		Bradi1g09950	AT1G17870	LOC_Os03g51920					1						6.05083	6.83582	4.76678	6.24761	4.09297	5.41364	4.83762	5.00015	3.94828	5.44049	3.34364	3.62428	3.10006	4.02572	4.07324	5.18639		C23	0		2.1702	1.5717	1.4755	2.6163	1.0501	1.4191	0.7786	-0.1901		0.001077
TraesCS3A01G055300	tr|A0A061FLR5|A0A061FLR5_THECC	Ethylene-dependent gravitropism-deficient and yellow-green-like 2 isoform 2		TRIAE_CS42_3AS_TGACv1_212138_AA0698080	Traes_3AS_4C0261CD5		Bradi2g02770	AT5G05740	LOC_Os01g04900					1						5.37179	3.47113	6.0378	5.09044	5.85643	5.26733	6.20905	5.80734	7.20278	7.00067	6.67575	6.46428	7.31255	6.83244	7.1818	6.67368		C2	2		-1.9325	-3.67	-0.6429	-1.4053	-1.4685	-1.5614	-0.9908	-0.8745		8.5e-09
TraesCS3B01G067300	tr|A0A061FLR5|A0A061FLR5_THECC	Ethylene-dependent gravitropism-deficient and yellow-green-like 2 isoform 2		TRIAE_CS42_3B_TGACv1_220849_AA0721250	TRAES3BF024700310CFD		Bradi2g02770	AT5G05740	LOC_Os01g04900					1						5.36074	3.71893	3.92637	3.26871	3.98785	3.89276	5.91159	5.65967	6.5554	6.71602	4.28309	4.52548	4.77485	4.72442	6.25681	6.01211		C16	0		-1.341	-2.6091	-0.3708	-1.3292	-0.821	-0.8831	-0.3587	-0.3571		5.606e-05
TraesCS3D01G054600	tr|A0A061FLR5|A0A061FLR5_THECC	Ethylene-dependent gravitropism-deficient and yellow-green-like 2 isoform 2		TRIAE_CS42_3DS_TGACv1_271844_AA0909330	Traes_3DS_55CCCBE0C		Bradi2g02770	AT5G05740	LOC_Os01g04900					1						5.38448	4.34971	5.96478	4.70264	5.17562	4.984	5.83405	5.29894	6.65272	6.30761	6.26728	5.83425	6.83559	6.09703	6.70988	6.16548		C2	0		-1.5588	-2.1414	-0.3067	-1.1603	-1.6852	-1.1025	-0.9017	-0.8806		5.649e-07
TraesCS4D01G036000	tr|M8BSP5|M8BSP5_AEGTA	Ethylene-insensitive protein 2		TRIAE_CS42_4DS_TGACv1_362329_AA1178870	Traes_4DS_2706FACC1		Bradi1g11650	-	LOC_Os07g06130					1						7.33659	6.40288	6.6868	6.86691	6.86234	6.73339	6.59482	7.36587	7.70015	7.86926	7.12815	6.6587	7.26755	7.11748	7.44573	7.58314		C4	0		-0.3894	-1.5298	-0.4442	0.1983	-0.4041	-0.3826	-0.851	-0.2168		0.07615
TraesCS2B01G592500	tr|A0A0K9NH62|A0A0K9NH62_ZOSMR	Ethylene-overproduction protein 1		TRIAE_CS42_2BL_TGACv1_129393_AA0381500	Traes_2BL_E8D89B38E	EOL1	Bradi4g15130	AT4G02680	LOC_Os11g37520	GRMZM2G000936				1						6.75097	6.16376	7.30764	7.08617	6.84468	6.7803	7.06275	7.24352	7.56153	6.95737	7.60887	7.29732	7.52645	7.16715	7.76556	7.3343		C3	0		-0.871	-1.0126	-0.3032	-0.2166	-0.6858	-0.3826	-0.7142	-0.0926		5.424e-07
TraesCS4A01G111500	tr|M7YAG1|M7YAG1_TRIUA	Ethylene-overproduction protein 1		TRIAE_CS42_4AS_TGACv1_307966_AA1024770	Traes_4AS_E459380C5		Bradi1g65350	AT3G51770	LOC_Os03g18360					1						6.80984	6.23299	6.72598	6.1047	6.04412	5.90925	6.72574	6.18057	6.45393	5.90331	6.75064	6.32631	7.02441	6.0069	6.79603	6.15566		C17	0		0.3457	0.2648	-0.0256	-0.2098	-0.9935	-0.1102	-0.0735	0.0235		0.1069
TraesCS1A01G314300	tr|D3YE95|D3YE95_WHEAT	Ethylene-responsive factor-like transcription factor		TRIAE_CS42_1AL_TGACv1_000905_AA0021520			-	-	-					1						6.7386	6.70101	5.77517	5.89889	5.96182	5.72144	6.08411	5.25024	4.901	3.71697	4.59572	3.85748	4.27133	4.29618	4.93806	4.62882		C1	516		1.9149	2.953	1.2046	2.0794	1.7226	1.4749	1.16	0.6366		1.907e-05
TraesCS1B01G326600	tr|D3YE95|D3YE95_WHEAT	Ethylene-responsive factor-like transcription factor		TRIAE_CS42_1BL_TGACv1_032766_AA0133950			-	-	-					1						6.69126	7.45415	6.08639	6.04872	6.01323	6.02399	6.69224	5.89859	4.88723	4.16526	4.85827	4.52071	4.52766	3.90003	5.45594	4.88404		C1	176		1.9043	3.5613	1.2456	1.5115	1.5172	2.191	1.2401	1.0294		9.608e-06
TraesCS1D01G314800	tr|D3YE95|D3YE95_WHEAT	Ethylene-responsive factor-like transcription factor		TRIAE_CS42_1DL_TGACv1_061441_AA0195350			-	-	-					1						6.9644	7.81053	5.93054	6.18752	5.93143	5.9676	6.49729	5.30741	4.69762	3.11732	4.92527	3.8865	4.43546	4.21621	4.79815	4.42408		C1	188		2.3194	4.3712	1.0135	2.3021	1.5102	1.7877	1.7047	0.8954		0.0001506
TraesCS3A01G328000	tr|D3YE95|D3YE95_WHEAT	Ethylene-responsive factor-like transcription factor					Bradi2g52370	AT3G15210	LOC_Os01g58420					1						6.43402	6.33952	6.02118	6.40825	6.48567	6.73939	6.98564	6.02708	6.09209	3.94819	5.37202	5.49533	5.32645	5.20685	6.34521	6.06959		C1	0		0.3773	2.2364	0.6583	0.8975	1.1713	1.5496	0.6394	-0.0431		0.373
TraesCS3B01G357500	tr|D3YE95|D3YE95_WHEAT	Ethylene-responsive factor-like transcription factor		TRIAE_CS42_3B_TGACv1_222710_AA0769340	TRAES3BF075600050CFD		Bradi2g52370	AT3G15210	LOC_Os01g58420					1						7.55896	7.90176	6.60563	7.08946	7.01663	7.10227	7.14389	6.51353	6.29809	5.71821	5.4739	5.50955	5.5296	5.16256	6.67033	6.33978		C1	37		1.2811	2.3261	1.1432	1.569	1.4969	1.9566	0.4723	0.174		0.001718
TraesCS1A01G231200	tr|W9S5U5|W9S5U5_9ROSA	Ethylene-responsive transcription factor		TRIAE_CS42_1AL_TGACv1_001416_AA0030250			Bradi2g27920	-	LOC_Os05g29810					1						4.61127	4.09834	5.26064	4.85892	6.41177	7.06455	5.99241	4.86012	4.80128	5.41322	5.28706	5.18729	5.81127	6.86162	4.04872	4.73986		C32	0		-0.0049	-1.4097	-0.021	-0.3508	0.6026	0.2112	1.9851	0.1223		0.9924
TraesCS1A01G370400	tr|W9RY64|W9RY64_9ROSA	Ethylene-responsive transcription factor		TRIAE_CS42_1AL_TGACv1_000668_AA0016690			-	-	-					1						5.6827	7.46718	2.44691	3.25035	3.32376	3.80888	3.80916	3.84499	0	0	0.662357	0	0.406899	0	1.90425	1.20696		C1	76		7.5643	8.3201	2.7402	5.084	4.3407	5.6442	2.1544	3.2268		1.026e-09
TraesCS1A01G370600	tr|W9RY64|W9RY64_9ROSA	Ethylene-responsive transcription factor		TRIAE_CS42_1AL_TGACv1_000668_AA0016720	Traes_1AL_258E7F2A3		-	-	-					1						8.03712	9.19527	6.12013	5.72556	7.48345	6.90673	6.29555	6.09073	1.72532	0	0.880228	0.666726	0.406899	0.718526	4.15635	3.33598		C1	600		6.882	9.8669	6.0689	5.7193	8.4579	7.1326	2.1633	2.8376		1.5e-19
TraesCS1A01G370700	tr|W9R7J5|W9R7J5_9ROSA	Ethylene-responsive transcription factor		TRIAE_CS42_1AL_TGACv1_000668_AA0016740			Bradi3g38140	AT4G34410	LOC_Os08g36920					1						5.75959	7.33993	3.5195	3.02965	5.12342	4.02499	4.92597	3.83379	0.918946	0	0.590243	0	0.314909	0	3.62227	2.79415		C1	33		5.4225	8.2398	3.9729	4.8533	6.2677	5.8655	1.3629	1.1398		1.891e-10
TraesCS1D01G376500	tr|W9R7J5|W9R7J5_9ROSA	Ethylene-responsive transcription factor		TRIAE_CS42_1DL_TGACv1_061467_AA0196070			-	-	-					1						6.4837	7.59471	3.9413	4.37699	5.25956	5.42346	4.69839	5.20815	0.713197	0	0.590243	0	0.672652	0	3.13504	2.43877		C1	358		6.908	8.4892	4.4093	6.2572	5.5883	7.2766	1.6397	2.9889		8.602e-13
TraesCS1D01G376600	tr|W9RY64|W9RY64_9ROSA	Ethylene-responsive transcription factor					-	-	-					1						7.21551	8.02994	4.97938	5.08699	6.3413	5.68773	5.23171	5.39585	0.290031	0	0.385081	0.476779	0	0	2.83647	2.13079		C1	711		8.2208	8.8596	6.0993	5.5786	8.8248	7.512	2.5367	3.5439		9.125e-14
TraesCS1D01G376700	tr|W9RY64|W9RY64_9ROSA	Ethylene-responsive transcription factor		TRIAE_CS42_1DL_TGACv1_062736_AA0218970			-	-	-					1						7.27716	8.21678	5.14171	4.84938	6.37231	6.0145	5.23406	5.59314	0.874626	0	1.08229	0.958558	0.758502	0	4.36582	2.90333		C1	394		7.4589	8.9139	4.7382	4.4615	6.401	7.7211	0.8781	2.8034		1.759e-13
TraesCS2A01G288000	tr|W9S0J2|W9S0J2_9ROSA	Ethylene-responsive transcription factor		TRIAE_CS42_2AL_TGACv1_093206_AA0275060	Traes_2AL_6B6086A7C		Bradi5g08380	AT5G13330	LOC_Os04g32620					1						6.7393	8.03875	5.52991	6.79919	5.30618	5.4325	5.56839	5.66416	3.77904	4.829	3.83139	4.3133	3.55131	3.26927	3.32239	3.53395		C1	53		3.0795	3.0962	1.7289	2.4622	1.7909	2.2282	2.3138	2.1852		1.292e-06
TraesCS2A01G417100	tr|M4WYH8|M4WYH8_GOSHI	Ethylene-responsive transcription factor		TRIAE_CS42_2AL_TGACv1_093794_AA0286840	Traes_2AL_E5A9615E2		-	AT5G47230	-					1						9.96848	11.4862	8.88389	9.12366	9.79621	8.99444	8.7251	8.33715	3.76132	1.18511	0.617957	2.13878	0	1.58254	0.59509	0.32239		C1	1250		6.2231	10.1558	9.0967	7.066	11.8644	7.6574	8.9856	9.1822		2.957e-17
TraesCS2A01G417200	tr|M4WYH8|M4WYH8_GOSHI	Ethylene-responsive transcription factor		TRIAE_CS42_2AL_TGACv1_093146_AA0273260	Traes_2AL_FC6DD1383		Bradi5g17490	-	LOC_Os04g46250					1						8.69777	10.231	7.50318	8.24631	8.00625	7.73147	7.00713	7.44545	1.80762	0.703278	0.385081	0.958558	0.542209	0.412438	0.327994	0.585764		C1	2385		7.462	9.7199	8.4747	7.8386	8.888	8.5572	8.0415	7.8729		5.186e-22
TraesCS2A01G514300	tr|A0A0K9PHY5|A0A0K9PHY5_ZOSMR	Ethylene-responsive transcription factor					Bradi5g24110	AT2G23340	LOC_Os04g55520					1						6.84219	7.55722	5.39289	6.04289	6.50152	6.07267	6.28109	4.96186	4.75245	4.94164	4.01261	4.24887	4.59039	3.72158	4.20504	3.61846		C1	143		2.156	2.5882	1.4181	1.7848	1.9278	2.4076	2.1078	1.3917		7.615e-05
TraesCS2B01G304800	tr|W9S0J2|W9S0J2_9ROSA	Ethylene-responsive transcription factor		TRIAE_CS42_2BL_TGACv1_129543_AA0387900	Traes_2BL_E5F50498D		Bradi5g08380	AT5G13330	LOC_Os04g32620					1						6.62172	7.26748	5.69769	6.45865	5.19752	5.22565	5.83395	5.47053	3.63347	5.30659	4.22329	4.59795	3.75286	3.88733	3.63266	3.61831		C1	15		3.1289	2.0154	1.4932	1.8384	1.4665	1.3742	2.2514	1.8943		4.073e-06
TraesCS2B01G436100	tr|M4WYH8|M4WYH8_GOSHI	Ethylene-responsive transcription factor		TRIAE_CS42_2BL_TGACv1_132723_AA0439440	Traes_2BL_859E9B1DA		-	-	-					1						8.78591	10.206	8.0342	8.55846	8.29906	7.8208	7.36211	7.4265	2.93892	0	1.75292	1.66614	0.613249	1.38191	0.83239	0.334606		C1	1245		5.9589	10.6257	6.5675	7.0613	8.6504	6.7214	7.2184	8.2903		7.731e-13
TraesCS2B01G436200	tr|M4WYH8|M4WYH8_GOSHI	Ethylene-responsive transcription factor		TRIAE_CS42_2BL_TGACv1_130087_AA0403510			Bradi5g17490	AT5G47230	LOC_Os04g46250					1						5.51197	6.87325	4.7916	5.35715	5.4046	5.09623	3.91049	4.45975	0.502602	1.18511	0.590243	0.476779	0.826708	0	0	0		C1	1310		6.6847	5.8241	5.3543	5.9277	5.4796	7.0331	5.9837	6.5684		4.109e-10
TraesCS2B01G436300	tr|A0A0U1Z1U9|A0A0U1Z1U9_LYCCN	Ethylene-responsive transcription factor		TRIAE_CS42_U_TGACv1_641158_AA2086950	Traes_2BL_CF47A74CC		Bradi5g17480	AT4G17500	LOC_Os04g46220					1						7.93182	8.08362	7.00904	6.89982	6.82532	6.57921	7.62915	6.30206	4.77663	5.07632	5.05845	4.49613	5.20507	4.23419	4.66293	4.01201		C1	668		3.1942	2.9761	1.9481	2.3684	1.6121	2.3622	2.9616	2.315		1.521e-07
TraesCS2B01G448100	tr|V5QP37|V5QP37_MOMCH	Ethylene-responsive transcription factor		TRIAE_CS42_2BL_TGACv1_129484_AA0385640			Bradi5g21250	-	LOC_Os04g52090					1						8.51782	9.33238	7.34472	7.7272	7.97166	7.69167	7.61449	7.30814	5.3268	3.74596	4.43913	4.81819	3.24138	4.231	5.56821	5.55137		C1	614		3.1768	5.725	2.9204	2.8716	4.8003	3.4681	2.0337	1.7495		3.088e-08
TraesCS2B01G542300	tr|A0A0K9PHY5|A0A0K9PHY5_ZOSMR	Ethylene-responsive transcription factor		TRIAE_CS42_2BL_TGACv1_129374_AA0380810	Traes_2BL_1E57B73B21		Bradi5g24110	AT2G23340	LOC_Os04g55520					1						6.10156	7.19244	5.27013	5.85474	6.63512	6.5759	6.29184	5.30674	4.63188	4.91577	4.7844	4.49059	4.96736	4.80384	5.17484	4.66239		C1	59		1.6021	2.1471	0.4886	1.3598	1.6812	1.7946	1.1268	0.6561		0.001464
TraesCS2D01G286300	tr|W9S0J2|W9S0J2_9ROSA	Ethylene-responsive transcription factor		TRIAE_CS42_2DL_TGACv1_159833_AA0543370	Traes_2DL_2536A1C8C		Bradi5g08380	AT5G13330	LOC_Os04g32620					1						6.75965	7.68964	5.30949	6.22157	4.77984	5.37915	4.90634	5.47688	3.95565	5.19166	3.21063	3.5426	3.75573	2.83292	3.16229	3.71115		C1	2		2.8974	2.6345	2.1724	2.6789	1.0453	2.6519	1.8168	1.8045		1.48e-05
TraesCS2D01G414300	tr|M4WYH8|M4WYH8_GOSHI	Ethylene-responsive transcription factor		TRIAE_CS42_2DL_TGACv1_162279_AA0562340			Bradi5g17490	AT5G47230	LOC_Os04g46250					1						9.82768	10.8607	8.4837	9.09963	8.9035	8.6182	8.17136	8.04366	3.3711	2.74655	2.32457	2.6102	0.55781	2.81958	1.65977	2.95208		C1	996		6.5587	8.3649	6.3151	6.5333	9.3456	5.8403	6.8614	5.1711		1.316e-23
TraesCS2D01G414500	tr|M4WYH8|M4WYH8_GOSHI	Ethylene-responsive transcription factor		TRIAE_CS42_2DL_TGACv1_158198_AA0512140	Traes_2DL_81E326F1A		-	-	-					1						4.97865	6.74502	3.4512	4.40997	3.49494	3.59286	2.88239	3.8253	0	0	0.688762	1.42812	0.314909	0.927644	0	1.18481		C1	1485		6.9669	7.8213	3.9251	3.3722	4.6199	3.4554	4.9035	3.2635		1.14e-09
TraesCS2D01G414600	tr|A0A0U1Z1U9|A0A0U1Z1U9_LYCCN	Ethylene-responsive transcription factor		TRIAE_CS42_2DL_TGACv1_158198_AA0512160			Bradi5g17480	AT4G17500	LOC_Os04g46220					1						7.23162	7.42246	6.38174	6.45527	5.93714	6.22837	6.39587	5.99841	4.70827	3.77149	3.99057	3.96243	4.17791	3.75539	4.37672	3.34902		C1	973		2.5583	3.509	2.4258	2.4747	1.7783	2.524	2.0271	2.7111		4.237e-05
TraesCS2D01G425700	tr|V5QP37|V5QP37_MOMCH	Ethylene-responsive transcription factor		TRIAE_CS42_2DL_TGACv1_159075_AA0531860			Bradi5g21250	-	LOC_Os04g52090					1						7.74902	8.40972	6.36015	6.78195	6.72293	6.53849	6.43403	5.97498	4.73207	2.99413	3.51216	4.05727	2.30775	2.68285	3.99044	4.13595		C1	589		3.0398	5.5531	2.8877	2.702	4.6362	3.9916	2.4661	1.8614		5.223e-07
TraesCS2D01G464400	tr|G7JJR7|G7JJR7_MEDTR	Ethylene-responsive transcription factor		TRIAE_CS42_2DL_TGACv1_157911_AA0501420	Traes_2DL_35AE1F125		-	-	-					1						7.85893	8.2297	5.17215	4.8707	5.82816	5.04259	5.57408	4.78566	1.32283	0	0.635491	0.476779	0.16603	0	2.01783	0.607295		C1	3384		7.1111	9.0391	5.6428	5.3633	7.5366	6.8534	3.8484	5.2991		1.017e-18
TraesCS2D01G515900	tr|A0A0K9PHY5|A0A0K9PHY5_ZOSMR	Ethylene-responsive transcription factor		TRIAE_CS42_2DL_TGACv1_159069_AA0531760			Bradi5g24110	AT2G23340	LOC_Os04g55520					1						5.62598	7.70924	5.02045	5.53247	5.79642	5.2764	6.14355	4.90901	4.2079	4.98621	3.56474	3.71797	4.1939	3.29125	4.43519	3.96363		C1	0		1.5616	3.0161	1.5031	1.8139	1.638	2.0763	1.7268	0.9709		0.01113
TraesCS3A01G379900	tr|W9RA19|W9RA19_9ROSA	Ethylene-responsive transcription factor		TRIAE_CS42_3AL_TGACv1_195658_AA0652420			Bradi2g56145	-	LOC_Os01g64790					1						6.02438	6.89834	4.53718	5.06732	5.17822	5.55286	4.96625	5.14658	2.2538	3.49297	2.77443	2.09664	2.10604	3.27041	2.21202	2.68006		C1	617		4.1995	4.4166	1.88	3.156	3.2667	2.3666	2.9895	2.6116		3.648e-09
TraesCS3A01G404400	tr|A0A0K9NXK4|A0A0K9NXK4_ZOSMR	Ethylene-responsive transcription factor		TRIAE_CS42_3AL_TGACv1_193856_AA0621010			Bradi2g57201	AT1G71520	LOC_Os01g66270					1						6.61457	7.85174	4.51527	4.31117	5.246	4.19564	4.04734	4.60445	1.62474	0	0	0	0	0	1.6927	0.607295		C1	2341		5.6372	8.6616	6.4752	6.1829	7.7245	5.9949	2.6771	5.1081		3.673e-10
TraesCS3B01G412500	tr|W9RA19|W9RA19_9ROSA	Ethylene-responsive transcription factor		TRIAE_CS42_3B_TGACv1_225151_AA0805500	TRAES3BF006700050CFD		Bradi2g56145	-	LOC_Os01g64790					1						7.76479	9.64584	6.42447	7.60555	6.75015	7.66635	6.64208	7.39475	3.97733	5.23489	3.58026	4.45676	3.23743	5.53097	4.20977	5.27315		C1	9		3.9238	4.3027	2.9344	3.1521	3.6545	2.1499	2.4728	2.1342		5.741e-19
TraesCS3D01G039000	tr|W9RJN8|W9RJN8_9ROSA	Ethylene-responsive transcription factor		TRIAE_CS42_3DS_TGACv1_271693_AA0905750			Bradi2g02100	-	LOC_Os01g04020					1						8.66785	7.58518	8.42135	8.02844	8.55653	8.06956	9.66278	8.18451	7.96155	8.37105	7.98872	7.9363	8.12456	7.9628	8.29802	7.62902		C19	0		0.7122	-0.7717	0.4309	0.0867	0.4293	0.1079	1.3574	0.5535		0.06437
TraesCS3D01G372900	tr|W9RA19|W9RA19_9ROSA	Ethylene-responsive transcription factor		TRIAE_CS42_3DL_TGACv1_250564_AA0870320			Bradi2g56145	-	LOC_Os01g64790					1						7.13009	8.42727	5.69277	6.57464	6.15444	6.3715	5.64086	6.00964	2.57291	2.62407	2.28025	2.39705	1.55866	3.64049	2.619	3.21334		C1	853		4.7599	5.5358	3.6672	4.2826	5.0147	2.8047	3.1951	2.8991		2.412e-16
TraesCS3D01G399600	tr|A0A0K9NXK4|A0A0K9NXK4_ZOSMR	Ethylene-responsive transcription factor		TRIAE_CS42_3DL_TGACv1_249456_AA0849160			Bradi2g57201	AT1G71520	LOC_Os01g66270					1						6.4478	7.44059	4.12273	3.6473	5.0885	3.94393	4.26771	4.25459	0.290031	0	0.297211	0	0	0	0.369308	0		C1	5007		7.5894	8.3972	5.3555	5.5988	7.6914	5.8639	5.5513	6.3704		1.885e-11
TraesCS4A01G001300	tr|G7JJR7|G7JJR7_MEDTR	Ethylene-responsive transcription factor		TRIAE_CS42_4AS_TGACv1_306883_AA1014550	Traes_4AS_9450AD3F4		Bradi4g38932	-	LOC_Os05g37640					1						9.01458	8.87932	6.69564	6.80206	6.72358	6.85845	5.6577	6.98347	2.11853	0.957766	0.794298	0	1.79374	0	1.70886	0.595917		C1	1215		7.2946	8.0395	6.6891	8.5645	5.2236	8.5672	4.3089	7.4417		1.961e-25
TraesCS4A01G001400	tr|W9R427|W9R427_9ROSA	Ethylene-responsive transcription factor		TRIAE_CS42_4AS_TGACv1_308618_AA1028700	Traes_4AS_FA4BBDBF9	ERF96/97	Bradi4g38941	AT5G43410	LOC_Os09g39810	GRMZM2G060517				1						5.71961	6.88472	2.24887	2.03144	2.24679	1.94192	4.18503	3.57742	0	0	0	0	0	0	0	0		C1	49		7.76	7.9658	4.1697	3.8143	4.6536	3.658	6.4069	5.7529		4.659e-11
TraesCS4A01G035400	AT5G07580.1	ethylene-responsive transcription factor		TRIAE_CS42_4AS_TGACv1_307304_AA1019300	Traes_4AS_1E79E1072	ERF060-like	Bradi1g71740	-	LOC_Os03g09170	GRMZM2G003466				1						6.82672	9.85486	4.29276	7.56118	5.43592	7.32046	6.50459	6.52094	3.73459	3.2694	3.77835	5.32692	3.87706	2.74643	4.70982	6.39842		C1	0		3.1227	6.5571	0.5297	2.1916	1.5944	4.6717	1.7893	0.1207		4.653e-06
TraesCS4A01G326400	tr|F2Y9E9|F2Y9E9_COFAR	Ethylene-responsive transcription factor		TRIAE_CS42_4AL_TGACv1_288481_AA0949930			-	-	-					1						10.316	10.565	8.63233	8.8494	9.56932	8.87408	8.73232	8.50206	3.26103	1.20704	1.66736	0.258016	0.314909	1.20113	1.94581	0.826843		C1	1407		7.157	9.2786	7.2771	9.6515	10.4509	8.1925	7.0129	8.39		5.282e-25
TraesCS4B01G002000	tr|G7JJR7|G7JJR7_MEDTR	Ethylene-responsive transcription factor		TRIAE_CS42_4BS_TGACv1_329268_AA1099450			Bradi4g38932	-	LOC_Os05g37640					1						8.02469	8.60031	4.8911	4.94223	6.0017	4.96029	4.67649	5.29125	0.394697	1.9183	0.297211	0.258016	0.16603	0	0.302914	0.334606		C1	2041		8.9892	8.649	6.0458	6.0407	7.7179	6.784	5.8762	6.482		3.686e-15
TraesCS4B01G268100	AT5G07580.1	ethylene-responsive transcription factor		TRIAE_CS42_4BL_TGACv1_321592_AA1062650	Traes_4BL_71E35BBC1		Bradi1g71740	-	LOC_Os03g09170					1						4.76008	7.99202	3.03409	6.01054	3.70846	5.23046	5.03846	4.79673	2.41058	1.56278	2.93204	3.84099	2.72835	1.3584	3.17656	5.03202		C1	0		2.5284	6.296	0.1058	2.1399	1.0616	4.3325	1.9152	-0.2376		0.003597
TraesCS4B01G299700	tr|I6MBV0|I6MBV0_JATCU	Ethylene-responsive transcription factor		TRIAE_CS42_4BL_TGACv1_320475_AA1040760	Traes_4BL_7EC2BFC7B		Bradi1g72449	-	LOC_Os03g08500					1						7.85748	10.0357	6.70727	7.541	7.39288	7.36974	8.33167	7.00774	7.16243	6.28312	6.39369	6.21243	6.69671	5.55749	6.9363	6.85619		C1	0		0.7044	3.6585	0.3117	1.3116	0.6925	1.8149	1.383	0.151		0.1816
TraesCS4D01G001200	tr|W9R427|W9R427_9ROSA	Ethylene-responsive transcription factor		TRIAE_CS42_4DS_TGACv1_363014_AA1183040	Traes_4DS_AB2BEFAB3	ERF96/97	Bradi4g38941	-	LOC_Os09g39810	GRMZM2G060517				1						7.16862	8.04482	4.09045	3.43358	4.33954	3.54216	4.74138	4.51802	0	0	0	0	0	0	0	0		C1	1067		8.9513	8.8428	6.0514	5.2879	6.8138	5.3456	6.7677	6.5384		2.927e-12
TraesCS4D01G267500	AT5G07580.1	ethylene-responsive transcription factor		TRIAE_CS42_4DL_TGACv1_344177_AA1144620	Traes_4DL_BC04763DE		Bradi1g71740	-	LOC_Os03g09170					1						6.42607	8.87849	3.24701	6.21988	4.72578	6.20853	5.40254	5.00358	3.11323	3.0089	3.01704	4.39817	3.71909	2.45766	3.56968	5.71307		C1	0		3.3832	5.5594	0.2608	1.7897	1.0516	3.9261	1.8583	-0.7115		6.045e-06
TraesCS4D01G298600	tr|I6MBV0|I6MBV0_JATCU	Ethylene-responsive transcription factor		TRIAE_CS42_U_TGACv1_643085_AA2127120	Traes_4DL_7894729FE1		Bradi1g72449	-	LOC_Os03g08500					1						5.59376	5.89452	5.17458	5.42934	5.94348	5.75732	7.05529	5.19666	5.88511	4.88652	4.64459	4.43681	5.45436	4.8463	5.77973	5.11278		C1	0		-0.2683	0.9955	0.5445	0.9732	0.4948	0.9331	1.2716	0.0837		0.6
TraesCS5A01G112600	tr|W9RA19|W9RA19_9ROSA	Ethylene-responsive transcription factor		TRIAE_CS42_5AS_TGACv1_392798_AA1264830			Bradi4g41616	-	LOC_Os04g32620					1						6.63853	8.80617	4.71962	5.83048	5.26524	5.26326	4.76213	4.36783	1.53095	0.394075	1.7677	1.09707	1.77664	0.403559	1.42952	0		C1	3350		5.7504	8.8292	3.2881	5.2146	3.8495	6.1871	3.7576	6.2955		2.393e-11
TraesCS5A01G180800	tr|W9RJN8|W9RJN8_9ROSA	Ethylene-responsive transcription factor		TRIAE_CS42_5AL_TGACv1_377644_AA1248500	Traes_5AL_27FB6BB0C		Bradi4g27850	-	LOC_Os09g13940					1						7.62966	7.76961	6.51178	6.91391	7.0049	6.83621	6.30435	6.69288	5.70108	5.61106	5.70684	6.10089	5.72162	5.91637	5.84645	6.13314		C1	113		1.9595	2.3771	0.8136	0.8277	1.2941	0.9198	0.4721	0.5639		2.053e-10
TraesCS5A01G215900	tr|I6MBV0|I6MBV0_JATCU	Ethylene-responsive transcription factor		TRIAE_CS42_5AL_TGACv1_374826_AA1209700	Traes_5AL_14D9A9844		Bradi4g31040	-	LOC_Os09g26420					1						9.65361	8.78945	10.4358	10.1461	10.3863	10.5405	10.8787	10.4047	10.7405	10.4611	11.1123	10.9571	10.9623	10.9858	11.0731	11.1825		C3	0		-1.1251	-1.7724	-0.6755	-0.8104	-0.5749	-0.4446	-0.194	-0.7767		1.943e-08
TraesCS5A01G238400	tr|W9R7J5|W9R7J5_9ROSA	Ethylene-responsive transcription factor		TRIAE_CS42_5AL_TGACv1_376981_AA1242930			-	-	-					1						6.11208	7.30348	3.51126	3.44218	4.9331	4.60829	4.07937	3.83707	0.791967	0	0.385081	0	0.296428	0	1.42157	0.335369		C1	2904		6.521	8.195	4.6642	5.3366	6.6751	6.5116	3.1067	5.0647		1.696e-10
TraesCS5A01G473800	tr|W9SIG3|W9SIG3_9ROSA	Ethylene-responsive transcription factor		TRIAE_CS42_U_TGACv1_640830_AA2076220	Traes_5AL_06DC5CDA7		Bradi1g03880	AT2G28550	LOC_Os03g60430					1						6.23285	4.92972	6.69013	6.30988	6.90199	5.91212	7.02409	5.9031	6.84468	6.03024	6.8457	6.01166	7.07573	6.13638	6.6113	6.14194		C11	0		-0.4949	-1.3159	-0.1576	0.2952	-0.1763	-0.2109	0.4132	-0.244		0.1198
TraesCS5B01G118200	tr|W9RA19|W9RA19_9ROSA	Ethylene-responsive transcription factor		TRIAE_CS42_U_TGACv1_643616_AA2133590	Traes_5BL_60FC12DA6		Bradi4g41616	-	LOC_Os04g32620					1						7.44137	9.29477	5.96328	7.13941	6.86764	6.8323	6.50323	6.07877	2.43532	0.413052	2.8996	1.38786	2.29033	1.45756	1.66342	0.32239		C1	1097		5.2476	9.1643	3.1553	6.4479	4.7336	5.7427	5.1264	7.0454		7.537e-11
TraesCS5B01G178600	tr|W9RJN8|W9RJN8_9ROSA	Ethylene-responsive transcription factor		TRIAE_CS42_5BL_TGACv1_404267_AA1293000	Traes_5BL_63E444E80		Bradi4g27850	-	LOC_Os09g13940					1						8.24404	7.92438	7.33215	7.41854	7.29184	7.22139	7.02873	7.2578	6.4353	6.21547	6.74875	6.83911	5.64585	6.16492	6.85164	6.89342		C1	40		1.823	1.8955	0.5844	0.5836	1.6579	1.0552	0.1779	0.3656		1.035e-13
TraesCS5B01G193200	AT5G07580.1	ethylene-responsive transcription factor		TRIAE_CS42_5BL_TGACv1_404951_AA1316100	Traes_5BL_4D65B66E2		Bradi4g29010	AT4G39780	LOC_Os09g20350					1						9.24204	10.8043	9.36909	9.63435	8.7784	9.17309	9.32037	9.15194	8.78891	9.21135	9.27869	8.89297	8.86532	8.74369	8.92561	8.49723		C13	0		0.4623	1.5703	0.0899	0.7376	-0.0876	0.4298	0.3933	0.653		0.12
TraesCS5B01G214400	tr|I6MBV0|I6MBV0_JATCU	Ethylene-responsive transcription factor		TRIAE_CS42_5BL_TGACv1_406843_AA1350490	Traes_5BL_7F84602F3		Bradi4g31040	-	LOC_Os09g26420					1						9.58989	8.74873	10.5063	10.0378	9.91515	9.87676	10.8853	10.5497	10.9299	10.5523	10.8706	10.8878	10.3676	10.418	11.2866	10.6596		C3	0		-1.3574	-1.8811	-0.3637	-0.8496	-0.4514	-0.5407	-0.4008	-0.1096		3.311e-10
TraesCS5B01G236900	tr|W9R7J5|W9R7J5_9ROSA	Ethylene-responsive transcription factor		TRIAE_CS42_5BL_TGACv1_406063_AA1340110	Traes_5BL_F5D379AFC	ERF109	-	AT4G34410	OS08G0474000	GRMZM2G369472				1						5.50901	6.89732	1.90599	2.73908	3.7155	3.03524	3.74694	3.39803	0.502602	0	0.590243	0	0.16603	0	2.37524	0.836005		C1	37		6.5819	7.8603	2.1335	4.6013	5.4984	4.8912	1.523	3.4687		4.455e-09
TraesCS5B01G565400	tr|F1DGA5|F1DGA5_COFAR	Ethylene-responsive transcription factor		TRIAE_CS42_5BL_TGACv1_405552_AA1330070			-	-	-					1						7.61518	6.90144	4.79102	5.22818	5.70802	5.07949	5.70123	5.16221	0.502602	0	0	0	0	0	0	0		C1	1630		8.5556	7.6832	6.7535	7.1075	8.1812	6.9024	7.7139	7.1773		1.117e-12
TraesCS5D01G129400	tr|W9RA19|W9RA19_9ROSA	Ethylene-responsive transcription factor		TRIAE_CS42_5DL_TGACv1_434230_AA1432120	Traes_5DL_2F608D851		Bradi4g41616	-	LOC_Os04g32620					1						8.14598	9.65045	6.46467	7.16696	7.09273	6.90092	6.49794	5.96883	3.12069	0.703278	2.88664	0.897886	1.57409	0.927644	2.06417	1.17123		C1	2675		5.1633	9.0989	3.6847	6.7784	5.8108	6.6571	4.6477	5.3426		5.083e-14
TraesCS5D01G185300	tr|W9RJN8|W9RJN8_9ROSA	Ethylene-responsive transcription factor		TRIAE_CS42_5DL_TGACv1_436113_AA1458150	Traes_5DL_96CF2E239		Bradi4g27850	-	LOC_Os09g13940					1						8.96837	9.03109	7.9392	7.91156	8.22035	8.0731	7.35839	7.87894	6.45935	6.75111	6.8722	7.08687	6.6155	6.62581	6.86281	7.28323		C1	162		2.5446	2.3189	1.0702	0.8313	1.611	1.443	0.4987	0.5971		1.732e-28
TraesCS5D01G200900	AT5G07580.1	ethylene-responsive transcription factor		TRIAE_CS42_5DL_TGACv1_433643_AA1418260	Traes_5DL_6F35734C4		Bradi4g29010	AT4G39780	LOC_Os09g20350					1						9.84832	11.1469	10.0534	10.2378	9.41575	9.83357	9.82443	9.90077	9.74859	9.75585	10.0359	9.64174	9.65313	9.49291	9.6766	9.31478		C13	0		0.1072	1.3697	0.0174	0.595	-0.2379	0.3413	0.1474	0.5847		0.6584
TraesCS5D01G223700	tr|I6MBV0|I6MBV0_JATCU	Ethylene-responsive transcription factor		TRIAE_CS42_5DL_TGACv1_433751_AA1421200	Traes_5DL_26F3B188A		Bradi4g31040	-	LOC_Os09g26420					1						9.03303	8.2128	9.76968	9.52052	9.74766	9.99686	10.1591	9.91085	10.4665	10.2409	10.2699	10.2882	10.4681	10.596	10.4196	10.2778		C3	0		-1.4679	-2.1278	-0.4996	-0.7687	-0.719	-0.598	-0.2599	-0.3663		2.745e-13
TraesCS5D01G245300	tr|W9R7J5|W9R7J5_9ROSA	Ethylene-responsive transcription factor		TRIAE_CS42_5DL_TGACv1_435797_AA1455010	Traes_5DL_44017C8CE		-	-	-					1						6.12893	6.96011	3.90181	3.82515	4.85974	4.39805	3.30585	3.82906	1.03998	0	0	0	0.16603	0	1.48285	0.836005		C1	2449		6.1263	7.8628	5.9512	5.784	6.6722	6.3244	2.2638	3.9161		2.06e-12
TraesCS5D01G320800	tr|W9S5U5|W9S5U5_9ROSA	Ethylene-responsive transcription factor		TRIAE_CS42_5DL_TGACv1_434698_AA1440270	Traes_5DL_41E3B1B23		Bradi2g11890	-	LOC_Os01g21120					1						8.58037	8.94107	6.44708	7.13496	6.95933	7.51801	6.16366	7.52508	3.08439	6.18377	4.3143	5.53432	3.3573	6.05724	2.85088	4.86572		C1	0		5.6573	2.766	2.1737	1.6088	3.7025	1.4617	3.4838	2.6753		9.456e-28
TraesCS5D01G549200	tr|F2Y9E9|F2Y9E9_COFAR	Ethylene-responsive transcription factor		TRIAE_CS42_5DL_TGACv1_432926_AA1394650			-	-	-					1						8.13162	7.13161	7.05742	6.81572	7.26604	6.65518	6.1776	5.90737	2.25687	0.733788	0.818387	1.43401	1.12525	0.412438	0.574247	0.606663		C1	1511		6.2343	6.6517	7.0252	5.7493	6.7764	7.5166	6.6344	6.3497		2.318e-17
TraesCS6A01G097700	tr|I6MBV0|I6MBV0_JATCU	Ethylene-responsive transcription factor		TRIAE_CS42_6AS_TGACv1_486948_AA1566740			-	-	-					1						5.66164	5.37222	5.19875	6.51764	5.40371	7.01044	4.80893	6.19487	4.93451	7.5065	5.70979	7.18774	4.83717	7.58166	4.61916	7.10934		C26	0		0.6421	-2.1781	-0.5159	-0.6753	0.5777	-0.5714	0.2187	-0.9155		0.1658
TraesCS6A01G181400	tr|W9QRX0|W9QRX0_9ROSA	Ethylene-responsive transcription factor		TRIAE_CS42_6AS_TGACv1_486026_AA1555700	Traes_6AS_8E7166D79		Bradi3g07450	AT1G15360	LOC_Os02g10760					1						5.34568	4.92789	6.37195	6.09858	5.97294	5.85249	5.17517	5.09234	5.22951	6.04985	6.56386	6.65939	6.68466	5.86889	5.21501	5.59423		C21	0		0.1388	-1.2996	-0.1931	-0.574	-0.7129	-0.0091	-0.0309	-0.5109		0.7016
TraesCS6A01G235100	AT5G07580.1	ethylene-responsive transcription factor		TRIAE_CS42_6AL_TGACv1_472289_AA1520520	Traes_6AL_A1A99719B		Bradi3g49810	-	LOC_Os02g42585					1						4.90539	8.87019	4.41239	6.57054	4.67243	6.26687	7.15753	6.19474	3.57899	2.46448	4.30377	5.27752	3.34467	2.59663	6.00769	5.54765		C1	0		1.4349	6.0909	0.113	1.261	1.3826	3.7665	1.1292	0.6388		0.07872
TraesCS6A01G301900	AT5G07580.1	ethylene-responsive transcription factor		TRIAE_CS42_6AL_TGACv1_471622_AA1511920	Traes_6AL_B67CE5EBD		Bradi3g58980	AT1G78080	LOC_Os02g51670					1						7.50318	9.34386	7.68227	7.98774	6.76654	7.17196	7.74957	7.93945	8.20231	8.32074	7.96336	7.51989	7.46921	7.30007	8.11675	7.69097		C12	0		-0.6973	0.9899	-0.2815	0.4665	-0.7044	-0.1262	-0.3662	0.2486		0.02013
TraesCS6A01G319600	tr|W9R7J5|W9R7J5_9ROSA	Ethylene-responsive transcription factor		TRIAE_CS42_6AL_TGACv1_471895_AA1515700	Traes_6AL_038992367		Bradi3g58015	-	LOC_Os02g52670					1						3.62258	6.9773	2.57886	3.71046	4.35601	3.84724	5.35604	3.5746	2.44128	1.3718	1.34804	1.4659	1.27818	0.725698	3.96275	4.1013		C1	0		1.3187	5.5722	1.5562	2.3789	3.5924	4.1374	1.4275	-0.556		0.06856
TraesCS6A01G343300	tr|I6MBV0|I6MBV0_JATCU	Ethylene-responsive transcription factor		TRIAE_CS42_6AL_TGACv1_474109_AA1534140	Traes_6AL_DAA2D7F8A		Bradi3g60120	AT1G53910	LOC_Os02g54160					1						9.98246	10.0296	9.55209	9.81266	10.0061	9.98987	9.37831	9.39723	8.92209	9.41636	8.94162	9.52803	8.82685	9.65349	8.62455	9.36188		C1	0		1.0796	0.6178	0.6111	0.2841	1.1798	0.3352	0.7566	0.0357		1.625e-10
TraesCS6B01G125900	tr|I6MBV0|I6MBV0_JATCU	Ethylene-responsive transcription factor		TRIAE_CS42_6BS_TGACv1_514652_AA1662760			-	-	-					1						5.38608	6.33112	5.02775	6.50759	5.51379	6.93263	4.29514	6.52834	3.59502	7.19012	5.74443	7.33008	4.75765	7.6804	4.4354	7.23617		C22	0		1.7267	-0.8446	-0.723	-0.8242	0.7769	-0.7459	-0.1347	-0.7072		0.0008687
TraesCS6B01G210300	tr|W9RS58|W9RS58_9ROSA	Ethylene-responsive transcription factor		TRIAE_CS42_6BS_TGACv1_513392_AA1640090			Bradi3g07450	-	LOC_Os02g10760					1						5.97496	4.68398	5.97658	5.98043	5.84636	6.02013	5.72236	5.55991	5.85532	6.76797	6.29222	6.60822	5.97535	6.54231	5.31995	6.04165		C37	0		0.1107	-1.8252	-0.3214	-0.6486	-0.1204	-0.5186	0.4118	-0.4886		0.7051
TraesCS6B01G263800	AT5G07580.1	ethylene-responsive transcription factor		TRIAE_CS42_6BL_TGACv1_500080_AA1598470			Bradi3g49810	-	LOC_Os02g42585					1						5.57656	9.01258	4.39583	6.73461	4.76579	6.68912	6.96573	6.635	3.51727	2.78471	4.14604	5.0028	2.31183	2.37975	5.47609	5.91642		C1	0		2.1352	7.5915	0.2618	1.6905	2.6021	4.4368	1.468	0.7078		0.007264
TraesCS6B01G281000	tr|A0A0U1Z1U9|A0A0U1Z1U9_LYCCN	Ethylene-responsive transcription factor		TRIAE_CS42_6BL_TGACv1_501337_AA1616170			Bradi3g50490	-	LOC_Os02g43790					1						8.53031	7.46485	7.18164	6.78959	7.27601	6.7685	7.14047	6.29319	3.23468	3.29607	2.53462	1.90165	1.47176	1.27232	2.8858	1.72632		C1	1345		5.4286	4.8083	4.8779	5.1357	6.114	5.9824	4.3918	4.9421		1.661e-25
TraesCS6B01G331000	AT5G07580.1	ethylene-responsive transcription factor		TRIAE_CS42_6BL_TGACv1_500010_AA1597160	Traes_6BL_019049831		Bradi3g58980	AT1G78080	LOC_Os02g51670					1						7.79796	8.2866	8.33937	8.49405	7.56698	7.52063	8.56603	8.57118	8.73418	8.38146	8.75848	8.46358	8.28153	7.90353	9.0194	8.67613		C27	0		-0.9257	-0.1844	-0.4189	0.0289	-0.7143	-0.3807	-0.4542	-0.1055		0.0007405
TraesCS6B01G350400	tr|W9RY64|W9RY64_9ROSA	Ethylene-responsive transcription factor		TRIAE_CS42_6BL_TGACv1_500423_AA1604360			Bradi3g58015	-	LOC_Os02g52670					1						4.61719	7.38651	3.55506	4.38906	4.28179	4.15098	5.05977	4.43855	2.98879	0.413052	2.41294	2.40007	1.91054	1.38191	3.72382	3.70624		C1	0		1.8513	7.4346	1.2796	2.0933	2.6071	3.1467	1.378	0.7596		0.009162
TraesCS6B01G375400	tr|I6MBV0|I6MBV0_JATCU	Ethylene-responsive transcription factor		TRIAE_CS42_6BL_TGACv1_499444_AA1582630	Traes_6BL_6AEADC565		Bradi3g60120	-	LOC_Os02g54160					1						10.9991	11.3716	10.246	10.6963	10.7027	10.8796	10.2907	10.4516	9.00583	10.2692	9.60106	10.3175	9.03815	10.5075	9.03918	10.3019		C1	0		1.9981	1.1102	0.6449	0.3775	1.6651	0.3708	1.2535	0.1496		1.392e-37
TraesCS6D01G084200	tr|I6MBV0|I6MBV0_JATCU	Ethylene-responsive transcription factor		TRIAE_CS42_U_TGACv1_642843_AA2124020			-	-	-					1						5.45819	6.6086	5.35277	6.73711	5.46021	6.85124	4.42359	6.65662	4.45547	6.89001	5.43126	7.04049	4.85555	7.19568	4.58839	6.82502		C5	0		1.0835	-0.2546	-0.0781	-0.3034	0.6297	-0.3467	-0.1642	-0.1697		0.009515
TraesCS6D01G217800	AT5G07580.1	ethylene-responsive transcription factor		TRIAE_CS42_6DL_TGACv1_527023_AA1697360	Traes_6DL_FECA3FE13		Bradi3g49810	-	LOC_Os02g42585					1						4.89801	8.04154	2.43551	5.35825	3.65508	5.42799	5.90698	5.14945	1.65125	1.9183	2.41011	3.62672	1.33997	1.614	4.94105	4.99412		C1	0		3.618	7.8535	0.0346	1.7069	2.7725	4.1546	0.9612	0.1555		6.577e-05
TraesCS6D01G225500	tr|A0A0U1Z1U9|A0A0U1Z1U9_LYCCN	Ethylene-responsive transcription factor		TRIAE_CS42_6DL_TGACv1_527768_AA1708370			Bradi3g50490	-	LOC_Os02g43790					1						8.50882	8.55088	7.28128	7.09097	7.59756	7.19697	7.17968	6.42302	3.7469	0.733788	3.08694	2.15682	1.65136	1.31601	3.25767	1.60714		C1	1236		4.8744	8.0429	4.3282	5.1736	6.2744	6.3851	4.021	5.2197		9.567e-21
TraesCS6D01G281200	AT5G07580.1	ethylene-responsive transcription factor		TRIAE_CS42_6DL_TGACv1_526331_AA1679610	Traes_6DL_3E3F2C42E		Bradi3g58980	AT1G78080	LOC_Os02g51670					1						9.18994	10.0834	9.21019	9.73666	8.39262	8.88874	9.10125	9.74415	8.95456	9.35772	9.12603	8.85989	8.6131	8.4333	9.35831	9.38283		C10	0		0.2423	0.7145	0.0835	0.8735	-0.2204	0.4553	-0.257	0.3607		0.3112
TraesCS6D01G299000	tr|W9R7J5|W9R7J5_9ROSA	Ethylene-responsive transcription factor		TRIAE_CS42_6DL_TGACv1_526479_AA1684740	Traes_6DL_7B2EC9B84		-	-	-					1						6.31775	7.15595	4.89327	4.92718	5.68438	5.1397	5.23198	3.91165	1.17014	0	0.662357	0	0.16603	0	0	0.32239		C1	3020		6.1853	8.054	5.4102	6.8856	7.4675	7.0527	7.3333	5.1294		4.251e-12
TraesCS6D01G324200	tr|I6MBV0|I6MBV0_JATCU	Ethylene-responsive transcription factor		TRIAE_CS42_6DL_TGACv1_528188_AA1712310	Traes_6DL_DD82BD107		Bradi3g60120	-	LOC_Os02g54160					1						10.9061	10.7446	10.3036	10.4688	10.558	10.4918	9.67188	10.1597	9.01198	9.89324	9.29806	10.0045	8.94303	10.0844	8.91711	9.81549		C1	0		1.8983	0.8338	1.0051	0.4643	1.6155	0.4058	0.7567	0.3439		1.471e-26
TraesCS7A01G180900	AT5G07580.1	ethylene-responsive transcription factor		TRIAE_CS42_7AS_TGACv1_569159_AA1808800			Bradi1g45470	-	LOC_Os06g11860					1						6.78419	6.81742	6.41638	5.50664	6.83395	6.30373	6.30048	6.03371	6.20546	4.0363	6.40864	5.62323	6.23438	4.94392	6.93401	5.44841		C17	0		0.6044	2.2414	0.004	-0.1206	0.6028	1.3743	-0.6367	0.5909		0.03884
TraesCS7B01G028700	tr|A0A0K9P1G2|A0A0K9P1G2_ZOSMR	Ethylene-responsive transcription factor		TRIAE_CS42_7BS_TGACv1_593677_AA1953710			-	-	-					1						7.12184	7.1851	6.4532	7.29096	6.42983	7.04823	0.459362	0	6.72093	7.03291	6.26967	6.50062	6.30469	6.48622	0	0.808371		C9	341		0.3801	0.024	0.1897	0.7841	0.1245	0.5667	1.0891	-1.5734		0.1463
TraesCS7B01G085900	AT5G07580.1	ethylene-responsive transcription factor		TRIAE_CS42_7BS_TGACv1_593422_AA1951390			Bradi1g45470	-	LOC_Os06g11860					1						8.18461	7.98403	6.64931	6.79476	6.25017	5.86433	7.19786	6.90141	6.21907	5.60978	6.67366	5.8775	5.81737	4.44609	7.21006	6.17299		C1	0		1.9692	2.237	-0.0277	0.9219	0.4316	1.4541	-0.0169	0.7305		1.249e-08
TraesCS7B01G162100	tr|W9RA19|W9RA19_9ROSA	Ethylene-responsive transcription factor		TRIAE_CS42_7BS_TGACv1_592530_AA1939910			Bradi3g41543	-	LOC_Os04g32620					1						4.58771	6.67306	3.95024	4.95247	4.0895	3.97908	3.51695	3.33096	2.04396	3.7988	2.61508	2.77789	1.82024	2.62424	1.19184	1.84497		C1	0		2.8172	2.6776	1.4401	2.1986	2.4977	1.4429	2.8198	1.7183		0.002261
TraesCS7D01G182700	AT5G07580.1	ethylene-responsive transcription factor		TRIAE_CS42_7DS_TGACv1_621830_AA2027150	Traes_7DS_943233EC4		Bradi1g45470	-	LOC_Os06g11860					1						8.69553	9.52203	6.72888	7.1969	6.91071	6.74996	7.50362	7.62457	6.35101	5.33936	6.40938	5.66468	6.27144	5.34011	7.19448	5.95626		C1	0		2.3743	4.0537	0.321	1.5156	0.6389	1.411	0.3088	1.6712		3.639e-10
TraesCS7D01G372700	tr|W9QRX0|W9QRX0_9ROSA	Ethylene-responsive transcription factor		TRIAE_CS42_7DL_TGACv1_604154_AA1994580	Traes_7DL_E1D7A51C8		Bradi1g36590	AT1G15360	LOC_Os02g10760					1						5.36397	5.04242	5.67236	6.03298	5.64523	6.21242	5.98358	6.22888	5.42707	7.08493	6.16178	6.76785	5.64351	6.81706	5.3963	6.72315		C26	0		-0.1941	-1.7905	-0.4919	-0.7494	0.0124	-0.6051	0.6165	-0.4981		0.5455
TraesCS1A01G218100	tr|B9SZQ5|B9SZQ5_RICCO	Ethylene-responsive transcription factor, putative		TRIAE_CS42_1AL_TGACv1_000361_AA0010050	Traes_1AL_7BE5906B2		-	-	-					1						7.98921	7.75572	5.60222	5.9147	5.62375	5.51398	6.36542	5.20323	3.36624	2.15146	2.00612	2.801	1.37614	1.45756	1.58117	1.84872		C1	846		4.7155	6.7102	3.8626	3.1734	4.6982	4.4558	5.1382	3.6542		6.657e-11
TraesCS1B01G231500	tr|B9SZQ5|B9SZQ5_RICCO	Ethylene-responsive transcription factor, putative		TRIAE_CS42_1BL_TGACv1_032814_AA0134350			-	-	-					1						6.31556	7.17536	5.8102	6.58901	6.29937	6.54399	6.52294	6.54257	3.44414	2.29527	3.35948	3.32992	2.26504	1.73018	2.8947	2.90169		C1	1206		2.9745	4.5901	2.5008	3.2391	4.2402	5.0648	3.6856	3.7082		0.0002172
TraesCS2A01G417300	tr|B9R9Y8|B9R9Y8_RICCO	Ethylene-responsive transcription factor, putative		TRIAE_CS42_2AL_TGACv1_094549_AA0299530	Traes_2AL_158F8EE88		Bradi5g17480	AT4G17500	LOC_Os04g46220					1						7.28867	7.72777	6.28256	6.39065	5.72886	6.00359	6.77736	5.57812	4.58103	3.6624	3.99176	3.79141	3.91089	2.80749	3.64546	2.78708		C1	693		2.7103	3.9332	2.2861	2.5794	1.8164	3.2683	3.1247	2.8674		0.0008392
TraesCS2A01G427700	tr|B9SYX3|B9SYX3_RICCO	Ethylene-responsive transcription factor, putative		TRIAE_CS42_2AL_TGACv1_094374_AA0296690			Bradi5g21250	-	LOC_Os04g52090					1						7.39243	8.86054	6.3523	6.92225	6.57353	6.59538	6.61219	6.29381	4.08144	2.7035	3.22551	3.7532	2.51908	2.89999	3.95091	4.16268		C1	624		3.36	5.8508	3.195	3.1443	4.186	3.7809	2.6725	2.1453		5.903e-07
TraesCS3A01G149000	tr|A0A061G219|A0A061G219_THECC	Ethylene-responsive transcription factor, putative		TRIAE_CS42_3AS_TGACv1_210882_AA0680680	Traes_3AS_18CE7EE6C		Bradi2g07357	AT4G27950	LOC_Os01g12440					1						5.57684	7.21652	4.28367	4.8849	4.01768	5.24973	3.34452	4.26331	2.128	3.65035	3.57184	4.6651	2.58707	4.81959	2.31272	3.31975		C1	0		3.8275	3.4585	0.7448	0.2068	1.5605	0.4467	1.1846	0.9943		2.892e-07
TraesCS3B01G176200	tr|A0A061G219|A0A061G219_THECC	Ethylene-responsive transcription factor, putative		TRIAE_CS42_3B_TGACv1_223276_AA0779470	TRAES3BF017100030CFD		Bradi2g07357	AT4G27950	LOC_Os01g12440					1						7.5935	8.60905	5.61982	6.39652	5.38261	6.14034	4.95094	5.42981	2.64827	4.51412	3.62508	4.75805	3.32394	5.20795	2.37525	3.49733		C1	0		5.1497	4.2584	2.0424	1.6297	2.1178	0.9378	2.774	1.9903		6.753e-15
TraesCS3D01G157100	tr|A0A061G219|A0A061G219_THECC	Ethylene-responsive transcription factor, putative		TRIAE_CS42_3DS_TGACv1_271642_AA0904520			Bradi2g07357	AT4G27950	LOC_Os01g12440					1						8.212	8.84182	6.25239	6.86283	6.20142	6.28146	5.00021	5.49246	2.84323	5.01404	3.51796	4.94938	3.35905	5.34255	3.154	3.82284		C1	2		5.6136	3.9062	2.8124	1.9047	2.9299	0.9489	1.9501	1.7135		1.216e-20
TraesCS5A01G468800	tr|B9T335|B9T335_RICCO	Ethylene-responsive transcription factor, putative		TRIAE_CS42_5AL_TGACv1_374612_AA1204340			Bradi1g04110	-	LOC_Os03g60120					1						8.75519	10.9835	8.03555	8.46155	8.29415	8.42249	8.5957	8.16773	6.54129	8.06775	7.77819	7.32118	7.52634	7.34864	7.17952	7.11205		C1	0		2.2343	2.9361	0.2567	1.1319	0.764	1.0714	1.4119	1.0522		2.806e-08
TraesCS5B01G481300	tr|B9T335|B9T335_RICCO	Ethylene-responsive transcription factor, putative		TRIAE_CS42_5BL_TGACv1_404922_AA1315150			Bradi1g04110	-	LOC_Os03g60120					1						8.65731	10.3481	7.87075	8.04769	8.1735	8.05832	8.07731	7.76834	5.97067	7.03096	7.11741	6.59758	7.14299	6.68353	6.51316	5.93526		C1	31		2.7046	3.3164	0.7498	1.4351	1.024	1.3702	1.5599	1.8296		4.521e-09
TraesCS5D01G481700	tr|B9T335|B9T335_RICCO	Ethylene-responsive transcription factor, putative		TRIAE_CS42_5DL_TGACv1_433211_AA1405660	Traes_5DL_08E7641941		Bradi1g04110	-	LOC_Os03g60120					1						7.70578	9.79906	7.13114	7.21449	7.55348	7.59703	7.60811	7.22912	5.53665	6.67816	6.55376	6.1595	6.64341	6.08182	6.57319	5.91974		C1	1		2.2366	3.2128	0.5782	1.0499	0.91	1.5181	1.0354	1.3122		5.915e-08
TraesCS7B01G018700	tr|B9RBB0|B9RBB0_RICCO	Ethylene-responsive transcription factor, putative					-	-	-					1						0	6.97671	0	5.02934	0.409364	5.31748	0.762363	3.65296	0	6.69868	0.688762	3.01549	0	5.73539	0	2.43629		C5	0		0	0.2684	-1.6509	2.0173	1.4505	-0.4033	1.7198	1.3219		1
TraesCS6A01G196500	tr|A0A1E5W7K4|A0A1E5W7K4_9POAL	Ethylene-responsive transcription factor-like protein		TRIAE_CS42_6AL_TGACv1_473917_AA1533450			Bradi3g43822	AT4G13040	LOC_Os02g29550					1						8.30941	8.17674	7.31933	7.54124	7.62268	7.70513	7.16077	7.29334	7.62179	7.97195	7.13005	7.22997	7.2732	7.50036	7.28675	7.38765		C34	0		0.7045	0.3083	0.1929	0.3104	0.3538	0.1982	-0.1216	-0.0945		0.0005741
TraesCS6D01G179200	tr|A0A1E5W7K4|A0A1E5W7K4_9POAL	Ethylene-responsive transcription factor-like protein		TRIAE_CS42_6DS_TGACv1_542507_AA1723010	Traes_6DS_43372C0A6		Bradi3g43822	AT4G13040	LOC_Os02g29550					1						7.43515	7.34266	6.44074	6.59125	7.15529	6.50238	6.98045	7.03932	6.92682	6.57791	5.81704	5.81404	6.31121	5.98667	6.73276	6.64009		C1	0		0.5527	0.9322	0.6213	0.8005	0.8556	0.5079	0.2485	0.4015		0.06236
TraesCS2A01G183900	tr|D7LEP8|D7LEP8_ARALL	GH3.3		TRIAE_CS42_2AS_TGACv1_112465_AA0338580	Traes_2AS_97D77B696		Bradi1g22830	AT4G37390	LOC_Os07g40290						1					10.3464	10.6384	8.86475	9.09201	9.06745	8.95678	8.9051	9.0977	7.46232	7.61965	7.84455	7.78049	7.46597	7.18251	7.53126	7.27436		C1	1426		2.877	3.0237	1.0143	1.3013	1.5908	1.7639	1.367	1.8131		1.345e-11
TraesCS2B01G210600	tr|A0A178VZK7|A0A178VZK7_ARATH	GH3.3		TRIAE_CS42_2BS_TGACv1_146679_AA0470560	Traes_2BS_A9BF5F962		Bradi1g22830	AT2G14960	LOC_Os07g40290						1					9.7894	10.6711	8.37669	8.60367	8.42696	8.46242	8.08525	8.37298	6.40619	7.01082	7.0972	6.90644	6.70534	6.06469	6.63673	6.42754		C1	1445		3.3738	3.623	1.2693	1.6766	1.7072	2.3826	1.4407	1.9322		2.733e-11
TraesCS2D01G191800	tr|A0A178VZK7|A0A178VZK7_ARATH	GH3.3		TRIAE_CS42_2DS_TGACv1_178770_AA0600760			Bradi1g22830	AT4G37390	LOC_Os07g40290						1					10.3241	11.2328	8.5405	9.19611	8.15806	8.5468	8.03467	8.73729	6.59312	7.00518	7.26543	7.14261	6.63287	6.44465	6.50471	6.39262		C1	693		3.7045	4.1363	1.2619	2.0272	1.5105	2.0818	1.5186	2.3236		6.225e-12
TraesCS3A01G301200	tr|A0A178VZK7|A0A178VZK7_ARATH	GH3.3		TRIAE_CS42_3AL_TGACv1_195212_AA0646540			Bradi2g50840	-	LOC_Os01g55940						1					9.57098	11.879	7.50814	7.98462	7.10609	7.76605	7.17195	6.82016	6.07052	6.51934	7.47013	7.06929	6.94367	6.47176	6.21589	5.9088		C6	0		3.4893	5.2722	0.0375	0.9019	0.1606	1.2842	0.9509	0.9072		4.042e-10
TraesCS3D01G300600	tr|A0A178VZK7|A0A178VZK7_ARATH	GH3.3		TRIAE_CS42_3DL_TGACv1_253414_AA0894480			Bradi2g50840	-	LOC_Os01g55940						1					10.0934	12.0642	7.98866	8.75735	8.09488	8.61617	7.47432	8.00313	6.39418	6.82581	6.76595	6.74262	6.70146	6.22397	5.53273	5.66128		C1	109		3.6798	5.1755	1.2125	1.9891	1.3801	2.3735	1.9369	2.33		3.257e-12
TraesCS7A01G199700	AT5G56300.1	gibberellic acid methyltransferase 2		TRIAE_CS42_7AS_TGACv1_569084_AA1806770			Bradi1g44370	-	LOC_Os06g13940								1			10.2144	11.4453	8.25776	8.73396	9.15553	8.5717	8.1602	7.8415	2.48143	0.394075	0	0.476779	0.16603	0.718526	0.327994	0.825786		C1	2325		7.9957	11.3015	9.9578	9.0477	10.6178	8.6894	9.0935	7.7645		3.745e-26
TraesCS1A01G263600	tr|M8CC01|M8CC01_AEGTA	Gibberellin 20 oxidase 2		TRIAE_CS42_1AL_TGACv1_002876_AA0045790	Traes_1AL_3A716350F		Bradi2g24980	-	LOC_Os05g34854								1			4.40833	7.51429	5.82027	7.17565	3.2778	4.32572	7.10503	6.48184	5.05454	7.39737	5.48373	6.10863	4.10561	4.2527	6.19323	6.36486		C27	0		-0.6321	0.0144	0.3388	1.0568	-0.8609	0.0619	0.9117	0.1164		0.2423
TraesCS3A01G294000	tr|F2VSI4|F2VSI4_WHEAT	Gibberellin 2-oxidase		TRIAE_CS42_3AL_TGACv1_195097_AA0644720	Traes_3AL_14A36F545		Bradi2g50280	AT1G78440	LOC_Os01g55240								1			9.22338	9.64302	6.23561	7.00163	6.97329	6.6603	6.11809	6.76717	4.95952	7.53028	3.95975	6.43894	3.74887	5.58477	3.98504	6.16082		C23	0		4.29	2.0773	2.3045	0.5492	3.2793	1.0692	2.1671	0.6064		1.266e-20
TraesCS3B01G328700	tr|F2VSI5|F2VSI5_WHEAT	Gibberellin 2-oxidase		TRIAE_CS42_3B_TGACv1_222891_AA0772640	TRAES3BF090300180CFD		Bradi2g50280	AT1G78440	LOC_Os01g55240								1			10.2143	10.5153	7.67487	8.86847	8.24359	8.14325	7.22999	8.02153	3.68526	6.74286	4.24422	6.70568	4.10491	5.73296	2.83346	5.6927		C1	7		6.6159	3.7251	3.4302	2.1361	4.1548	2.3959	4.5026	2.3187		8.687e-32
TraesCS3D01G149600	tr|D7KVB0|D7KVB0_ARALL	Gibberellin 2-oxidase		TRIAE_CS42_3DS_TGACv1_273136_AA0928740			Bradi2g06670	-	LOC_Os01g11150								1			7.68863	8.80675	5.71009	7.33793	5.37394	6.24315	6.44735	6.52914	4.28551	5.92738	4.53826	5.10451	3.87242	5.18742	4.55095	5.15978		C23	0		3.4679	2.866	1.1874	2.2088	1.5266	1.0652	1.9125	1.37		1.139e-08
TraesCS3D01G293800	tr|F2VSI9|F2VSI9_WHEAT	Gibberellin 2-oxidase		TRIAE_CS42_3DL_TGACv1_250562_AA0870310	Traes_3DL_857F47A93		Bradi2g50280	AT1G78440	LOC_Os01g55240								1			8.47272	8.78728	5.53058	5.8336	6.41598	5.8337	6.1893	6.07958	5.19328	6.1002	3.7011	4.77034	4.36691	4.52153	4.55978	5.07567		C1	0		3.301	2.5762	1.875	1.0493	2.0812	1.3205	1.6481	1.0131		2.606e-12
TraesCS3A01G133400	tr|Q0ZBL6|Q0ZBL6_9CARY	Gibberellin 2-oxidase 2		TRIAE_CS42_3AS_TGACv1_212549_AA0701660			Bradi2g06670	-	LOC_Os01g11150								1			6.50253	7.68487	5.67714	6.65659	5.17965	5.80155	6.18839	5.39472	4.67451	6.64128	5.45367	5.17184	4.73389	5.55446	4.80948	5.26093		C23	0		1.9119	1.0523	0.2247	1.4868	0.4596	0.2583	1.3998	0.1345		0.0004797
TraesCS3B01G166100	tr|Q0ZBL6|Q0ZBL6_9CARY	Gibberellin 2-oxidase 2		TRIAE_CS42_3B_TGACv1_223452_AA0782440	TRAES3BF118400050CFD		Bradi2g06670	-	LOC_Os01g11150								1			8.18089	10.1091	6.53775	8.23013	5.81602	7.09834	7.44639	7.53967	5.10827	7.74026	4.3372	5.82323	3.17083	5.99222	5.01551	6.92349		C23	0		3.0792	2.3326	2.2093	2.3717	2.7103	1.1006	2.4253	0.6092		5.354e-07
TraesCS2B01G570800	tr|Q941N2|Q941N2_SOLTU	Gibberellin 3-beta-hydroxylase 2		TRIAE_CS42_2BL_TGACv1_133400_AA0442430	Traes_2BL_9E115B19F		-	AT1G80330	-								1			1.21884	6.13621	0.995882	5.26351	2.17122	7.36577	4.25807	6.83013	0.704252	7.198	1.70537	3.3053	0.613249	7.90455	0	5.54802		C5	0		1.1995	-1.0893	-1.0667	1.9724	2.4097	-0.5196	6.0159	1.2507		0.3754
TraesCS2B01G570900	tr|Q941N2|Q941N2_SOLTU	Gibberellin 3-beta-hydroxylase 2		TRIAE_CS42_2BL_TGACv1_133400_AA0442410	Traes_2BL_9E115B19F		-	-	-								1			0.896724	7.77967	1.57059	4.49245	0	4.92552	1.87811	3.79563	0.502602	6.93996	1.15303	2.46557	0	4.6411	0.999615	2.50186		C5	0		1.4368	0.8209	0.6926	2.0703	0	0.2917	1.2696	1.4029		0.3359
TraesCS1A01G255100	tr|A0A142IKH6|A0A142IKH6_9ASPA	Gibberellin receptor GID1a		TRIAE_CS42_1AL_TGACv1_002026_AA0037970			Bradi2g25600	AT5G27320	LOC_Os05g33730								1			7.09548	8.83965	7.28496	8.47012	7.22737	7.48631	8.08078	7.77759	5.2634	6.99717	6.81034	7.22661	6.21339	6.35149	6.83739	7.33277		C1	0		1.8917	1.8269	0.4724	1.2302	1.0093	1.1362	1.2376	0.4422		6.806e-05
TraesCS1B01G265900	tr|A0A142IKH6|A0A142IKH6_9ASPA	Gibberellin receptor GID1a		TRIAE_CS42_1BL_TGACv1_032368_AA0129000	Traes_1BL_7517181F2		Bradi2g25600	AT5G27320	LOC_Os05g33730								1			6.89476	8.62906	6.20778	7.14519	5.73929	6.53364	6.8773	6.74311	5.60817	6.72526	5.61547	5.9045	5.5049	5.19835	5.96488	6.17971		C13	0		1.3292	1.9175	0.5957	1.2246	0.2361	1.3473	0.9118	0.5634		0.003117
TraesCS1D01G254500	tr|A0A142IKH6|A0A142IKH6_9ASPA	Gibberellin receptor GID1a		TRIAE_CS42_1DL_TGACv1_061931_AA0205760			Bradi2g25600	AT5G27320	LOC_Os05g33730								1			7.05537	9.22808	7.09326	8.09508	6.68312	7.41063	7.73326	7.58616	6.4568	7.46026	6.74082	7.20316	6.11743	6.67885	6.85904	7.22558		C23	0		0.6244	1.7292	0.3504	0.8801	0.5644	0.7343	0.8697	0.3586		0.1742
TraesCS2A01G143100	tr|A0A142IKH6|A0A142IKH6_9ASPA	Gibberellin receptor GID1a		TRIAE_CS42_2AS_TGACv1_114665_AA0368710	Traes_2AS_BA2BB5927		Bradi1g19720	-	LOC_Os07g44910								1			4.37977	6.81697	5.18519	5.82362	4.58963	5.29273	5.46031	5.07251	4.26789	3.7843	5.0121	4.62525	3.76564	3.87599	4.72767	4.2542		C1	0		0.2481	2.9715	0.1745	1.2047	0.8588	1.4546	0.7361	0.8332		0.712
TraesCS2D01G146400	tr|A0A142IKH6|A0A142IKH6_9ASPA	Gibberellin receptor GID1a		TRIAE_CS42_2DS_TGACv1_177487_AA0578450	Traes_2DS_97BDB0BA7		Bradi1g19720	-	LOC_Os07g44910								1			4.42227	6.8211	2.88202	3.68802	3.64295	4.31491	3.29865	3.26199	2.20286	3.84324	2.43871	2.34382	2.69451	2.43586	1.78097	1.19196		C1	0		2.4103	3.7298	0.5251	1.3463	1.0489	2.0737	1.7986	2.5739		0.004256
TraesCS7B01G058600	sp|Q9MAA7|GID1A_ARATH	Gibberellin receptor GID1A		TRIAE_CS42_7BS_TGACv1_591889_AA1924670			-	AT5G23530	-								1			4.79731	6.90712	1.98745	2.60404	2.27201	2.46522	2.88221	2.58863	0.791967	1.20704	0.617957	1.25723	0.493374	0.666847	0.609156	1.0093		C1	0		5.2009	5.8247	2.223	1.8229	3.1043	2.6844	3.3362	2.1689		1.391e-06
TraesCS2B01G211100	tr|A0A118JUY0|A0A118JUY0_CYNCS	Gibberellin regulated protein		TRIAE_CS42_2BS_TGACv1_146134_AA0456280	Traes_2BS_ADCE4921E		Bradi1g22863	-	LOC_Os07g40240								1			4.82112	6.23366	5.13213	6.6952	5.65696	7.53427	6.2064	6.83931	4.37776	6.94623	5.72074	7.34153	4.77666	7.66834	4.47483	6.80087		C22	0		0.547	-0.7005	-0.5908	-0.6456	0.8881	-0.1292	1.7568	0.0386		0.3828
TraesCS2D01G192300	tr|A0A118JUY0|A0A118JUY0_CYNCS	Gibberellin regulated protein		TRIAE_CS42_2DS_TGACv1_179436_AA0607130	Traes_2DS_5DD589A3D		Bradi1g22863	-	LOC_Os07g40240								1			7.16488	6.98848	6.80414	8.12039	7.32097	8.64458	7.66317	7.98312	6.31277	8.77162	7.22053	8.97628	6.3683	8.96478	5.85373	8.47039		C26	0		0.8386	-1.7579	-0.4138	-0.8516	0.9527	-0.3161	1.815	-0.4847		0.05988
TraesCS7A01G208100	tr|G7KKU5|G7KKU5_MEDTR	Gibberellin-regulated family protein		TRIAE_CS42_7AS_TGACv1_569647_AA1821120	Traes_7AS_F91D8701E		Bradi1g43851	-	LOC_Os06g15620								1			5.55437	4.26064	6.58834	5.27735	7.67608	6.34833	6.63338	5.11805	5.86539	5.02619	6.50509	5.36677	7.61959	5.96833	5.84218	4.66262		C8	0		-0.3505	-0.6112	0.085	-0.1119	0.055	0.3879	0.7962	0.4614		0.4601
TraesCS7B01G115300	AT1G74670.1	Gibberellin-regulated family protein		TRIAE_CS42_7BS_TGACv1_593258_AA1949920			Bradi1g43851	-	LOC_Os06g15620								1			7.55298	6.4089	8.30776	8.02907	8.74239	8.48479	8.58512	7.38824	7.45429	8.15046	8.49584	8.47104	8.17111	8.16038	7.45915	7.7236		C19	0		0.0833	-1.6977	-0.1862	-0.4427	0.5695	0.3262	1.1238	-0.3349		0.822
TraesCS7D01G210500	tr|G7KKU5|G7KKU5_MEDTR	Gibberellin-regulated family protein		TRIAE_CS42_7DS_TGACv1_622044_AA2031550	Traes_7DS_83C6A7A6D	GAST	Bradi1g43851	AT5G15230	LOC_Os06g15620	GRMZM2G105364		1					1			6.82308	5.15986	7.44109	6.89313	7.76925	7.18269	7.91135	6.62058	6.91627	7.11255	7.97223	7.57467	7.44947	7.32582	7.04406	7.23868		C19	0		-0.155	-2.0951	-0.5289	-0.6923	0.3203	-0.1343	0.8695	-0.6211		0.5972
TraesCS5A01G398500	tr|B6TGQ3|B6TGQ3_MAIZE	Gibberellin-regulated protein 1		TRIAE_CS42_5AL_TGACv1_375002_AA1213750			-	-	-								1			5.73791	3.79948	7.5009	6.17929	7.2737	6.15286	7.96597	5.7944	6.55906	6.63627	8.43721	7.64709	8.19072	7.11173	7.56552	6.72396		C8	0		-0.896	-3.0953	-0.9308	-1.4667	-0.9131	-0.9496	0.3994	-0.9318		0.05954
TraesCS5A01G398700	tr|A0A0A0LGH8|A0A0A0LGH8_CUCSA	Gibberellin-regulated protein 1		TRIAE_CS42_5AL_TGACv1_377138_AA1244440	Traes_5AL_23DA4A352		Bradi1g07890	AT2G39540	LOC_Os03g55290								1			7.26509	6.02828	6.42576	7.71159	6.77625	7.91013	6.5379	7.6187	6.696	8.20708	7.04784	8.84092	6.82346	8.53934	6.41256	8.29123		C26	0		0.5306	-2.2214	-0.6214	-1.1239	-0.0469	-0.6258	0.1314	-0.6698		0.2196
TraesCS5B01G403600	tr|B6TGQ3|B6TGQ3_MAIZE	Gibberellin-regulated protein 1		TRIAE_CS42_5BL_TGACv1_404222_AA1291170	Traes_5BL_7E88C4FFF		-	-	-								1			5.66616	5.15736	4.78313	6.17412	5.63502	6.41859	7.07543	6.61681	5.3981	7.21822	5.40839	7.19376	5.62927	6.85797	6.16462	7.22568		C26	0		0.2647	-2.4251	-0.6366	-1.0261	0.0072	-0.432	0.9201	-0.609		0.5552
TraesCS5D01G408000	tr|B6TGQ3|B6TGQ3_MAIZE	Gibberellin-regulated protein 1		TRIAE_CS42_5DL_TGACv1_435968_AA1456750	Traes_5DL_BEB7ADA1D		Bradi1g07890	AT2G39540	LOC_Os03g55290								1			6.73014	3.8373	8.46411	7.29414	8.219	7.18029	8.64933	7.22517	7.79665	7.84914	9.28593	8.68954	9.08028	8.13818	8.31813	8.11174		C8	0		-1.1237	-4.7405	-0.816	-1.3897	-0.8561	-0.9492	0.3296	-0.8832		0.01107
TraesCS5D01G408100	tr|A0A0A0LGH8|A0A0A0LGH8_CUCSA	Gibberellin-regulated protein 1		TRIAE_CS42_5DL_TGACv1_433682_AA1419290	Traes_5DL_9EC9EBA1F		Bradi1g07900	-	LOC_Os03g55290								1			6.13132	7.19104	4.96837	8.03019	5.86913	8.27592	5.8008	7.82344	5.02765	9.19093	5.63779	8.35404	5.18813	9.02732	4.65138	7.82567		C22	0		1.0567	-2.0057	-0.6675	-0.3194	0.6802	-0.7369	1.1613	-0.002		0.1178
TraesCS7D01G550800	tr|B9SLF4|B9SLF4_RICCO	Gibberellin-regulated protein 2, putative		TRIAE_CS42_7DL_TGACv1_602652_AA1963930	Traes_7DL_F51807989		Bradi1g29515	-	LOC_Os06g51320								1			6.38771	4.79063	7.68392	6.50251	7.71276	6.47462	8.14312	5.71976	7.10589	5.74127	8.0816	7.21637	7.89539	6.06129	7.63312	5.88641		C11	0		-0.7692	-1.0558	-0.394	-0.7117	-0.1815	0.4162	0.5064	-0.1682		0.1465
TraesCS2A01G562400	tr|A0A151U4X2|A0A151U4X2_CAJCA	Glutamyl-tRNA(Gln) amidotransferase subunit A		TRIAE_CS42_2AL_TGACv1_092977_AA0268390	Traes_2AL_033E515A5	AMI1, AMIDASE 1, AMIDASE-LIKE PROTEIN 1,	Bradi5g27490	AT1G08980	LOC_Os04g02780	GRMZM2G169087					1					5.48102	5.90709	2.98194	2.74759	2.5687	1.77474	4.77665	4.33764	6.4808	6.72669	3.04425	2.10035	2.90642	4.10651	4.90165	4.35706		C16	0		-0.947	-0.7038	-0.1119	0.69	-0.4199	-2.5423	-0.1342	-0.0226		0.04487
TraesCS7B01G067700	tr|A0A097PP46|A0A097PP46_BRADI	G-protein coupled receptor 1		TRIAE_CS42_7BS_TGACv1_592093_AA1930370	Traes_7BS_E11EC3E6E	GCR1	Bradi1g46520	AT1G48270	LOC_Os06g09930	GRMZM2G120371								1		6.3622	6.76676	6.2608	6.32093	6.91446	6.59346	6.57862	5.95519	6.20554	5.77237	5.8908	5.90611	5.94516	6.17253	6.19088	6.23725		C1	0		0.1727	1.1447	0.3879	0.4232	0.984	0.4196	0.3984	-0.2847		0.5083
TraesCS2B01G392100	tr|A0A0K9PHT2|A0A0K9PHT2_ZOSMR	GRAM domain-containing protein / ABA-responsive		TRIAE_CS42_2BL_TGACv1_131267_AA0425250	Traes_2BL_928B24961		-	-	-									1		6.45316	6.90752	3.87408	3.59972	3.32422	3.2167	2.81777	2.79618	1.03285	1.9183	0.297211	0.258016	0	0.403559	1.15905	0		C1	57		6.311	7.0124	5.0727	4.73	5.8115	4.1962	2.1562	4.7701		1.211e-10
TraesCS2D01G371400	tr|A0A0K9PHT2|A0A0K9PHT2_ZOSMR	GRAM domain-containing protein / ABA-responsive		TRIAE_CS42_2DL_TGACv1_160471_AA0550830	Traes_2DL_420FEEB83		-	-	-									1		6.97329	6.07318	5.16646	4.6579	4.39228	3.61438	5.0551	4.18332	0.815603	0	0.352457	0	0.296428	0	0	0		C1	1191		6.9547	7.108	6.3951	6.6297	6.1257	5.4801	7.1689	6.2713		1.513e-13
TraesCS5A01G488500	tr|A0A0K9NUP5|A0A0K9NUP5_ZOSMR	GRAM domain-containing protein / ABA-responsive		TRIAE_CS42_5AL_TGACv1_377447_AA1246910			Bradi4g07520	AT5G13200	LOC_Os12g29400									1		9.685	12.0432	8.04682	9.44115	8.64575	8.96158	8.18372	8.62517	4.42239	4.60693	4.7357	3.88891	4.02839	3.71812	5.55178	3.61204		C1	3521		5.2268	7.4003	3.273	5.4683	4.562	5.1928	2.5887	4.9859		6.179e-13
TraesCS5B01G502200	tr|A0A0K9NUP5|A0A0K9NUP5_ZOSMR	GRAM domain-containing protein / ABA-responsive		TRIAE_CS42_5BL_TGACv1_404605_AA1305870	Traes_5BL_0BFAE33B9	GER5	Bradi4g07520	AT5G13200	LOC_Os12g29400	GRMZM2G106622								1		8.57031	11.3461	6.80786	8.97836	7.5436	8.297	7.05054	7.93178	3.80794	3.5493	3.882	3.55748	3.0591	2.0772	4.3691	4.39376		C1	641		4.7645	7.8583	2.9157	5.3211	4.489	6.3271	2.6531	3.4918		1.589e-09
TraesCS5D01G503400	tr|A0A0K9NUP5|A0A0K9NUP5_ZOSMR	GRAM domain-containing protein / ABA-responsive		TRIAE_CS42_5DL_TGACv1_435998_AA1457130			Bradi4g07520	AT5G13200	LOC_Os12g29400									1		8.24573	10.8732	6.24514	8.43258	6.88207	7.67925	6.76749	7.32581	3.56661	3.91354	4.34082	3.81585	3.19393	2.36346	4.28346	4.04093		C1	959		4.7373	6.7599	1.9087	4.5577	3.7344	5.4673	2.4796	3.2787		5.575e-11
TraesCS6A01G234300	tr|A0A0K9PHT2|A0A0K9PHT2_ZOSMR	GRAM domain-containing protein / ABA-responsive		TRIAE_CS42_6AL_TGACv1_473050_AA1528250	Traes_6AL_44C75161B		Bradi3g49710	-	LOC_Os02g42440									1		7.47223	8.74401	6.2651	6.84188	7.00538	6.41618	6.06941	6.08745	4.66294	5.29208	5.06295	4.68516	5.01912	4.52414	5.39308	4.7639		C1	798		2.8906	3.7045	1.2189	2.1996	2.0039	1.9025	0.6851	1.3439		4.767e-13
TraesCS2B01G392300	tr|A0A061E267|A0A061E267_THECC	GRAM domain-containing protein / ABA-responsive protein-related		TRIAE_CS42_2BL_TGACv1_130139_AA0404820	Traes_2BL_453EDDB30		Bradi5g16310	AT5G23370	LOC_Os04g44510									1		6.81579	6.57068	4.37361	4.2597	3.85928	3.65579	2.79677	3.51016	1.89981	0.718614	0	0.533065	0.433031	0.403559	0.553131	0.825786		C1	247		5.349	6.1624	6.3743	5.3316	4.9049	4.6083	3.2001	3.533		1.996e-11
TraesCS6B01G263000	tr|A0A061E267|A0A061E267_THECC	GRAM domain-containing protein / ABA-responsive protein-related		TRIAE_CS42_6BL_TGACv1_499346_AA1578790	Traes_6BL_51C98AF50		Bradi3g49710	-	LOC_Os02g42440									1		8.06422	8.86225	6.85729	7.00328	7.36646	6.83752	6.22016	6.12203	4.11607	4.73089	4.29892	5.00132	4.83876	4.01098	4.71414	3.62307		C1	846		4.0506	4.4621	2.5869	2.0222	2.5462	2.864	1.5194	2.572		2.244e-22
TraesCS6D01G216600	tr|A0A061E267|A0A061E267_THECC	GRAM domain-containing protein / ABA-responsive protein-related		TRIAE_CS42_6DL_TGACv1_527680_AA1707350	Traes_6DL_73970D5BD		Bradi3g49710	-	LOC_Os02g42440									1		8.35168	9.61552	7.17482	7.52148	7.90269	7.11064	5.46705	5.20726	5.11729	6.01233	5.72205	5.42963	5.86416	5.22167	4.80897	4.36866		C1	0		3.2841	3.8335	1.4602	2.1095	2.0396	1.9105	0.6661	0.8569		2.782e-16
TraesCS7A01G000200	tr|A0A192GRR8|A0A192GRR8_9ROSA	Guanine nucleotide-binding protein subunit alpha-like protein		TRIAE_CS42_7AS_TGACv1_569206_AA1810320	Traes_7AS_EDFB9AC0D	ATGPA1	Bradi2g60350	AT2G26300	LOC_Os05g26890	GRMZM2G064732		1		1				1		7.79671	6.47651	8.6708	8.58367	8.77634	8.49654	8.5103	8.65328	7.54929	7.24617	8.24099	8.34128	8.37863	8.20029	8.49776	8.60687		C7	0		0.2609	-0.8291	0.431	0.2479	0.3988	0.2912	0.0137	0.0466		0.2025
TraesCS7D01G000100	tr|A0A192GRR8|A0A192GRR8_9ROSA	Guanine nucleotide-binding protein subunit alpha-like protein		TRIAE_CS42_7DS_TGACv1_622135_AA2033470	Traes_7DS_E82F0FAE3	ATGPA1	Bradi2g60350	AT2G26300	LOC_Os05g26890	GRMZM2G064732		1		1				1		8.72811	7.16624	8.65052	8.52955	8.65196	8.86799	8.42058	9.00271	9.0353	8.74487	8.84047	8.94487	8.85937	8.99069	9.09756	9.2327		C3	0		-0.3147	-1.4572	-0.1897	-0.4119	-0.2078	-0.1273	-0.6788	-0.2298		0.05859
TraesCS4D01G017800	tr|M7Y795|M7Y795_TRIUA	Guanine nucleotide-binding protein subunit beta		TRIAE_CS42_4DS_TGACv1_361176_AA1162750	Traes_4DS_1724ED9FB	AGB1, ATAGB1, ELK4	Bradi1g12820	AT4G34460	LOC_Os03g46650	GRMZM2G045314		1	1	1						7.01409	6.26475	6.87318	7.00903	7.04688	6.85264	7.13939	7.05866	7.28423	7.16635	6.97155	7.02483	7.18152	7.00766	7.22946	7.03317		C2	0		-0.32	-1.1579	-0.1	-0.0204	-0.1316	-0.1698	-0.1021	0.0264		0.04627
TraesCS1A01G425100	tr|A0A1J3HS24|A0A1J3HS24_NOCCA	Indole-3-acetic acid-amido synthetase GH3.3		TRIAE_CS42_1AL_TGACv1_001067_AA0024380	Traes_1AL_A382ADCCC	JAR1	Bradi2g14830	AT2G46370	LOC_Os05g50890	GRMZM2G162413			1		1					7.55232	8.46928	7.21567	8.13555	7.12545	8.43797	7.05259	8.158	6.94235	8.40268	7.13569	8.13696	6.91795	8.48309	6.85187	8.03074		C5	0		0.6118	0.1224	0.0774	-0.0086	0.2093	-0.0398	0.2035	0.1281		0.009949
TraesCS1B01G459500	tr|A0A1J3HS24|A0A1J3HS24_NOCCA	Indole-3-acetic acid-amido synthetase GH3.3		TRIAE_CS42_1BL_TGACv1_030488_AA0092220	Traes_1BL_ACAA87960	JAR1	Bradi2g14830	AT2G46370	LOC_Os05g50890						1					8.1568	8.8552	7.77158	8.27058	7.54736	8.54984	7.7338	8.32088	7.50146	8.13032	7.56673	8.29072	7.39458	8.63312	7.28437	8.07475		C5	0		0.6812	0.7502	0.2059	-0.0261	0.1516	-0.0788	0.4528	0.2466		0.00214
TraesCS1A01G320200	tr|B9SG28|B9SG28_RICCO	Indole-3-acetic acid-amido synthetase GH3.3, putative		TRIAE_CS42_1AL_TGACv1_000503_AA0013530			Bradi2g20740	-	LOC_Os05g42150						1					6.19069	4.98922	6.56848	5.81012	5.78784	5.29389	6.87171	4.47135	6.04353	5.32642	6.59529	5.30014	6.35506	4.92833	5.78252	4.47676		C11	0		0.2291	-0.1061	-0.0279	0.4956	-0.5713	0.3846	1.0938	-0.0087		0.6122
TraesCS1B01G332400	tr|B9SG28|B9SG28_RICCO	Indole-3-acetic acid-amido synthetase GH3.3, putative		TRIAE_CS42_1BL_TGACv1_033296_AA0138580			Bradi2g20740	-	LOC_Os05g42150						1					5.79962	6.00697	6.40445	6.26911	5.87693	6.27646	6.66529	5.82104	5.46743	4.63871	5.82713	5.61673	5.59468	5.62964	5.39236	4.66568		C1	0		0.429	0.963	0.5796	0.654	0.2837	0.6562	1.2855	1.1769		0.2894
TraesCS3B01G335300	tr|B9SG28|B9SG28_RICCO	Indole-3-acetic acid-amido synthetase GH3.3, putative		TRIAE_CS42_3B_TGACv1_225364_AA0807570	TRAES3BF056700040CFD		Bradi2g50840	-	LOC_Os01g55940						1					9.87889	11.3832	7.8732	8.40198	7.70838	8.36875	7.44457	7.55319	6.97898	6.99349	7.37371	7.09777	6.95563	6.15745	6.63719	6.57432		C6	0		2.8931	4.3445	0.4963	1.2895	0.7477	2.2014	0.8033	0.9746		4.032e-10
TraesCS5A01G169500	tr|B6UGU8|B6UGU8_MAIZE	Indole-3-glycerol phosphate synthase		TRIAE_CS42_5AL_TGACv1_374079_AA1189780	Traes_5AL_B29005219		Bradi4g08830	-	LOC_Os09g08130	GRMZM2G106950					1					11.0552	12.7513	9.36339	9.86504	8.80324	9.30722	7.88217	9.66118	3.65303	0.718614	2.4216	0.666726	3.42919	2.34944	1.85554	1.49534		C1	982		7.4211	12.0346	7.0919	9.6896	5.3813	7.0976	6.2818	8.4967		2.631e-28
TraesCS5B01G166300	tr|B6UGU8|B6UGU8_MAIZE	Indole-3-glycerol phosphate synthase		TRIAE_CS42_5BL_TGACv1_404243_AA1291930	Traes_5BL_65DDBA449		Bradi4g08830	-	LOC_Os09g08130	GRMZM2G106950					1					11.855	13.7501	9.87001	10.4823	10.0418	10.3217	8.61035	10.0223	4.05066	0.970633	3.28694	2.16833	3.32687	1.31601	2.30246	2.67781		C1	2677		7.7513	12.6007	6.5827	8.3729	6.7058	9.311	6.4313	7.3788		1.076e-28
TraesCS5D01G173900	tr|B6UGU8|B6UGU8_MAIZE	Indole-3-glycerol phosphate synthase		TRIAE_CS42_5DL_TGACv1_433357_AA1410770	Traes_5DL_724B74784		Bradi4g08830	-	LOC_Os09g08130	GRMZM2G106950					1					11.2792	12.364	9.49864	9.26405	9.1319	9.37073	7.96336	9.20222	3.46965	0.394075	2.13138	0.258016	2.88111	0	1.36903	0.606063		C1	1151		7.8763	12.178	7.5809	10.0557	6.3143	10.8366	7.0423	9.495		9.576e-34
TraesCS7B01G423900	tr|C8TFG9|C8TFG9_ORYSI	Indole-3-glycerol phosphate synthase-like		TRIAE_CS42_7BL_TGACv1_577750_AA1882530	Traes_7BL_E14B151E3		Bradi5g05430	-	LOC_Os08g23150	GRMZM2G145870					1					10.7539	11.0969	9.27264	9.19921	9.49603	9.66145	8.71507	9.46378	7.56496	7.56362	7.24544	7.68628	7.17816	7.90448	7.35303	7.56308		C1	772		3.1847	3.5571	2.0263	1.5185	2.3205	1.7566	1.3642	1.9012		1.866e-40
TraesCS7D01G501700	tr|C8TFG9|C8TFG9_ORYSI	Indole-3-glycerol phosphate synthase-like					Bradi5g05430	-	LOC_Os08g23150	GRMZM2G145870					1					10.0405	10.4811	9.0947	8.91967	9.09802	9.19023	8.48012	9.21909	6.74803	6.36418	6.58599	6.40206	6.50015	6.20013	6.77049	6.26729		C1	4855		3.3061	4.213	2.5123	2.5293	2.6054	2.997	1.7164	2.958		7.68e-37
TraesCS3A01G411500	tr|M8CCZ7|M8CCZ7_AEGTA	Jasmonate O-methyltransferase		TRIAE_CS42_3AL_TGACv1_194802_AA0639840			-	-	-				1							7.68395	7.71105	4.90976	4.85428	5.72838	5.15852	4.37972	5.17123	3.87158	4.60413	3.20194	3.42542	3.97572	3.6538	3.34863	3.39439		C1	2		3.9268	3.6239	1.8206	1.5134	1.8003	1.5424	1.0981	1.8559		4.82e-22
TraesCS3D01G464300	tr|M8C6K6|M8C6K6_AEGTA	Jasmonate O-methyltransferase		TRIAE_CS42_3DL_TGACv1_252600_AA0890980	Traes_3DL_EC931DCC3		-	-	-				1							3.31824	0	4.05679	2.16628	5.70558	3.58029	5.93358	4.1271	7.71054	6.29495	5.4172	5.01545	7.28855	6.58026	6.68678	5.29772		C2	0		-4.6921	-6.0661	-1.3989	-3.1132	-1.5806	-3.0928	-0.7659	-1.2076		6.476e-17
TraesCS5D01G560200	tr|M8D8P2|M8D8P2_AEGTA	Jasmonate O-methyltransferase		TRIAE_CS42_5DL_TGACv1_434429_AA1435810	Traes_5DL_F53C062DC		-	-	-				1							8.64863	7.7606	0	0.335521	9.36911	8.8469	0	0	4.83689	5.82374	0	0	4.92268	4.56332	0	0		C38	0		3.8595	1.6665	0	0.8151	4.473	4.33	0	0		1.618e-26
TraesCS2A01G286700	tr|A0A0X8VYK1|A0A0X8VYK1_ELECO	Jasmonate ZIM domain protein		TRIAE_CS42_2AL_TGACv1_094403_AA0297090	Traes_2AL_6CBE19B87	JAS1, JAZ10	Bradi5g08650	AT5G13220	LOC_Os04g32480	GRMZM2G145407			1	1				1		9.52307	10.5861	8.01571	8.56032	8.64578	8.18561	7.71956	7.81345	3.60901	0	1.75292	0.476779	1.04099	0	4.25203	2.95342		C1	908		5.8953	10.947	6.5439	8.782	8.0151	9.6058	3.4337	4.8908		1.371e-13
TraesCS2B01G303600	tr|A0A0X8VYK1|A0A0X8VYK1_ELECO	Jasmonate ZIM domain protein		TRIAE_CS42_2BL_TGACv1_131457_AA0428060	Traes_2BL_E94651AAE	JAS1, JAZ10	Bradi5g08650	AT5G13220	LOC_Os04g32480	GRMZM2G145407			1	1						7.87569	8.12812	6.3757	6.42809	6.78758	6.06437	5.9214	5.97327	2.74986	0.413052	1.29261	0.258016	1.81105	0.403559	2.80504	1.62402		C1	1057		5.3362	8.1421	5.5344	7.4057	5.304	6.9202	3.2549	4.7534		1.321e-15
TraesCS2D01G285300	tr|A0A0X8VYK1|A0A0X8VYK1_ELECO	Jasmonate ZIM domain protein		TRIAE_CS42_2DL_TGACv1_160264_AA0548810	Traes_2DL_7DD4A39D4	JAS1, JAZ10	Bradi5g08650	AT5G13220	LOC_Os04g32480	GRMZM2G145407			1	1				1		9.77872	10.5214	7.90539	8.75004	8.50581	8.04747	7.28012	7.9483	3.9885	0.394075	3.14411	0.666726	2.4775	1.06541	3.75375	2.99103		C1	926		5.8158	10.3723	4.8468	8.6373	6.1868	7.458	3.5615	5.0384		6.614e-21
TraesCS4A01G007800	tr|A0A0X8VYK1|A0A0X8VYK1_ELECO	Jasmonate ZIM domain protein		TRIAE_CS42_4AS_TGACv1_307330_AA1019590	Traes_4AS_6EAA11AAD		Bradi1g72590	-	LOC_Os03g08330				1							9.49004	9.97556	7.76139	8.08013	8.20641	7.54694	7.84753	7.3019	4.29965	4.21992	4.06558	4.47774	2.99935	3.01675	5.26345	4.49285		C1	780		5.2105	5.6862	3.7029	3.5623	5.2731	4.5908	2.565	2.8056		4.252e-16
TraesCS4A01G007900	tr|A0A0X8VYK1|A0A0X8VYK1_ELECO	Jasmonate ZIM domain protein		TRIAE_CS42_4AS_TGACv1_307330_AA1019570			Bradi1g72600	-	LOC_Os03g08320				1							8.49734	9.66466	7.30942	7.49406	8.03092	7.50042	8.05251	7.64009	5.40855	6.75468	5.65216	5.21147	5.68057	5.36712	5.50578	6.06976		C1	289		3.1063	2.9373	1.6565	2.2582	2.3395	2.1379	2.5418	1.5668		1.662e-10
TraesCS4A01G008000	tr|A0A0X8VYK1|A0A0X8VYK1_ELECO	Jasmonate ZIM domain protein		TRIAE_CS42_4AS_TGACv1_307330_AA1019560	Traes_4AS_70BE0A0AB		Bradi1g72610	-	LOC_Os03g08310				1							8.7868	9.47023	6.67013	6.87803	7.42868	6.8744	6.98199	6.93536	3.00135	5.61533	3.96541	3.23778	3.73925	2.83468	3.39455	4.39837		C1	290		5.8668	4.0664	2.7428	3.7518	3.749	4.1262	3.657	2.5638		1.647e-27
TraesCS4B01G297000	tr|A0A0X8VYK1|A0A0X8VYK1_ELECO	Jasmonate ZIM domain protein		TRIAE_CS42_4BL_TGACv1_320580_AA1043700			Bradi1g72600	-	LOC_Os03g08320				1							9.43178	10.3662	8.04435	8.33539	8.91025	8.3923	8.58329	7.97749	5.87475	6.29393	4.98486	5.29131	5.594	5.1292	5.74655	5.97078		C1	952		3.5659	4.0999	3.0698	3.0213	3.3127	3.2744	2.8352	2.0072		4.589e-18
TraesCS4B01G297100	tr|A0A0X8VYK1|A0A0X8VYK1_ELECO	Jasmonate ZIM domain protein		TRIAE_CS42_4BL_TGACv1_320580_AA1043690			Bradi1g72590	-	LOC_Os03g08330				1							10.8196	10.9852	9.10532	9.36245	9.72619	9.4597	9.35092	9.06305	6.90809	5.77041	5.54387	6.1128	5.19207	4.81015	7.35812	7.17146		C1	654		3.8808	5.0615	3.5495	3.217	4.519	4.6438	1.9765	1.8779		3.277e-16
TraesCS4D01G295800	tr|A0A0X8VYK1|A0A0X8VYK1_ELECO	Jasmonate ZIM domain protein		TRIAE_CS42_4DL_TGACv1_343139_AA1130400			Bradi1g72610	-	LOC_Os03g08310				1							8.00146	7.24304	5.49797	5.89666	6.75648	5.79386	6.2426	5.31115	3.52957	2.24472	3.06599	1.58616	3.63857	0.823749	3.2041	2.03279		C1	742		4.5432	6.012	2.5171	4.5351	3.1623	5.628	3.1428	3.5616		1.672e-18
TraesCS4D01G295900	tr|A0A0X8VYK1|A0A0X8VYK1_ELECO	Jasmonate ZIM domain protein		TRIAE_CS42_4DL_TGACv1_343139_AA1130410	Traes_4DL_7564D43A9		Bradi1g72600	-	LOC_Os03g08320				1							9.80359	10.7504	8.37873	8.7142	8.86162	8.43626	8.7585	8.23301	6.17733	6.33529	5.67899	5.81032	6.11354	5.31652	6.60174	6.76631		C1	710		3.6147	4.3311	2.691	2.8852	2.7322	3.1142	2.1436	1.4583		4.158e-14
TraesCS4D01G296000	tr|A0A0X8VYK1|A0A0X8VYK1_ELECO	Jasmonate ZIM domain protein		TRIAE_CS42_4DL_TGACv1_343139_AA1130420	Traes_4DL_E25D3DF01		Bradi1g72590	-	LOC_Os03g08330				1							10.694	11.4485	8.64345	9.18113	9.30263	8.69315	9.15337	8.52315	5.35856	5.48227	4.31595	4.82803	4.0855	3.79832	6.46461	5.82739		C1	533		5.3142	5.8907	4.3204	4.2998	5.2084	4.8936	2.6616	2.6752		3.724e-21
TraesCS5D01G219300	tr|A0A0X8VYK1|A0A0X8VYK1_ELECO	Jasmonate ZIM domain protein		TRIAE_CS42_5DL_TGACv1_436873_AA1463710	Traes_5DL_4186C5347		Bradi4g31240	-	LOC_Os09g26780				1							12.0963	12.8986	10.0862	10.4734	10.8981	10.4166	10.0062	10.2957	7.04267	7.1753	6.69238	6.79517	6.20189	6.14774	7.09969	7.62472		C1	4712		5.0304	5.6506	3.38	3.655	4.6778	4.2544	2.8948	2.6577		8.713e-39
TraesCS7D01G204300	tr|A0A0X8VYK1|A0A0X8VYK1_ELECO	Jasmonate ZIM domain protein		TRIAE_CS42_7DS_TGACv1_621664_AA2022610	Traes_7DS_A285B6B8E		-	-	-				1							6.89756	7.29743	4.8252	5.6746	6.082	5.84265	5.15586	5.09411	1.777	0.703278	0.939477	0.897886	0	0.403559	3.01915	1.61811		C1	900		5.6827	6.9622	4.8359	5.3793	8.5831	6.8375	2.2605	3.9245		1.35e-18
TraesCS7D01G204700	tr|A0A0X8VYK1|A0A0X8VYK1_ELECO	Jasmonate ZIM domain protein		TRIAE_CS42_7DS_TGACv1_622892_AA2046890	Traes_7DS_9764DBD72		-	-	-				1							5.72587	7.2041	3.63557	4.38204	4.95075	4.69162	4.17296	3.6315	1.41527	0.970633	0.857132	0	0.433031	0	1.44468	1.19196		C1	3441		5.052	6.3435	3.5669	6.212	5.9496	6.4777	3.1314	2.9804		2.303e-07
TraesCS2A01G506500	tr|A0A097GTY5|A0A097GTY5_PHALU	Jasmonate ZIM domain-containing protein		TRIAE_CS42_2AL_TGACv1_093359_AA0278410	Traes_2AL_46576945E		Bradi5g24410	AT5G20900	LOC_Os04g55920				1							9.56867	9.85873	9.52456	9.46096	10.0928	9.41119	10.2118	9.1919	8.93449	8.9271	9.4501	9.06248	9.3877	8.98504	9.24036	8.95318		C1	0		0.6324	0.9037	0.0752	0.3968	0.7036	0.4259	0.9695	0.2381		0.02097
TraesCS2B01G534800	tr|A0A097GTY5|A0A097GTY5_PHALU	Jasmonate ZIM domain-containing protein		TRIAE_CS42_2BL_TGACv1_130655_AA0415390	Traes_2BL_0614A2B97		Bradi5g24410	AT5G20900	LOC_Os04g55920				1							8.93349	8.97757	6.65799	6.70044	9.58394	8.58805	9.54591	8.51535	8.80642	8.24058	6.83347	6.68773	8.9245	8.31576	8.60988	8.27964		C36	0		0.1236	0.7292	-0.1735	0.0089	0.6595	0.272	0.9355	0.2351		0.5948
TraesCS2B01G264000	tr|G7IP70|G7IP70_MEDTR	Jasmonate zim-domain protein		TRIAE_CS42_2BL_TGACv1_129673_AA0392230			Bradi1g58491	AT1G30135	LOC_Os07g05830				1							8.8486	9.13206	6.67445	7.11572	1.64946	1.5666	5.99338	6.14916	1.64656	0.718614	2.31614	1.12095	0.267676	0.403559	1.66342	1.8407		C1	0		7.5984	8.682	4.5727	6.3373	2.8383	2.1445	4.6762	4.6483		2.234e-23
TraesCS2D01G176800	tr|G7IIQ4|G7IIQ4_MEDTR	Jasmonate zim-domain protein		TRIAE_CS42_2DS_TGACv1_177894_AA0586810	Traes_2DS_C0C75D1D7		Bradi1g21490	AT1G19180	LOC_Os07g42370				1							11.1427	11.1992	10.1893	10.2332	10.2429	9.81863	9.88987	10.0704	8.95857	8.34573	8.60551	8.39682	8.38684	7.98112	8.98938	8.43213		C1	770		2.185	2.8497	1.5799	1.8297	1.8515	1.8339	0.8998	1.6351		5.916e-16
TraesCS2D01G251700	tr|G7IP70|G7IP70_MEDTR	Jasmonate zim-domain protein		TRIAE_CS42_2DL_TGACv1_158907_AA0528500			Bradi1g58491	-	LOC_Os07g05830				1							7.33189	7.85662	5.67583	6.59494	0.632082	1.64885	4.995	5.12367	0.531436	0.970633	2.16774	1.37083	0	0	0.83239	1.20533		C1	0		7.7106	7.0207	3.748	5.6976	2.1239	3.0844	5.041	4.5253		8.247e-13
TraesCS4B01G296900	tr|G7JS78|G7JS78_MEDTR	Jasmonate zim-domain protein		TRIAE_CS42_4BL_TGACv1_320580_AA1043710			Bradi1g72610	-	LOC_Os03g08310				1							7.74581	8.21559	5.74098	5.70255	7.19052	5.94469	6.68764	5.75539	4.52709	0.718614	3.15224	0.984845	4.49809	1.16431	3.49422	2.27537		C1	175		3.2617	7.7582	2.6688	5.0996	2.7218	5.4043	3.2647	3.7113		5.64e-12
TraesCS5A01G204900	tr|G8A016|G8A016_MEDTR	Jasmonate zim-domain protein		TRIAE_CS42_5AL_TGACv1_376851_AA1241540	Traes_5AL_BF3D7E764		Bradi4g29830	AT3G17860	LOC_Os09g23660				1							11.0216	10.4936	10.2592	10.2914	10.3512	10.0714	10.0625	10.1039	10.2059	8.76976	9.2521	9.09757	9.52165	8.61628	9.81461	9.63746		C1	0		0.8139	1.7228	1.0049	1.1923	0.8285	1.4529	0.2476	0.4656		0.0001873
TraesCS5A01G212800	tr|G7JS78|G7JS78_MEDTR	Jasmonate zim-domain protein		TRIAE_CS42_5AL_TGACv1_379331_AA1256080	Traes_5AL_BB55F989A		Bradi4g31240	AT1G74950	LOC_Os09g26780				1							10.6912	11.5375	9.3366	9.67008	10.3239	9.78348	9.62394	9.30368	7.12072	7.56718	7.08751	6.98188	6.85024	6.46681	7.58511	8.39197		C1	412		3.5662	3.9154	2.2418	2.6699	3.4632	3.3066	2.0326	0.9082		2.732e-24
TraesCS5B01G203400	tr|G7KQ89|G7KQ89_MEDTR	Jasmonate zim-domain protein		TRIAE_CS42_5BL_TGACv1_404522_AA1302890	Traes_5BL_1F38B9D05		Bradi4g29830	AT3G17860	LOC_Os09g23660				1							10.2354	9.87483	9.42671	9.73659	9.40816	9.4221	9.34329	9.42526	9.9852	9.12985	8.8454	9.0318	9.07372	8.80374	9.26354	9.44734		C1	0		0.2474	0.7699	0.5789	0.705	0.3349	0.6186	0.0784	-0.0226		0.1845
TraesCS5B01G211000	tr|G7JS78|G7JS78_MEDTR	Jasmonate zim-domain protein		TRIAE_CS42_5BL_TGACv1_408035_AA1361270	Traes_5BL_7A6C3831E		Bradi4g31240	AT1G74950	LOC_Os09g26780				1							11.5907	12.6691	9.97644	10.5345	10.7127	10.4136	9.80215	10.1134	6.85144	7.49151	6.11588	6.7879	5.96663	6.59656	6.81321	7.6432		C1	969		4.7217	5.1121	3.849	3.7196	4.7333	3.7999	2.9766	2.4576		3.697e-33
TraesCS5D01G211200	tr|G8A016|G8A016_MEDTR	Jasmonate zim-domain protein		TRIAE_CS42_5DL_TGACv1_434481_AA1436730	Traes_5DL_3A1F8C38E		Bradi4g29830	AT3G17860	LOC_Os09g23660				1							10.8254	10.2557	10.0814	9.93541	10.0787	9.7441	9.90747	9.83316	10.3072	8.88339	9.30189	9.06488	9.71897	8.7698	9.94693	9.73623		C1	0		0.515	1.3218	0.7778	0.8695	0.3592	0.9737	-0.0393	0.0965		0.01061
TraesCS7A01G201100	tr|G7JS78|G7JS78_MEDTR	Jasmonate zim-domain protein		TRIAE_CS42_U_TGACv1_642423_AA2117360			Bradi3g23190	-	LOC_Os10g25230				1							7.85679	8.30799	5.33233	6.17607	7.23501	6.23965	6.31798	5.25354	2.68213	0	0.297211	0.984845	1.17253	0	2.76086	1.73614		C1	909		5.4534	8.9544	6.3534	5.6022	6.6957	7.9186	3.686	3.8588		3.311e-13
TraesCS7A01G201200	tr|G7JYM0|G7JYM0_MEDTR	Jasmonate zim-domain protein		TRIAE_CS42_U_TGACv1_642423_AA2117360			-	-	-				1							9.19261	10.4044	6.804	7.91622	8.38256	7.96747	7.61543	7.04791	2.90744	0.394075	1.29429	0.984845	0.449852	0	3.72793	1.8313		C1	932		6.4087	10.2216	6.0194	7.2686	8.9038	9.4758	3.8833	5.4723		1.273e-16
TraesCS7A01G201300	tr|G7JS78|G7JS78_MEDTR	Jasmonate zim-domain protein		TRIAE_CS42_7AS_TGACv1_569265_AA1812030			-	-	-				1							7.55291	8.49357	5.1424	5.97676	5.82838	5.47662	5.82814	4.94582	1.63806	0	0.543496	0.258016	0.314909	0	1.6927	1.0329		C1	4597		6.4357	9.2187	5.6075	7.0155	6.906	7.2404	4.4802	4.6162		1.285e-14
TraesCS7A01G201400	tr|G7JYM0|G7JYM0_MEDTR	Jasmonate zim-domain protein		TRIAE_CS42_7AS_TGACv1_569265_AA1811990			-	-	-				1							6.91932	8.06693	5.09515	5.42998	6.54131	5.84473	5.38205	4.32123	1.90762	0.703278	0.939477	0.737687	0.765648	1.82059	2.15888	1.94668		C1	816		5.4403	7.5934	5.0186	5.4112	6.7585	4.3949	3.442	2.6522		1.588e-12
TraesCS7B01G107700	tr|G7JS78|G7JS78_MEDTR	Jasmonate zim-domain protein		TRIAE_CS42_7BS_TGACv1_593141_AA1948510			Bradi3g23190	-	LOC_Os10g25230				1							7.03312	7.81825	4.41016	5.5816	5.68154	5.44969	5.89811	4.47999	0.502602	0	0	0.258016	0.449852	0	2.71025	1.95534		C1	660		7.7589	8.3923	6.1953	6.5196	6.2795	7.0928	3.2546	2.7484		1.147e-09
TraesCS7B01G107800	tr|G7JYM0|G7JYM0_MEDTR	Jasmonate zim-domain protein		TRIAE_CS42_7BS_TGACv1_593141_AA1948520			-	-	-				1							8.30904	9.50007	6.48722	6.82834	7.68759	6.98103	6.90279	5.88022	2.68855	0.718614	0.818387	0.984845	0.959078	0	2.36698	1.84951		C1	1752		5.8362	8.9223	6.4066	6.2256	7.3901	8.5838	4.7034	4.3254		1.952e-14
TraesCS7B01G107900	tr|G7JYM0|G7JYM0_MEDTR	Jasmonate zim-domain protein		TRIAE_CS42_7BS_TGACv1_593141_AA1948530			-	-	-				1							7.3374	8.24292	5.49946	5.90218	7.24704	6.51918	6.54157	5.29709	3.24028	0.394075	0.385081	0.984845	1.38492	0	3.11315	2.13342		C1	835		4.2397	8.2245	6.4755	5.3252	6.2538	8.1861	3.5203	3.4029		1.612e-09
TraesCS7B01G108000	tr|G7JYM0|G7JYM0_MEDTR	Jasmonate zim-domain protein		TRIAE_CS42_7BS_TGACv1_594814_AA1958450			-	-	-				1							5.80668	6.93966	4.0378	5.0847	5.74859	5.09583	5.04971	3.42892	1.03998	0	0.297211	0.476779	0.406899	0	1.91255	1.35515		C1	801		5.6444	7.6903	5.1524	5.584	6.795	6.91	3.4292	2.5366		8.898e-09
TraesCS7B01G108400	tr|G7JYL9|G7JYL9_MEDTR	Jasmonate zim-domain protein		TRIAE_CS42_7BS_TGACv1_593362_AA1950810			-	-	-				1							6.40036	6.83773	4.22014	5.08668	5.9587	5.30607	5.85836	3.43638	1.81935	0.996051	1.08229	1.24533	1.68139	0.718526	3.27427	2.04121		C1	638		5.1181	6.0202	3.8303	4.118	4.6818	5.5939	2.6758	1.6098		3.836e-12
TraesCS7D01G204200	tr|G7JYM0|G7JYM0_MEDTR	Jasmonate zim-domain protein		TRIAE_CS42_7DS_TGACv1_623292_AA2051660	Traes_7DS_4736EB23B1		Bradi3g23190	-	LOC_Os10g25230				1							6.13677	7.25891	4.29401	4.50054	5.98794	5.1562	5.59494	3.55648	1.80762	0.394075	0.617957	0.666726	0.533862	0	1.95941	1.34842		C1	711		4.9792	7.3652	4.7405	4.5478	6.6255	6.9672	3.9572	2.6805		5.191e-10
TraesCS7D01G204500	tr|G7JYM0|G7JYM0_MEDTR	Jasmonate zim-domain protein		TRIAE_CS42_7DS_TGACv1_621664_AA2022600	Traes_7DS_0B70FFE9A		-	-	-				1							5.30627	6.95427	4.1842	4.47097	5.47551	5.039	4.71924	3.80093	1.32283	0.394075	0.688762	0	0.55781	0.403559	1.93464	0.835466		C1	856		4.5149	6.9216	4.5242	6.2582	6.0319	5.9429	3.0384	3.7583		9.294e-06
TraesCS2A01G169300	tr|A0A167V6B7|A0A167V6B7_CAMSI	Jasmonate-zim-domain protein		TRIAE_CS42_2AS_TGACv1_113145_AA0352060	Traes_2AS_A8CCC32D3		Bradi1g21490	AT1G19180	LOC_Os07g42370				1							10.1612	10.7351	9.20306	9.2729	9.85938	9.45959	9.39469	8.95136	8.04698	7.75295	7.71153	7.57321	7.9376	7.68951	8.12206	7.65706		C1	2305		2.12	2.9515	1.4876	1.6908	1.9159	1.766	1.2697	1.2918		4.702e-11
TraesCS2B01G195600	tr|A0A167V6B7|A0A167V6B7_CAMSI	Jasmonate-zim-domain protein		TRIAE_CS42_2BS_TGACv1_145930_AA0449790	Traes_2BS_2C79AE2DE		Bradi1g21490	AT1G19180	LOC_Os07g42370				1							10.9288	10.8485	10.0184	9.9758	10.474	9.86696	10.1034	9.67992	8.73505	8.55135	8.51703	8.32527	8.31511	8.05184	8.78079	8.46707		C1	1016		2.1955	2.311	1.4985	1.6425	2.1535	1.8118	1.3204	1.2104		1.215e-15
TraesCS1D01G136400	tr|D7M4D4|D7M4D4_ARALL	Kinase family protein		TRIAE_CS42_1DL_TGACv1_063639_AA0229420	Traes_1DL_4C7DD8BC9		Bradi3g27120	-	LOC_Os10g29540					1						7.86948	8.59767	7.66373	8.08966	7.52055	7.84294	6.87596	7.90336	7.44388	7.83938	7.41812	7.66352	7.3759	7.9203	7.50163	7.70274		C12	0		0.423	0.8201	0.2446	0.4362	0.1463	-0.0831	-0.6273	0.2021		0.03231
TraesCS4A01G029800	tr|D7M4D4|D7M4D4_ARALL	Kinase family protein		TRIAE_CS42_4AS_TGACv1_306403_AA1007660	Traes_4AS_13C54AC29		Bradi1g74480	AT1G08720	LOC_Os03g06410					1						8.96927	9.43049	8.6106	8.76432	8.66766	8.63716	8.34875	8.68836	8.51244	7.8864	8.27977	8.31653	8.10235	7.903	8.63521	8.3973		C1	0		0.4666	1.5126	0.3285	0.4546	0.5673	0.7327	-0.2879	0.2913		0.002926
TraesCS4B01G276200	tr|D7M4D4|D7M4D4_ARALL	Kinase family protein		TRIAE_CS42_4BL_TGACv1_321560_AA1062290	Traes_4BL_00FFE767A		Bradi1g74480	AT1G08720	LOC_Os03g06410					1						8.18116	8.43257	8.08514	8.24637	8.02078	7.7777	7.75778	8.10796	7.91135	7.33258	7.93403	7.90967	7.32053	7.09109	8.17456	7.99748		C1	0		0.2814	1.2854	0.1509	0.3491	0.6987	0.6826	-0.4165	0.1108		0.1675
TraesCS6A01G186100	tr|D7M4D4|D7M4D4_ARALL	Kinase family protein		TRIAE_CS42_6AS_TGACv1_485566_AA1547700	Traes_6AS_F13F75511		Bradi3g08260	AT5G11850	LOC_Os02g12810					1						7.77303	7.73815	7.27581	7.64923	7.50691	7.45933	6.40502	7.28554	7.2696	6.93165	7.0408	7.14462	7.00232	7.26453	7.06137	7.40185		C6	0		0.5011	0.678	0.2358	0.5046	0.506	0.19	-0.6686	-0.116		0.06282
TraesCS6B01G215100	tr|B9IKA0|B9IKA0_POPTR	Kinase family protein		TRIAE_CS42_6BS_TGACv1_516058_AA1673580	Traes_6BS_EAABDE59A		Bradi3g08260	AT5G11850	LOC_Os02g12810					1						8.57489	9.10691	7.74618	8.11577	7.63329	7.88265	7.0099	7.82243	7.36548	7.62531	7.16765	7.41487	7.22424	7.51412	7.07304	7.56261		C10	0		1.2425	1.3936	0.5796	0.7029	0.4141	0.3638	-0.0577	0.2598		7.619e-07
TraesCS6D01G173100	tr|D7M4D4|D7M4D4_ARALL	Kinase family protein		TRIAE_CS42_6DS_TGACv1_544199_AA1747190	Traes_6DS_9D2014869		Bradi3g08260	AT5G11850	LOC_Os02g12810					1						8.27611	8.62912	7.82018	8.24772	7.89419	7.8019	7.16421	8.10822	7.94902	8.06411	7.45692	7.8708	7.50087	7.76103	7.65784	7.88745		C12	0		0.3769	0.4801	0.3618	0.3875	0.3961	0.0387	-0.4907	0.2213		0.05697
TraesCS6D01G180500	tr|D7LW60|D7LW60_ARALL	Kinase family protein		TRIAE_CS42_6DS_TGACv1_543096_AA1735350	Traes_6DS_91E3FEAEC		-	-	-					1						7.53328	6.31008	7.31522	6.85876	7.40943	7.09392	6.51999	6.91468	7.67868	7.46249	7.50422	7.35817	7.44312	7.43142	7.40184	7.42428		C4	0		-0.1397	-1.1297	-0.1892	-0.5035	-0.0357	-0.3428	-0.881	-0.5122		0.4812
TraesCS5A01G132300	tr|A0A1B1X3I2|A0A1B1X3I2_WHEAT	L-galactono-1,4-lactone dehydrogenase		TRIAE_CS42_5AL_TGACv1_379316_AA1256040	Traes_5AL_E7806F3C1		Bradi4g43070	AT3G47930	LOC_Os12g04520							1				6.76219	6.45053	7.68049	7.28471	7.03461	7.36234	7.26715	7.51615	7.43514	7.482	7.77021	7.79959	7.61697	7.82582	7.49601	7.30247		C4	0		-0.6928	-1.0687	-0.0909	-0.5127	-0.5921	-0.4516	-0.2277	0.2158		0.0002086
TraesCS5B01G132600	tr|W5FJN8|W5FJN8_WHEAT	L-galactono-1,4-lactone dehydrogenase		TRIAE_CS42_5BL_TGACv1_407246_AA1354790	Traes_5BL_E8D36EEA8		Bradi4g43070	AT3G47930	LOC_Os12g04520							1				6.77663	6.61415	7.47754	7.32204	7.00403	7.44952	7.27711	7.58083	7.34697	7.72415	7.78042	7.80992	7.61015	7.88605	7.65549	7.69547		C4	0		-0.6109	-1.1221	-0.3052	-0.4959	-0.6112	-0.4319	-0.3817	-0.1125		0.0005887
TraesCS2B01G333600	tr|F2D9T9|F2D9T9_HORVV	Lipoxygenase		TRIAE_CS42_2BL_TGACv1_133094_AA0441380	Traes_2BL_13328C671	LOX3/4	Bradi5g11590	-	LOC_Os03g08220	GRMZM2G104843			1							10.4107	11.3111	8.70919	9.12251	9.13635	8.70463	9.01316	8.49512	5.83792	5.35808	6.2288	5.90504	5.42036	5.22668	6.01888	5.30504		C1	5637		4.5555	5.8623	2.4635	3.1817	3.694	3.4617	2.9755	3.1785		9.822e-19
TraesCS4A01G009400	tr|I1H920|I1H920_BRADI	Lipoxygenase		TRIAE_CS42_4AS_TGACv1_306436_AA1008070	Traes_4AS_4A582A66D	LOX3/4	Bradi1g72690	AT1G72520	LOC_Os03g08220	GRMZM2G017616			1							9.87387	10.3649	8.65305	8.83949	8.68977	8.54055	8.21378	8.57843	6.99164	6.70248	7.00338	6.892	6.33852	6.18696	7.30834	6.72275		C1	3037		2.9059	3.7154	1.6491	1.9436	2.3556	2.3571	0.9062	1.8598		2.778e-32
TraesCS4B01G037700	tr|E5F115|E5F115_TRITD	Lipoxygenase		TRIAE_CS42_4BS_TGACv1_328595_AA1090730	Traes_4BS_63DD9D036	LOX	-	-	OS03G0700400	GRMZM2G109130			1							10.5141	11.461	10.1656	10.4911	10.0519	10.6699	9.90438	10.1195	8.82675	9.56388	9.33384	9.19043	9.21286	8.88524	8.84656	8.48063		C1	88		1.6816	1.883	0.8265	1.2919	0.8335	1.7736	1.0518	1.6293		1.324e-05
TraesCS4B01G037900	tr|X2D2V6|X2D2V6_WHEAT	Lipoxygenase		TRIAE_CS42_4BS_TGACv1_329963_AA1105070	Traes_4BS_71CB57A0D	LOX	Bradi1g11680	-	LOC_Os03g52860	GRMZM2G109130			1							10.6107	11.945	10.6392	11.0884	9.89532	10.5618	9.81832	10.8639	8.91902	9.76188	9.96919	9.8725	9.49308	9.39562	9.24313	8.96461		C1	0		1.6891	2.171	0.6661	1.2083	0.3998	1.1599	0.5722	1.889		3.221e-06
TraesCS4D01G035200	tr|I3NM23|I3NM23_WHEAT	Lipoxygenase		TRIAE_CS42_4DS_TGACv1_362339_AA1178930	Traes_4DS_7868A8C2E	LOX	Bradi1g11680	-	LOC_Os03g52860	GRMZM2G109130			1							11.1354	12.7438	11.0241	11.4826	10.6946	11.4117	10.5795	11.1493	9.00725	9.70807	10.0422	10.0045	9.87731	9.60983	9.36803	9.14423		C1	52		2.12	3.0261	0.9756	1.4682	0.8118	1.7904	1.2042	1.9928		1.965e-08
TraesCS4D01G294100	tr|I1H920|I1H920_BRADI	Lipoxygenase		TRIAE_CS42_4DL_TGACv1_343233_AA1131910	Traes_4DL_2AB0556C6	LOX3/4	Bradi1g72690	AT1G72520	LOC_Os03g08220	GRMZM2G017616			1							9.10177	8.80352	8.17678	8.07437	8.16535	7.84023	8.23405	8.0739	6.94473	6.92689	6.98778	6.69763	6.46534	6.0557	7.07298	6.71352		C1	708		2.1706	2.0172	1.1892	1.3669	1.7038	1.7807	1.161	1.3643		6.35e-20
TraesCS5B01G382400	tr|W5FGJ7|W5FGJ7_WHEAT	Lipoxygenase		TRIAE_CS42_5BL_TGACv1_404130_AA1285700	Traes_5BL_B01A5A4F1	LOX1.1	-	-	OS03G0738600	GRMZM2G156861			1							6.03511	7.93064	2.9732	2.43382	3.89837	3.00433	2.59354	4.04818	4.98214	5.5911	2.35724	2.42938	0.710026	3.21533	1.96192	2.78903		C34	0		1.0911	2.2714	0.7232	0.0868	4.3313	-0.2767	0.7818	1.3556		0.09563
TraesCS2A01G080000	tr|A0A118JWF2|A0A118JWF2_CYNCS	LPS-induced tumor necrosis factor alpha factor		TRIAE_CS42_2AS_TGACv1_114053_AA0363680	Traes_2AS_4133C82FB	GILP	Bradi3g44320	AT5G13190	LOC_Os02g31100	GRMZM2G010235		1	1							6.7108	7.50325	4.7613	4.75838	6.12043	5.94026	6.05564	5.66156	5.71414	4.44228	3.92181	3.65434	4.74995	4.40173	5.19551	5.17415		C1	0		1.0305	2.9464	0.8765	1.0787	1.397	1.5545	0.8647	0.4902		0.001355
TraesCS2D01G077300	tr|A0A118JWF2|A0A118JWF2_CYNCS	LPS-induced tumor necrosis factor alpha factor		TRIAE_CS42_2DS_TGACv1_177370_AA0574790	Traes_2DS_FD31C0778	GILP	Bradi3g44320	AT5G13190	LOC_Os02g31100	GRMZM2G010235		1	1							7.58501	8.69659	7.3221	7.61879	7.69715	7.44272	7.24786	7.16348	5.75128	5.28335	5.77487	5.37217	5.21796	5.07713	5.82117	5.37987		C1	2978		1.8786	3.227	1.5553	2.2347	2.4841	2.3877	1.4343	1.7931		7.757e-07
TraesCS5B01G392400	tr|A0A0B0P4P9|A0A0B0P4P9_GOSAR	Maltase-glucoamylase, intestinal		TRIAE_CS42_5BL_TGACv1_405849_AA1336400	Traes_5BL_B24126570		Bradi1g08627	AT5G37480	LOC_Os03g53740	GRMZM2G010037		1								6.88183	7.84202	5.62627	6.00773	6.33765	5.73901	6.00222	5.03208	4.52521	5.69347	5.19481	4.49091	4.66048	4.83063	4.39112	4.20356		C1	1		2.4188	2.2885	0.4429	1.4862	1.715	0.917	1.659	0.8504		2.535e-10
TraesCS4D01G269700	sp|A9NHD0|TRMFO_ACHLI	Methylenetetrahydrofolate--tRNA-(uracil-5-)-methyltransferase TrmFO		TRIAE_CS42_4DL_TGACv1_343034_AA1127970	Traes_4DL_037B0E131		Bradi1g74770	-	LOC_Os03g05910					1						9.79028	10.0965	7.11849	6.99186	7.92524	6.6219	7.63658	6.72615	1.9699	0	0.385081	0.258016	0.635925	0.412438	0.609156	0		C1	3108		8.2872	10.7377	8.1044	7.9612	8.4187	7.4711	8.0539	8.6037		2.675e-26
TraesCS5A01G236700	tr|C1E2Y9|C1E2Y9_MICCC	Mitochondrial carrier family		TRIAE_CS42_5AL_TGACv1_373983_AA1186440	Traes_5AL_A041A47C4	MPT2, PHT3;2	Bradi4g32020	-	LOC_Os09g28160	GRMZM2G009045				1						12.5882	13.0993	10.545	11.2682	10.9731	10.6451	10.1188	10.6595	5.54821	5.06882	5.40157	5.07465	4.48614	3.74219	5.25892	4.74998		C1	4539		7.0194	7.9779	5.1171	6.1463	6.4674	6.9071	4.8371	5.8884		1.394e-46
TraesCS5B01G236300	tr|C1E2Y9|C1E2Y9_MICCC	Mitochondrial carrier family		TRIAE_CS42_5BL_TGACv1_404669_AA1307890	Traes_5BL_6743793D2	MPT2, PHT3;2	Bradi4g32020	-	LOC_Os09g28160	GRMZM2G009045				1						10.9061	11.1303	9.26188	9.62184	9.68146	9.16558	9.08447	9.31681	5.29903	4.13072	4.98996	4.27316	2.84397	3.46467	4.83138	4.40806		C1	1763		5.6199	7.0021	4.2756	5.3088	6.9085	5.7375	4.2551	4.922		3.954e-36
TraesCS4A01G106400	tr|A7L5U5|A7L5U5_WHEAT	Mitogen-activated protein kinase		TRIAE_CS42_4AS_TGACv1_306486_AA1008960	Traes_4AS_5015DF7A2	MPK3	Bradi1g65810	-	LOC_Os03g17700	GRMZM2G017792		1	1					1		10.4762	10.2925	9.34344	9.14772	9.84262	9.39213	9.21143	9.12762	7.18029	6.88139	6.7798	7.33492	6.22424	6.46991	7.70443	7.3803		C1	968		3.2992	3.4008	2.5621	1.7993	3.6136	2.9191	1.5035	1.7445		4.177e-25
TraesCS4D01G198600	tr|A7L5U5|A7L5U5_WHEAT	Mitogen-activated protein kinase		TRIAE_CS42_4DL_TGACv1_344691_AA1148960	Traes_4DL_15045954F	MPK3	Bradi1g65810	-	LOC_Os03g17700	GRMZM2G017792		1	1					1		10.139	9.89084	8.58534	8.65093	9.22875	8.67658	8.55483	8.64975	5.94391	5.77728	5.39705	6.27578	5.00006	5.25536	7.20536	6.75516		C1	774		4.2236	4.0905	3.1995	2.3571	4.2358	3.4266	1.3478	1.8939		8.899e-35
TraesCS7A01G470400	tr|A0A1D6BMJ2|A0A1D6BMJ2_WHEAT	Molybdenum cofactor sulfurase		TRIAE_CS42_7AL_TGACv1_557280_AA1779190	Traes_7AL_ECB0591CC	ABA3	Bradi1g32350	AT1G16540	LOC_Os06g45860	GRMZM2G048092		1	1	1	1			1		10.3488	11.105	8.50413	9.09443	8.94655	9.21072	7.99247	9.75073	7.85705	7.4147	7.09919	6.99796	7.60517	7.46184	7.90279	7.8489		C1	5		2.4899	3.7321	1.4045	2.1039	1.3397	1.747	0.0889	1.8984		4.183e-17
TraesCS7B01G372400	tr|A0A1D6C561|A0A1D6C561_WHEAT	Molybdenum cofactor sulfurase		TRIAE_CS42_7BL_TGACv1_577383_AA1873910	Traes_7BL_455C22003	ABA3	Bradi1g32350	AT1G16540	LOC_Os06g45860	GRMZM2G048092		1	1	1	1			1		9.06278	9.81824	7.63339	8.17447	7.67494	7.81122	6.8359	8.45449	7.06196	6.37841	6.61644	6.59823	6.59066	6.31445	7.0293	6.96091		C6	0		2.0077	3.3037	1.018	1.5881	1.0896	1.5001	-0.1957	1.4969		2.938e-16
TraesCS7D01G457800	tr|A0A1D6CLD6|A0A1D6CLD6_WHEAT	Molybdenum cofactor sulfurase		TRIAE_CS42_7DL_TGACv1_602658_AA1964360	Traes_7DL_162505318	ABA3	Bradi1g32350	AT1G16540	LOC_Os06g45860	GRMZM2G048092		1	1	1	1			1		8.89807	9.52698	7.23185	7.89236	7.34122	7.55382	6.27312	7.86982	6.3275	5.35687	6.06453	6.01009	5.74444	5.55447	5.98445	6.02535		C1	18		2.5856	3.9266	1.1711	1.9139	1.6089	2.0099	0.2902	1.8524		1.426e-16
TraesCS2B01G525500	tr|N1QUH4|N1QUH4_AEGTA	Molybdopterin biosynthesis protein CNX1		TRIAE_CS42_2BL_TGACv1_129434_AA0383500	Traes_2BL_C834427B5	CNX1	Bradi5g24930	AT5G20990	LOC_Os04g56620	GRMZM2G067176		1	1		1			1		9.31933	9.45101	8.91236	9.16718	8.78287	8.86287	6.89803	7.81988	8.13201	8.19606	8.15618	8.41781	8.15317	8.40249	7.01552	7.28626		C9	0		1.2091	1.3068	0.7559	0.7521	0.6308	0.4585	-0.116	0.536		6.031e-12
TraesCS7A01G369500	tr|B9RKT7|B9RKT7_RICCO	Multiprotein-bridging factor, putative		TRIAE_CS42_7AL_TGACv1_556972_AA1774460	Traes_7AL_FA77CC1F41	MBF1C	Bradi1g37080	AT3G24500	LOC_Os06g39240	GRMZM2G051135				1						9.53972	11.1473	7.34298	8.65227	8.10784	8.02099	7.11407	7.81944	3.22969	4.23104	3.47096	3.28594	1.96964	3.4914	2.98611	3.35644		C1	3495		6.4485	7.0341	3.9241	5.4418	6.4031	4.5662	4.2409	4.5196		7.162e-26
TraesCS7B01G259000	tr|B9RKT7|B9RKT7_RICCO	Multiprotein-bridging factor, putative		TRIAE_CS42_7BL_TGACv1_577757_AA1882690	Traes_7BL_A002364C5	MBF1C	Bradi1g37080	AT3G24500	LOC_Os06g39240	GRMZM2G051135				1						9.22419	10.1531	7.03776	7.753	7.65841	7.36087	6.92127	6.63888	2.96066	2.51516	3.01381	2.37356	0.813771	3.26541	2.49761	2.20583		C1	2239		6.3222	8.1539	4.1449	5.5727	7.7779	4.1618	4.59	4.6509		3.941e-23
TraesCS7D01G353800	tr|B9RKT7|B9RKT7_RICCO	Multiprotein-bridging factor, putative		TRIAE_CS42_7DL_TGACv1_605837_AA2008220	Traes_7DL_D5AD8EB4B	MBF1C	Bradi1g37080	AT3G24500	LOC_Os06g39240	GRMZM2G051135				1						10.8096	11.8302	8.70744	9.64481	9.63397	9.12743	8.578	8.63023	4.19668	4.06952	3.37803	3.32934	1.72469	3.87087	3.44717	3.129		C1	2250		6.6181	7.9645	5.3896	6.3841	8.2001	5.2781	5.1783	5.5696		1.711e-31
TraesCS1B01G037100	tr|I3TAJ6|I3TAJ6_MEDTR	NAD(P)-binding rossmann-fold protein		TRIAE_CS42_1BS_TGACv1_049609_AA0157780	Traes_1BS_E0A52650C		Bradi2g39190	AT2G37660	LOC_Os05g01970	GRMZM2G047219		1								5.64006	4.16881	7.96518	7.16755	8.20531	7.78432	4.47715	4.29343	6.46982	6.21788	8.55827	8.25205	8.75364	8.44101	5.34197	5.09132		C21	0		-0.9537	-1.7259	-0.5918	-1.085	-0.5472	-0.659	-0.9241	-0.8279		0.001125
TraesCS1A01G389500	tr|A0A0B2PZM4|A0A0B2PZM4_GLYSO	Ninja-family protein		TRIAE_CS42_1AL_TGACv1_001389_AA0029840	Traes_1AL_88881A5C9		Bradi2g11790	AT4G28910	LOC_Os05g48500				1	1						9.5131	9.79727	8.68032	9.10404	8.76039	8.7738	8.18293	8.28898	8.62145	8.26225	8.1315	8.26684	8.10981	8.20282	8.10534	8.20804		C1	0		0.8967	1.5268	0.5486	0.8376	0.6515	0.5671	0.0776	0.08		1.613e-08
TraesCS2A01G176300	tr|A0A199VX64|A0A199VX64_ANACO	Ninja-family protein		TRIAE_CS42_2AS_TGACv1_112678_AA0343310	Traes_2AS_1F9C19808		Bradi1g22180	-	LOC_Os07g41160				1	1						7.2384	8.81132	6.56375	7.72614	6.49911	7.3628	7.37628	6.61849	5.47369	6.38217	5.76708	5.44025	5.82771	5.81216	5.74587	6.02281		C1	0		1.8087	2.4927	0.7992	2.2647	0.669	1.5558	1.6315	0.5951		0.0001249
TraesCS2B01G202700	tr|A0A199VX64|A0A199VX64_ANACO	Ninja-family protein		TRIAE_CS42_2BS_TGACv1_147024_AA0476720	Traes_2BS_602A11B26		Bradi1g22180	AT1G13740	LOC_Os07g41160				1	1						7.69481	9.29351	7.00412	8.2133	7.13687	7.78628	7.52189	6.96028	6.6697	7.0459	6.3179	6.31255	6.32042	5.80765	6.24013	6.78867		C1	0		1.0514	2.2617	0.6883	1.8868	0.8143	1.9775	1.2812	0.1707		0.007917
TraesCS2D01G183700	tr|A0A199VX64|A0A199VX64_ANACO	Ninja-family protein		TRIAE_CS42_2DS_TGACv1_178937_AA0602560	Traes_2DS_13F997B23		Bradi1g22180	AT1G13740	LOC_Os07g41160				1	1						7.50431	8.94079	6.77432	7.86111	7.31632	7.5523	7.44278	6.66249	6.23244	6.8291	6.31229	6.31873	6.07243	6.07111	6.0726	6.40177		C1	0		1.2969	2.1312	0.4626	1.5277	1.2392	1.4793	1.3669	0.2601		0.005316
TraesCS4A01G057800	tr|A0A199VX64|A0A199VX64_ANACO	Ninja-family protein		TRIAE_CS42_4AS_TGACv1_306214_AA1004360	Traes_4AS_0D40CC199		-	AT1G13740	-				1	1						5.28764	7.2127	5.77018	5.97171	5.94548	6.07973	6.66648	5.93887	6.22423	6.6937	6.24883	6.35617	6.09693	6.03116	6.2813	6.23871		C33	0		-0.911	0.8216	-0.4787	-0.3745	-0.157	0.0629	0.3898	-0.3019		0.004552
TraesCS4B01G104700	tr|A0A0B0MGS9|A0A0B0MGS9_GOSAR	Ninja-family protein		TRIAE_CS42_4BS_TGACv1_328021_AA1081110	Traes_4BS_330D73745		Bradi2g11790	AT4G28910	LOC_Os05g48500				1	1						9.0321	9.16623	8.33343	8.49216	8.33995	8.31525	8.08407	8.53683	8.45112	7.85837	7.9254	8.02736	7.93723	7.88004	8.13285	8.22729		C6	0		0.5733	1.1972	0.4044	0.4645	0.4086	0.4353	-0.0529	0.31		0.0001043
TraesCS4B01G247000	tr|A0A1D1YDC3|A0A1D1YDC3_9ARAE	Ninja-family protein		TRIAE_CS42_4BL_TGACv1_321871_AA1066500			-	AT1G69260	-				1	1						4.64067	6.81995	5.31105	4.80435	5.0802	5.14473	5.77138	5.2289	5.83211	5.41263	5.89377	5.7123	5.58487	5.5943	5.74044	5.83872		C12	0		-1.3688	1.7121	-0.5952	-0.9414	-0.5002	-0.4524	0.0125	-0.6241		1.697e-05
TraesCS4D01G246400	tr|A0A199VX64|A0A199VX64_ANACO	Ninja-family protein		TRIAE_CS42_4DL_TGACv1_342972_AA1126530			-	-	-				1	1						4.97103	6.23611	5.84252	5.57329	5.70703	5.85319	6.57795	5.87234	6.19415	6.79745	6.70858	6.73269	6.49675	6.41148	6.49452	6.65589		C2	0		-1.6384	-0.3071	-0.8704	-1.1703	-0.7977	-0.545	0.0865	-0.7914		5.836e-06
TraesCS5B01G145900	tr|A0A1D5Z1P4|A0A1D5Z1P4_WHEAT	Non-specific lipid-transfer protein		TRIAE_CS42_5BL_TGACv1_404733_AA1309500	Traes_5BL_CE73B6BFF	LTP3	Bradi4g44400	AT5G59320	LOC_Os12g02340	GRMZM2G107839		1		1						11.0044	11.8982	11.0186	11.6233	11.5993	11.9608	11.5844	11.283	10.6146	12.3929	11.3388	11.477	11.1811	11.6734	10.5645	11.4254		C5	0		0.3906	-0.4926	-0.3183	0.1451	0.4158	0.2859	1.0141	-0.1416		0.269
TraesCS1B01G245700	sp|Q6L589|NRH1_ORYSJ	NRR repressor homolog 1		TRIAE_CS42_1BL_TGACv1_032262_AA0127620			Bradi2g27680	-	LOC_Os05g30500			1								5.65197	8.20347	3.34066	3.65279	4.24952	3.81294	3.68847	3.10458	1.24541	0.733788	3.04246	0.476779	2.6352	1.76211	1.3569	0.808371		C1	15		5.1351	7.7429	0.3406	4.0911	1.7376	2.3824	2.8098	3.054		3.017e-08
TraesCS1D01G233800	sp|Q6L589|NRH1_ORYSJ	NRR repressor homolog 1		TRIAE_CS42_1DL_TGACv1_062962_AA0222290			Bradi2g27680	-	LOC_Os05g30500			1								6.60376	8.55571	4.70347	4.85517	5.54256	4.98375	4.63407	4.46854	2.25074	1.56278	3.56931	2.26169	3.48533	1.48766	2.77773	0.596554		C1	109		4.7191	6.9019	1.1755	2.7243	2.0862	3.9246	1.9932	4.8832		3.182e-10
TraesCS5A01G092400	tr|A0A1D5YVM4|A0A1D5YVM4_WHEAT	Nucleoside diphosphate kinase		TRIAE_CS42_5AS_TGACv1_394228_AA1279010	Traes_5AS_8A3C47D2F	NDPK2	Bradi4g05300	AT5G63310	LOC_Os12g36194	GRMZM2G013478					1					6.10967	5.34188	6.16668	5.94534	6.40793	6.5031	6.9775	6.29516	6.85178	6.88895	6.77284	6.44588	6.7927	6.78213	6.58576	6.85508		C2	0		-0.6452	-1.5413	-0.6067	-0.4866	-0.3881	-0.2708	0.397	-0.5636		0.00181
TraesCS5D01G104600	tr|A0A1D6S742|A0A1D6S742_WHEAT	Nucleoside diphosphate kinase		TRIAE_CS42_5DS_TGACv1_458160_AA1492440	Traes_5DS_922F3F6EA	NDPK2	Bradi4g05300	AT5G63310	LOC_Os12g36194	GRMZM2G013478					1					5.45256	5.46371	5.41772	5.1827	5.88637	5.75036	6.98243	5.26477	6.09825	6.29268	6.07635	5.6675	6.33389	5.8972	6.24689	5.60766		C20	0		-0.5339	-1.2369	-0.6618	-0.5025	-0.4524	-0.1515	0.7493	-0.345		0.1067
TraesCS6B01G233400	tr|U5FXJ6|U5FXJ6_POPTR	Pentatricopeptide repeat-containing family protein		TRIAE_CS42_6BL_TGACv1_500276_AA1602560	Traes_6BL_10100130E1	ABO5	Bradi3g08590	AT1G51965	LOC_Os02g13340	GRMZM2G085718								1		6.34223	6.64952	6.17476	6.77952	6.42541	6.83546	5.39173	6.22981	4.68625	4.43063	5.35992	5.40942	5.24125	5.43457	5.18464	5.58171		C1	7		1.7861	2.2128	0.8202	1.3838	1.2012	1.4166	0.2057	0.6545		3.364e-09
TraesCS3A01G151100	tr|A0A1D5VHR0|A0A1D5VHR0_WHEAT	Peptidyl-prolyl cis-trans isomerase		TRIAE_CS42_3AS_TGACv1_210945_AA0681900	Traes_3AS_12D74A531	CYP20-3, ROC4	Bradi2g11060	AT3G62030	LOC_Os01g18210	GRMZM2G393515		1	1							6.42127	5.60359	6.39595	6.0475	6.50616	6.23133	6.86743	6.63942	7.4861	7.05388	6.96727	6.72968	6.95485	6.73708	7.17775	7.14581		C2	0		-1.1405	-1.7447	-0.5734	-0.6863	-0.4422	-0.5221	-0.3198	-0.5085		1.098e-06
TraesCS4A01G216100	tr|Q2TNK3|Q2TNK3_SOLTU	Phytoalexin-deficient 4-1 protein		TRIAE_CS42_4AL_TGACv1_289868_AA0978150	Traes_4AL_52A7262C9	PAD4	Bradi4g23367	AT3G52430	LOC_Os11g09010	GRMZM2G014071		1	1					1		10.7319	10.9556	9.45015	9.4525	10.0898	9.67385	9.75189	9.42012	7.81377	7.34111	7.69634	7.61539	7.35378	6.89777	8.09773	7.17198		C1	2429		2.9161	3.6657	1.748	1.8228	2.7266	2.7671	1.6481	2.242		7.354e-17
TraesCS4B01G100100	tr|Q2TNK3|Q2TNK3_SOLTU	Phytoalexin-deficient 4-1 protein		TRIAE_CS42_4BS_TGACv1_329973_AA1105190	Traes_4BS_B65D6CC31	PAD4	Bradi4g23367	AT3G52430	LOC_Os11g09010	GRMZM2G014071		1	1					1		10.4143	10.4328	9.19208	9.09582	9.76579	9.12075	9.38842	9.04412	7.83378	7.15935	7.74937	7.74966	7.50988	6.9154	8.11764	7.49895		C1	680		2.587	3.2196	1.4407	1.3408	2.2514	2.2046	1.2686	1.5434		7.253e-19
TraesCS4D01G096400	tr|Q2TNK3|Q2TNK3_SOLTU	Phytoalexin-deficient 4-1 protein		TRIAE_CS42_4DS_TGACv1_361988_AA1175370	Traes_4DS_51C30A490	PAD4	Bradi4g23367	AT3G52430	LOC_Os11g09010	GRMZM2G014071		1	1					1		10.8607	10.9005	9.71851	9.52321	10.3704	9.66266	10.0936	9.44586	8.16755	7.65251	7.95517	7.99891	7.61823	7.23604	8.32679	7.85826		C1	839		2.6946	3.2768	1.7591	1.5162	2.745	2.4203	1.7619	1.5842		7.645e-19
TraesCS4A01G398300	sp|Q975S5|SPEE_SULTO	Polyamine aminopropyltransferase		TRIAE_CS42_4AL_TGACv1_288915_AA0961290	Traes_4AL_4B411B3A7	ACAULIS 5, ACL5	Bradi3g09110	AT5G19530	LOC_Os02g14190						1					4.92073	4.55893	3.67723	2.61226	2.72458	3.82381	7.65306	7.67128	6.47823	6.71784	4.53808	3.41015	4.67565	4.69006	8.53814	8.37291		C25	0		-1.6632	-2.5552	-0.9028	-0.9658	-2.0719	-0.9189	-0.884	-0.7019		1.357e-06
TraesCS4A01G129400	tr|N1QWK4|N1QWK4_AEGTA	Protein ETHYLENE INSENSITIVE 3		TRIAE_CS42_4AS_TGACv1_307707_AA1022890	Traes_4AS_2BDA1260C		Bradi1g63780	AT3G20770	LOC_Os03g20790					1						9.54763	9.87372	8.91109	9.09808	9.06761	8.99233	9.22896	9.31766	8.55922	9.32235	8.02895	8.39899	8.55603	8.32378	8.43976	8.05037		C1	1		0.9957	0.5425	0.8797	0.6923	0.5097	0.6673	0.7871	1.2643		0.001201
TraesCS4B01G012100	tr|F4JQX7|F4JQX7_ARATH	Protein kinase family protein		TRIAE_CS42_4BS_TGACv1_328099_AA1082800		ATCTR1, CONSTITUTIVE TRIPLE RESPONSE 1, CTR1, SIS1, SUGAR-INSENSITIVE	Bradi4g38400	AT5G03730	LOC_Os09g39320	GRMZM2G059671				1						7.72932	8.28013	8.57184	9.02103	8.48307	8.48953	8.02823	8.9029	7.38693	7.19597	8.16162	8.07186	8.06449	7.78967	8.15098	8.31481		C7	0		0.3779	1.0075	0.4102	0.9552	0.4206	0.7009	-0.1242	0.588		0.06459
TraesCS2A01G155500	tr|B9S913|B9S913_RICCO	Protein kinase, putative		TRIAE_CS42_2AS_TGACv1_113767_AA0360270	Traes_2AS_453A4515C	VIK	Bradi1g20390	AT1G14000	LOC_Os07g43900	GRMZM2G159034		1	1	1	1					7.58022	8.31615	6.95778	7.13909	7.14778	6.88951	7.13862	7.2135	7.48711	6.3156	6.5628	6.51476	6.64026	6.21794	7.09647	7.09679		C6	0		0.1018	2.0227	0.3956	0.6477	0.5132	0.6779	0.0384	0.1186		0.6882
TraesCS6A01G190500	tr|B9SRD1|B9SRD1_RICCO	Protein kinase, putative		TRIAE_CS42_6AS_TGACv1_485439_AA1545470	Traes_6AS_B6522EDBF		Bradi3g09170	-	LOC_Os02g14530					1						7.4212	5.80611	7.33715	6.8849	7.24032	7.09614	6.40673	6.7593	7.50194	6.97458	7.33084	7.20198	7.4765	7.19717	7.27797	7.34909		C3	0		-0.0175	-1.1142	0.0069	-0.3136	-0.2355	-0.1098	-0.8782	-0.5913		0.9422
TraesCS6B01G222400	tr|B9SRD1|B9SRD1_RICCO	Protein kinase, putative		TRIAE_CS42_6BS_TGACv1_513496_AA1643410	Traes_6AS_AF8F7FABF		Bradi3g09170	-	LOC_Os02g14530					1						8.04374	6.87138	8.17682	7.75777	8.03314	7.84529	7.2886	7.788	8.06218	7.3865	8.061	7.93906	8.15689	7.94951	8.16329	7.96529		C3	0		-0.006	-0.4526	0.1148	-0.1717	-0.1236	-0.1089	-0.878	-0.1781		0.9769
TraesCS2A01G563400	sp|P93194|RPK1_IPONI	Receptor-like protein kinase		TRIAE_CS42_2AL_TGACv1_094920_AA0304840			-	-	-			1								5.70085	4.51154	7.72352	7.30667	8.13006	7.49125	5.18646	5.89331	4.89567	4.36328	7.57357	7.01949	7.7997	6.88682	6.03667	5.20978		C21	0		0.7875	0.593	0.151	0.2913	0.3309	0.606	-0.883	0.6943		0.02609
TraesCS2D01G572000	sp|P93194|RPK1_IPONI	Receptor-like protein kinase		TRIAE_CS42_2DL_TGACv1_157886_AA0500190	Traes_2DL_14C8A084C		-	-	-			1								7.51907	6.45714	5.43562	5.20886	5.13166	4.54015	5.85139	5.9495	5.20099	3.56362	3.03868	2.80507	2.24683	2.28512	5.19097	4.65948		C1	0		2.3234	2.8284	2.5144	2.511	3.1866	2.3656	0.6644	1.3102		3.641e-07
TraesCS3A01G298800	tr|K7V8F5|K7V8F5_MAIZE	Regulatory protein NPR1		TRIAE_CS42_3AL_TGACv1_193833_AA0620480	Traes_3AL_56B05D87C	NPR1	Bradi2g51030	AT5G45110	LOC_Os01g56200			1								9.81464	10.2803	8.88636	9.10316	9.16816	8.72525	8.88636	8.58936	9.1198	8.8224	8.52145	8.48679	8.59899	8.31284	9.00698	8.59918		C6	0		0.7139	1.4783	0.3639	0.6142	0.5695	0.4078	-0.1238	-0.0099		1.577e-05
TraesCS3B01G337700	tr|K7V8F5|K7V8F5_MAIZE	Regulatory protein NPR1		TRIAE_CS42_3B_TGACv1_221761_AA0749410	TRAES3BF081500010CFD	NPR1	Bradi2g51030	AT5G45110	LOC_Os01g56200			1								9.47106	9.6622	9.10227	9.1285	9.44271	8.7814	9.01008	9.07046	8.96352	8.23098	8.46861	8.42216	8.45565	7.98953	9.21575	8.5837		C1	0		0.5204	1.4216	0.6323	0.7108	0.987	0.7875	-0.2068	0.487		0.004114
TraesCS4A01G294400	tr|M8BS97|M8BS97_AEGTA	Regulatory protein NPR1		TRIAE_CS42_4AL_TGACv1_291937_AA0997150	Traes_4AL_CF854A8E8		Bradi1g12870	-	LOC_Os03g46440			1								7.17574	6.99299	6.51597	6.23908	6.80985	6.01521	6.66052	5.9378	7.04421	5.89883	6.28125	5.6214	6.33027	5.14002	6.64023	5.59253		C17	0		0.1636	1.12	0.2305	0.5969	0.4834	0.9089	0.0151	0.352		0.5102
TraesCS4B01G018900	tr|M8BS97|M8BS97_AEGTA	Regulatory protein NPR1		TRIAE_CS42_4BS_TGACv1_330308_AA1107060	Traes_4BS_28D2F8459		Bradi1g12870	-	LOC_Os03g46440			1								5.41395	5.42757	5.65524	5.06072	5.69685	4.48959	6.04141	4.57381	6.50271	6.01134	6.06853	5.69025	6.0555	5.03981	6.67645	5.18038		C2	0		-1.0615	-0.361	-0.4221	-0.6649	-0.3622	-0.5477	-0.649	-0.62		1.059e-05
TraesCS4D01G017500	tr|M8BS97|M8BS97_AEGTA	Regulatory protein NPR1		TRIAE_CS42_4DS_TGACv1_361462_AA1168450	Traes_4DS_73E62EF87		Bradi1g12870	-	LOC_Os03g46440			1								7.33308	7.00832	6.99107	6.73101	7.38348	6.55783	7.58194	6.42833	7.57584	7.23621	7.16961	6.91685	7.10028	6.42618	7.69633	6.45309		C17	0		-0.3444	0.0002	-0.1834	-0.1782	0.2828	0.126	-0.12	-0.0244		0.1366
TraesCS2D01G390600	AT1G03120.1	responsive to abscisic acid 28		TRIAE_CS42_2DL_TGACv1_159912_AA0544280			Bradi5g17419	-	LOC_Os04g46110									1		4.26985	3.66773	5.55226	4.82098	4.71212	5.13978	6.14629	6.01856	5.70974	6.86203	6.65248	6.6008	5.82078	6.37153	6.06055	6.5217		C4	0		-1.4069	-3.2026	-1.1044	-1.7981	-1.1342	-1.2179	0.0936	-0.5062		0.00214
TraesCS5A01G216000	tr|A0A0K9PS57|A0A0K9PS57_ZOSMR	RING/U-box superfamily protein		TRIAE_CS42_5AL_TGACv1_377152_AA1244540	Traes_5AL_6F83AEE98	AIP2	Bradi4g31030	AT5G20910	LOC_Os09g26400	GRMZM2G140160								1		9.1183	9.69093	8.42387	9.04445	8.78474	8.86638	8.12112	8.79748	7.84821	8.02679	7.7214	7.72995	7.82489	8.07544	7.73973	7.89996		C1	119		1.2917	1.7804	0.7078	1.3116	0.9628	0.7905	0.3825	0.899		6.091e-15
TraesCS5D01G223800	tr|A0A0K9PS57|A0A0K9PS57_ZOSMR	RING/U-box superfamily protein		TRIAE_CS42_5DL_TGACv1_434618_AA1438850	Traes_5DL_25C753D84	AIP2	Bradi4g31030	AT5G20910	LOC_Os09g26400	GRMZM2G140160								1		10.4839	10.9925	9.23424	9.75878	9.71348	9.68623	9.11016	9.48637	8.00373	7.91263	7.95151	8.14809	7.94565	8.19338	8.02013	8.23804		C1	4392		2.4839	3.0837	1.2841	1.6153	1.7679	1.4916	1.0905	1.2482		3.707e-29
TraesCS3A01G370000	tr|R7W9E5|R7W9E5_AEGTA	RNA polymerase II C-terminal domain phosphatase-like protein 2		TRIAE_CS42_3AL_TGACv1_193608_AA0614790	Traes_3AL_DD22B2AAC	CPL2	Bradi2g55390	AT5G01270	LOC_Os01g63820	GRMZM2G039650					1					8.75854	9.78884	8.62007	9.11857	8.79401	9.05968	8.30023	9.05069	8.42624	8.27668	8.53428	8.88864	8.56286	8.84735	8.63157	8.82991		C10	0		0.3444	1.5935	0.0857	0.2359	0.2313	0.2101	-0.3339	0.221		0.0683
TraesCS3D01G362900	tr|R7W9E5|R7W9E5_AEGTA	RNA polymerase II C-terminal domain phosphatase-like protein 2		TRIAE_CS42_3DL_TGACv1_251077_AA0877170	Traes_3DL_0FDCBDD0D	CPL2	Bradi2g55390	-	LOC_Os01g63820	GRMZM2G039650					1					10.0855	11.1777	9.02286	9.47763	9.373	9.39822	8.62934	9.52082	8.8941	8.71715	8.55582	8.91074	8.54516	8.86514	8.58038	8.898		C10	0		1.1977	2.4536	0.4663	0.5722	0.828	0.5313	0.0506	0.6225		2.039e-09
TraesCS3A01G411600	tr|M8AMG2|M8AMG2_TRIUA	Salicylate O-methyltransferase		TRIAE_CS42_3AL_TGACv1_194802_AA0639830	Traes_3AL_EFFA5EBDD		-	-	-			1								7.21905	6.96964	4.72617	4.98812	4.71612	4.84391	4.30317	5.35155	3.47818	4.5903	2.96991	3.77968	3.90934	3.83389	3.2041	3.62134		C1	1		3.8492	2.6121	1.8876	1.2546	0.8415	1.0017	1.1869	1.7959		2.026e-17
TraesCS3A01G471100	tr|M8ACV4|M8ACV4_TRIUA	Salicylate O-methyltransferase		TRIAE_CS42_3AL_TGACv1_194533_AA0635240	Traes_3AL_418352306		-	-	-			1								9.06505	9.37815	7.22584	5.95193	8.04346	7.34287	5.60307	5.93637	2.08763	0	2.11201	0	0.65055	0	0.302914	0		C1	1166		7.4416	10.1641	5.4348	7.7866	8.3585	9.123	6.7532	7.9141		4.826e-32
TraesCS2A01G430400	tr|G7I561|G7I561_MEDTR	SAUR-like auxin-responsive family protein		TRIAE_CS42_2AL_TGACv1_093541_AA0282220	Traes_2AL_4130E8962		Bradi5g21060	AT2G24400	LOC_Os04g51890						1					6.25515	7.38498	6.09571	6.48342	5.26251	5.72983	5.15834	5.60104	2.06882	0.394075	1.87417	2.16123	0.779022	1.5621	2.02551	2.21331		C1	803		4.5041	7.3998	4.6844	4.5073	5.302	4.6985	3.4341	3.6602		1.741e-14
TraesCS2D01G428000	tr|G7I561|G7I561_MEDTR	SAUR-like auxin-responsive family protein		TRIAE_CS42_2DL_TGACv1_159094_AA0532220	Traes_2DL_6EC78D7FB		Bradi5g21060	AT2G24400	LOC_Os04g51890						1					6.3364	7.20854	6.01664	6.06839	4.97363	4.97383	5.45113	5.60293	2.57152	0.718614	2.75805	1.31119	1.00729	1.16431	2.05391	0		C1	1049		4.0855	6.8257	3.4163	5.4334	4.9303	4.4791	3.7245	7.5955		3.271e-13
TraesCS3A01G437000	tr|I3T7S1|I3T7S1_MEDTR	SAUR-like auxin-responsive family protein		TRIAE_CS42_3AL_TGACv1_196953_AA0663910			Bradi2g59290	AT5G50760	LOC_Os01g70050						1					7.59106	8.99682	5.78878	5.78804	5.69894	5.04775	5.8736	5.17486	3.02691	1.20704	2.17711	1.85624	1.57135	1.27232	2.41708	0.826301		C1	2051		4.7062	7.7599	3.8277	4.197	4.5975	4.229	3.6172	5.1339		4.559e-10
TraesCS3B01G471300	tr|I3T7S1|I3T7S1_MEDTR	SAUR-like auxin-responsive family protein		TRIAE_CS42_3B_TGACv1_227313_AA0822750	TRAES3BF053500020CFD		Bradi2g59290	AT5G50760	LOC_Os01g70050						1					6.59393	7.2961	5.09286	4.97348	5.22579	4.86658	5.21585	4.63015	3.11014	1.55426	2.466	2.06469	2.11106	1.06541	1.85285	1.02399		C1	854		3.624	5.6434	2.7893	3.1474	3.3109	4.3467	3.6737	4.2661		9.159e-07
TraesCS4A01G017000	tr|G7JS51|G7JS51_MEDTR	SAUR-like auxin-responsive family protein		TRIAE_CS42_4AS_TGACv1_306668_AA1011820			Bradi1g73230	AT2G35290	LOC_Os03g07400						1					7.21522	8.24689	5.05078	5.7001	6.37318	6.04952	5.92094	5.38292	3.35851	1.38145	3.12743	3.683	2.43641	2.18353	5.03271	5.07046		C1	23		3.966	6.8075	1.9953	1.989	4.089	4.0781	0.8918	0.3154		2.884e-10
TraesCS4B01G287100	tr|G7JS51|G7JS51_MEDTR	SAUR-like auxin-responsive family protein		TRIAE_CS42_4BL_TGACv1_322299_AA1070420	Traes_4BL_5DA7BF0FC		Bradi1g73230	AT2G35290	LOC_Os03g07400						1					5.95303	7.76303	4.11844	4.66465	5.08362	4.65581	5.06131	4.77766	2.80065	3.4125	2.37572	3.22189	2.46663	1.07103	4.86659	4.43618		C1	0		3.3024	5.3912	1.8903	1.4508	2.7783	4.1236	0.1963	0.3479		7.972e-06
TraesCS4D01G285800	tr|G7JS51|G7JS51_MEDTR	SAUR-like auxin-responsive family protein		TRIAE_CS42_4DL_TGACv1_345362_AA1152920	Traes_4DL_2033A03F9		Bradi1g73230	AT2G35290	LOC_Os03g07400						1					6.39697	7.66369	4.73842	4.78752	5.72261	5.34791	5.06403	5.14395	3.06473	0.983386	2.05303	3.50618	1.79723	1.6104	4.46133	4.22929		C1	11		3.4804	6.8158	2.9369	1.2235	4.2663	4.0095	0.6195	0.9378		5.896e-09
TraesCS1A01G178700	tr|A0A0K9PGR6|A0A0K9PGR6_ZOSMR	SAUR-like auxin-responsive protein family		TRIAE_CS42_1AL_TGACv1_001992_AA0037540	Traes_1AL_13807565F		Bradi3g30660	-	LOC_Os10g36703						1					7.80768	8.72565	6.66165	7.17827	6.88144	6.30923	6.01464	6.35864	3.41545	4.56744	3.97966	3.82014	4.67557	3.78003	3.82463	3.45793		C1	1052		4.5508	4.5003	2.7204	3.3459	2.2241	2.5824	2.241	2.9661		7.1e-15
TraesCS4A01G297000	tr|A0A0K9PEC1|A0A0K9PEC1_ZOSMR	SAUR-like auxin-responsive protein family		TRIAE_CS42_4AL_TGACv1_289193_AA0967000	Traes_4AL_0682CD14B		Bradi1g13127	-	LOC_Os03g45860						1					6.74432	7.01908	3.90372	4.70541	5.18849	4.75746	4.27521	3.54613	0.874626	0.394075	0	0	0	0.329602	0	0		C1	4208		6.9418	7.0831	5.8499	6.5877	7.6652	5.77	6.2905	5.525		5.823e-10
TraesCS4D01G015000	tr|A0A0K9PEC1|A0A0K9PEC1_ZOSMR	SAUR-like auxin-responsive protein family		TRIAE_CS42_4DS_TGACv1_361152_AA1162040	Traes_4DS_B603A02A4		Bradi1g13127	-	LOC_Os03g45860						1					9.73267	9.47439	5.4588	5.82499	6.78378	6.21718	5.7909	5.18401	2.128	1.9183	0	0.351478	0.267676	0.732776	0.802565	1.20491		C1	690		7.8731	9.3946	7.3254	6.793	8.3414	6.4541	5.8161	4.5677		5.445e-25
TraesCS4D01G015100	tr|A0A061FHN2|A0A061FHN2_THECC	SAUR-like auxin-responsive protein family		TRIAE_CS42_4DS_TGACv1_361152_AA1162030	Traes_4DS_E8A969443		-	-	-						1					8.72786	9.11346	5.17327	5.84232	6.18005	5.15976	5.07515	4.11786	1.17014	0	0	0	0	0	0.327994	0		C1	4954		8.3248	9.8096	7.0745	7.6516	8.5791	6.9267	6.2017	6.0558		6.125e-16
TraesCS7A01G469000	AT1G56150.1	SAUR-like auxin-responsive protein family		TRIAE_CS42_7DS_TGACv1_621747_AA2025130	Traes_7AL_AEC178775		-	-	-						1					7.5141	8.31601	6.7404	6.52295	7.14316	6.43522	6.03554	5.96495	1.35896	0	0.939477	0.897886	0.296428	0.659407	0	0		C1	1534		6.9968	9.1331	6.7464	6.2201	8.8087	6.7734	8.0423	7.973		1.184e-18
TraesCS7A01G469200	tr|A0A0K9PEC1|A0A0K9PEC1_ZOSMR	SAUR-like auxin-responsive protein family		TRIAE_CS42_7AL_TGACv1_558555_AA1794270			Bradi1g32400	-	LOC_Os06g45970						1					5.67953	7.3507	4.4314	4.6194	5.15672	4.5761	4.3942	3.78206	0	0	0.352457	0	0	0	0.302914	0		C1	5257		7.6301	8.3046	5.6696	6.6195	7.7674	6.518	5.6926	5.8723		5.433e-11
TraesCS7B01G369900	tr|A0A0K9PEC1|A0A0K9PEC1_ZOSMR	SAUR-like auxin-responsive protein family		TRIAE_CS42_7BL_TGACv1_579518_AA1908110			-	-	-						1					6.42939	6.87263	3.42647	3.01735	4.64266	3.87082	3.73017	3.33756	0.874626	0	0.939477	0.258016	0.16603	0.329602	0.369308	0		C1	1142		6.6929	7.7208	3.3282	4.0657	6.3732	4.8877	4.9094	5.328		1.221e-09
TraesCS7B01G370900	tr|A0A0K9PEC1|A0A0K9PEC1_ZOSMR	SAUR-like auxin-responsive protein family		TRIAE_CS42_7BL_TGACv1_577174_AA1868040			-	-	-						1					7.68782	8.59155	6.33498	6.22074	6.8413	6.09881	6.21789	5.68837	2.04612	0	1.71949	0	0	0	1.04094	0.826843		C1	2675		6.0896	9.3114	5.0295	8.0177	9.2344	7.8402	5.8869	5.7119		3.512e-15
TraesCS7D01G455900	tr|A0A0K9PEC1|A0A0K9PEC1_ZOSMR	SAUR-like auxin-responsive protein family		TRIAE_CS42_7DL_TGACv1_602703_AA1965850	Traes_7DL_5120D3FE2		-	-	-						1					7.18631	7.53556	4.89137	5.53251	5.63189	5.45102	5.1231	5.09606	2.77296	0.983386	2.19563	2.52355	0.55781	1.9926	2.69587	1.19154		C1	740		4.6018	6.7304	2.9584	3.1122	6.2338	3.7396	2.5947	4.507		2.608e-14
TraesCS7D01G456700	AT1G56150.1	SAUR-like auxin-responsive protein family		TRIAE_CS42_7DL_TGACv1_604037_AA1992970	Traes_7DL_97DA08203		-	-	-						1					7.06184	7.48096	5.5753	5.14673	5.7749	5.53656	5.46524	4.85532	1.57617	0	1.50225	0	0.267676	0	0.327994	0		C1	2497		6.2689	8.3909	4.5599	7.0823	7.5096	7.4173	6.7069	6.922		4.302e-17
TraesCS5B01G476900	tr|Q6DLW2|Q6DLW2_SOLTU	Short-chain dehydrogenase/reductase		TRIAE_CS42_5BL_TGACv1_404599_AA1305750	Traes_5BL_2B94AACE6	ABA DEFICIENT 2, ABA2	Bradi1g04320	AT1G52340	LOC_Os03g59610	GRMZM2G332976								1		6.46032	6.33213	7.33705	6.94453	7.23997	7.61529	8.13435	7.21407	7.11788	8.39406	8.12958	8.04037	7.77768	8.14224	7.42754	8.10329		C4	0		-0.7647	-2.0136	-0.788	-1.0932	-0.5352	-0.5221	0.7047	-0.8857		0.08367
TraesCS1A01G358100	tr|A0A059Q168|A0A059Q168_9POAL	WRKY transcription factor		TRIAE_CS42_1AL_TGACv1_002051_AA0038150		WRKY51	Bradi2g18530	AT5G64810	LOC_Os05g46020	GRMZM2G137802			1							8.15677	7.62846	6.33217	6.31292	6.37187	6.05882	6.35112	5.81775	2.90234	1.1961	1.75971	2.00262	1.74284	0.412438	1.9321	0.595917		C1	1283		5.455	6.4813	4.9391	4.7873	5.0545	6.9481	4.7376	6.2869		5.522e-21
TraesCS1D01G363300	tr|A0A059Q168|A0A059Q168_9POAL	WRKY transcription factor		TRIAE_CS42_1DL_TGACv1_061434_AA0195250		WRKY51	-	-	OS05G0537100	GRMZM2G137802			1							8.45789	7.34229	7.61994	7.8211	8.10963	7.91768	8.02194	7.32433	5.65084	3.72783	3.91723	3.90596	2.954	3.17725	4.28016	3.89515		C1	1540		2.8144	3.2021	3.7493	3.8838	5.2419	4.8109	3.7692	3.4776		7.134e-10
TraesCS2A01G317000	tr|W5ASU4|W5ASU4_WHEAT	Zeaxanthin epoxidase, chloroplastic		TRIAE_CS42_2AL_TGACv1_094368_AA0296520	Traes_2AL_5FF7D6940	ABA DEFICIENT 1, ABA1	Bradi5g11750	AT5G67030	LOC_Os04g37619									1		8.19834	8.11416	7.72936	8.20581	7.09256	6.79756	8.47997	8.11657	8.67083	8.30755	8.08713	7.95345	7.80276	7.40247	8.47036	8.71972		C27	0		-0.4439	-0.1988	-0.3578	0.2521	-0.71	-0.5991	0.0076	-0.604		0.07893
TraesCS2B01G335400	tr|A0A1D5U403|A0A1D5U403_WHEAT	Zeaxanthin epoxidase, chloroplastic		TRIAE_CS42_2BL_TGACv1_131798_AA0432350	Traes_2BL_047344CB6	ABA DEFICIENT 1, ABA1	Bradi5g11750	AT5G67030	LOC_Os04g37619									1		6.78418	7.20163	6.70363	7.29619	6.70367	6.93779	7.62688	7.28884	8.22109	8.08421	7.2106	7.4019	7.36535	6.98578	7.41401	8.41137		C2	0		-1.4061	-0.8748	-0.5071	-0.1052	-0.6633	-0.0434	0.2102	-1.1224		4.892e-05
TraesCS2D01G314900	tr|A0A1D5UKJ1|A0A1D5UKJ1_WHEAT	Zeaxanthin epoxidase, chloroplastic		TRIAE_CS42_2DL_TGACv1_158673_AA0524320	Traes_2DL_7A9E10914	ABA DEFICIENT 1, ABA1	Bradi5g11750	AT5G67030	LOC_Os04g37619	GRMZM2G127139								1		7.66819	8.10638	8.04283	8.39241	7.60967	7.88923	8.47223	8.2895	9.00341	8.84744	8.48803	8.50868	8.42358	8.23417	8.52401	9.26361		C4	0		-1.3347	-0.7562	-0.4447	-0.1132	-0.8136	-0.3415	-0.0552	-0.9746		2.5e-08
TraesCS5B01G200000	AT3G28210.2	zinc finger (AN1-like) family protein		TRIAE_CS42_5BL_TGACv1_404578_AA1304830	Traes_5BL_3D522D8D2	SAP12, STRESS-ASSOCIATED PROTEIN 12	Bradi4g29530	AT3G28210	LOC_Os09g21710	GRMZM2G125775		1	1	1						7.52151	9.11813	5.44902	6.20757	6.53664	6.38876	5.95043	5.94983	2.48618	0.703278	1.65021	0.984845	1.57902	1.15376	2.23699	1.61248		C1	4951		5.3148	8.5746	4.1581	5.6187	5.3823	5.8047	3.8964	4.7062		3.711e-12
TraesCS5D01G207400	tr|I3SH14|I3SH14_MEDTR	Zinc finger AN1 domain stress-associated protein		TRIAE_CS42_1AL_TGACv1_000067_AA0002140	Traes_5DL_30E4778E1	SAP12, STRESS-ASSOCIATED PROTEIN 12	Bradi4g29530	AT3G28210	LOC_Os09g21710	GRMZM2G125775		1	1	1						6.98286	8.82465	4.43342	5.61203	5.18345	5.64059	5.40606	5.29441	1.47906	0	1.02869	1.04204	0.613249	0.718526	2.45807	0.808371		C1	2927		6.0819	9.5092	4.0493	5.0218	5.7134	5.8824	3.1057	5.3109		4.637e-12
TraesCS7B01G253500	tr|A0A1D1YLB7|A0A1D1YLB7_9ARAE	Zinc finger homeobox protein 3		TRIAE_CS42_7BL_TGACv1_577144_AA1867300	Traes_7BL_E2E7AA383	OCP3	Bradi1g36770	AT5G11270	LOC_Os06g39906	GRMZM2G163641			1							6.52025	5.8146	1.99064	1.57118	2.39958	1.14215	7.26294	6.36473	7.89808	7.54521	2.03357	2.60641	2.40124	4.9393	7.43294	6.85165		C16	61		-1.3647	-1.7997	-0.0264	-1.2572	-0.0565	-4.4137	-0.1679	-0.4843		0.01809
TraesCS7D01G349600	tr|A0A1D1YLB7|A0A1D1YLB7_9ARAE	Zinc finger homeobox protein 3		TRIAE_CS42_7DL_TGACv1_605047_AA2004100	Traes_7DL_613F5240E	OCP3	Bradi1g36770	AT5G11270	LOC_Os06g39906	GRMZM2G163641			1							6.59932	5.46774	6.65383	6.06729	6.77693	6.41385	7.05216	6.22279	7.76309	7.34064	7.17095	6.71641	7.37308	6.94565	7.2967	6.85495		C2	0		-1.2444	-1.6927	-0.5216	-0.6582	-0.598	-0.5352	-0.2458	-0.6321		2.202e-10
[truncated: 18 more columns]
