# Supplementary material for: Transcriptome dynamics associated with resistance and susceptibility against fusarium head blight in four wheat genotypes
Source: BMC Genomics. 2018 Aug 29;19:642. doi: 10.1186/s12864-018-5012-3 (PMC6116500; doi:10.1186/s12864-018-5012-3)
Supplement: Supplementary file 8 — The chromosomal distribution of various gene populations. (XLSX 31 kb) [file 12864_2018_5012_MOESM8_ESM.xlsx]

## Sheet: Chromosome distribution
Additional file 8: Chromosome distribution in DEG, FHB susceptible and resistant gene groups
	Total	1A	2A	3A	4A	5A	6A	7A	1B	2B	3B	4B	5B	6B	7B	1D	2D	3D	4D	5D	6D	7D	U0
Genome wide	110790	4461	5939	5397	4999	5589	4217	5700	4816	6302	6129	3995	5734	4739	5023	4549	6018	5458	3664	5698	4081	5553	2729
DEGs	28961	1247	1581	1475	1315	1411	1090	1353	1389	1671	1567	1094	1544	1205	1217	1301	1622	1499	1050	1461	1106	1402	361
Susceptible genes	2270	88	118	120	87	113	66	108	110	133	116	75	139	83	84	97	148	139	95	120	84	119	28
Resistant genes	221	4	13	3	3	8	9	8	9	25	14	10	14	17	8	3	10	14	8	15	14	7	5
A. Globally FHB resistant genes	12	0	1	0	0	1	0	1	0	3	0	1	0	1	2	0	0	0	0	1	0	1	0
B. FHB resistant genes similar or different among the three resistant genotypes
Nyubai + HC374 vs. Wuhan 1	17	0	0	0	0	0	2	0	3	0	4	0	1	3	1	0	0	0	0	0	2	0	1
Wuhan 1 + HC374 vs. Nyubai	5	0	1	0	0	0	0	0	0	1	0	0	1	0	0	0	0	0	0	0	0	1	1
Wuhan 1 + Nyubai vs. HC374	9	0	0	0	0	0	0	0	1	3	0	0	0	0	0	0	0	0	0	1	0	0	4
C. FHB resistant genes specific to one genotype
Specific to Wuhan 1	107	4	5	1	2	6	3	4	3	10	6	6	6	6	3	2	10	4	8	11	3	4	0
Specific to Nyubai	50	0	5	2	1	1	1	1	1	9	3	3	5	2	1	1	0	9	0	1	2	2	0
Specific to HC374	21	0	2	0	0	0	3	2	1	0	1	0	2	5	1	0	0	1	0	1	2	0	0
