# Supplementary material for: Transcriptome dynamics associated with resistance and susceptibility against fusarium head blight in four wheat genotypes
Source: BMC Genomics. 2018 Aug 29;19:642. doi: 10.1186/s12864-018-5012-3 (PMC6116500; doi:10.1186/s12864-018-5012-3)
Supplement: Supplementary file 9 — The 8811 differentially expressed pathogen genes. This file also include (B) statistics of differential expression feature extraction (DEFE) pattern associated with each gene, (C) values of FHB-related traits, and (D) Pearson correlation between centroids of the clusters and the FHB-related traits. (XLSX 5432 kb) [file 12864_2018_5012_MOESM9_ESM.xlsx]

## Sheet: A. Fg_DEGs
Additional file 9: Fg_DEGs												Cluster membership	Network Degree																																				8809
			Log(x+1,2)												Fg treated																	Fg treated																	DEFE patterns
Gene stable ID	% GC content	GO term accession:name	SFg_2d	SFg_4d	HCFg_2d	HCFg_4d	NFg_2d	NFg_4d	WFg_2d	WFg_4d		Mod			W/N_2d	W/N_4d	HC/W_2d	HC/W_4d	HC/N_2d	HC/N_4d	HC/S_2d	HC/S_4d	W/S_2d	W/S_4d	N/S_2d	N/S_4d	HC_2/4d	W_2/4d	N_2/4d	S_2/4d		W/N_2d	W/N_4d	HC/W_2d	HC/W_4d	HC/N_2d	HC/N_4d	HC/S_2d	HC/S_4d	W/S_2d	W/S_4d	N/S_2d	N/S_4d	HC_2/4d	W_2/4d	N_2/4d	S_2/4d		FW(S-2d, S-4d, HC-2d, HC-4d, N-2d, N-4d, W-2d, W4d)
FGRAMPH1_01T25637	56.1	GO:0004190: aspartic-type endopeptidase activity	6.22764	6.50768	7.18614	5.94101	5.88203	4.32463	5.82176	7.52671		C0	0		-0.0512	3.2068	1.3518	-1.5731	1.2998	1.6304	0.9303	-0.5016	-0.4227	1.0733	-0.3715	-2.1336	1.2358	-1.6892	1.5664	-0.2013		0.9297	5.62e-08	0.02567	0.009596	0.03257	0.009201	0.1121	0.4062	0.4731	0.07314	0.53	0.0005545	0.04188	0.005307	0.01245	0.7542		FW00100001
FGRAMPH1_01T09337	53.51	GO:0004190: aspartic-type endopeptidase activity; GO:0006508: proteolysis	6.04223	6.09355	6.83224	4.78746	6.00708	4.31192	6.24885	6.06923		C0	0		0.244	1.7642	0.5711	-1.2739	0.8135	0.4834	0.7706	-1.1807	0.1978	0.0979	-0.0462	-1.6663	2.026	0.181	1.6959	0.0645		0.7365	0.01704	0.4679	0.111	0.3026	0.5506	0.2939	0.1219	0.7878	0.897	0.9501	0.02978	0.01095	0.8188	0.03466	0.9378		FW00100000
FGRAMPH1_01T00019	42.54		4.95736	7.67707	2.31048	3.80345	3.62208	4.14258	2.70308	4.42557		C1	0		-0.9537	0.3121	-0.5088	-0.6388	-1.468	-0.3335	-2.9457	-3.915	-2.4203	-3.2731	-1.4666	-3.5852	-1.6712	-1.8012	-0.5367	-2.6494		0.1986	0.6549	0.559	0.4263	0.08768	0.678	0.0001292	1.952e-08	0.001044	1.961e-06	0.04311	1.902e-07	0.05047	0.02812	0.507	0.0009025		FW01000000
FGRAMPH1_01T00027	47.38		5.86426	8.47288	3.08636	4.59848	2.79606	4.37875	2.56763	5.23499		C1	2		-0.3351	0.8933	0.6487	-0.6494	0.3225	0.2398	-2.986	-3.8683	-3.6435	-3.2182	-3.3084	-4.1114	-1.6303	-2.9283	-1.713	-2.5298		0.5718	0.04852	0.2814	0.1944	0.5982	0.6377	2.901e-09	2.237e-18	3.882e-12	1.206e-13	6.64e-10	2.074e-20	0.002877	1.729e-07	0.003063	2.955e-07		FW01000000
FGRAMPH1_01T00041	46.5		5.74707	8.41181	0.797732	3.08762	1.40085	3.78738	1.46832	3.98609		C1	0		0.2335	0.2062	-1.1895	-0.9697	-0.9832	-0.7648	-6.0719	-5.4312	-4.8534	-4.45	-5.0869	-4.6562	-3.1765	-2.9566	-2.958	-2.5773		0.8086	0.7565	0.2911	0.2307	0.4048	0.3436	3.754e-10	4.164e-16	4.415e-10	4.309e-12	3.551e-09	3.572e-13	0.002868	0.0008866	0.001976	0.0007026		FW01000000
FGRAMPH1_01T00047	44.58		5.9825	13.2765	1.57984	7.56777	2.67365	7.79553	2.52736	7.72261		C1	310		-0.1455	-0.0718	-1.2073	-0.1507	-1.3561	-0.222	-4.8169	-5.567	-3.595	-5.4155	-3.4495	-5.3437	-6.3073	-5.2506	-5.1732	-7.0693		0.8683	0.9259	0.2306	0.8612	0.1824	0.7966	1.11e-07	5.136e-13	1.606e-05	2.139e-12	4.566e-05	4.037e-12	7.82e-11	6.263e-09	1.552e-08	5.408e-16		FW01010101
FGRAMPH1_01T00049	53.01		4.41268	11.049	1.58941	5.39463	2.52933	5.50373	0.893828	6.63405		C1	677		-2.4028	1.1351	1.1595	-1.2415	-1.2248	-0.1105	-3.4353	-5.6204	-4.6049	-4.3744	-2.2021	-5.5095	-4.2815	-6.6825	-3.1671	-6.484		0.008238	0.03899	0.2457	0.04444	0.1456	0.859	6.35e-06	1.009e-24	1.499e-07	5.832e-16	0.001318	5.452e-24	3.447e-08	3.763e-14	6.549e-06	3.523e-23		FW01000000
FGRAMPH1_01T00051	48.76		6.79521	8.35047	4.95841	5.03601	3.80701	4.80944	3.91985	6.82142		C1	0		0.1377	2.011	1.0561	-1.7729	1.1902	0.2302	-1.8518	-3.2908	-2.9109	-1.5114	-3.0486	-3.5223	-0.0812	-2.9101	-1.0411	-1.5174		0.8473	0.003059	0.1637	0.01715	0.1215	0.7596	0.00674	1.394e-06	2.662e-05	0.02472	1.504e-05	2.482e-07	0.9139	0.0001076	0.1765	0.04172		FW11000001
FGRAMPH1_01T00059	51.28		4.38786	12.6039	0.821955	7.55858	3.26382	7.61863	2.09349	7.55508		C1	232		-1.4371	-0.0626	-1.9291	0.004	-3.362	-0.0587	-4.7028	-5.0201	-2.7707	-5.0242	-1.3336	-4.9616	-7.7763	-5.8432	-4.4729	-8.1042		0.01388	0.8704	0.03334	0.9921	0.0001182	0.8848	4.563e-08	9.122e-40	1.556e-06	9.741e-40	0.0106	5.482e-39	1.228e-20	2.663e-27	1.241e-20	1.253e-66		FW01010101
FGRAMPH1_01T00065	45.36		6.14979	8.20253	3.70424	4.06559	2.92714	4.06724	2.75032	5.04535		C1	0		-0.1779	1.0529	1.0348	-1.011	0.8538	0.0324	-2.5506	-4.1822	-3.5854	-3.1684	-3.4075	-4.2213	-0.3891	-2.4349	-1.2105	-2.0216		0.7803	0.05353	0.1076	0.09061	0.1936	0.9576	4.142e-06	9.875e-15	6.896e-10	1.565e-09	1.122e-08	4.124e-15	0.5268	0.0001018	0.06291	0.0004737		FW01000000
FGRAMPH1_01T00081	50.63		3.9997	9.45753	0	1.44129	0	1.64885	0.401448	1.66348		C1	0		2.0538	-0.0008	-1.1877	-0.3239	0	-0.3184	-7.3935	-8.6214	-5.1718	-8.2649	-7.2257	-8.2641	-3.1253	-2.2616	-3.2106	-5.2686		0.2668	0.9993	0.4747	0.8087	1	0.8097	7.588e-06	1.874e-26	3.553e-06	6.105e-26	1.43e-05	1.965e-28	0.04243	0.1263	0.03438	7.833e-06		FW01000000
FGRAMPH1_01T00085	48.89		7.49949	10.2143	5.62606	6.54342	5.48407	5.7443	3.78693	7.55075		C1	2		-1.769	1.8062	1.9119	-1.0018	0.1461	0.8027	-1.8878	-3.6448	-3.8032	-2.6422	-2.0342	-4.4484	-0.9207	-3.8344	-0.2641	-2.6773		0.001483	0.0005838	0.0009056	0.06652	0.7939	0.1458	0.000375	2.71e-12	5.65e-12	3.482e-07	0.0001396	2.324e-17	0.09542	1.762e-11	0.6364	1.03e-06		FW11000001
FGRAMPH1_01T00097	50.04		8.72916	11.5902	5.55986	6.688	5.58101	6.73579	4.33422	7.51864		C1	0		-1.2626	0.781	1.2427	-0.8257	-0.0196	-0.0455	-3.1697	-4.8555	-4.4129	-4.0292	-3.1502	-4.8102	-1.132	-3.2004	-1.1579	-2.8177		0.01993	0.1312	0.02722	0.1272	0.9718	0.9331	1.392e-09	4.833e-21	1.416e-16	4.416e-15	2.029e-09	9.937e-21	0.03888	8.758e-09	0.03507	1.593e-07		FW11010101
FGRAMPH1_01T00115	52.49		0	7.46197	0	2.2636	0.632082	2.39364	0	2.25216		C1	68		-2.9988	-0.2037	0	0.008	-1.7048	-0.1678	0	-5.5966	0	-5.5789	2.0097	-5.3752	-4.1821	-4.3625	-2.6451	-8.2321		0.1003	0.76	1	0.9951	0.316	0.898	1	1.839e-22	1	1.953e-21	0.2759	2.178e-23	0.006857	0.004917	0.07632	5.313e-08		FW01000000
FGRAMPH1_01T00119	46.7		6.43375	6.87861	4.56209	4.38668	4.49128	4.55561	2.93247	5.19414		C1	0		-1.6071	0.6522	1.6798	-0.8249	0.0743	-0.1777	-1.8962	-2.4925	-3.5784	-1.6603	-1.9713	-2.3125	0.189	-2.3158	-0.063	-0.4073		0.03569	0.3744	0.04588	0.3149	0.9281	0.8293	0.009768	0.0008298	2.43e-06	0.02455	0.007556	0.001826	0.8184	0.005786	0.939	0.6203		FW01000000
FGRAMPH1_01T00135	45.81		4.71586	6.84597	3.28929	3.46876	3.91187	3.89184	2.1977	4.16431		C1	0		-1.9208	0.3101	1.243	-0.7397	-0.6678	-0.4372	-1.5663	-3.5098	-2.8139	-2.7637	-0.8931	-3.0738	-0.1925	-2.1752	0.0381	-2.1243		0.007319	0.6374	0.1226	0.3295	0.3806	0.5644	0.02224	1.313e-07	0.0001042	2.159e-05	0.1861	2.33e-06	0.8027	0.006141	0.9595	0.004843		FW01000000
FGRAMPH1_01T00149	51.24		5.94839	7.59475	4.13382	4.3774	3.16817	3.4018	2.55325	5.32945		C1	0		-0.6367	1.9911	1.6742	-0.9606	1.0314	1.0183	-1.8723	-3.2286	-3.5489	-2.2623	-2.9122	-4.2534	-0.2515	-2.8864	-0.2646	-1.6043		0.4222	0.006956	0.04762	0.2337	0.2199	0.2189	0.01017	7.941e-06	3.261e-06	0.001536	0.0001218	8.591e-09	0.7575	0.0005686	0.7566	0.04663		FW01000000
FGRAMPH1_01T00167	49.48		7.79021	10.7896	5.30402	6.73739	4.90297	5.87075	4.35371	7.50011		C1	7		-0.5682	1.6225	0.9704	-0.755	0.4044	0.8632	-2.4875	-4.0007	-3.461	-3.2438	-2.8928	-4.8663	-1.4305	-3.1558	-0.9717	-2.9422		0.3669	0.007375	0.1471	0.2455	0.5452	0.187	4.775e-05	2.859e-11	2.258e-08	6.331e-08	2.869e-06	8.069e-16	0.02948	1.896e-06	0.1444	6.083e-06		FW11010001
FGRAMPH1_01T00169	49.57		4.39359	6.81293	2.33549	2.66297	1.99486	2.79501	1.72487	4.11398		C1	0		-0.4012	1.441	0.7849	-1.5318	0.4104	-0.134	-2.3248	-4.2647	-3.1456	-2.6962	-2.7444	-4.1372	-0.3822	-2.6988	-0.9265	-2.3134		0.6908	0.1038	0.5069	0.1741	0.7298	0.9068	0.01157	1.73e-06	0.0009411	0.00163	0.004151	2.709e-06	0.7412	0.0193	0.431	0.03793		FW01000000
FGRAMPH1_01T00195	48.23		9.7519	12.8042	6.43464	8.52621	6.48018	8.04506	6.59109	9.37846		C1	3		0.1143	1.3069	-0.1584	-0.8336	-0.0447	0.4712	-3.2607	-4.1886	-3.1017	-3.3536	-3.216	-4.6605	-2.0542	-2.7295	-1.5384	-2.9815		0.8689	0.05715	0.828	0.2492	0.9512	0.5153	2.329e-06	1.048e-09	6.856e-06	1.015e-06	3.275e-06	1.149e-11	0.004701	0.0001681	0.0345	3.765e-05		FW11010101
FGRAMPH1_01T00205	48.4		5.71353	9.07977	3.32898	4.60962	3.23993	4.40953	1.35231	5.62952		C1	16		-2.3059	1.2564	2.4226	-1.0428	0.1176	0.2103	-2.5257	-4.5014	-4.952	-3.4564	-2.6461	-4.7128	-1.3705	-4.8359	-1.2779	-3.347		0.001002	0.006753	0.0007001	0.03827	0.8407	0.6833	7.305e-07	4.717e-23	1.293e-13	5.605e-15	5.123e-07	5.282e-25	0.01164	1.674e-12	0.02247	2.312e-11		FW01000000
FGRAMPH1_01T00211	46.74		3.56166	7.34662	0.798396	3.63763	1.37148	2.47348	1.72266	4.32897		C1	206		0.7098	2.0095	-1.5552	-0.7078	-0.9594	1.2574	-3.9974	-3.7992	-2.3131	-3.0706	-3.0229	-5.0801	-3.7152	-2.8678	-1.4985	-3.6457		0.4317	0.002066	0.2157	0.485	0.4665	0.2296	4.424e-05	1.9e-10	0.001917	1.346e-07	0.0005178	2.569e-15	0.002215	0.00705	0.1988	0.0004732		FW01000000
FGRAMPH1_01T00213	48.12		6.47794	11.2445	3.53195	6.57129	3.45146	6.23364	4.0884	6.99166		C1	221		0.7093	0.7619	-0.6219	-0.418	0.0835	0.3427	-3.0562	-4.644	-2.4303	-4.2258	-3.1396	-4.9877	-3.1373	-2.9335	-2.8781	-4.7269		0.1773	0.08969	0.2479	0.3809	0.8833	0.4745	1.324e-09	1.269e-25	4.854e-07	1.328e-21	1.271e-09	3.589e-29	1.501e-09	3.805e-09	6.562e-08	1.976e-22		FW01000001
FGRAMPH1_01T00219	49.21		6.81051	9.81788	4.11943	4.94392	2.5132	4.03014	2.79528	5.71484		C1	0		0.4175	1.7084	1.3846	-0.7759	1.7854	0.9271	-2.7236	-4.8441	-4.1058	-4.0647	-4.5233	-5.7731	-0.8456	-3.0061	-1.7039	-2.959		0.5714	0.006791	0.06109	0.2639	0.02141	0.191	1.555e-05	2.837e-15	4.634e-10	2.256e-11	1.131e-10	2.352e-20	0.2315	3.599e-05	0.02852	1.568e-05		FW11000000
FGRAMPH1_01T00245	49.76		4.97621	8.5838	2.32979	3.95282	1.61559	3.40536	1.15857	4.87171		C1	56		-0.7228	1.5095	1.6344	-0.9433	0.9163	0.5663	-3.0403	-4.6834	-4.6839	-3.7385	-3.9611	-5.248	-1.8447	-4.4224	-2.1946	-3.5064		0.4259	0.007476	0.0591	0.1301	0.278	0.3809	2.047e-06	4.535e-18	1.373e-09	1.048e-12	1.209e-07	1.969e-21	0.008135	4.442e-08	0.006309	1.343e-08		FW01000000
FGRAMPH1_01T00283	51.86		5.20685	7.62179	1.9026	3.59488	0.680774	3.55665	2.12843	4.65124		C1	2		2.4014	1.1637	-0.343	-1.1035	2.0093	0.0486	-3.7209	-4.1033	-3.3613	-2.9911	-5.7627	-4.1549	-1.9758	-2.7363	-3.9365	-2.3697		0.02931	0.07083	0.6947	0.1392	0.08602	0.9491	5.902e-07	1.431e-10	1.925e-06	1.4e-06	6.738e-08	6.96e-11	0.01813	0.000519	0.0004327	0.001252		FW01000000
FGRAMPH1_01T00321	47.19		8.22752	14.2267	4.42801	9.24527	6.02572	9.45345	5.82594	9.48865		C1	137		-0.1943	0.0346	-1.4076	-0.2378	-1.6019	-0.2034	-3.7835	-4.8808	-2.3699	-4.6422	-2.1756	-4.6768	-4.7614	-3.5916	-3.3629	-5.8589		0.7758	0.9589	0.06078	0.7452	0.03311	0.781	4.331e-08	3.464e-13	0.0004881	4.52e-12	0.001396	3.114e-12	1.777e-10	1.066e-06	5.066e-06	1.476e-15		FW11010101
FGRAMPH1_01T00331	49.77		3.90011	8.74871	1.7957	3.79986	2.84575	3.27911	1.35289	4.80553		C1	183		-2.1565	1.6265	0.7922	-1.0356	-1.2883	0.5676	-2.6553	-4.9854	-3.5033	-3.9386	-1.3468	-5.5651	-2.3245	-4.1523	-0.4685	-4.6858		0.01075	0.01188	0.4291	0.1908	0.1582	0.4849	0.000692	1.183e-15	3.076e-05	8.063e-11	0.0612	1.766e-18	0.00869	6.403e-06	0.5781	8.013e-09		FW01000000
FGRAMPH1_01T00349	46.26		6.08517	8.06598	4.26018	4.83483	3.24425	3.94988	1.32241	6.02769		C1	0		-2.614	2.1315	3.685	-1.209	1.092	0.9168	-1.8917	-3.2593	-5.6017	-2.0469	-2.9877	-4.1783	-0.5916	-5.4855	-0.7667	-1.9578		0.0008996	0.0001196	3.091e-06	0.0397	0.08891	0.1323	0.0007005	1.975e-09	1.307e-13	0.0001228	5.304e-07	6.011e-14	0.326	1.905e-12	0.2369	0.0009422		FW01000000
FGRAMPH1_01T00359	47.41		5.16295	7.22506	1.7198	2.93246	1.35381	2.68948	0.851039	3.82199		C1	0		-1.1391	1.2375	1.6142	-0.9684	0.548	0.2534	-3.9508	-4.4682	-5.6546	-3.4767	-4.5154	-4.7142	-1.496	-4.0785	-1.7906	-2.0259		0.2987	0.06205	0.1587	0.2697	0.6129	0.7784	1.105e-07	2.837e-12	1.717e-09	1.147e-08	8.365e-08	2.307e-13	0.1186	0.0001572	0.08287	0.01603		FW01000000
FGRAMPH1_01T00373	50.95		7.65032	14.9468	5.41911	10.0043	5.43955	9.13767	4.35634	10.2149		C1	867		-1.0718	1.0446	1.0471	-0.2032	-0.0197	0.8362	-2.1822	-4.7968	-3.2343	-4.5926	-2.1625	-5.6372	-4.4435	-5.6937	-3.5876	-7.0497		0.2051	0.2065	0.2572	0.823	0.983	0.3575	0.009164	6.485e-09	0.0001239	2.748e-08	0.00993	9.186e-12	1.166e-06	5.73e-10	8.89e-05	1.09e-14		FW11010101
FGRAMPH1_01T00377	50.97		6.79982	11.4385	3.89025	6.54648	3.67936	5.93024	1.93953	7.16282		C1	258		-1.8814	1.2352	2.1205	-0.6148	0.2349	0.62	-3.0237	-4.8777	-5.141	-4.2628	-3.2596	-5.4981	-2.7317	-5.467	-2.3465	-4.589		0.0006728	0.0008361	0.0001319	0.114	0.6231	0.1159	3.794e-13	2.107e-41	3.031e-23	1.925e-32	6.383e-14	3.411e-51	1.707e-10	2.361e-25	1.655e-07	2.592e-31		FW11000001
FGRAMPH1_01T00403	46.41		5.38276	6.96073	2.809	3.79042	3.11326	3.93936	2.32598	4.50451		C1	0		-0.8365	0.6179	0.5085	-0.7401	-0.3367	-0.1319	-2.8001	-3.2398	-3.2989	-2.4965	-2.4624	-3.1145	-1.0826	-2.3312	-0.8778	-1.5319		0.2378	0.3239	0.5159	0.2997	0.6618	0.8544	2.589e-05	2.733e-07	1.143e-06	5.387e-05	0.0002056	6.018e-07	0.1478	0.001878	0.2362	0.03024		FW01000000
FGRAMPH1_01T00415	48.76		5.45937	8.4194	3.25944	4.38196	2.48354	3.93867	3.09589	5.86663		C1	58		0.7506	2.0173	0.1577	-1.5127	0.8995	0.4931	-2.3489	-4.0711	-2.5026	-2.5546	-3.2532	-4.5719	-1.2111	-2.8815	-1.6175	-2.9357		0.2326	6.887e-05	0.7977	0.006194	0.181	0.3912	1.859e-05	2.943e-16	4.618e-06	1.005e-07	1.025e-07	1.548e-19	0.0412	5.676e-07	0.01374	1.335e-07		FW01000000
FGRAMPH1_01T00431	45.56		6.0241	7.43182	3.32783	4.18571	2.30347	3.34959	2.31052	6.0251		C1	0		0.1027	2.7897	1.0962	-1.8679	1.1821	0.9037	-2.8386	-3.3087	-3.9266	-1.4319	-4.0292	-4.2216	-0.9184	-3.8824	-1.1967	-1.3903		0.889	3.322e-06	0.1382	0.004778	0.1253	0.1937	3.287e-06	1.905e-08	1.162e-09	0.01178	3.683e-09	3.709e-12	0.1859	4.409e-08	0.1211	0.03586		FW01000000
FGRAMPH1_01T00439	51.77		2.12245	8.43626	0	5.15581	0.901597	3.52703	0	5.12193		C1	800		-3.2811	1.6701	0	0.0376	-2.349	1.6993	-5.3381	-3.2994	-5.5103	-3.339	-2.229	-5.0091	-7.543	-7.7056	-3.4947	-6.3056		0.05463	0.0003721	1	0.9469	0.08639	0.004043	0.001088	6.024e-15	0.0006625	4.295e-15	0.02787	1.025e-27	6.497e-11	2.61e-11	0.0002483	1.023e-16		FW01000000
FGRAMPH1_01T00445	50.94		0	6.87647	0	2.05777	0	1.29719	0	0.962709		C1	0		0	-0.6661	0	1.3014	0	0.8408	0	-5.26	0	-7.0434	0	-6.3772	-3.7797	-2.5325	-2.8687	-7.7275		1	0.5509	1	0.5621	1	0.7076	1	3.553e-14	1	4.02e-13	1	1.271e-15	0.09231	0.2604	0.2018	0.0005694		FW01000000
FGRAMPH1_01T00463	56.09		7.18161	12.611	5.03577	8.36431	4.67119	7.2959	4.20604	8.96234		C1	833		-0.466	1.6635	0.8403	-0.595	0.3738	1.0683	-2.1797	-4.2252	-3.0196	-3.6301	-2.5536	-5.2936	-3.3539	-4.7892	-2.6594	-5.3997		0.2637	3.68e-06	0.04151	0.1025	0.3654	0.003632	2.05e-08	1.785e-32	4.094e-14	1.714e-24	1.771e-10	2.235e-49	2.388e-18	5.826e-34	2.252e-11	7.428e-47		FW11010101
FGRAMPH1_01T00467	59.21		10.2614	12.9448	5.82891	8.6584	6.56355	8.77101	7.32517	10.1258		C1	0		0.7511	1.3248	-1.4749	-1.4324	-0.7254	-0.1099	-4.3527	-4.1909	-2.8747	-2.756	-3.6258	-4.0808	-2.7783	-2.7359	-2.1629	-2.6179		0.2915	0.06093	0.04997	0.05494	0.3365	0.883	1.012e-09	3.078e-09	4.967e-05	9.572e-05	3.417e-07	7.79e-09	0.0002185	0.0002504	0.003926	0.0004511		FW11010111
FGRAMPH1_01T00471	50.96		5.55774	8.05351	4.20648	5.52654	2.96616	4.56987	3.28995	7.04923		C1	508		0.3937	2.5041	0.9665	-1.518	1.3529	0.9762	-1.4609	-2.5274	-2.4292	-1.0043	-2.8229	-3.5084	-1.3515	-3.836	-1.7281	-2.4262		0.5431	7.158e-06	0.1445	0.01392	0.05036	0.1221	0.01263	5.489e-06	5.464e-05	0.06727	8.647e-06	5.321e-10	0.03353	2.669e-09	0.01194	0.0001464		FW01000001
FGRAMPH1_01T00487	47.45		4.66264	6.70551	2.63937	2.60063	2.63631	3.7155	2.31087	4.11516		C1	0		-0.3084	0.4692	0.3408	-1.6647	0.0176	-1.2103	-2.3527	-4.3282	-2.682	-2.6523	-2.3736	-3.1215	0.0398	-1.9657	-1.1881	-1.9509		0.6458	0.4037	0.6426	0.01791	0.9811	0.08658	0.0001368	1.554e-12	1.634e-05	1.408e-06	0.0001819	1.759e-08	0.9571	0.004776	0.09385	0.003033		FW01000000
FGRAMPH1_01T00491	50.57		4.99215	8.2067	3.67481	4.61715	3.27147	3.84911	2.07468	5.96062		C1	246		-1.3859	2.1356	1.808	-1.3436	0.4312	0.7809	-1.4544	-3.5832	-3.2745	-2.2312	-1.8886	-4.3668	-0.9795	-4.1311	-0.6299	-3.1124		0.07762	0.001925	0.03535	0.08599	0.6022	0.3286	0.04235	1.366e-07	2.183e-05	0.000865	0.01014	2.423e-10	0.2216	9.168e-07	0.4453	9.591e-05		FW01000000
FGRAMPH1_01T00495	52.49		6.64193	9.47967	4.65751	6.13737	4.69999	6.081	3.88854	7.47482		C1	346		-0.8134	1.3956	0.7711	-1.3363	-0.044	0.0582	-2.0431	-3.3348	-2.8124	-1.9977	-1.999	-3.3933	-1.5072	-3.6145	-1.4049	-2.8002		0.1086	0.002551	0.1395	0.005686	0.932	0.905	2.877e-05	6.951e-13	1.652e-08	1.365e-05	4.881e-05	2.592e-13	0.002599	8.555e-13	0.005283	1.258e-08		FW01000001
FGRAMPH1_01T00505	48.58		8.62201	12.5651	4.95498	7.80863	4.94697	6.91787	4.03234	8.54636		C1	88		-0.9214	1.6134	0.934	-0.7293	0.0118	0.8824	-3.6706	-4.698	-4.6042	-3.9679	-3.6828	-5.5813	-2.8542	-4.5175	-1.9836	-3.882		0.1131	0.003075	0.1233	0.203	0.9843	0.125	4.835e-11	4.626e-18	5.038e-16	2.353e-13	5.435e-11	1.07e-24	1.091e-06	2.796e-14	0.000777	1.275e-11		FW11010101
FGRAMPH1_01T00509	54.47		5.97823	10.6709	4.28163	5.74906	4.07607	5.64205	3.59439	7.03131		C1	382		-0.4629	1.3828	0.6859	-1.2751	0.2185	0.1055	-1.7703	-4.8738	-2.4529	-3.5964	-1.99	-4.9793	-1.4965	-3.4575	-1.6096	-4.6004		0.457	0.0158	0.2947	0.03891	0.7388	0.8654	0.003325	1.358e-17	6.023e-05	2.029e-10	0.001149	2.621e-18	0.01836	5.991e-08	0.0123	2.017e-13		FW01000001
FGRAMPH1_01T00511	52.5		5.86625	9.04109	3.90817	5.0648	3.43677	4.52398	2.76247	5.98825		C1	61		-0.838	1.4948	1.3282	-0.9359	0.5026	0.5556	-2.0685	-3.9839	-3.4096	-3.0459	-2.5716	-4.5407	-1.207	-3.471	-1.1541	-3.1271		0.1372	0.001216	0.02232	0.0636	0.3765	0.2831	2.495e-05	1.146e-18	1.349e-10	6.313e-12	6.305e-07	3.633e-23	0.0225	5.37e-10	0.03852	8.017e-10		FW01000000
FGRAMPH1_01T00515	58.19		7.12825	11.6326	5.19485	6.99342	5.09149	6.62223	4.472	8.23095		C1	889		-0.6079	1.5967	0.7166	-1.2266	0.107	0.3685	-1.9723	-4.5914	-2.6875	-3.3635	-2.0797	-4.9602	-1.8051	-3.7484	-1.5436	-4.425		0.2688	0.00219	0.2114	0.02559	0.8517	0.5047	0.0002459	9.772e-19	7.569e-07	7.837e-11	0.0001244	1.521e-21	0.001268	2.803e-11	0.006259	1.492e-15		FW11010001
FGRAMPH1_01T00517	50.12		7.00783	11.3184	5.10495	7.06091	5.01221	6.65043	4.29115	8.27114		C1	965		-0.7223	1.6196	0.8212	-1.2067	0.0977	0.4121	-1.9525	-4.238	-2.7728	-3.0308	-2.0505	-4.6504	-1.9759	-4.0038	-1.6616	-4.2625		0.1092	7.88e-05	0.07498	0.004592	0.8309	0.3374	6.697e-06	3.033e-25	3.719e-10	7.673e-14	2.97e-06	6.657e-30	7.332e-06	3.299e-19	0.0002004	8.943e-23		FW11010101
FGRAMPH1_01T00529	44.44		3.19202	8.86956	0	2.81826	1.56936	4.33613	1.01228	3.13406		C1	0		-0.9661	-1.2729	-2.494	-0.3671	-3.4421	-1.6357	-6.226	-6.2239	-3.0262	-5.8485	-2.0601	-4.5756	-4.971	-2.8442	-3.1646	-5.6669		0.3187	0.04385	0.06332	0.6445	0.008674	0.03188	9.962e-05	2.92e-23	0.0007726	2.046e-21	0.01506	1e-15	6.431e-05	0.002682	0.0002812	6.868e-13		FW01000000
FGRAMPH1_01T00531	46.45		4.59749	9.03498	2.90872	4.83851	2.2208	4.08165	0.716215	5.77305		C1	543		-2.4154	1.7608	3.235	-0.9482	0.8326	0.8053	-2.0112	-4.2313	-5.2637	-3.2819	-2.8483	-5.0427	-2.0835	-6.2667	-2.1108	-4.3178		0.009926	9.493e-05	0.0003794	0.05204	0.2115	0.1136	0.0001811	1.019e-22	1.891e-09	6.171e-15	3.401e-06	8.99e-30	0.0001522	7.816e-13	0.0008547	5.963e-17		FW01000000
FGRAMPH1_01T00535	47.19		6.15044	11.1152	2.94772	6.88377	3.02955	5.66999	3.03095	7.64984		C1	616		0.0202	2.0019	-0.1183	-0.7655	-0.1	1.2343	-3.4149	-4.2246	-3.2946	-3.4589	-3.3147	-5.4608	-4.1128	-4.76	-2.7785	-4.9261		0.9681	1.526e-08	0.8157	0.03593	0.851	0.0009934	5.529e-14	8.429e-35	4.315e-14	3.259e-24	9.981e-13	1.897e-54	8.84e-20	3.162e-28	3.04e-09	1.026e-37		FW01010001
FGRAMPH1_01T00537	44.34		6.82159	13.6725	3.31036	9.23885	3.93028	8.82166	5.71983	9.64134		C1	255		1.8616	0.8142	-2.5219	-0.399	-0.6624	0.4148	-3.631	-4.3947	-1.1069	-3.9955	-2.9685	-4.8097	-6.0207	-3.8979	-4.9435	-6.7855		0.0001628	0.06543	1.234e-06	0.3831	0.2296	0.365	1.278e-12	2.206e-23	0.01709	1.281e-19	2.75e-09	1.175e-27	8.024e-32	5.548e-17	5.484e-23	4.346e-47		FW11010101
FGRAMPH1_01T00541	47.44		9.21623	12.0825	7.11615	8.38455	6.37021	7.6075	5.56935	9.33461		C1	62		-0.7964	1.7008	1.5331	-0.9325	0.7383	0.7646	-2.0706	-3.6352	-3.6071	-2.7008	-2.8107	-4.4015	-1.2488	-3.7144	-1.2225	-2.8107		0.209	0.006404	0.0233	0.163	0.2737	0.2536	0.0009403	5.359e-09	1.049e-08	1.427e-05	7.861e-06	1.7e-12	0.06252	3.556e-08	0.06967	2.669e-05		FW11110101
FGRAMPH1_01T00545	46.25		4.07773	8.14616	2.16287	3.7883	2.31674	4.02731	1.85699	4.41109		C1	145		-0.5139	0.3988	0.3519	-0.6395	-0.1781	-0.2486	-2.3225	-4.3939	-2.6591	-3.7416	-2.1451	-4.1404	-1.8135	-2.8049	-1.884	-3.9126		0.5351	0.5559	0.7318	0.4911	0.8622	0.7892	0.002928	5.862e-11	0.0007317	1.529e-08	0.006416	4.251e-10	0.06404	0.004176	0.05428	3.242e-05		FW01000000
FGRAMPH1_01T00551	46.65		4.86449	7.88018	2.5157	3.42334	1.7665	3.2514	0.568	5.03025		C1	23		-2.3316	1.8338	3.2503	-1.6881	0.9582	0.1448	-2.6184	-4.559	-5.9183	-2.858	-3.5867	-4.6918	-1.028	-5.9665	-1.8414	-2.9732		0.03408	0.0008439	0.002542	0.009286	0.2454	0.8307	2.034e-05	6.234e-17	4.819e-09	1.848e-08	5.827e-07	6.432e-18	0.1474	9.243e-09	0.02096	3.271e-06		FW01000000
FGRAMPH1_01T00559	53.19		7.58241	10.5685	5.79931	6.74203	5.26783	6.33186	5.10679	7.50382		C1	23		-0.1508	1.1664	0.6909	-0.7554	0.539	0.4094	-1.7931	-3.7879	-2.4842	-3.0316	-2.3334	-4.198	-0.9427	-2.389	-1.0724	-2.9367		0.789	0.0329	0.2417	0.1922	0.3634	0.4817	0.001196	3.533e-12	8.126e-06	2.352e-08	3.067e-05	1.439e-14	0.1065	4.497e-05	0.06955	4.284e-07		FW11010001
FGRAMPH1_01T00567	50.6		5.10634	9.54116	3.86302	5.39167	3.31068	4.96651	3.31295	6.25704		C1	593		0.0554	1.2976	0.5509	-0.8609	0.5964	0.4301	-1.387	-4.1064	-1.9329	-3.2417	-1.9883	-4.5393	-1.5646	-2.9763	-1.7309	-4.2906		0.9381	0.04577	0.4717	0.2362	0.4436	0.5572	0.04395	1.862e-10	0.005432	4.102e-07	0.005104	2.258e-12	0.03572	6.867e-05	0.02393	7.955e-09		FW01000000
FGRAMPH1_01T00577	50.71		5.00773	7.58239	2.31024	4.23353	1.81496	3.60598	1.67598	4.92702		C1	87		-0.1034	1.4273	0.8067	-0.7119	0.693	0.7025	-3.0782	-3.4011	-3.8845	-2.6889	-3.7812	-4.1162	-2.1613	-3.6799	-2.1518	-2.5043		0.8913	0.002203	0.2609	0.1668	0.3591	0.1922	4.205e-08	1.943e-14	1.996e-10	4.975e-10	8.722e-09	4.066e-19	0.0003583	1.06e-08	0.002221	1.564e-06		FW01000000
FGRAMPH1_01T00591	47.44		11.5803	13.2824	7.56695	9.72071	7.40923	9.41218	7.06911	11.008		C1	0		-0.3325	1.5564	0.4867	-1.2539	0.1546	0.3007	-3.9169	-3.4736	-4.4042	-2.2182	-4.0717	-3.7746	-2.1006	-3.8412	-1.9545	-1.6581		0.6551	0.03562	0.5291	0.1035	0.8416	0.6964	1.304e-07	2.737e-06	2.994e-09	0.002737	4.197e-08	3.475e-07	0.006486	6.456e-07	0.01138	0.03132		FW11111111
FGRAMPH1_01T00601	44.17		5.28935	9.60202	2.45718	4.93492	3.37813	4.999	3.07755	5.01913		C1	0		-0.2541	0.0273	-0.7999	-0.0807	-1.0584	-0.054	-3.1265	-4.7158	-2.3209	-4.6356	-2.0668	-4.6629	-2.7321	-2.0129	-1.7277	-4.3229		0.5625	0.9341	0.1087	0.8175	0.03766	0.8753	2.217e-11	1.399e-52	7.451e-09	2.199e-50	6.306e-07	6.295e-53	3.312e-09	3.965e-07	2.055e-05	2.131e-35		FW01000000
FGRAMPH1_01T00605	47.83		2.98512	6.77764	1.32594	2.66487	0.700203	1.5666	0	3.69666		C1	229		-2.7638	2.4841	3.095	-1.0841	1.1383	1.3148	-2.4101	-4.3004	-6.4063	-3.1796	-3.6425	-5.6637	-1.7162	-5.8953	-1.5398	-3.6553		0.1233	0.002303	0.04796	0.3834	0.4477	0.3126	0.009085	2.181e-09	8.259e-05	3.194e-06	0.001583	1.505e-12	0.194	8.67e-05	0.299	0.003959		FW01000000
FGRAMPH1_01T00609	47.63		6.293	8.68299	4.25336	5.3596	2.87978	4.14291	3.03989	6.64764		C1	43		0.246	2.545	1.2463	-1.2879	1.482	1.2472	-2.1008	-3.3145	-3.3435	-2.022	-3.5895	-4.567	-1.1274	-3.6616	-1.3622	-2.3414		0.7267	4.131e-05	0.0794	0.05316	0.04381	0.06823	0.0008319	5.262e-08	2.756e-07	0.0007907	1.203e-07	2.182e-13	0.09796	1.428e-07	0.06478	0.0004939		FW01000001
FGRAMPH1_01T00611	47.48		4.17846	6.87462	1.78806	3.23559	0.925721	1.80204	0.280402	4.23836		C1	21		-1.7796	2.8621	3.0911	-1.0823	1.3879	1.7352	-2.9499	-3.7854	-6.1475	-2.6838	-4.3679	-5.5458	-1.735	-5.9084	-1.3877	-2.6068		0.2027	1.282e-05	0.01327	0.1286	0.1957	0.03336	1.488e-05	2.267e-12	3.447e-07	1.229e-07	2.342e-06	1.31e-17	0.033	6.352e-07	0.1963	0.0002642		FW01000000
FGRAMPH1_01T00621	49.68		4.13324	7.80099	1.17007	4.00608	1.32347	3.55277	1.57631	4.69978		C1	275		0.3245	1.206	-0.5871	-0.7311	-0.2632	0.4724	-3.9027	-3.9244	-3.3143	-3.19	-3.6388	-4.396	-3.5539	-3.6979	-2.8183	-3.5927		0.7035	0.008063	0.501	0.1396	0.7836	0.3605	2.866e-07	1.041e-19	3.231e-07	1.933e-14	1.849e-06	2.675e-23	3.555e-06	1.17e-08	0.0002763	3.835e-12		FW01000000
FGRAMPH1_01T00645	47.1		6.51768	9.40315	4.4957	5.239	4.13337	5.21384	4.43718	6.02438		C1	0		0.3293	0.815	0.0502	-0.7811	0.3753	0.0293	-2.0592	-4.1063	-2.1077	-3.3217	-2.437	-4.1367	-0.7509	-1.5822	-1.0969	-2.7964		0.6538	0.2527	0.9496	0.318	0.64	0.9702	0.00441	7.331e-09	0.003492	2.551e-06	0.0008733	5.464e-09	0.3419	0.0439	0.1689	0.000341		FW01000000
FGRAMPH1_01T00657	56.05		7.86561	11.9043	5.92315	7.46904	4.86818	6.77515	4.98813	8.79053		C1	420		0.1312	2.0046	0.9436	-1.3131	1.0744	0.6913	-1.9677	-4.3998	-2.9113	-3.0866	-3.0425	-5.0911	-1.5491	-3.8059	-1.9323	-3.9821		0.7878	1.125e-05	0.05041	0.004626	0.02834	0.1391	2.432e-05	3.405e-22	6.987e-10	8.682e-12	2.327e-10	5.868e-29	0.001008	1.134e-15	7.116e-05	1.493e-17		FW11010101
FGRAMPH1_01T00677	51.24		4.74695	9.28584	2.24524	4.80101	1.92349	3.86028	2.72645	6.16872		C1	475		1.1321	2.3538	-0.664	-1.3827	0.4383	0.9662	-2.8985	-4.5026	-2.2115	-3.1152	-3.3436	-5.469	-2.8207	-3.5395	-2.2928	-4.4428		0.104	2.3e-06	0.3376	0.01314	0.5769	0.09721	2.815e-06	4.58e-21	9.818e-05	2.05e-11	9.438e-07	2.03e-28	1.719e-05	3.65e-09	0.00158	2.194e-14		FW01000000
FGRAMPH1_01T00699	56.34		3.19569	8.05309	2.82675	6.13597	0.867659	4.33283	0.342479	6.67946		C1	848		-1.5388	2.2984	3.9915	-0.5154	2.5327	1.7324	-0.4431	-1.8569	-4.5915	-1.3305	-3.0527	-3.6289	-3.274	-7.7809	-4.0743	-4.6747		0.3144	0.02392	0.008708	0.6815	0.07621	0.1701	0.6894	0.06676	0.001237	0.1886	0.01707	0.0003808	0.01047	2.242e-07	0.003963	0.0003655		FW01000001
FGRAMPH1_01T00705	54.28		5.88212	9.97586	3.49092	5.65107	3.77029	5.13341	2.38777	7.04397		C1	406		-1.6442	1.9273	1.3176	-1.3998	-0.3173	0.5258	-2.5951	-4.3269	-3.9197	-2.9259	-2.2755	-4.8531	-2.2643	-4.9817	-1.4213	-4.0064		0.001815	4.909e-07	0.01685	0.0006645	0.525	0.2147	6.282e-09	1.506e-30	7.23e-15	1.649e-15	3.228e-07	4.061e-37	9.382e-07	1.516e-22	0.002204	3.738e-21		FW01000001
FGRAMPH1_01T00707	50.62		8.37013	12.9238	6.05054	8.2486	6.65099	8.18264	6.07068	8.60555		C1	75		-0.5707	0.4157	-0.0246	-0.35	-0.5946	0.0648	-2.2954	-4.588	-2.2702	-4.2372	-1.6995	-4.6529	-2.1664	-2.4919	-1.5071	-4.4558		0.3856	0.5231	0.9721	0.6145	0.397	0.9257	0.0004845	1.714e-12	0.00055	7.103e-11	0.009664	8.269e-13	0.001942	0.0003577	0.03084	1.56e-10		FW11011101
FGRAMPH1_01T00709	48.66		4.45463	7.94255	3.45874	4.0736	2.63909	3.2199	1.76973	5.70365		C1	259		-1.0527	2.6123	2.0009	-1.6793	0.9465	0.9239	-1.2536	-3.9237	-3.2591	-2.2395	-2.2064	-4.8519	-0.6657	-4.3459	-0.6882	-3.3533		0.1095	2.954e-08	0.001937	0.0007742	0.1179	0.09065	0.0132	1.19e-18	9.49e-08	7.903e-08	0.0001028	8.947e-25	0.214	1.715e-12	0.2627	1.463e-10		FW01000000
FGRAMPH1_01T00715	48.94		5.83108	7.15827	3.78598	3.92358	3.17009	2.91783	1.96071	4.19791		C1	0		-1.3804	1.3558	2.0449	-0.2871	0.6677	1.061	-2.1257	-3.278	-4.1818	-2.9874	-2.8014	-4.3432	-0.1412	-2.4732	0.2521	-1.2895		0.08876	0.07032	0.02106	0.7302	0.4337	0.2144	0.003087	4.862e-06	8.921e-08	2.903e-05	0.0001623	4.561e-09	0.8655	0.005214	0.7729	0.1153		FW01000000
FGRAMPH1_01T00729	50.41		9.23151	14.0985	6.83892	9.56121	6.55943	8.72671	6.25736	10.7611		C1	785		-0.2975	2.0009	0.5738	-1.1765	0.2768	0.8189	-2.3643	-4.4604	-2.9396	-3.2807	-2.6421	-5.2816	-2.6767	-4.427	-2.1346	-4.7688		0.6303	0.00103	0.3948	0.07812	0.6817	0.2206	0.0001181	2.434e-13	1.766e-06	7.097e-08	1.783e-05	4.51e-18	6.587e-05	4.286e-11	0.001505	1.03e-12		FW11110101
FGRAMPH1_01T00731	50.29		4.07657	7.04016	1.99064	3.83038	1.1286	2.82725	0.762363	4.75453		C1	342		-0.8616	2.1524	2.0961	-0.9576	1.2609	1.1482	-2.5409	-3.2907	-4.6848	-2.3239	-3.8231	-4.4763	-2.1165	-5.1702	-2.2293	-2.8929		0.4437	0.0004364	0.04902	0.1851	0.2168	0.1323	0.0003495	1.06e-08	7.674e-07	3.169e-05	1.802e-05	2.605e-13	0.008921	2.44e-07	0.02362	0.0001176		FW01000000
FGRAMPH1_01T00741	46.87		6.1627	9.74602	4.06348	5.60826	3.76278	5.11469	2.44573	6.50964		C1	168		-1.5252	1.4244	1.8485	-0.908	0.3293	0.5128	-2.1874	-4.1436	-4.0435	-3.2343	-2.5183	-4.6587	-1.5953	-4.3519	-1.4118	-3.5522		0.006942	0.001301	0.001313	0.054	0.5359	0.2856	4.279e-06	1.795e-21	7.048e-14	5.126e-14	3.277e-07	2.95e-26	0.001319	3.777e-15	0.006281	1.041e-13		FW01000000
FGRAMPH1_01T00743	50.84		6.68729	9.74665	5.26076	6.0925	3.87708	4.69981	3.38155	7.45394		C1	92		-0.5027	2.7683	1.9364	-1.3523	1.4317	1.4109	-1.4743	-3.6159	-3.4123	-2.2616	-2.9096	-5.0298	-0.8397	-4.1284	-0.8605	-2.9839		0.4144	8.466e-07	0.001973	0.02168	0.02211	0.01934	0.009165	5.612e-11	8.304e-09	3.587e-05	8.908e-07	3.891e-19	0.1596	2.404e-11	0.173	5.322e-07		FW11000001
FGRAMPH1_01T00745	50.94		7.73965	10.6889	5.06438	6.5429	4.12729	6.5515	5.07026	8.15555		C1	114		0.973	1.5775	-0.0149	-1.5806	0.952	-0.0089	-2.6664	-4.068	-2.6496	-2.4814	-3.6227	-4.059	-1.4689	-3.0346	-2.4298	-2.869		0.181	0.02406	0.9847	0.03922	0.2298	0.9907	0.0001718	6.082e-09	0.0001829	0.0003692	5.582e-07	6.431e-09	0.05795	8.259e-05	0.00202	0.0001855		FW11000001
FGRAMPH1_01T00749	55.45		6.50233	9.62707	4.93469	5.88987	4.19825	5.67608	4.0928	7.43191		C1	349		-0.0878	1.7543	0.854	-1.5371	0.7638	0.2148	-1.6368	-3.7132	-2.4903	-2.1741	-2.4025	-3.9284	-0.9699	-3.3609	-1.5189	-3.0497		0.8759	0.0007295	0.1404	0.005472	0.1928	0.7009	0.002338	8.862e-13	5.199e-06	2.302e-05	1.46e-05	4.224e-14	0.08604	3.251e-09	0.008943	5.282e-08		FW01000001
FGRAMPH1_01T00751	44.32		5.01802	7.25325	2.90703	3.91285	2.63631	4.05239	2.27871	5.21056		C1	48		-0.3106	1.1904	0.6539	-1.3346	0.3233	-0.1496	-2.286	-3.4316	-2.9247	-2.0902	-2.6141	-3.2806	-1.1013	-3.0898	-1.5742	-2.241		0.6593	0.03888	0.3846	0.0466	0.6707	0.8264	0.0003167	4.76e-09	7.726e-06	0.0002225	8.423e-05	1.501e-08	0.1217	1.496e-05	0.03168	0.00096		FW01000000
FGRAMPH1_01T00759	52.79		4.0783	6.97416	1.33142	3.14178	0.632082	2.65005	0.762987	4.62393		C1	176		0.0475	2.2554	1.1747	-1.6123	1.2197	0.6228	-3.4409	-4.0163	-4.6324	-2.3949	-4.6799	-4.6502	-2.3572	-5.1442	-2.9541	-2.9399		0.969	2.454e-06	0.2475	0.001247	0.2783	0.273	1.243e-06	2.325e-19	1.168e-07	7.085e-10	3.091e-06	1.187e-22	0.001342	2.539e-09	0.003996	5.377e-09		FW01000000
FGRAMPH1_01T00765	53.79		6.61895	9.8202	4.457	5.90971	4.44266	5.89266	3.45327	7.66027		C1	319		-0.9996	1.7447	1.0177	-1.7227	0.0172	0.0162	-2.1866	-3.8453	-3.2039	-2.1167	-2.2043	-3.8614	-1.4589	-4.1993	-1.46	-3.1164		0.1761	0.01265	0.1992	0.02354	0.9825	0.9831	0.00235	4.101e-08	1.159e-05	0.002365	0.002281	3.512e-08	0.05926	7.368e-08	0.06002	4.692e-05		FW01000001
FGRAMPH1_01T00769	49.16		7.63969	13.2015	5.43082	8.19644	5.76444	8.40313	5.00972	9.47901		C1	686		-0.7562	1.0697	0.4181	-1.2735	-0.3385	-0.2045	-2.2401	-4.9676	-2.6575	-3.6934	-1.9012	-4.7631	-2.7725	-4.4641	-2.6385	-5.5006		0.09072	0.01104	0.3709	0.003983	0.4663	0.6444	3.798e-07	3.668e-32	2.015e-09	1.316e-18	1.593e-05	9.031e-30	1.058e-09	1.078e-22	5.969e-09	1.368e-34		FW11010101
FGRAMPH1_01T00775	47.37		8.36767	11.2902	5.93044	7.14844	4.90757	6.14689	4.39114	8.37404		C1	20		-0.5382	2.2259	1.582	-1.2202	1.0441	1.0052	-2.448	-4.1163	-4.031	-2.8959	-3.4927	-5.1218	-1.2234	-4.0256	-1.2624	-2.892		0.2591	4.408e-07	0.000845	0.006461	0.02739	0.02691	3.785e-08	3.885e-21	1.822e-18	2.443e-11	2.773e-14	2.688e-31	0.007187	6.868e-18	0.00754	1.115e-10		FW11010001
FGRAMPH1_01T00777	52.8		4.96704	8.32316	2.4649	4.33239	2.38766	3.83216	2.40194	6.12332		C1	323		0.0438	2.3908	0.0512	-1.8352	0.0913	0.5453	-2.9283	-4.0343	-2.976	-2.195	-3.0197	-4.5858	-2.0909	-3.9774	-1.6369	-3.2253		0.9401	4.254e-10	0.9308	1.522e-05	0.8842	0.234	4.633e-09	2.179e-27	8.983e-10	1.482e-10	1.275e-08	7.077e-33	8.052e-05	1.255e-15	0.003913	2.038e-13		FW01000000
FGRAMPH1_01T00781	50.68		7.58337	11.517	4.84509	7.19171	4.29485	6.07418	3.74677	7.62521		C1	167		-0.5675	1.5506	1.1424	-0.431	0.5746	1.1187	-2.7831	-4.2949	-3.926	-3.8638	-3.3585	-5.4144	-2.3692	-3.9426	-1.8251	-3.8824		0.2692	0.0006791	0.02707	0.3607	0.2648	0.01886	3.893e-09	1.298e-21	1.042e-15	7.514e-18	5.78e-12	8.876e-33	1.135e-06	4.245e-15	0.000305	2.56e-16		FW11010001
FGRAMPH1_01T00801	49.95		8.98636	12.144	6.58822	8.33487	6.56677	8.11901	6.16186	9.87504		C1	302		-0.3958	1.7395	0.4182	-1.524	0.022	0.2145	-2.39	-3.7687	-2.8079	-2.2438	-2.4121	-3.9833	-1.7365	-3.6788	-1.5441	-3.1151		0.4359	0.0004776	0.4266	0.003234	0.9666	0.6793	2.104e-06	3.805e-14	2.649e-08	6.307e-06	1.794e-06	1.277e-15	0.0008779	1.766e-12	0.003167	1.957e-09		FW11010101
FGRAMPH1_01T00807	50.75		5.82872	9.4251	3.86097	5.30471	3.54293	4.37551	2.07492	6.72437		C1	208		-1.6948	2.4036	2.0245	-1.4295	0.333	0.968	-2.1112	-4.1262	-4.1387	-2.6945	-2.4439	-5.0981	-1.5038	-4.9578	-0.8687	-3.5247		0.0053	2.851e-07	0.00108	0.003685	0.5526	0.05893	2.353e-05	1.133e-19	1.137e-12	1.369e-09	2.436e-06	9.913e-28	0.004006	7.111e-17	0.1151	2.264e-12		FW01000001
FGRAMPH1_01T00819	48.27		6.00717	9.81179	4.08588	5.61837	3.20366	4.84693	3.29765	7.14953		C1	415		0.1614	2.3302	0.8063	-1.5376	0.9641	0.7914	-2.0456	-4.2044	-2.8499	-2.6664	-3.0113	-4.9966	-1.5939	-3.9378	-1.7666	-3.7554		0.7451	1.43e-09	0.08287	9.013e-05	0.05064	0.05379	1.322e-06	3.88e-29	1.018e-10	2.802e-13	1.613e-10	1.084e-38	0.0001805	1.393e-19	0.0002343	1.803e-20		FW01000001
FGRAMPH1_01T00823	52.5		8.79173	13.065	6.62885	8.59825	6.03373	7.43817	5.39837	9.19677		C1	273		-0.6334	1.73	1.2229	-0.5874	0.5905	1.14	-2.1397	-4.3883	-3.3645	-3.8	-2.7312	-5.5301	-1.9407	-3.751	-1.3912	-4.1871		0.3233	0.005968	0.06961	0.3768	0.3805	0.08696	0.0007223	2.676e-12	1.275e-07	1.367e-09	1.761e-05	1.413e-18	0.003645	2.276e-08	0.03837	3.193e-10		FW11010101
FGRAMPH1_01T00825	46.46		3.88031	7.41197	2.0013	3.47467	1.14145	2.6794	0.716215	4.69738		C1	2235		-0.8882	2.1792	2.1599	-1.3121	1.2785	0.861	-2.1778	-4.1248	-4.3579	-2.8049	-3.4698	-4.9841	-1.7423	-5.2144	-2.1599	-3.6724		0.4128	1.81e-05	0.0243	0.01242	0.1554	0.1406	0.0006011	8.031e-19	1.367e-06	6.537e-11	3.395e-05	2.358e-23	0.006752	3.83e-09	0.01195	3.806e-11		FW01000000
FGRAMPH1_01T00827	50.81		4.30865	9.11646	1.46578	4.66289	2.01747	4.22651	1.41076	4.15116		C1	84		-0.7383	-0.0743	-0.0189	0.5192	-0.7671	0.4439	-3.4864	-4.4765	-3.4524	-4.9946	-2.714	-4.9203	-3.7296	-3.1914	-2.5185	-4.7362		0.366	0.8953	0.9833	0.4113	0.3874	0.4776	5.45e-06	3.021e-17	2.844e-06	3.71e-20	0.0001528	3.734e-20	2.3e-06	3.587e-05	0.000735	2.036e-13		FW01000000
FGRAMPH1_01T00843	51.52		6.68513	8.68959	4.55905	5.03854	3.79388	4.92247	3.53631	6.75486		C1	0		-0.2577	1.8525	1.0594	-1.7289	0.8001	0.1203	-2.1966	-3.6676	-3.2558	-1.9358	-2.9981	-3.7883	-0.4936	-3.282	-1.1735	-1.9658		0.6505	0.0002875	0.0668	0.001501	0.1707	0.8285	2.743e-05	9.175e-13	1.674e-09	0.0001135	4.184e-08	1.559e-13	0.3773	5.898e-09	0.04319	0.0003037		FW11000001
FGRAMPH1_01T00849	46.24		6.83574	10.7136	4.21101	6.16183	4.68872	6.62151	3.01253	7.31623		C1	161		-1.7889	0.695	1.298	-1.1546	-0.49	-0.46	-2.7071	-4.5315	-4.0062	-3.3764	-2.2172	-4.0714	-1.9995	-4.4521	-1.9695	-3.8257		0.0006083	0.1177	0.01622	0.01294	0.3334	0.3236	1.652e-08	2.48e-24	4.57e-15	1.791e-14	3.132e-06	3.252e-20	4.507e-05	7.145e-18	4.603e-05	3.087e-16		FW11000001
FGRAMPH1_01T00855	53.94		6.65156	11.2498	4.61026	7.15372	4.72319	6.59958	4.11929	8.13901		C1	701		-0.5922	1.5268	0.4824	-0.9745	-0.1122	0.5502	-2.0695	-4.048	-2.5497	-3.0722	-1.9576	-4.599	-2.5575	-4.0143	-1.8951	-4.535		0.3117	0.005411	0.4343	0.09513	0.8554	0.3483	0.0003176	1.348e-13	1.047e-05	1.757e-08	0.0006935	4.88e-17	1.997e-05	2.538e-11	0.001672	2.083e-14		FW11010001
FGRAMPH1_01T00871	49.19		8.09964	9.85975	6.00704	6.51807	6.11902	6.37756	5.29914	7.49408		C1	0		-0.8056	1.0998	0.6949	-0.9568	-0.109	0.1386	-2.0697	-3.2772	-2.7661	-2.3166	-1.9605	-3.4165	-0.5032	-2.1548	-0.2556	-1.708		0.2722	0.1304	0.3839	0.2274	0.8912	0.8614	0.004564	6.614e-06	0.0001572	0.001406	0.007271	2.637e-06	0.5269	0.006755	0.7481	0.0312		FW11000001
FGRAMPH1_01T00873	51.18		7.21644	10.2054	5.03126	6.35912	4.73861	5.82683	4.30269	7.94797		C1	154		-0.4252	2.123	0.7292	-1.5859	0.3022	0.5357	-2.2361	-3.8333	-2.964	-2.2464	-2.5388	-4.3694	-1.3467	-3.6618	-1.1132	-2.9454		0.3751	1.569e-06	0.1372	0.0005735	0.5388	0.2522	1.05e-06	2.972e-18	1.904e-10	2.379e-07	5.296e-08	5.426e-23	0.004548	1.628e-14	0.02177	2.313e-10		FW11000001
FGRAMPH1_01T00877	50.39		4.58613	7.40134	3.0306	3.71939	2.76732	3.02965	1.12398	4.96987		C1	16		-2.3449	2.066	2.6168	-1.2926	0.3109	0.7551	-1.7146	-3.7499	-4.3765	-2.4475	-2.0316	-4.5135	-0.7477	-4.6572	-0.3035	-2.7786		0.007483	0.001314	0.004984	0.07864	0.6976	0.3251	0.01062	1.784e-09	2.841e-07	4.813e-05	0.003526	2.087e-12	0.3287	2.842e-07	0.705	0.0001935		FW01000000
FGRAMPH1_01T00881	44.86		5.94983	9.71617	3.32497	5.27939	4.10706	5.84062	3.25835	6.08983		C1	35		-0.9069	0.261	0.0626	-0.8165	-0.8435	-0.5572	-2.7727	-4.4322	-2.834	-3.6149	-1.927	-3.8759	-2.0602	-2.9392	-1.7739	-3.7231		0.08788	0.573	0.9135	0.104	0.1357	0.2671	1.242e-07	1.16e-21	4.728e-08	2.693e-15	0.0001452	2.28e-17	0.000159	3.949e-08	0.0007044	1.917e-13		FW01000000
FGRAMPH1_01T00885	51.22		7.71835	10.6875	5.58012	6.7444	4.9214	6.41902	4.83078	8.51506		C1	184		-0.0771	2.0808	0.7462	-1.7523	0.6677	0.3256	-2.1484	-3.8993	-2.8943	-2.1448	-2.8172	-4.2255	-1.1649	-3.6634	-1.507	-2.9156		0.8948	0.0001958	0.2177	0.002963	0.2733	0.5832	0.0001547	2.891e-12	4.21e-07	0.0001116	1.026e-06	4.095e-14	0.05106	9.031e-10	0.01288	8.43e-07		FW11010001
FGRAMPH1_01T00893	52.49		5.06711	9.45958	3.55721	5.16559	3.20178	4.81117	2.18101	6.13767		C1	528		-1.1426	1.3625	1.5412	-0.9841	0.3963	0.3751	-1.7312	-4.3181	-3.2713	-3.3332	-2.1286	-4.6957	-1.7013	-4.2266	-1.7225	-4.2977		0.03795	0.000311	0.004982	0.01585	0.4385	0.372	0.0001086	9.132e-32	2.498e-10	1.27e-20	8.257e-06	1.501e-36	0.0001647	1.892e-16	0.0003735	1.783e-23		FW01000000
FGRAMPH1_01T00895	47.31		4.72424	8.65337	3.07522	4.68638	2.88404	3.71758	1.99889	5.74515		C1	403		-0.9452	2.074	1.1846	-1.0694	0.2255	0.9998	-1.8698	-3.9782	-3.0438	-2.9058	-2.0985	-4.9798	-1.72	-3.9739	-0.9457	-3.8401		0.1654	0.0001449	0.1014	0.07753	0.7473	0.1122	0.00191	3.656e-14	2.846e-06	1.645e-08	0.0007864	4.386e-20	0.007979	6.688e-09	0.1659	9.657e-10		FW01000000
FGRAMPH1_01T00899	48.15		6.56017	9.21965	4.55245	5.78994	4.1551	5.63706	2.94461	7.48806		C1	231		-1.3618	1.8622	1.7702	-1.6994	0.4148	0.16	-2.0934	-3.4343	-3.8707	-1.7332	-2.5088	-3.5953	-1.2703	-4.7399	-1.525	-2.6149		0.008907	1.424e-05	0.0009099	0.0002242	0.4125	0.7326	4.462e-06	1.734e-15	1.098e-14	4.211e-05	1.013e-07	8.116e-17	0.008192	4.003e-20	0.002052	2.463e-08		FW01000001
FGRAMPH1_01T00901	50.25		5.45937	7.56721	3.07998	4.34016	3.05711	4.21085	2.41607	5.83962		C1	56		-0.7383	1.7184	0.7765	-1.5381	0.038	0.1704	-2.5614	-3.2729	-3.3394	-1.7317	-2.601	-3.4502	-1.3644	-3.679	-1.232	-2.0812		0.1939	6.131e-05	0.1845	0.001049	0.9471	0.7275	1.902e-07	5.248e-14	1.523e-10	2.721e-05	3.101e-07	2.245e-15	0.009352	6.593e-12	0.02267	1.395e-05		FW01000000
FGRAMPH1_01T00903	51.87		5.70509	7.94985	3.52847	4.37041	2.94678	3.89567	2.03865	5.69916		C1	3		-1.1786	1.8492	1.799	-1.3444	0.6463	0.4947	-2.25	-3.5844	-4.0809	-2.2334	-2.9023	-4.0826	-0.8931	-4.0365	-1.0446	-2.2248		0.1033	0.00162	0.02035	0.04788	0.3851	0.4778	0.0002239	6.954e-10	2.146e-09	8.14e-05	6.44e-06	3.805e-12	0.2044	8.495e-08	0.1567	0.001107		FW01000000
FGRAMPH1_01T00921	55.56		2.14537	6.8696	0.587205	2.76925	0	1.39578	1.19114	3.03515		C1	275		3.8143	2.2479	-1.3176	-0.2862	1.3008	1.7795	-2.9929	-4.3011	-1.4439	-4.0071	-5.2582	-6.255	-3.2587	-2.2274	-2.7801	-4.6665		0.02424	0.006969	0.3655	0.8108	0.4283	0.1601	0.01086	2.541e-11	0.1155	3.269e-10	0.001962	3.887e-15	0.02029	0.07648	0.06921	0.0002152		FW01000000
FGRAMPH1_01T00943	50.63		6.30043	9.37218	3.35979	5.28418	3.89984	5.40219	3.48849	7.10105		C1	139		-0.4131	1.715	-0.1651	-1.8192	-0.5808	-0.1086	-3.0844	-4.0773	-2.9154	-2.2553	-2.5022	-3.9703	-2.0199	-3.674	-1.5478	-3.018		0.465	0.0006482	0.7864	0.0008483	0.3419	0.8441	2.756e-08	7.625e-16	8.291e-08	5.296e-06	4.611e-06	3.121e-15	0.0005891	1.009e-10	0.007339	4.072e-08		FW01000001
FGRAMPH1_01T00953	48.54		6.17743	11.3772	4.58182	7.19585	3.29863	5.41275	2.43113	7.69227		C1	720		-1.0341	2.2909	2.4057	-0.4948	1.375	1.794	-1.6704	-4.1612	-4.0822	-3.6661	-3.0481	-5.957	-2.6499	-5.5504	-2.2309	-5.1428		0.0705	4.85e-08	1.185e-05	0.2559	0.008464	5.817e-05	0.0002099	1.631e-24	1.086e-14	1.766e-19	1.074e-09	3.76e-46	6.435e-09	1.73e-25	1.388e-05	6.145e-30		FW01010001
FGRAMPH1_01T00955	50.12		6.23407	8.16205	3.58604	5.04095	3.75793	5.05042	3.74609	6.05863		C1	2		0.0191	1.0225	-0.1945	-1.0305	-0.1792	-0.0103	-2.7529	-3.1263	-2.5548	-2.0934	-2.574	-3.1159	-1.5185	-2.3544	-1.3497	-1.8948		0.9737	0.05412	0.7512	0.07114	0.7744	0.9857	1.196e-06	5.047e-09	4.509e-06	7.102e-05	6.27e-06	5.061e-09	0.01148	5.637e-05	0.02496	0.0009931		FW01000000
FGRAMPH1_01T00959	48.77		6.14034	11.003	4.25791	6.61365	3.41151	5.87718	3.00229	7.72725		C1	781		-0.3942	1.8629	1.3065	-1.1121	0.9093	0.7496	-1.9981	-4.3751	-3.3026	-3.2628	-2.9084	-5.1257	-2.4111	-4.8297	-2.5709	-4.7916		0.4325	8.593e-07	0.006402	0.004436	0.06028	0.06003	2.387e-06	7.631e-32	5.606e-13	8.539e-19	3.447e-10	3.769e-42	1.038e-08	1.45e-26	3.116e-08	6.614e-32		FW01000001
FGRAMPH1_01T00965	50.73		4.45003	7.03867	2.46449	4.70218	2.7922	4.75178	1.79143	5.94161		C1	705		-1.1088	1.2107	0.7544	-1.2477	-0.3688	-0.0472	-2.3008	-2.3936	-3.0409	-1.1369	-1.9321	-2.3475	-2.4212	-4.4232	-2.0996	-2.5288		0.1546	0.05145	0.3841	0.08736	0.6595	0.9489	0.00151	0.0001645	5.625e-05	0.06908	0.007368	0.0002084	0.002209	5.01e-08	0.007529	0.0009961		FW01000000
FGRAMPH1_01T00977	51.04		8.04538	13.3127	6.65539	8.85616	5.67742	7.93344	5.33682	9.87797		C1	862		-0.3373	1.9118	1.3107	-1.0024	0.9736	0.9063	-1.3837	-4.3768	-2.6965	-3.3728	-2.3592	-5.2846	-2.167	-4.4801	-2.2342	-5.1571		0.6018	0.002455	0.05327	0.1335	0.1516	0.1756	0.03002	3.794e-12	2.676e-05	8.535e-08	0.0002436	5.494e-17	0.001246	3.207e-11	0.0009659	1.593e-14		FW11110101
FGRAMPH1_01T00995	52.13		6.87067	10.3574	4.76596	6.17332	4.54203	5.79145	3.80855	7.66587		C1	3516		-0.7401	1.8749	0.9739	-1.4888	0.2321	0.3842	-2.1667	-4.162	-3.1394	-2.6717	-2.3993	-4.5467	-1.4316	-3.8943	-1.2794	-3.4292		0.1487	5.45e-05	0.06633	0.002446	0.6589	0.4403	7.981e-06	2.278e-19	3.041e-10	5.055e-09	1.168e-06	1.167e-22	0.004769	4.094e-14	0.01328	4.815e-12		FW11000001
FGRAMPH1_01T00997	53.36		5.75463	8.53815	2.98976	4.73732	3.10727	3.84928	2.31083	5.79618		C1	14		-0.8941	2.0301	0.7747	-1.0723	-0.1219	0.9444	-2.9533	-3.8162	-3.7268	-2.7403	-2.8327	-4.7705	-1.8681	-3.7151	-0.8018	-2.739		0.1587	9.596e-05	0.261	0.06474	0.856	0.1175	1.705e-07	2.891e-14	3.15e-10	2.409e-08	7.373e-07	3.325e-20	0.00297	8.659e-09	0.2159	2.704e-06		FW01000000
FGRAMPH1_01T01003	50.2		8.34792	13.2564	6.21521	8.74916	5.58536	7.93452	4.84735	10.0491		C1	751		-0.7332	2.0975	1.37	-1.2874	0.6361	0.8091	-2.1315	-4.4628	-3.5013	-3.1749	-2.7682	-5.2724	-2.524	-5.1814	-2.351	-4.8549		0.1407	8.677e-06	0.006971	0.008282	0.2082	0.09813	9.391e-06	2.397e-21	8.737e-13	1.379e-11	1.348e-08	4.76e-29	3.217e-07	5.183e-25	2.676e-06	4.792e-23		FW11010101
FGRAMPH1_01T01009	49.29		10.113	13.6505	7.86194	9.37981	6.73157	8.23264	6.13315	10.261		C1	100		-0.5892	1.9861	1.6969	-0.8602	1.1091	1.1209	-2.2061	-4.1789	-3.9075	-3.3165	-3.3183	-5.3026	-1.4836	-4.0407	-1.4718	-3.4524		0.3986	0.004066	0.02284	0.2457	0.1367	0.1308	0.001439	1.431e-09	1.893e-08	1.549e-06	1.789e-06	1.689e-14	0.0456	5.71e-08	0.0482	3.206e-06		FW11111101
FGRAMPH1_01T01011	46.41		9.33459	12.4852	6.26231	8.25395	5.84154	7.54465	5.00489	9.29603		C1	57		-0.8363	1.7314	1.2574	-1.0274	0.4216	0.7016	-3.0488	-4.1729	-4.3073	-3.1442	-3.4711	-4.8756	-1.9746	-4.2593	-1.6945	-3.0983		0.1498	0.002097	0.03899	0.08415	0.4872	0.2394	7.771e-08	1.09e-13	5.984e-14	2.073e-08	1.22e-09	4.408e-18	0.0009886	1.852e-12	0.005001	1.929e-07		FW11010101
FGRAMPH1_01T01019	51.88		7.00937	9.87524	5.7064	6.10413	4.61644	5.55657	3.73468	7.55645		C1	57		-0.8839	2.0006	1.9971	-1.4457	1.1109	0.5512	-1.3303	-3.7438	-3.3277	-2.2956	-2.4438	-4.2962	-0.3986	-3.8414	-0.9583	-2.8113		0.131	0.0002484	0.0009956	0.01274	0.06416	0.3479	0.01607	5.792e-12	6.653e-09	2.058e-05	1.625e-05	3.754e-15	0.4962	1.699e-10	0.1111	1.483e-06		FW11000001
FGRAMPH1_01T01025	55.97		8.38373	12.5354	5.14439	7.47081	3.49269	6.33854	2.9631	7.96389		C1	96		-0.5483	1.6116	2.2753	-0.487	1.7249	1.1221	-3.2335	-4.9928	-5.5114	-4.505	-4.9631	-6.1167	-2.3203	-5.0827	-2.9232	-4.0787		0.4176	0.006446	0.0007693	0.4356	0.0106	0.07389	7.114e-08	1.841e-17	4.791e-18	1.585e-14	5.46e-15	3.447e-25	0.000252	2.717e-14	1.252e-05	6.489e-11		FW11010001
FGRAMPH1_01T01027	42.76		3.60729	7.28104	2.26018	3.36928	1.09965	2.23089	0	3.8861		C1	160		-3.638	1.9035	4.5327	-0.5561	1.6213	1.3251	-1.4624	-4.0595	-6.7404	-3.498	-3.1024	-5.4015	-1.2955	-6.3843	-1.5917	-3.8484		0.0302	0.00349	0.0002445	0.4314	0.09901	0.08363	0.03859	1.049e-12	2.088e-05	3.185e-10	0.0006725	1.216e-17	0.0893	1.12e-07	0.1063	1.73e-07		FW01000000
FGRAMPH1_01T01029	50.24		9.53876	13.458	6.862	8.8769	7.09739	8.26534	6.2923	9.34414		C1	32		-0.7995	1.0655	0.5659	-0.4609	-0.2333	0.604	-2.6541	-4.5202	-3.2202	-4.059	-2.4207	-5.1245	-1.9953	-3.0221	-1.158	-3.8608		0.1454	0.04953	0.3202	0.4126	0.6814	0.2835	1.17e-06	6.935e-17	3.974e-09	6.404e-14	9.335e-06	3.185e-21	0.0004176	9.484e-08	0.04076	6.889e-12		FW11111101
FGRAMPH1_01T01039	50.7		6.15126	10.3695	4.81498	6.31071	4.3586	5.61302	2.90286	7.38435		C1	528		-1.5698	1.8014	2.0444	-1.0782	0.4749	0.7223	-1.3642	-4.0713	-3.4091	-2.993	-1.8393	-4.7944	-1.5343	-4.6568	-1.2868	-4.2406		0.0001274	8.312e-10	3.008e-07	0.0002531	0.1807	0.01848	4.004e-05	2.637e-46	7.069e-18	6.434e-27	1.607e-07	6.721e-61	1.497e-06	1.603e-34	0.0001815	1.415e-41		FW01000001
FGRAMPH1_01T01043	47.34		7.3199	11.7942	4.90678	7.27268	5.30001	6.89424	4.69405	7.68324		C1	188		-0.5953	0.779	0.2022	-0.4042	-0.394	0.3731	-2.414	-4.4493	-2.6147	-4.0442	-2.0194	-4.8232	-2.358	-2.9644	-1.591	-4.3905		0.3573	0.2143	0.7705	0.5486	0.5693	0.5803	0.0001719	1.091e-12	4.708e-05	9.443e-11	0.001646	1.258e-14	0.0005642	1.438e-05	0.01992	8.884e-11		FW11010101
FGRAMPH1_01T01047	48.13		7.3083	10.088	5.21845	6.40587	4.41852	5.40099	3.11477	7.51588		C1	41		-1.4183	2.1306	2.2478	-1.109	0.8328	1.019	-2.1296	-3.6685	-4.3826	-2.5585	-2.9643	-4.6891	-1.202	-4.5587	-1.0158	-2.7421		0.006322	1.857e-06	1.922e-05	0.01733	0.09616	0.03224	2.89e-06	7.503e-17	1.778e-18	4.415e-09	3.577e-10	8.474e-26	0.01173	1.015e-18	0.04197	5.032e-09		FW11000001
FGRAMPH1_01T01049	50.56		2.91553	8.39697	2.08745	4.00618	0.90912	3.3789	0.972693	4.51104		C1	853		0.3778	1.2205	1.4412	-0.516	1.7716	0.6909	-1.3104	-4.4498	-2.7262	-3.9364	-3.104	-5.1569	-2.2081	-4.1653	-3.2888	-5.3719		0.7152	0.01346	0.1026	0.3963	0.07846	0.2718	0.05511	1.438e-22	0.0006831	1.029e-18	0.001063	1.269e-27	0.001597	3.004e-07	0.0006104	7.052e-15		FW01000000
FGRAMPH1_01T01051	48.72		2.82833	7.27234	1.68984	2.79582	1.55444	2.68864	0.566799	4.32394		C1	584		-1.5487	1.7887	1.8192	-1.6277	0.2407	0.1192	-1.6754	-4.6503	-3.4958	-2.9853	-1.9471	-4.774	-1.3641	-4.811	-1.4856	-4.3432		0.1631	0.009521	0.1386	0.0864	0.8294	0.903	0.05132	1.017e-11	0.0008893	2.744e-06	0.03277	2.446e-12	0.1859	3.443e-05	0.1644	1.247e-05		FW01000000
FGRAMPH1_01T01057	53.36		6.51589	10.695	5.073	6.63498	4.16979	6.14106	3.80343	8.07428		C1	718		-0.3499	1.938	1.3088	-1.437	0.9566	0.5002	-1.5384	-4.0505	-2.8469	-2.6133	-2.497	-4.5512	-1.5892	-4.335	-2.0457	-4.1056		0.4078	2.022e-08	0.001474	6.512e-05	0.02146	0.1729	4.106e-05	2.994e-32	7.949e-13	9.568e-15	5.32e-10	9.962e-40	2.563e-05	5.751e-28	4.815e-07	3.821e-28		FW01000001
FGRAMPH1_01T01059	50.79		6.91655	10.2109	5.11818	5.65847	4.69902	5.21884	4.16727	6.93367		C1	0		-0.5258	1.7211	0.9576	-1.2703	0.4302	0.4474	-1.8274	-4.5153	-2.7846	-3.243	-2.2588	-4.9641	-0.5484	-2.7764	-0.5312	-3.235		0.3753	0.002443	0.1236	0.03534	0.4888	0.4641	0.001486	1.124e-15	1.84e-06	6.141e-09	0.0001077	1.772e-18	0.3697	6.203e-06	0.3925	8.161e-08		FW11000001
FGRAMPH1_01T01063	46.67		3.24264	7.4842	1.46618	3.86949	2.05076	3.89332	0.568	4.31083		C1	555		-2.7063	0.4196	1.8944	-0.458	-0.7871	-0.0355	-2.4344	-3.6482	-4.3524	-3.1913	-1.6461	-3.6109	-2.9698	-5.3222	-2.2182	-4.2085		0.008637	0.2713	0.07834	0.2952	0.3047	0.9358	0.0004714	2.29e-23	1.259e-05	2.48e-19	0.00967	6.391e-24	6.512e-06	2.918e-08	0.0001744	3.061e-16		FW01000000
FGRAMPH1_01T01073	56.27		6.11277	10.2222	4.56307	6.0345	3.43547	5.22052	3.9398	7.25094		C1	487		0.5636	2.0329	0.6301	-1.2152	1.1902	0.8161	-1.6477	-4.1656	-2.2762	-2.949	-2.8398	-4.9819	-1.5006	-3.3459	-1.8747	-4.0232		0.2989	1.642e-05	0.2394	0.01482	0.03484	0.1087	0.0009269	3.154e-19	6.524e-06	1.395e-10	1.121e-07	3.332e-26	0.003648	1.117e-10	0.0007665	3.067e-15		FW01000001
FGRAMPH1_01T01083	61.49		11.3564	15.6086	9.36798	10.7004	9.30969	10.1772	8.62698	11.9517		C1	124		-0.6516	1.697	0.6975	-1.1826	0.055	0.4937	-1.9008	-4.7046	-2.6081	-3.5076	-1.9565	-5.2047	-1.2566	-3.1367	-0.8179	-4.0343		0.5111	0.08682	0.5442	0.3036	0.9619	0.6676	0.05521	2.058e-06	0.00853	0.0004001	0.04846	1.505e-07	0.2744	0.006372	0.4769	0.0004494		FW11111111
FGRAMPH1_01T01085	47.85		4.70482	7.3997	3.16975	4.81842	1.7665	3.23429	2.98334	6.50717		C1	386		1.5087	3.408	0.1994	-1.6951	1.6933	1.6874	-1.6609	-2.6177	-1.8593	-0.9137	-3.368	-4.3217	-1.7393	-3.6337	-1.7452	-2.6924		0.05325	3.485e-08	0.7873	0.01189	0.04526	0.01783	0.01144	1.091e-05	0.004605	0.1172	1.497e-05	5.95e-12	0.01461	2.269e-07	0.03906	0.0001486		FW01000000
FGRAMPH1_01T01089	52.27		5.57628	10.3912	3.63244	5.83236	3.22509	4.99156	2.80665	6.79521		C1	1386		-0.4323	1.8143	0.9018	-0.9642	0.4652	0.8483	-2.1627	-4.5511	-3.0643	-3.5856	-2.632	-5.4	-2.2823	-4.1483	-1.8992	-4.6851		0.4378	3.164e-05	0.1124	0.04254	0.4153	0.08143	1.012e-05	8.491e-27	2.786e-09	1.212e-17	3.996e-07	8.199e-36	8.81e-06	7.808e-15	0.0005188	1.646e-21		FW01000001
FGRAMPH1_01T01091	48.91		7.45363	10.4598	5.39971	6.36093	4.50439	5.48237	3.66386	7.2502		C1	7		-0.87	1.7708	1.7895	-0.8859	0.9195	0.8826	-2.08	-4.0729	-3.8714	-3.186	-3.0014	-4.9567	-0.9679	-3.6433	-1.0048	-2.9607		0.1191	0.0005664	0.001808	0.1013	0.1045	0.1071	6.046e-05	9.837e-16	8.445e-13	2.684e-10	1.853e-08	3.637e-22	0.07729	1.286e-10	0.07599	4.442e-08		FW11000001
FGRAMPH1_01T01105	55.66		9.42099	15.3526	6.88451	10.3647	6.38315	9.28939	6.42301	10.9928		C1	682		0.0415	1.6604	0.4507	-0.611	0.4919	1.0462	-2.4791	-4.8641	-2.9306	-4.252	-2.9721	-5.9123	-3.3912	-4.4529	-2.8369	-5.7731		0.9562	0.02639	0.5704	0.4387	0.5364	0.1851	0.0009683	7.6e-11	9.705e-05	1.271e-08	7.96e-05	2.615e-15	1.826e-05	1.867e-08	0.0003496	2.738e-13		FW11110101
FGRAMPH1_01T01107	49.8		7.33889	10.5648	4.92864	6.46491	4.27823	5.60213	3.82452	7.44119		C1	64		-0.4311	1.8521	1.1104	-0.9767	0.6763	0.874	-2.4458	-4.0908	-3.554	-3.1136	-3.1229	-4.9657	-1.5612	-3.6483	-1.3636	-3.2062		0.3557	6.138e-06	0.0172	0.02094	0.1481	0.04287	8.084e-09	2.856e-24	7.643e-16	5.818e-15	1.74e-12	4.295e-34	0.00037	6.518e-16	0.003113	4.619e-14		FW11000001
FGRAMPH1_01T01111	50.09		3.88742	8.82259	2.30747	4.4473	2.37351	4.258	2.2146	4.96254		C1	453		-0.182	0.7345	0.1028	-0.5303	-0.081	0.2017	-1.9568	-4.409	-2.0579	-3.8779	-1.876	-4.6124	-2.3796	-3.0127	-2.0969	-4.8404		0.7805	0.1184	0.8781	0.3007	0.9066	0.6979	0.001518	3.011e-22	0.0007161	4.337e-18	0.002969	4.243e-24	8.087e-05	3.23e-07	0.000706	2.914e-18		FW01000000
FGRAMPH1_01T01113	51.79		6.90663	10.9861	4.70712	6.49073	4.80941	5.9787	3.67574	7.93666		C1	340		-1.1339	1.9649	1.0287	-1.45	-0.1067	0.5148	-2.2691	-4.4996	-3.2962	-3.0495	-2.1623	-5.0144	-1.8272	-4.306	-1.2057	-4.0587		0.001476	4.147e-12	0.00419	4.774e-07	0.7548	0.08399	1.142e-12	9.556e-59	4.845e-22	2.535e-29	2.201e-11	7.802e-71	8.248e-09	4.728e-38	0.0001989	1.028e-42		FW11000001
FGRAMPH1_01T01117	51.31		7.95507	11.9754	5.83077	7.61595	5.49102	6.85078	4.90513	8.95435		C1	4923		-0.5743	2.0959	0.9235	-1.3317	0.3481	0.7638	-2.1473	-4.3329	-3.0701	-3.0009	-2.4958	-5.0968	-1.7919	-4.0471	-1.3763	-3.9781		0.1859	2.632e-07	0.03614	0.001448	0.4287	0.07036	2.916e-07	9.249e-27	5.379e-13	8.957e-14	4.135e-09	4.83e-36	2.734e-05	7.281e-21	0.00155	4.023e-21		FW11010101
FGRAMPH1_01T01125	49.78		6.61715	10.2958	4.58191	6.29359	4.17726	5.89338	3.53014	7.83809		C1	620		-0.6726	1.9465	1.1002	-1.5391	0.4271	0.4054	-2.0952	-3.9809	-3.196	-2.4406	-2.5234	-4.387	-1.7428	-4.3821	-1.7645	-3.63		0.2035	2.79e-05	0.04089	0.001611	0.4237	0.4121	2.017e-05	8.028e-18	3.625e-10	9.792e-08	5.935e-07	3.617e-21	0.0005871	3.658e-17	0.0007214	2.665e-13		FW01000001
FGRAMPH1_01T01127	52.97		9.04328	12.2241	6.72407	8.68593	6.54647	8.18213	6.30741	10.1182		C1	430		-0.2315	1.9075	0.4087	-1.4095	0.1769	0.4964	-2.297	-3.4829	-2.7057	-2.0723	-2.4742	-3.9798	-1.9381	-3.7563	-1.6186	-3.1237		0.6999	0.001286	0.5119	0.02226	0.7768	0.4215	0.0001197	4.11e-09	5.997e-06	0.0004609	3.58e-05	1.886e-11	0.00177	1.362e-09	0.009228	4.343e-07		FW11110101
FGRAMPH1_01T01135	48.68		6.64487	10.4868	5.02429	6.29978	3.73739	6.00071	3.9937	8.13913		C1	577		0.3079	2.1294	1.0342	-1.8245	1.3382	0.3023	-1.6624	-4.1487	-2.695	-2.3223	-3.003	-4.4517	-1.2876	-4.1462	-2.3235	-3.7744		0.6058	7.792e-05	0.08321	0.001319	0.02921	0.598	0.002885	1.297e-14	2.14e-06	1.346e-05	3.029e-07	1.504e-16	0.02635	1.446e-12	0.0001315	5.434e-11		FW11000001
FGRAMPH1_01T01139	49.91		8.64913	11.9529	6.32765	7.78604	5.93799	7.20216	4.58669	8.55082		C1	41		-1.3619	1.3329	1.75	-0.7539	0.3898	0.5771	-2.3022	-4.1044	-4.0547	-3.3495	-2.6928	-4.6824	-1.4438	-3.9477	-1.2565	-3.2445		0.02734	0.0259	0.006716	0.2314	0.542	0.3607	0.000133	6.139e-12	3.573e-11	1.923e-08	8.74e-06	4.718e-15	0.02266	7.849e-10	0.0486	2.661e-07		FW11010101
FGRAMPH1_01T01153	46.8		7.05263	10.6389	4.77671	6.59789	3.60981	5.55629	3.35192	7.64171		C1	278		-0.2383	2.1014	1.4781	-1.0463	1.2386	1.0549	-2.3144	-4.0443	-3.7921	-2.998	-3.5538	-5.0994	-1.8579	-4.3822	-2.0417	-3.5877		0.5975	9.979e-10	0.0003726	0.002248	0.003669	0.002899	2.772e-10	1.189e-33	3.117e-21	1.097e-19	6.833e-18	3.651e-50	3.562e-07	1.675e-28	9.886e-07	8.712e-25		FW11000001
FGRAMPH1_01T01157	52.44		6.33253	10.2109	4.06053	6.07995	3.54333	5.26563	2.46017	6.98942		C1	366		-1.2806	1.7462	1.8356	-0.9083	0.5612	0.8348	-2.3963	-4.1172	-4.24	-3.2084	-2.9593	-4.9546	-2.0792	-4.8231	-1.8055	-3.8063		0.02339	4.811e-05	0.001178	0.04554	0.29	0.07198	2.49e-07	1.308e-22	1.174e-15	1.318e-14	1.667e-09	4.108e-31	1.657e-05	5.418e-19	0.000436	1.952e-16		FW01000001
FGRAMPH1_01T01165	55.56		9.23115	13.9143	7.06482	9.41917	6.4485	8.6761	5.80029	10.698		C1	914		-0.6439	1.9955	1.256	-1.2593	0.6129	0.7324	-2.1493	-4.4335	-3.4075	-3.1719	-2.7637	-5.1673	-2.3251	-4.8404	-2.2056	-4.6064		0.2495	0.0002661	0.03666	0.03357	0.3074	0.217	9.773e-05	5.095e-16	8.441e-10	6.394e-09	6.25e-07	3.574e-21	9.405e-05	5.968e-16	0.000228	8.857e-15		FW11110101
FGRAMPH1_01T01169	52.2		6.43619	11.2247	4.45476	6.87008	4.1055	5.89679	3.28983	7.64959		C1	803		-0.8296	1.7435	1.1997	-0.7728	0.3686	0.9701	-2.0573	-4.3063	-3.2561	-3.5333	-2.4265	-5.2768	-2.4384	-4.4109	-1.837	-4.6893		0.1792	0.001753	0.05368	0.1754	0.5483	0.0917	0.0004146	6.21e-15	6.328e-08	1.379e-10	4.415e-05	2.172e-21	3.337e-05	3.176e-13	0.002284	6.115e-16		FW01010001
FGRAMPH1_01T01175	49.02		7.99797	10.9102	5.56868	7.05371	5.04038	6.02468	4.42631	8.53423		C1	71		-0.6048	2.4912	1.1438	-1.4622	0.5376	1.0249	-2.43	-3.8088	-3.5738	-2.3444	-2.9691	-4.8356	-1.4808	-4.0868	-0.9935	-2.8592		0.3182	1.817e-05	0.07105	0.01721	0.3952	0.09775	3.511e-05	4.44e-11	1.958e-09	4.667e-05	5.835e-07	8.926e-17	0.01709	6.938e-11	0.115	3.404e-06		FW11010001
FGRAMPH1_01T01183	54.92		5.24772	8.53874	3.31924	4.56178	2.84202	3.9256	2.82846	5.73548		C1	134		0.0512	1.8812	0.5099	-1.1905	0.552	0.6828	-2.1198	-4.0053	-2.625	-2.8126	-2.6762	-4.6938	-1.3289	-3.0293	-1.198	-3.2216		0.9343	0.0002953	0.4183	0.03322	0.3982	0.2394	0.000155	2.388e-15	4.252e-06	1.128e-08	7.476e-06	1.061e-19	0.02577	3.581e-07	0.06089	1.406e-08		FW01000000
FGRAMPH1_01T01189	54.85		7.71752	11.1544	5.03179	6.91159	4.57198	5.76571	2.92346	7.64076		C1	47		-1.7632	1.8766	2.2392	-0.7249	0.4781	1.149	-2.7017	-4.2099	-4.9445	-3.4841	-3.1813	-5.3607	-1.8931	-4.8572	-1.2222	-3.4005		0.001803	0.0001374	0.000125	0.1631	0.386	0.02895	7.647e-08	4.195e-18	1.824e-19	5.889e-13	5.766e-10	8.329e-28	0.0003691	2.313e-17	0.02525	6.676e-11		FW11010001
FGRAMPH1_01T01191	53.88		5.55804	9.05505	3.83348	4.94459	3.78501	4.62586	2.94325	6.34642		C1	197		-0.8572	1.748	0.9271	-1.4134	0.0637	0.3291	-1.8505	-4.1102	-2.7737	-2.6928	-1.9165	-4.4408	-1.156	-3.4965	-0.8907	-3.4201		0.1581	0.001182	0.1511	0.0164	0.9201	0.5838	0.001259	1.606e-14	2.989e-06	2.835e-07	0.001003	1.472e-16	0.05938	1.986e-08	0.1531	1.091e-08		FW01000000
FGRAMPH1_01T01195	57.7		6.89283	11.3245	5.56643	6.79591	4.8737	6.21838	4.45126	7.73472		C1	361		-0.41	1.5021	1.1148	-0.928	0.703	0.5717	-1.3577	-4.4704	-2.4725	-3.5408	-2.0625	-5.0429	-1.2277	-3.2705	-1.3589	-4.3393		0.5007	0.009942	0.08145	0.1358	0.2726	0.3606	0.02238	1.245e-14	4.038e-05	8.895e-10	0.0006283	4.139e-18	0.05068	2.475e-07	0.03316	4.614e-12		FW11010001
FGRAMPH1_01T01197	47.99		8.48029	11.9224	5.89381	7.80773	5.01981	6.74806	4.96574	8.71251		C1	137		-0.0444	1.9538	0.9318	-0.8969	0.8865	1.0555	-2.5894	-4.0778	-3.5212	-3.1803	-3.4769	-5.1341	-1.9121	-3.7408	-1.7432	-3.4004		0.9305	4.969e-05	0.07329	0.07411	0.09136	0.03682	1.148e-07	1.568e-17	1.03e-12	2.699e-11	3.305e-12	1.331e-26	0.0001726	3.216e-13	0.0008334	1.447e-11		FW11010101
FGRAMPH1_01T01201	51.57		6.03731	11.3139	4.22623	6.72535	4.14715	5.66156	3.27374	7.67264		C1	703		-0.8967	2.002	0.9849	-0.9393	0.086	1.0597	-1.9092	-4.5418	-2.8925	-3.6009	-1.9958	-5.6029	-2.5322	-4.4565	-1.5585	-5.1685		0.1343	0.0001966	0.1175	0.1019	0.8897	0.06797	0.0008292	1.26e-17	8.642e-07	1.008e-11	0.0005567	1.428e-25	2.097e-05	2.606e-13	0.01012	1.472e-18		FW01010001
FGRAMPH1_01T01209	48.74		9.05895	10.5211	6.46814	6.99107	5.77105	6.58344	4.96805	7.82454		C1	0		-0.8004	1.2347	1.4985	-0.8268	0.698	0.4067	-2.5763	-3.4942	-4.0754	-2.6667	-3.275	-3.9014	-0.5204	-2.8458	-0.8117	-1.4381		0.1543	0.02389	0.009781	0.1465	0.227	0.4769	2.478e-06	1.486e-10	1.993e-13	9.394e-07	2.991e-09	9.196e-13	0.3628	8.353e-07	0.1599	0.01131		FW11010001
FGRAMPH1_01T01211	51.64		9.33677	14.0323	7.2438	9.32171	7.19727	8.74346	6.77022	10.3061		C1	484		-0.4217	1.5454	0.4681	-0.9728	0.0464	0.5719	-2.0794	-4.656	-2.5474	-3.6827	-2.1257	-5.2281	-2.0597	-3.5006	-1.5342	-4.6356		0.4061	0.002047	0.3723	0.06085	0.9296	0.2711	3.872e-05	1.394e-20	4.788e-07	1.805e-13	2.672e-05	1.683e-25	7.869e-05	1.984e-11	0.00334	5.105e-19		FW11111111
FGRAMPH1_01T01215	51.27		2.89501	7.03939	1.69411	2.30537	0.727906	2.30477	1.6511	4.21542		C1	310		1.8041	2.163	-0.0064	-2.0802	1.6897	0.0221	-1.5319	-5.0001	-1.4909	-2.8752	-3.295	-5.0381	-0.7858	-2.8596	-2.4534	-4.1897		0.1247	0.005887	0.9954	0.04001	0.1973	0.9833	0.09762	2.031e-10	0.09991	6.107e-05	0.005342	9.795e-11	0.47	0.005499	0.05584	5.622e-05		FW01000000
FGRAMPH1_01T01219	46.28		7.68171	11.7051	4.44559	7.36581	5.21834	7.32343	5.11572	7.88881		C1	62		-0.0916	0.5595	-0.6941	-0.5164	-0.7867	0.0423	-3.2684	-4.2786	-2.572	-3.7615	-2.4804	-4.321	-2.93	-2.7523	-2.101	-3.942		0.8802	0.3416	0.2823	0.4066	0.2251	0.9459	8.199e-08	3.181e-13	1.843e-05	1.423e-10	3.99e-05	1.825e-13	4.464e-06	1.226e-05	0.0009031	2.735e-10		FW11010101
FGRAMPH1_01T01221	51.93		6.1143	9.14352	4.03605	5.34316	3.70686	5.07454	1.87981	6.87971		C1	168		-2.253	1.8207	2.5914	-1.5382	0.3607	0.2765	-2.154	-3.7974	-4.7712	-2.2551	-2.5182	-4.0758	-1.348	-5.4776	-1.4322	-2.9915		0.0008795	0.0004135	0.0002554	0.00742	0.5645	0.6357	8.144e-05	1.641e-13	3.594e-13	8.309e-06	7.729e-06	2.912e-15	0.02398	2.009e-15	0.01948	2.76e-07		FW01000001
FGRAMPH1_01T01225	48.25		6.31845	9.98791	3.25523	5.54243	3.2651	5.1033	3.79721	6.33847		C1	37		0.6033	1.2468	-0.6019	-0.7939	-0.0044	0.4488	-3.1945	-4.4059	-2.5877	-3.6101	-3.191	-4.8569	-2.3803	-2.5723	-1.9272	-3.5955		0.3613	0.03754	0.3878	0.2195	0.9952	0.4916	6.472e-07	1.109e-13	3.236e-05	9.015e-10	9.566e-07	3.559e-16	0.0004906	0.0001011	0.005461	2.988e-08		FW01000000
FGRAMPH1_01T01239	48.95		5.83051	8.34171	3.67356	4.71818	2.80506	3.77718	3.02161	5.89115		C1	10		0.2717	2.202	0.6944	-1.1928	0.962	1.0019	-2.2311	-3.6694	-2.9239	-2.4744	-3.1956	-4.6764	-1.1032	-2.9904	-1.0633	-2.5359		0.6475	9.098e-06	0.231	0.02145	0.117	0.0668	1.403e-05	1.426e-14	3.302e-08	9.869e-08	1.725e-08	3.848e-21	0.04408	6.067e-08	0.08255	1.213e-06		FW01000000
FGRAMPH1_01T01249	48.43		6.30495	7.64398	3.39029	4.01176	3.53375	4.19948	3.55574	4.58419		C1	0		0.0637	0.3959	-0.2114	-0.5995	-0.1536	-0.2041	-3.0649	-3.6763	-2.8475	-3.0746	-2.9112	-3.4705	-0.6671	-1.0552	-0.7176	-1.2857		0.9109	0.4586	0.7281	0.307	0.8052	0.7287	2.136e-08	4.74e-12	1.01e-07	3.864e-09	1.313e-07	3.469e-11	0.272	0.07257	0.2351	0.02211		FW01000000
FGRAMPH1_01T01251	50.28		8.16441	11.5645	5.36329	6.76959	4.11874	5.81974	3.92967	7.31916		C1	1		-0.1664	1.5014	1.453	-0.5459	1.2839	0.9538	-2.8066	-4.7538	-4.259	-4.2074	-4.0926	-5.7088	-1.4149	-3.4139	-1.7451	-3.3612		0.7612	0.002542	0.008277	0.2939	0.02115	0.06944	2.267e-08	3.192e-22	2.169e-16	7.722e-18	7.025e-15	7.931e-31	0.007382	3.154e-10	0.001642	8.478e-11		FW11010001
FGRAMPH1_01T01259	51.8		11.6411	16.581	9.2315	11.376	8.77055	10.7554	8.31698	12.3483		C1	2817		-0.4339	1.5273	0.8732	-0.9307	0.4404	0.5935	-2.3087	-5.0027	-3.1839	-4.0702	-2.75	-5.5975	-2.0498	-3.8537	-1.8966	-4.74		0.6519	0.1118	0.3836	0.3527	0.6604	0.5534	0.01629	1.901e-07	0.0009251	2.254e-05	0.004224	5.616e-09	0.04074	0.00012	0.0584	2.216e-06		FW11111111
FGRAMPH1_01T01267	51.86		9.93469	14.1991	7.88734	9.8027	7.9544	9.50778	7.36423	10.8751		C1	567		-0.5826	1.351	0.5163	-1.059	-0.0662	0.2913	-2.0294	-4.3431	-2.5458	-3.2835	-1.9631	-4.6345	-1.895	-3.4704	-1.5375	-4.2079		0.2567	0.008044	0.3325	0.0454	0.9011	0.5824	7.492e-05	1.549e-17	6.945e-07	1.135e-10	0.000129	9.547e-20	0.0003582	6.414e-11	0.003807	2.06e-15		FW11111111
FGRAMPH1_01T01273	52.26		9.38192	12.8755	5.38102	8.34429	5.64757	7.85649	5.29172	9.05794		C1	29		-0.3515	1.1774	0.0853	-0.6967	-0.2655	0.4771	-3.942	-4.4327	-4.0271	-3.734	-3.6756	-4.9114	-2.9152	-3.6973	-2.1726	-3.406		0.624	0.09425	0.9119	0.3585	0.731	0.5298	2.974e-08	2.826e-10	1.447e-08	1.056e-07	2.372e-07	2.834e-12	0.0001402	1.329e-06	0.004564	7.163e-06		FW11010101
FGRAMPH1_01T01275	57.62		9.91017	11.7863	6.15385	8.11203	6.17011	7.79032	5.68568	9.18592		C1	0		-0.472	1.3571	0.4558	-1.0404	-0.015	0.3121	-3.6621	-3.5699	-4.1192	-2.526	-3.6472	-3.8831	-1.9058	-3.402	-1.5787	-1.8153		0.5639	0.09384	0.6025	0.231	0.9863	0.7196	6.663e-06	1.04e-05	4.165e-07	0.001797	7.426e-06	1.631e-06	0.0288	9.554e-05	0.07044	0.03657		FW11010101
FGRAMPH1_01T01279	52.08		5.13273	9.27761	3.35845	4.81688	2.52144	4.36468	3.41764	6.61267		C1	491		1.0677	2.2939	-0.1185	-1.8037	0.9398	0.4836	-1.9426	-4.4602	-1.8168	-2.6536	-2.8845	-4.9476	-1.5438	-3.229	-2	-4.0652		0.107	3.514e-05	0.8542	0.002245	0.1816	0.4255	0.001371	4.266e-16	0.00237	7.113e-07	1.303e-05	3.998e-19	0.01398	1.08e-07	0.003488	2.073e-11		FW01000000
FGRAMPH1_01T01281	51.36		9.01328	12.6167	6.58769	8.40857	6.46049	7.95663	6.08989	9.96527		C1	723		-0.3619	1.9837	0.4892	-1.5352	0.127	0.4464	-2.4092	-4.1516	-2.8983	-2.6148	-2.5364	-4.5985	-1.8038	-3.8281	-1.4844	-3.5452		0.5195	0.0003295	0.4067	0.008316	0.8296	0.4439	1.549e-05	5.417e-14	2.111e-07	2.079e-06	5.701e-06	8.413e-17	0.00207	6.317e-11	0.01151	1.191e-09		FW11010101
FGRAMPH1_01T01285	50.58		6.6997	10.3474	4.9457	6.06267	4.67167	5.59172	4.30285	8.13092		C1	348		-0.3521	2.5421	0.6395	-2.0677	0.2854	0.4732	-1.8241	-4.276	-2.462	-2.2072	-2.11	-4.7493	-1.1383	-3.8455	-0.9505	-3.5922		0.4398	1.035e-09	0.1681	1.736e-06	0.5407	0.2848	3.073e-05	5.58e-25	2.975e-08	5.541e-08	2.337e-06	4.681e-30	0.01122	9.274e-18	0.03894	3.056e-16		FW11000001
FGRAMPH1_01T01295	52.4		8.77956	12.5918	6.49673	8.33418	6.13531	7.59463	5.51966	9.4494		C1	6345		-0.6132	1.8464	0.9789	-1.1085	0.3655	0.7378	-2.2905	-4.229	-3.2693	-3.1205	-2.6561	-4.9669	-1.8368	-3.9242	-1.4644	-3.7757		0.1469	5.083e-06	0.02122	0.006836	0.3886	0.07337	2.652e-08	9.727e-26	4.225e-15	8.436e-15	1.653e-10	1.116e-34	9.869e-06	8.02e-21	0.0004971	4.73e-20		FW11010101
FGRAMPH1_01T01313	57.01		2.69984	6.87877	0.596331	2.55558	0.949448	2.65005	0.401448	3.24087		C1	230		-1.0736	0.7162	0.3355	-0.7689	-0.7578	-0.0938	-3.5946	-4.5544	-3.8825	-3.7586	-2.809	-4.4747	-3.0455	-4.1499	-2.3814	-4.087		0.4156	0.3375	0.8239	0.4618	0.5988	0.9292	0.001993	3.831e-10	0.0009038	7.327e-08	0.008875	3.879e-10	0.01908	0.001409	0.05236	0.0001368		FW01000000
FGRAMPH1_01T01321	53.42		8.21849	12.3054	6.04964	7.80057	5.85195	7.46474	5.41252	9.16824		C1	3430		-0.4295	1.6888	0.6307	-1.3545	0.2006	0.3333	-2.1777	-4.4582	-2.8081	-3.1029	-2.3786	-4.7917	-1.7463	-3.7316	-1.6136	-4.0269		0.403	0.0006768	0.2345	0.008811	0.7056	0.5207	1.666e-05	2.539e-19	3.325e-08	3.515e-10	2.943e-06	4.834e-22	0.0008476	1.116e-12	0.002184	9.037e-15		FW11010101
FGRAMPH1_01T01333	57.47		11.5486	15.1453	9.32178	10.3937	9.01791	9.71619	8.36138	11.9646		C1	28		-0.6335	2.1703	0.9253	-1.5143	0.2928	0.6528	-2.1494	-4.5918	-3.0763	-3.0753	-2.4427	-5.2456	-1.0328	-3.4724	-0.6729	-3.4722		0.4694	0.0131	0.3093	0.09583	0.7476	0.4729	0.01403	1.519e-07	0.0004406	0.0004366	0.005255	2.009e-09	0.2562	0.0001351	0.4596	0.0001342		FW11111111
FGRAMPH1_01T01337	50.72		4.76647	6.67152	1.79965	2.50968	2.91262	3.21932	2.11005	2.91746		C1	0		-0.8377	-0.3275	-0.4947	-0.4618	-1.3486	-0.7899	-3.3359	-4.3902	-2.8177	-3.9269	-1.98	-3.5994	-0.9124	-0.8795	-0.3538	-1.9549		0.2514	0.6372	0.567	0.5683	0.1126	0.3168	1.046e-05	1.876e-10	6.5e-05	5.224e-09	0.004049	2.645e-08	0.2912	0.2769	0.6472	0.007588		FW01000000
FGRAMPH1_01T01339	50.95		9.844	14.1008	7.88334	9.78473	7.46664	9.08891	6.85589	11.194		C1	2480		-0.5971	2.0554	1.0015	-1.3703	0.4068	0.6768	-1.9178	-4.2144	-2.9235	-2.8386	-2.3264	-4.894	-1.8505	-4.2224	-1.5805	-4.1397		0.4114	0.004466	0.2097	0.08496	0.6104	0.3952	0.00814	5.479e-09	5.624e-05	8.511e-05	0.001345	1.285e-11	0.02018	1.186e-07	0.04752	1.998e-07		FW11111111
FGRAMPH1_01T01341	48.16		6.58459	7.98053	4.00848	4.8309	3.84993	4.49103	1.44115	5.78171		C1	0		-3.0039	1.3084	3.1477	-0.9576	0.1741	0.3445	-2.6386	-3.1498	-5.8191	-2.1872	-2.8151	-3.4956	-0.8448	-4.9501	-0.6745	-1.358		0.0002702	0.0466	0.0003122	0.1889	0.8183	0.6403	7.716e-05	1.614e-06	5.845e-13	0.0007624	3.162e-05	1.133e-07	0.2553	9.173e-09	0.3702	0.06203		FW01000000
FGRAMPH1_01T01345	49.36		6.2481	8.10898	4.20717	4.55923	3.25562	4.48188	2.98294	6.27368		C1	0		-0.2494	1.8245	1.2796	-1.7373	1.0241	0.0811	-2.1387	-3.5863	-3.4168	-1.8435	-3.1674	-3.668	-0.3615	-3.3785	-1.3045	-1.8106		0.7007	0.001372	0.05314	0.005106	0.1262	0.898	0.000248	4.331e-10	2.046e-08	0.000984	3.007e-07	1.608e-10	0.5699	1.746e-07	0.05042	0.00348		FW01000000
FGRAMPH1_01T01351	49.71		6.33506	9.65927	3.6977	5.35172	4.28942	4.98817	2.84951	7.05933		C1	84		-1.4938	2.0901	0.8682	-1.7171	-0.63	0.3702	-2.7867	-4.3108	-3.6489	-2.5915	-2.1551	-4.6816	-1.7265	-4.3118	-0.7262	-3.2572		0.00389	1.858e-06	0.1176	0.0002604	0.2304	0.4433	6.443e-09	3.732e-23	4.178e-13	9.508e-10	4.68e-06	1.072e-26	0.0006728	1.24e-16	0.1475	6.382e-12		FW01000001
FGRAMPH1_01T01375	52.52		7.07476	10.311	4.8651	5.7765	4.95464	4.7385	3.45357	7.27381		C1	0		-1.5389	2.5643	1.4485	-1.4978	-0.0919	1.0636	-2.2545	-4.5251	-3.7014	-3.0262	-2.1625	-5.5905	-0.9331	-3.8794	0.2224	-3.2039		0.00181	1.578e-08	0.004792	0.001379	0.852	0.02834	9.087e-07	1.159e-24	2.149e-14	3.048e-12	2.841e-06	3.968e-35	0.05314	8.683e-15	0.6531	7.425e-12		FW11000001
FGRAMPH1_01T01387	53.29		5.13686	8.33326	2.79236	4.04984	2.54499	3.45219	1.52246	5.33765		C1	32		-1.1621	1.9512	1.4717	-1.3157	0.2983	0.6307	-2.5258	-4.3272	-3.9892	-3.0088	-2.8271	-4.9599	-1.385	-4.1724	-1.0526	-3.1851		0.1221	0.0005586	0.05588	0.03162	0.6806	0.324	3.982e-05	2.783e-15	1.008e-08	1.267e-08	1.234e-05	8.712e-19	0.03688	9.133e-09	0.1342	2.057e-07		FW01000000
FGRAMPH1_01T01401	48.99		7.80392	11.3384	5.34617	7.14905	5.32307	6.58845	4.90989	8.44479		C1	2334		-0.4002	1.8461	0.4274	-1.2863	0.0258	0.5584	-2.4708	-4.1531	-2.897	-2.8658	-2.4968	-4.7119	-1.8099	-3.5236	-1.2774	-3.4921		0.4336	0.0001558	0.421	0.01181	0.9613	0.2777	8.054e-07	1.332e-17	8.333e-09	3.177e-09	7.181e-07	4.397e-22	0.0005156	1.354e-11	0.01505	1.042e-11		FW11010001
FGRAMPH1_01T01403	50.19		4.37566	7.53804	2.70575	3.49867	1.73438	3.32532	1.35189	4.8931		C1	169		-0.5342	1.6688	1.7289	-1.48	1.1929	0.183	-1.9126	-4.1561	-3.6432	-2.6704	-3.109	-4.3391	-0.8987	-4.1075	-1.9086	-3.1445		0.5059	0.0005345	0.01782	0.00483	0.1015	0.7425	0.0005857	2.668e-18	9.267e-08	1.185e-09	5.051e-06	8.781e-20	0.1253	1.698e-09	0.006797	3.175e-09		FW01000000
FGRAMPH1_01T01407	54.12		6.36567	10.4983	4.46186	6.30492	3.86659	5.57615	3.69951	7.44083		C1	2946		-0.1399	1.8556	0.7654	-1.1247	0.6212	0.7268	-1.9566	-4.1429	-2.7197	-3.0157	-2.5798	-4.8713	-1.8616	-3.7517	-1.7559	-4.0484		0.8285	0.001816	0.2569	0.07887	0.3623	0.2604	0.001535	2.345e-12	1.41e-05	2.875e-07	4.696e-05	2.378e-16	0.004485	1.347e-08	0.009072	4.209e-10		FW01000001
FGRAMPH1_01T01413	60.82		6.11037	11.4367	4.31686	6.10127	3.5856	5.15786	2.90263	6.86187		C1	311		-0.7318	1.7068	1.5051	-0.763	0.7721	0.9438	-1.7851	-5.3193	-3.2895	-4.5558	-2.5577	-6.2626	-1.8306	-4.0986	-1.6588	-5.3583		0.1566	3.223e-05	0.003079	0.07407	0.1222	0.03116	5.875e-05	7.273e-41	1.128e-11	5.443e-31	7.329e-08	7.182e-54	4.919e-05	4.231e-17	0.0006727	2.624e-34		FW01000001
FGRAMPH1_01T01417	49.27		6.97283	12.7407	4.58182	7.86841	4.69666	6.85895	4.33383	8.35155		C1	581		-0.3586	1.4811	0.2462	-0.4778	-0.1132	1.0022	-2.4294	-4.8134	-2.675	-4.3353	-2.3165	-5.8164	-3.2978	-4.0217	-2.1823	-5.682		0.5318	0.005901	0.6775	0.3921	0.8488	0.07377	1.589e-05	2.2e-19	2.053e-06	4.814e-16	4.167e-05	2.236e-27	9.896e-09	2.743e-12	0.0001654	1.015e-23		FW11010101
FGRAMPH1_01T01431	54.1		8.45841	10.7928	5.59664	6.67346	5.46686	6.74863	5.20918	8.53155		C1	1		-0.2656	1.7764	0.3936	-1.8472	0.1286	-0.0726	-2.8585	-4.0894	-3.2526	-2.2405	-2.987	-4.0169	-1.0814	-3.3222	-1.2827	-2.3115		0.6006	0.0002726	0.4563	0.0003253	0.8084	0.8883	8.652e-09	6.244e-17	6.61e-11	3.849e-06	2.346e-09	1.938e-16	0.03843	1.666e-10	0.01455	6.67e-06		FW11010101
FGRAMPH1_01T01435	51.67		5.38711	10.3294	4.29349	5.94396	3.64644	5.25092	3.11331	7.074		C1	798		-0.5263	1.8309	1.2237	-1.1283	0.6921	0.7006	-1.2104	-4.3683	-2.4309	-3.239	-1.9046	-5.0699	-1.6926	-4.0446	-1.6841	-4.8553		0.3318	5.691e-05	0.02618	0.02049	0.2078	0.1581	0.01523	1.669e-22	3.608e-06	2.395e-13	0.000278	3.979e-29	0.0008817	2.334e-14	0.001736	1.663e-21		FW01000001
FGRAMPH1_01T01441	51.06		6.54627	9.45841	4.4248	5.30064	3.65031	4.42931	3.56873	6.39069		C1	0		-0.0547	1.977	0.8752	-1.0903	0.8163	0.8824	-2.1771	-4.1317	-3.0513	-3.0387	-2.9966	-5.0157	-0.8946	-2.86	-0.8285	-2.8494		0.933	0.001097	0.195	0.09133	0.2334	0.1805	0.0003779	3.851e-12	9.967e-07	2.484e-07	2.318e-06	9.426e-17	0.1741	1.618e-05	0.2269	1.008e-05		FW01000000
FGRAMPH1_01T01447	49.87		3.68136	8.25482	1.15778	3.52032	1.47382	2.758	1.08687	3.85255		C1	90		-0.5316	1.274	0.0155	-0.365	-0.5198	0.9019	-3.3007	-4.8685	-3.3097	-4.5019	-2.7781	-5.7759	-3.0562	-3.4367	-1.6345	-4.6316		0.5333	0.005992	0.9862	0.422	0.5616	0.07056	1.033e-05	4.31e-38	3.127e-06	1.323e-34	9.204e-05	6.969e-43	3.008e-05	6.139e-07	0.02293	2.301e-23		FW01000000
FGRAMPH1_01T01451	49.13		1.66275	6.93149	0.988945	1.88968	0.727906	2.02309	0	2.51193		C1	250		-2.9021	0.5816	2.6275	-0.7456	0.6031	-0.1743	-1.3993	-5.3875	-4.9771	-4.6285	-2.0749	-5.2101	-1.3899	-4.7631	-2.1674	-5.3476		0.1103	0.4556	0.08149	0.5155	0.6751	0.8803	0.2021	2.824e-13	0.003784	1.969e-11	0.09638	1.789e-13	0.2696	0.0007837	0.1089	9.909e-06		FW01000000
FGRAMPH1_01T01455	50.12		7.32104	9.45987	6.08874	6.16854	3.82029	4.65226	3.56984	7.51383		C1	0		-0.2698	2.8831	2.6001	-1.3378	2.3307	1.5413	-1.2558	-3.2643	-3.8603	-1.9253	-3.5905	-4.8083	-0.0832	-4.0211	-0.8726	-2.0926		0.6469	7.403e-08	8.055e-06	0.01535	7.401e-05	0.006641	0.01753	4.906e-10	4.509e-12	0.0002148	1.903e-10	3.536e-19	0.8809	3.829e-12	0.1458	0.0001628		FW11000001
FGRAMPH1_01T01475	49.04		5.36733	9.05327	1.30935	4.63975	2.91678	4.52865	2.57969	4.99995		C1	0		-0.3581	0.4844	-1.6736	-0.3641	-2.0349	0.115	-4.6129	-4.3858	-2.9188	-4.0183	-2.5607	-4.5027	-3.8663	-2.5568	-1.7164	-3.6437		0.651	0.4933	0.09246	0.6578	0.04154	0.889	1.956e-07	3.246e-10	0.0001198	7.469e-09	0.0008057	1.068e-10	6.34e-05	0.002786	0.04623	9.584e-06		FW01000000
FGRAMPH1_01T01477	50.5		8.74167	12.6118	6.09336	8.07645	5.69018	7.45173	5.47817	9.4558		C1	4427		-0.2034	1.992	0.6108	-1.3696	0.4068	0.6217	-2.6499	-4.4991	-3.2603	-3.1291	-3.0569	-5.1211	-1.9825	-3.9629	-1.7675	-3.8317		0.657	5.426e-06	0.1918	0.002471	0.387	0.1716	2.9e-09	6.765e-25	3.843e-13	6.486e-13	1.273e-11	1.252e-31	1.61e-05	8.108e-18	0.0001465	3.153e-17		FW11010101
FGRAMPH1_01T01481	48.16		8.17604	12.5563	6.39061	8.24707	6.02363	7.71156	5.36334	9.69079		C1	892		-0.6562	1.9635	1.0267	-1.4306	0.3702	0.5319	-1.7973	-4.2689	-2.824	-2.8376	-2.1678	-4.8011	-1.8501	-4.3074	-1.6884	-4.3219		0.1783	2.939e-05	0.04071	0.003345	0.4596	0.277	0.0001738	9.013e-20	5.206e-09	1.32e-09	6.973e-06	1.604e-24	0.0001745	4.082e-18	0.0006818	1.372e-18		FW11010101
FGRAMPH1_01T01485	46.81		5.73533	7.93325	2.86074	4.58711	3.41548	4.57293	3.40394	5.07353		C1	0		0.0105	0.5165	-0.619	-0.4885	-0.613	0.0239	-3.0687	-3.3358	-2.4411	-2.8463	-2.4516	-3.3627	-1.8508	-1.7203	-1.2138	-2.132		0.9876	0.4095	0.4166	0.4921	0.428	0.9733	5.503e-06	8.869e-08	0.0001715	4.333e-06	0.0002196	6.473e-08	0.01358	0.0175	0.1002	0.002712		FW01000000
FGRAMPH1_01T01499	50.34		7.96144	11.0606	5.59862	6.78696	4.66142	6.09358	4.98324	7.71729		C1	9		0.336	1.6096	0.6164	-0.9198	0.9512	0.6879	-2.3615	-4.2175	-2.9783	-3.2966	-3.3143	-4.9061	-1.1857	-2.7219	-1.449	-3.0409		0.5875	0.007001	0.3339	0.1413	0.141	0.2742	8.746e-05	1.207e-12	8.465e-07	2.537e-08	6.592e-08	1.782e-16	0.06029	1.663e-05	0.02446	1.156e-06		FW11010001
FGRAMPH1_01T01505	51.4		6.95211	10.786	4.59649	6.63331	3.51412	5.5419	3.51586	7.75582		C1	358		0.0653	2.2185	1.0965	-1.1202	1.1572	1.0971	-2.4052	-4.137	-3.4993	-3.0162	-3.5646	-5.2347	-2.0723	-4.289	-2.1325	-3.8046		0.8987	1.646e-07	0.02667	0.01067	0.02415	0.0144	7.198e-08	2.614e-23	6.111e-14	2.591e-13	2.239e-13	3.057e-35	6.471e-06	1.907e-19	2.268e-05	1.306e-17		FW11000001
FGRAMPH1_01T01523	50.51		4.58014	7.62165	2.45468	4.03341	1.6202	2.87399	1.28981	5.14565		C1	187		-0.3775	2.4277	1.4729	-1.1492	1.0757	1.2587	-2.5514	-3.6368	-4.0142	-2.4781	-3.6367	-4.9058	-1.7587	-4.3809	-1.5757	-2.8953		0.655	5.827e-06	0.07586	0.06563	0.2014	0.06062	1.726e-05	1.601e-13	1.058e-08	1.625e-07	4.342e-07	4.019e-20	0.01105	1.536e-08	0.05605	5.934e-06		FW01000000
FGRAMPH1_01T01529	58.5		7.09404	8.15307	5.7907	5.40373	4.40778	4.44956	3.36601	6.53353		C1	0		-1.0515	2.0739	2.4395	-1.1117	1.388	0.9521	-1.2975	-2.7071	-3.7461	-1.5898	-2.6945	-3.6637	0.3812	-3.1701	-0.0547	-1.0234		0.1849	0.006854	0.00452	0.1863	0.103	0.2633	0.08797	0.0003944	1.676e-06	0.03633	0.0004946	1.993e-06	0.651	0.00022	0.9493	0.2251		FW11000000
FGRAMPH1_01T01531	46.48		7.81797	12.3438	5.86061	7.64799	5.43278	6.97495	4.87899	8.61182		C1	2705		-0.5473	1.6269	0.9803	-0.9562	0.4322	0.6696	-1.975	-4.652	-2.9549	-3.6952	-2.4076	-5.3221	-1.7866	-3.7231	-1.5491	-4.4636		0.2815	0.0007882	0.06067	0.05779	0.4077	0.1862	6.575e-05	5.119e-22	3.7e-09	1.555e-14	1.508e-06	3.648e-28	0.0004713	5.251e-13	0.002768	1.365e-18		FW11010101
FGRAMPH1_01T01535	50.43		8.67294	13.8739	6.77786	9.53241	6.29953	8.89763	5.94335	10.4869		C1	854		-0.3476	1.5618	0.8218	-0.9358	0.4741	0.6228	-1.8754	-4.2642	-2.6984	-3.3265	-2.3508	-4.8883	-2.7083	-4.4659	-2.5597	-5.0937		0.5849	0.01262	0.2264	0.1637	0.4856	0.3543	0.002988	9.438e-12	2.054e-05	1.046e-07	0.0002098	5.766e-15	5.99e-05	4.038e-11	0.0001576	4.141e-14		FW11110101
FGRAMPH1_01T01541	49.62		6.70625	9.78422	4.74759	6.18492	3.60452	5.38231	3.46843	7.03916		C1	228		-0.1135	1.6623	1.3275	-0.8511	1.2119	0.8098	-1.9987	-3.5807	-3.3265	-2.729	-3.213	-4.3913	-1.4567	-3.6353	-1.8589	-3.0388		0.8497	0.001716	0.02412	0.1196	0.04307	0.1438	0.0002485	8.913e-12	4.051e-09	1.694e-07	2.499e-08	1.076e-16	0.009248	2.854e-10	0.001744	3.789e-08		FW11000001
FGRAMPH1_01T01547	46.85		10.0943	13.6801	7.52355	9.36761	7.36356	8.4631	7.11578	10.0879		C1	48		-0.2433	1.6044	0.4022	-0.7101	0.1589	0.8927	-2.543	-4.2538	-2.9454	-3.5431	-2.7021	-5.1474	-1.8218	-2.9341	-1.088	-3.5315		0.6584	0.0033	0.4861	0.2158	0.7834	0.1202	3.475e-06	6.053e-15	7.818e-08	7.91e-11	8.531e-07	4.015e-21	0.001547	3.442e-07	0.05929	7.596e-10		FW11111111
FGRAMPH1_01T01561	52.61		8.92827	11.7474	6.74429	7.85046	6.43427	7.16759	5.53733	9.24845		C1	31		-0.8874	2.0596	1.1971	-1.3805	0.3097	0.6772	-2.1681	-3.8476	-3.3656	-2.4659	-2.4782	-4.5255	-1.0976	-3.6752	-0.73	-2.7762		0.1133	0.00018	0.04013	0.01622	0.5943	0.2401	8.801e-05	2.37e-12	1.528e-09	6.661e-06	8.015e-06	1.868e-16	0.05731	2.377e-10	0.2085	1.38e-06		FW11110101
FGRAMPH1_01T01565	50.92		6.36733	9.52935	4.49351	5.7657	3.85103	4.9476	3.14887	7.32726		C1	248		-0.7023	2.3969	1.3888	-1.5627	0.6822	0.8319	-1.9682	-3.7616	-3.3544	-2.1976	-2.6521	-4.5945	-1.3077	-4.2592	-1.1581	-3.1051		0.1801	7.44e-08	0.008428	0.0008056	0.1901	0.08344	2.548e-05	1.019e-17	1.519e-11	3.408e-07	6.436e-08	7.441e-25	0.007193	5.569e-17	0.02456	6.345e-11		FW01000001
FGRAMPH1_01T01567	48.49		5.75294	8.79771	4.08668	5.08653	3.11436	4.31545	1.92109	6.42981		C1	140		-1.6365	2.1472	2.6524	-1.3553	1.0418	0.7882	-1.7301	-3.738	-4.4098	-2.3798	-2.7734	-4.5271	-1.0415	-5.0492	-1.2951	-3.0449		0.01168	3.074e-06	4.441e-05	0.007083	0.0727	0.1314	0.0003727	9.394e-17	4.56e-13	5.678e-08	1.865e-07	8.012e-23	0.04782	1.249e-15	0.02481	3.195e-09		FW01000000
FGRAMPH1_01T01569	53.3		6.60258	9.50951	4.10499	5.30034	3.84165	5.17303	3.41822	7.28554		C1	79		-0.3769	2.1259	0.6805	-2.0014	0.2967	0.1231	-2.61	-4.2217	-3.2858	-2.2182	-2.9089	-4.344	-1.2427	-3.9246	-1.4163	-2.8588		0.423	4.63e-08	0.1538	1.545e-06	0.5373	0.7743	6.763e-10	2.767e-27	4.945e-14	3.561e-09	4.087e-11	7.599e-29	0.005497	2.014e-18	0.00227	7.782e-12		FW01000001
FGRAMPH1_01T01571	47.2		4.35725	7.68225	2.08421	4.78877	2.05076	3.72248	2.43087	5.85209		C1	673		0.5705	2.2229	-0.4681	-1.0804	0.0847	1.1307	-2.8524	-2.9211	-2.3736	-1.8382	-2.9441	-4.0611	-3.0328	-3.645	-1.9868	-3.1505		0.3695	5.274e-08	0.4766	0.02152	0.9075	0.02429	5.363e-07	4.9e-14	3.964e-06	8.849e-07	1.183e-06	9.102e-23	4.384e-07	1.669e-11	0.00225	9.453e-10		FW01000000
FGRAMPH1_01T01573	50.82		4.79715	9.43629	4.49102	6.92509	3.62476	5.14008	4.50345	8.28971		C1	812		0.9535	3.1648	-0.0384	-1.3561	0.9107	1.8041	-0.3673	-2.4961	-0.3259	-1.1386	-1.2794	-4.3034	-2.4679	-3.7856	-1.5744	-4.5977		0.0725	2.971e-11	0.9423	0.006169	0.1043	0.0003871	0.4903	9.713e-08	0.5379	0.01437	0.02228	2.719e-19	1.735e-06	1.125e-13	0.004452	2.552e-17		FW01010001
FGRAMPH1_01T01577	49.94		8.00538	11.3347	5.28395	6.89583	4.1873	5.59463	4.22269	7.58044		C1	9		0.0401	1.9779	1.0805	-0.6778	1.1201	1.2966	-2.7275	-4.3866	-3.8096	-3.7076	-3.8497	-5.6855	-1.6122	-3.3705	-1.4357	-3.2707		0.9474	0.0005351	0.08585	0.2634	0.07883	0.03419	2.154e-06	7.491e-15	7.377e-11	4.453e-11	9.06e-11	1.801e-23	0.008635	5.819e-08	0.02392	6.652e-08		FW11010001
FGRAMPH1_01T01585	46.57		6.02425	7.99722	3.89019	4.07565	3.82758	4.12526	2.05584	5.54677		C1	0		-1.9509	1.4439	2.0263	-1.4937	0.0758	-0.0553	-2.1931	-3.939	-4.2222	-2.4387	-2.2713	-3.8826	-0.1994	-3.7194	-0.3305	-1.9408		0.008821	0.02813	0.01168	0.04203	0.9201	0.9409	0.001042	2.54e-09	7.511e-09	0.0001541	0.0007841	3.522e-09	0.79	2.526e-06	0.6604	0.007614		FW01000000
FGRAMPH1_01T01599	50.5		7.64586	11.9364	5.53909	7.57745	5.18558	6.82291	4.74118	9.05329		C1	1795		-0.4265	2.2145	0.7916	-1.4629	0.3631	0.7499	-2.1278	-4.3181	-2.9182	-2.854	-2.4917	-5.0685	-2.0399	-4.2944	-1.6531	-4.2304		0.4074	5.482e-06	0.1374	0.00418	0.4962	0.1447	2.119e-05	5.622e-19	7.977e-09	3.522e-09	8.721e-07	2.237e-25	8.796e-05	2.379e-16	0.00173	2.221e-16		FW11010101
FGRAMPH1_01T01615	49.05		5.91847	8.31691	3.95853	4.61912	4.49677	4.78335	3.88315	5.41628		C1	0		-0.609	0.6448	0.0573	-0.8029	-0.5535	-0.161	-2.0428	-3.6793	-2.0967	-2.874	-1.4877	-3.5188	-0.6866	-1.5469	-0.2941	-2.3257		0.3731	0.3334	0.9384	0.2682	0.4544	0.825	0.002843	3.462e-08	0.002111	1.347e-05	0.02876	1.14e-07	0.3518	0.03392	0.6873	0.001311		FW01000000
FGRAMPH1_01T01619	60.23		8.73858	13.338	6.62996	8.20228	6.60829	8.15913	6.22126	9.7271		C1	287		-0.3792	1.5532	0.4017	-1.5103	0.0221	0.0422	-2.1066	-5.0848	-2.508	-3.5737	-2.1288	-5.1269	-1.5654	-3.4774	-1.5453	-4.5428		0.4349	0.001094	0.4251	0.002302	0.965	0.9323	1.255e-05	1.065e-26	2.085e-07	4.783e-14	1.071e-05	3.945e-27	0.001737	3.309e-12	0.002034	6.125e-20		FW11010101
FGRAMPH1_01T01621	53.11		7.96217	12.6772	5.96781	8.28262	5.73836	7.77547	5.26613	9.16139		C1	707		-0.4669	1.3755	0.6988	-0.8708	0.2315	0.504	-2.0052	-4.352	-2.7037	-3.4808	-2.2369	-4.8563	-2.3095	-3.8791	-2.0369	-4.6563		0.3459	0.003803	0.1689	0.07639	0.6487	0.3064	3.793e-05	4.312e-20	3.459e-08	1.914e-13	5.063e-06	1.438e-24	3.602e-06	9.76e-15	5.045e-05	5.624e-21		FW11010101
FGRAMPH1_01T01629	52.75		8.05645	10.5258	5.73338	6.68234	5.5512	6.38339	4.6113	9.00118		C1	53		-0.9316	2.6026	1.1189	-2.3006	0.1861	0.2996	-2.3321	-3.8095	-3.4503	-1.507	-2.5187	-4.1095	-0.9518	-4.3713	-0.8383	-2.4295		0.08015	3.298e-07	0.04299	1.647e-05	0.7344	0.5782	6.612e-06	8.276e-14	5.245e-11	0.002893	1.345e-06	8.743e-16	0.07893	1.099e-15	0.1245	5.721e-06		FW11010001
FGRAMPH1_01T01637	49.58		7.97556	10.4344	5.72958	6.79631	6.32093	6.87279	5.53936	7.61132		C1	0		-0.7775	0.7354	0.185	-0.8089	-0.5923	-0.0745	-2.252	-3.6039	-2.4366	-2.7941	-1.6591	-3.5295	-1.0674	-2.0613	-0.5496	-2.4192		0.1527	0.1693	0.7465	0.1509	0.2995	0.895	3.326e-05	1.64e-11	7.091e-06	1.609e-07	0.002163	3.994e-11	0.06051	0.0002763	0.3319	1.769e-05		FW11010101
FGRAMPH1_01T01645	44.98		5.76129	10.8136	4.28799	6.53265	3.19203	5.08109	1.65246	7.07487		C1	606		-1.9847	2.0071	3.1651	-0.539	1.1936	1.4636	-1.507	-4.2495	-4.6913	-3.7096	-2.7066	-5.7167	-2.2821	-5.9862	-2.0122	-5.0202		0.005575	7.962e-05	9.5e-06	0.3238	0.05524	0.008512	0.005406	1.111e-17	6.627e-12	6.498e-14	3.583e-06	1.311e-29	5.518e-05	1.131e-17	0.001046	5.445e-19		FW01000001
FGRAMPH1_01T01655	48.13		6.53055	9.01638	4.76512	5.92683	4.5117	5.45256	4.20133	7.54165		C1	288		-0.2861	2.105	0.5535	-1.6162	0.2648	0.4867	-1.8518	-3.0872	-2.4032	-1.47	-2.117	-3.575	-1.1855	-3.3552	-0.9635	-2.4245		0.5555	2.407e-06	0.2638	0.0004948	0.5958	0.3038	7.56e-05	5.002e-12	3.813e-07	0.0008353	9.16e-06	1.945e-15	0.01362	2.562e-12	0.0503	3.246e-07		FW01000001
FGRAMPH1_01T01673	50.7		8.64753	12.5654	6.70292	8.45003	6.61125	7.98478	6.00851	9.21063		C1	1413		-0.5926	1.2041	0.6825	-0.7447	0.091	0.456	-1.9225	-4.0377	-2.6063	-3.2909	-2.0138	-4.495	-1.7168	-3.144	-1.3517	-3.828		0.3701	0.06553	0.3398	0.2935	0.8987	0.5205	0.003489	6.332e-10	7.769e-05	4.608e-07	0.002253	6.04e-12	0.01583	1.02e-05	0.05792	7.091e-08		FW11110101
FGRAMPH1_01T01689	48.31		6.65582	11.8818	4.68058	7.28882	4.02315	6.02943	2.92376	7.55833		C1	535		-1.1697	1.531	1.861	-0.2675	0.6908	1.2622	-2.0234	-4.5527	-3.885	-4.2851	-2.7153	-5.8161	-2.6304	-4.7588	-2.0589	-5.1603		0.04146	0.001731	0.001195	0.5961	0.2125	0.01321	7.927e-05	3.243e-21	2.014e-12	5.346e-19	3.202e-07	5.488e-33	4.432e-07	1.85e-17	0.0001506	9.806e-24		FW11010001
FGRAMPH1_01T01691	50.55		11.9963	15.5519	10.1655	11.2867	9.30759	10.2047	8.53659	12.0402		C1	42		-0.748	1.781	1.5804	-0.7312	0.8324	1.0497	-1.7766	-4.1427	-3.3571	-3.4115	-2.6091	-5.1925	-1.0878	-3.3994	-0.8705	-3.4538		0.3514	0.02632	0.05292	0.3701	0.3079	0.1983	0.02672	2.36e-07	2.859e-05	2.077e-05	0.001144	9.346e-11	0.1825	3.124e-05	0.2863	2.303e-05		FW11111111
FGRAMPH1_01T01693	50.67		4.89365	7.82249	2.95721	4.09889	2.83127	3.58996	2.44425	5.99236		C1	206		-0.3789	2.4741	0.5403	-1.9245	0.1509	0.5391	-2.1398	-3.779	-2.6719	-1.8469	-2.293	-4.321	-1.2442	-3.709	-0.856	-2.8864		0.582	2.37e-05	0.4607	0.003026	0.8379	0.4251	0.0008015	7.322e-11	4.114e-05	0.0009324	0.00049	2.268e-13	0.07329	7.435e-08	0.2343	1.373e-05		FW01000000
FGRAMPH1_01T01701	47.15		7.13671	9.48095	4.79579	5.75111	4.4784	5.66745	3.97957	6.72491		C1	0		-0.4846	1.07	0.8176	-0.9756	0.3302	0.092	-2.3765	-3.7151	-3.1921	-2.7382	-2.7075	-3.8082	-0.9721	-2.7653	-1.2102	-2.3111		0.3758	0.03563	0.149	0.07062	0.5601	0.8656	5.315e-06	2.74e-13	1.872e-09	5.439e-08	3.497e-07	6.631e-14	0.0777	6.403e-07	0.03054	1.806e-05		FW11000001
FGRAMPH1_01T01707	49.43		4.47569	7.59709	2.75294	4.0779	2.79016	3.45635	1.76921	5.90915		C1	387		-1.1447	2.5716	1.1361	-1.8699	-0.0187	0.691	-1.9613	-3.5794	-3.0909	-1.7069	-1.9462	-4.2785	-1.4786	-4.4846	-0.7688	-3.1031		0.07704	3.705e-08	0.09139	0.0002125	0.9763	0.2039	0.0003723	4.371e-15	4.591e-07	6.582e-05	0.0005931	1.582e-19	0.0101	2.945e-13	0.2019	7.26e-09		FW01000000
FGRAMPH1_01T01717	54.82		7.54883	8.53016	8.10349	8.33975	6.74065	6.65631	6.8889	9.65847		C1	0		0.1504	2.983	1.204	-1.3048	1.3541	1.6766	0.5396	-0.1921	-0.6648	1.1133	-0.8152	-1.8698	-0.2349	-2.7438	0.0875	-0.9667		0.7665	3.005e-09	0.02051	0.01159	0.009436	0.001296	0.2875	0.7053	0.1915	0.02809	0.1107	0.0002557	0.6501	1.225e-07	0.8676	0.06895		FW11111111
FGRAMPH1_01T01719	50.33		5.50068	8.95471	3.96756	4.94739	2.96616	4.40227	1.74746	6.39938		C1	256		-1.5246	2.0588	2.656	-1.4776	1.1345	0.5772	-1.6055	-4.054	-4.2692	-2.575	-2.7446	-4.6338	-1.032	-5.1655	-1.5893	-3.4779		0.00913	1.631e-10	1.391e-06	1.513e-05	0.01452	0.1159	1.293e-05	4.75e-39	7.912e-16	7.47e-19	4.105e-10	1.801e-47	0.006446	8.265e-23	0.000474	1.899e-22		FW01000000
FGRAMPH1_01T01735	52.01		7.10117	11.0265	4.51979	6.46546	4.52462	5.8775	4.08305	7.93234		C1	1260		-0.4233	2.0523	0.4253	-1.4552	-0.0011	0.5936	-2.6313	-4.5169	-3.054	-3.0598	-2.6307	-5.1122	-1.9703	-3.8509	-1.3756	-3.8573		0.4568	0.0001107	0.4761	0.00976	0.9986	0.2967	1.834e-06	1.131e-17	3.691e-08	5.205e-09	2.223e-06	5.156e-22	0.0006871	3.175e-11	0.01903	1.002e-11		FW11000001
FGRAMPH1_01T01739	49.37		6.91641	10.1245	4.28505	5.89141	4.08367	5.1704	3.461	6.82939		C1	21		-0.6444	1.6812	0.8569	-0.9386	0.2115	0.7395	-2.7005	-4.2122	-3.5568	-3.2726	-2.9124	-4.9538	-1.6442	-3.4397	-1.1162	-3.1579		0.2445	0.0007292	0.1327	0.07187	0.7088	0.1632	1.716e-07	8.134e-18	2.078e-11	1.589e-11	3.285e-08	1.441e-23	0.002386	4.339e-10	0.04464	1.461e-09		FW11000001
FGRAMPH1_01T01749	49.94		6.85153	10.5988	4.93956	6.70299	4.2082	5.27269	3.62039	7.66633		C1	298		-0.5945	2.4022	1.3647	-0.9578	0.7683	1.4412	-1.9761	-3.8663	-3.3414	-2.9076	-2.7469	-5.3098	-1.7806	-4.103	-1.1076	-3.674		0.2773	1.182e-06	0.01456	0.06378	0.1673	0.006233	9.884e-05	1.581e-15	2.342e-10	1.686e-09	1.676e-07	5.398e-27	0.0007744	5.891e-14	0.04549	2.231e-12		FW11010001
FGRAMPH1_01T01753	52.04		4.03209	8.12775	2.74918	3.52062	0.671958	2.86661	1.01316	4.8913		C1	308		0.439	2.1254	2.6254	-1.4274	3.0826	0.6972	-1.6006	-4.6958	-4.2841	-3.2627	-4.7231	-5.3881	-0.8765	-4.9293	-3.2619	-3.998		0.7092	3.54e-05	0.003537	0.02151	0.004085	0.2938	0.005234	1.391e-22	2.055e-07	2.355e-13	3.361e-06	1.017e-26	0.1907	1.193e-08	0.002299	3.189e-10		FW01000000
FGRAMPH1_01T01759	55.64		6.24054	9.43824	3.20238	4.8247	2.86695	4.29952	2.92234	6.11744		C1	8		0.125	1.8311	0.2585	-1.2949	0.374	0.5304	-3.1733	-4.575	-3.4243	-3.2752	-3.5493	-5.1064	-1.7	-3.2534	-1.5436	-3.106		0.8677	0.006231	0.7419	0.07502	0.642	0.4732	5.892e-06	4.664e-12	1.055e-06	5.246e-07	9.412e-07	1.816e-14	0.02526	1.58e-05	0.04927	1.816e-05		FW01000000
FGRAMPH1_01T01771	49.56		10.913	13.1824	8.2999	9.22045	7.23012	8.53013	6.84795	10.7031		C1	0		-0.3758	2.1395	1.4303	-1.4565	1.055	0.6789	-2.574	-3.8986	-4.007	-2.4394	-3.6312	-4.5789	-0.9054	-3.7922	-1.2815	-2.2279		0.5303	0.0003153	0.02561	0.02238	0.09982	0.2877	1.491e-05	5.083e-11	1.813e-11	3.9e-05	1.147e-09	1.262e-14	0.1563	3.094e-09	0.04556	0.0004759		FW11111111
FGRAMPH1_01T01779	53.73		5.72771	8.75584	3.76916	4.86822	3.34841	4.13295	2.32673	6.61244		C1	116		-1.0907	2.5751	1.5724	-1.7645	0.4759	0.8018	-2.1467	-3.9176	-3.7165	-2.152	-2.6258	-4.7271	-1.1655	-4.5024	-0.8396	-2.9484		0.03445	3.873e-12	0.002326	7.157e-06	0.3254	0.05859	1.218e-07	4.595e-28	4.164e-15	1.619e-10	2.092e-09	6.21e-37	0.007146	1.195e-20	0.07758	2.165e-13		FW01000000
FGRAMPH1_01T01783	48.88		6.17265	8.45959	3.69859	4.83652	3.17548	4.24297	2.01867	5.76592		C1	0		-1.3483	1.6084	1.9423	-0.9445	0.5937	0.6564	-2.5742	-3.6662	-4.5194	-2.721	-3.1712	-4.3294	-1.2081	-4.0949	-1.1454	-2.2992		0.02037	8.524e-05	0.0006971	0.028	0.2534	0.1445	3.139e-09	1.742e-20	1.682e-17	1.317e-12	2.032e-11	1.516e-26	0.009131	6.503e-14	0.02411	7.273e-08		FW01000000
FGRAMPH1_01T01791	50.19		7.37644	10.5674	4.78235	6.10936	4.67891	6.068	4.23038	7.89359		C1	68		-0.431	1.825	0.5422	-1.7804	0.1091	0.0435	-2.6334	-4.4367	-3.1737	-2.6554	-2.7427	-4.4803	-1.352	-3.6746	-1.4176	-3.1559		0.386	6.687e-05	0.2869	0.0001925	0.8307	0.9283	3.323e-08	3.369e-22	4.473e-11	4.081e-09	1.349e-08	1.159e-22	0.00621	9.187e-14	0.004533	4.158e-11		FW11000001
FGRAMPH1_01T01793	49.9		7.99532	10.4185	5.56267	6.53489	5.80542	6.60487	5.07469	8.48529		C1	11		-0.7161	1.8756	0.4746	-1.9429	-0.2429	-0.0686	-2.4452	-3.8618	-2.9185	-1.9177	-2.2023	-3.7933	-0.9792	-3.3968	-0.8049	-2.3959		0.1303	3.787e-05	0.3344	4.383e-05	0.6199	0.8862	1.542e-07	2.929e-17	4.616e-10	2.212e-05	2.326e-06	9.062e-17	0.04342	1.914e-12	0.09652	4.922e-07		FW11000001
FGRAMPH1_01T01795	50.19		11.4787	15.1718	8.67401	11.1565	8.95193	10.952	8.67624	11.7951		C1	185		-0.2636	0.8082	-0.0024	-0.612	-0.2659	0.1959	-2.6862	-3.8558	-2.6838	-3.2436	-2.4203	-4.0518	-2.3764	-2.986	-1.9146	-3.5458		0.7843	0.4009	0.9981	0.5334	0.7869	0.8419	0.005266	6.122e-05	0.005302	0.0007466	0.01194	2.533e-05	0.01563	0.002383	0.05146	0.0003083		FW11111111
FGRAMPH1_01T01807	52.27		4.01673	7.72181	2.15593	4.22921	2.20117	3.86474	1.96045	5.37933		C1	684		-0.2219	1.5381	0.1766	-1.1917	-0.0531	0.352	-2.4732	-3.606	-2.6429	-2.4126	-2.421	-3.9507	-2.3617	-3.73	-1.9566	-3.5105		0.7068	5.699e-07	0.7663	0.0006138	0.9317	0.3504	8.386e-07	6.384e-34	8.823e-08	1.567e-19	4.067e-06	7.197e-39	2.224e-06	3.924e-15	0.0002007	3.828e-19		FW01000000
FGRAMPH1_01T01811	47.46		7.61629	12.8862	5.65843	8.46481	5.42959	7.59679	4.63359	9.60204		C1	852		-0.791	1.9949	1.0227	-1.1304	0.231	0.8644	-1.9836	-4.3909	-3.0056	-3.2605	-2.2146	-5.2554	-2.8116	-4.9646	-2.1781	-5.2195		0.07184	8.684e-07	0.02068	0.006113	0.5982	0.03709	2.768e-06	1.5e-27	3.507e-12	5.65e-16	2.33e-07	1.726e-38	3.135e-11	1.195e-30	4.024e-07	1.616e-35		FW11010101
FGRAMPH1_01T01815	50.37		6.54447	9.49801	3.99918	5.46769	2.97836	4.75935	2.38689	7.03881		C1	103		-0.6774	2.3003	1.7817	-1.5685	1.1048	0.7253	-2.6379	-4.0137	-4.4238	-2.4417	-3.7464	-4.742	-1.5112	-4.8614	-1.8907	-2.8906		0.3216	3.616e-05	0.009296	0.008884	0.1028	0.2358	5.152e-06	3.19e-13	2.374e-12	6.945e-06	1.776e-09	1.662e-17	0.01516	2.548e-13	0.004634	1.601e-06		FW01000001
FGRAMPH1_01T01821	50.55		6.13441	10.8123	4.529	6.42703	4.49247	5.67956	4.03222	7.69107		C1	632		-0.4498	2.0124	0.4938	-1.2623	0.0416	0.749	-1.7028	-4.3636	-2.1946	-3.1005	-1.7448	-5.1128	-1.9338	-3.6898	-1.2263	-4.5984		0.34	2.081e-06	0.31	0.004398	0.932	0.09704	0.0002022	1.843e-25	2.181e-06	6.91e-14	0.0001719	1.116e-33	3.166e-05	2.384e-15	0.009768	9.792e-24		FW01000001
FGRAMPH1_01T01827	50.11		6.49641	8.43032	4.6163	5.48007	3.8445	4.54134	2.72804	7.05689		C1	11		-1.2749	2.5433	2.0962	-1.5937	0.8249	0.949	-1.9801	-2.9556	-4.0819	-1.3605	-2.807	-3.9038	-0.8896	-4.5795	-0.7654	-1.872		0.005741	1.021e-13	3.474e-06	5.721e-06	0.04723	0.01168	2.587e-08	1.004e-18	1.298e-21	2.32e-05	5.334e-13	4.241e-29	0.01745	3.791e-26	0.06685	2.314e-07		FW01000001
FGRAMPH1_01T01829	52.45		6.07461	11.4178	4.26467	6.8015	3.91519	5.96188	3.68701	7.56038		C1	697		-0.1875	1.5922	0.5644	-0.7515	0.3712	0.8378	-1.8435	-4.5626	-2.4037	-3.8099	-2.2163	-5.402	-2.5639	-3.8798	-2.0973	-5.2799		0.7605	0.004466	0.3775	0.2082	0.5653	0.1637	0.001885	2.056e-16	6.054e-05	5.853e-12	0.0002552	3.696e-22	3.196e-05	4.165e-10	0.0008934	5.214e-18		FW01010001
FGRAMPH1_01T01833	49.22		6.13693	8.7882	3.35576	5.15411	3.44443	4.44708	1.19301	6.5895		C1	45		-3.1652	2.2165	3.0441	-1.4579	-0.1032	0.7519	-2.9713	-3.7006	-6.0326	-2.2405	-2.8673	-4.457	-1.9083	-6.4103	-1.0532	-2.6394		9.915e-06	2.077e-10	2.607e-05	7.833e-05	0.8293	0.05609	2.413e-13	4.953e-28	1.563e-18	3.292e-12	4.541e-12	3.041e-37	8.757e-06	1.594e-20	0.01848	1.964e-12		FW01000000
FGRAMPH1_01T01835	52.35		6.92009	10.2239	4.84461	5.95752	3.95586	4.76918	2.64274	7.24953		C1	37		-1.3721	2.4929	2.3018	-1.2883	0.926	1.2017	-2.1289	-4.238	-4.4289	-2.9483	-3.0568	-5.4412	-1.1306	-4.7206	-0.8549	-3.2416		0.02286	1.668e-06	0.0001671	0.01764	0.1124	0.03094	5.371e-05	8.675e-17	1.98e-14	4.968e-09	2.573e-08	1.076e-25	0.04176	3.708e-15	0.1437	2.723e-09		FW11000001
FGRAMPH1_01T01839	53.84		7.0008	10.1756	4.36508	6.11872	3.60078	5.10259	3.32153	7.39962		C1	109		-0.2852	2.3024	1.1023	-1.274	0.8156	1.0234	-2.6758	-4.0297	-3.7803	-2.7532	-3.4952	-5.0556	-1.7844	-4.1608	-1.5766	-3.1375		0.6394	1.852e-05	0.079	0.02764	0.1978	0.08203	1.4e-06	2.985e-14	4.371e-11	1.65e-07	1.677e-09	4.763e-21	0.00278	9.315e-12	0.01174	6.808e-08		FW11000001
FGRAMPH1_01T01841	48.92		7.46567	11.4629	5.585	7.42035	5.18193	6.98499	4.6398	8.90251		C1	717		-0.5395	1.9096	0.9488	-1.4735	0.4086	0.4353	-1.9088	-4.0154	-2.857	-2.5413	-2.3175	-4.4509	-1.8434	-4.2657	-1.8167	-3.9506		0.2525	1.363e-05	0.0477	0.001166	0.3933	0.3408	2.707e-05	4.869e-20	6.569e-10	5.433e-09	5.264e-07	3.659e-24	7.087e-05	1.005e-19	0.0001179	8.595e-18		FW11010101
FGRAMPH1_01T01843	52.52		10.5163	15.0611	8.21707	10.3931	7.89693	9.74407	7.84702	11.7209		C1	916		-0.0476	1.9124	0.3567	-1.2809	0.3092	0.6258	-2.2253	-4.5204	-2.5831	-3.2357	-2.5356	-5.1481	-2.0987	-3.7363	-1.7821	-4.3888		0.9555	0.02441	0.6934	0.1561	0.7326	0.4885	0.008911	1.033e-07	0.002401	0.0001393	0.002898	1.369e-09	0.02025	3.575e-05	0.04882	1.19e-06		FW11111111
FGRAMPH1_01T01847	51.46		7.99533	10.4076	5.81442	6.6611	5.81157	6.63372	5.28976	8.44247		C1	18		-0.5133	1.803	0.5198	-1.7737	0.0058	0.0283	-2.2013	-3.7269	-2.7206	-1.9523	-2.2073	-3.7553	-0.8516	-3.1452	-0.8292	-2.3778		0.2746	6.993e-05	0.2842	0.0001721	0.9905	0.9526	1.921e-06	2.488e-16	4.78e-09	1.458e-05	2.013e-06	1.376e-16	0.07585	4.661e-11	0.08497	5.126e-07		FW11010001
FGRAMPH1_01T01851	52.71		7.79869	12.6419	5.69778	8.12359	5.43897	7.52946	4.67049	9.22492		C1	784		-0.7616	1.6852	1.0256	-1.0934	0.2629	0.5914	-2.1273	-4.4828	-3.152	-3.3891	-2.3904	-5.0744	-2.429	-4.5479	-2.1006	-4.7853		0.1006	9.925e-05	0.02995	0.01431	0.5753	0.1872	2.027e-06	2.751e-25	4.791e-12	3.355e-15	1.299e-07	8.282e-32	1.004e-07	9.164e-23	5.416e-06	3.004e-26		FW11010101
FGRAMPH1_01T01875	50.33		6.44932	10.4364	4.27933	6.16859	3.87516	5.65611	3.20071	7.69009		C1	2092		-0.7015	2.0482	1.1385	-1.5248	0.4354	0.5221	-2.2843	-4.2628	-3.4222	-2.7375	-2.7207	-4.7857	-1.945	-4.6082	-1.8582	-3.928		0.1177	2.675e-09	0.01028	2.257e-05	0.3184	0.1583	3.197e-09	4.153e-36	1.799e-16	1.704e-16	2.581e-11	3.665e-44	7.029e-07	1.35e-28	8.261e-06	3.184e-26		FW01000001
FGRAMPH1_01T01883	48.62		6.1228	8.61774	3.80644	4.56899	3.08768	3.95146	2.6185	5.53106		C1	0		-0.5342	1.6286	1.3163	-0.979	0.7832	0.6446	-2.4154	-4.0755	-3.7357	-3.094	-3.2015	-4.7226	-0.8023	-3.0975	-0.9409	-2.4625		0.4041	0.002885	0.04391	0.09683	0.2297	0.2885	1.407e-05	1.864e-14	3.106e-10	2.97e-09	6.481e-08	2.8e-18	0.188	1.063e-06	0.1478	2.379e-05		FW01000000
FGRAMPH1_01T01897	50.33		6.00695	9.99631	3.85813	5.81999	3.70544	5.15582	2.74018	7.19935		C1	1457		-1.1339	2.0492	1.2899	-1.3818	0.1628	0.6665	-2.2853	-4.1699	-3.5821	-2.787	-2.4482	-4.8362	-2.0334	-4.7051	-1.5297	-3.9236		0.03419	1.216e-06	0.01829	0.002	0.7551	0.1464	1.031e-06	1.11e-23	1.927e-12	8.763e-12	3.747e-07	1.579e-30	2.48e-05	7.614e-20	0.002235	1.462e-17		FW01000001
FGRAMPH1_01T01899	47.6		6.96186	11.4122	5.08495	7.16786	4.13015	6.13294	3.54322	7.96101		C1	615		-0.6246	1.831	1.623	-0.7899	0.9984	1.0405	-1.9138	-4.223	-3.5379	-3.4329	-2.9133	-5.2639	-2.1062	-4.5191	-2.0641	-4.4158		0.1953	6.785e-06	0.0005567	0.057	0.03241	0.01347	7.74e-06	5.961e-26	8.848e-15	7.701e-18	1.229e-10	1.416e-38	9.689e-07	4.2e-23	6.728e-06	1.929e-25		FW11010001
FGRAMPH1_01T01901	52.24		8.45068	13.1048	6.44233	8.5571	5.87358	7.68874	5.12965	9.59977		C1	2770		-0.7526	1.8965	1.3246	-1.0326	0.5725	0.8627	-2.0128	-4.5029	-3.3385	-3.4697	-2.5859	-5.3662	-2.1053	-4.4625	-1.815	-4.5951		0.128	6.329e-05	0.00937	0.03652	0.2596	0.08172	2.911e-05	1.597e-21	8.282e-12	1.923e-13	1.058e-07	9.403e-30	2.438e-05	9.712e-19	0.0003215	2.157e-20		FW11010101
FGRAMPH1_01T01903	48.03		5.40171	9.2007	3.3236	5.05487	2.59125	4.43605	2.44489	6.53974		C1	1273		-0.1684	2.139	0.988	-1.5051	0.8185	0.6325	-2.2364	-4.1813	-3.2242	-2.6749	-3.0558	-4.8139	-1.8444	-4.3376	-2.0304	-3.7904		0.7692	3.008e-08	0.06377	0.0001659	0.1409	0.1336	8.627e-07	7.747e-29	6.812e-11	1.111e-13	3.915e-09	5.57e-36	5.393e-05	3.789e-19	0.0001182	1.11e-19		FW01000000
FGRAMPH1_01T01907	49.29		6.98127	10.8361	4.65263	6.11395	4.6056	5.92913	3.61389	6.85348		C1	34		-1.0191	0.9233	1.0703	-0.7367	0.0508	0.1853	-2.3683	-4.6828	-3.4386	-3.9452	-2.4195	-4.8685	-1.4806	-3.2876	-1.3461	-3.7947		0.08266	0.08984	0.08094	0.2016	0.9329	0.7492	2.449e-05	4.715e-18	2.352e-09	2.268e-13	1.915e-05	2.275e-19	0.01203	4.51e-08	0.02352	4.968e-11		FW11000001
FGRAMPH1_01T01919	47.18		6.54768	10.0394	4.24811	6.35906	3.82847	5.5122	2.96387	7.28435		C1	382		-0.9669	1.779	1.4124	-0.9226	0.4495	0.8531	-2.3543	-3.6565	-3.7725	-2.7324	-2.8056	-4.5114	-2.1474	-4.4823	-1.7438	-3.4501		0.106	0.0005487	0.02167	0.09205	0.4547	0.1239	1.39e-05	7.192e-13	4.753e-11	6.904e-08	5.032e-07	1.695e-18	0.0001584	5.409e-14	0.003023	5.386e-10		FW01000001
FGRAMPH1_01T01925	47.15		4.4933	7.03346	1.31491	3.31745	1.27377	2.81162	2.27963	4.74449		C1	11		1.406	2.0882	-1.3545	-1.4886	0.0188	0.5654	-3.9781	-3.7819	-2.5812	-2.2739	-3.9872	-4.3622	-2.5158	-2.6498	-1.9692	-2.4041		0.1075	0.0008761	0.1654	0.06442	0.9863	0.5007	8.74e-07	6.342e-10	0.0001175	8.634e-05	2.53e-06	3.874e-12	0.008496	0.001402	0.04844	0.002916		FW01000000
FGRAMPH1_01T01937	49.14		6.76758	10.6868	4.81307	7.08296	3.90612	6.11543	2.97289	8.18392		C1	632		-0.9592	2.0631	1.9092	-1.0936	0.9479	0.9683	-1.9879	-3.5775	-3.8959	-2.4834	-2.9367	-4.5465	-2.29	-5.2929	-2.2696	-3.8799		0.09807	3e-05	0.0008721	0.03144	0.09025	0.05944	0.0001207	3.136e-13	2.173e-12	3.743e-07	5.476e-08	3.647e-20	1.239e-05	2.997e-21	3.677e-05	7.086e-14		FW11010001
FGRAMPH1_01T01941	49.76		8.94345	11.8976	6.20573	7.79339	7.02387	7.95621	6.76559	8.40602		C1	0		-0.253	0.4463	-0.5634	-0.6065	-0.8165	-0.1606	-2.7243	-4.0573	-2.1601	-3.4504	-1.9071	-3.8966	-1.5803	-1.6234	-0.9243	-2.9129		0.6313	0.3932	0.3059	0.2654	0.1383	0.7681	2.546e-07	7.943e-15	3.998e-05	3.711e-11	0.0002925	8.168e-14	0.004002	0.002939	0.09089	8.757e-08		FW11011111
FGRAMPH1_01T01949	50.07		7.94247	11.4151	5.68022	7.20109	4.72812	6.80201	4.46189	8.7607		C1	301		-0.2572	1.9442	1.2251	-1.5462	0.9669	0.3969	-2.2703	-4.1741	-3.495	-2.627	-3.2379	-4.5712	-1.5231	-4.2943	-2.0931	-3.4268		0.636	0.0001289	0.02569	0.003313	0.08	0.4535	1.163e-05	1.793e-16	3.455e-11	1.906e-07	1.063e-09	2.159e-19	0.004368	2.171e-15	0.0001325	9.148e-11		FW11010101
FGRAMPH1_01T01951	54.27		8.03521	12.5502	6.28326	8.06265	5.70755	7.21571	5.23764	9.282		C1	2002		-0.4666	2.0507	1.0487	-1.2083	0.5818	0.8414	-1.7615	-4.4448	-2.8104	-3.2359	-2.3439	-5.2866	-1.7746	-4.0316	-1.515	-4.4578		0.3458	1.603e-05	0.0392	0.01438	0.2528	0.08996	0.0002715	6.091e-21	9.13e-09	7.25e-12	1.665e-06	8.76e-29	0.0003776	1.123e-15	0.002745	3.102e-19		FW11010101
FGRAMPH1_01T01963	51.58		5.58829	7.35436	2.75957	3.59187	3.05334	4.04684	2.32563	4.89691		C1	0		-0.7509	0.8937	0.4373	-1.3467	-0.3284	-0.4641	-3.0272	-3.8058	-3.4473	-2.4502	-2.6964	-3.3439	-0.928	-2.712	-1.0637	-1.717		0.3018	0.1611	0.5969	0.07671	0.6879	0.5456	9.474e-06	4.879e-09	6.393e-07	9.506e-05	7.611e-05	1.512e-07	0.2456	0.000596	0.1764	0.02185		FW01000000
FGRAMPH1_01T01975	48.52		6.11831	9.44398	4.44933	5.60263	3.97881	5.31603	3.78577	7.25904		C1	408		-0.1643	1.9492	0.6637	-1.6496	0.4955	0.2955	-1.7369	-3.8153	-2.3985	-2.163	-2.2341	-4.1122	-1.176	-3.4893	-1.3761	-3.2559		0.7922	0.0007423	0.3035	0.007185	0.4467	0.6343	0.00389	3.906e-11	8.155e-05	0.00015	0.0002837	1.185e-12	0.06161	3.028e-08	0.03246	1.704e-07		FW01000001
FGRAMPH1_01T01977	48.57		6.26623	9.6914	3.68235	5.07138	4.66933	5.4973	4.01811	6.09854		C1	0		-0.6595	0.6031	-0.3648	-1.0249	-1.0232	-0.4255	-2.673	-4.5747	-2.3025	-3.5443	-1.6431	-4.1474	-1.4323	-2.0924	-0.8346	-3.335		0.325	0.3511	0.6338	0.1654	0.1804	0.5655	7.847e-05	1.57e-12	0.0005551	3.214e-08	0.01343	1.105e-10	0.05927	0.005005	0.2626	6.159e-06		FW01000000
FGRAMPH1_01T01979	47.42		5.91183	9.27246	3.55173	5.05409	3.36919	4.22277	2.80685	5.7977		C1	18		-0.5865	1.5906	0.7952	-0.7444	0.2062	0.8395	-2.4665	-4.1775	-3.2622	-3.4294	-2.6757	-5.02	-1.5474	-3.087	-0.914	-3.2604		0.4441	0.02423	0.3329	0.334	0.8012	0.2826	0.0006896	1.74e-09	1.092e-05	6.574e-07	0.0002942	8.46e-13	0.05053	0.0001167	0.2586	2.419e-05		FW01000000
FGRAMPH1_01T01981	45.41		6.96845	9.09593	4.30538	5.58711	4.15446	5.46209	2.52714	6.89727		C1	2		-1.7601	1.4304	1.9198	-1.3026	0.1631	0.1236	-2.6972	-3.4796	-4.622	-2.1729	-2.8619	-3.6033	-1.299	-4.5214	-1.3385	-2.0817		0.01415	0.02602	0.01143	0.06145	0.8224	0.8601	4.261e-05	6.423e-08	4.449e-11	0.0006636	1.736e-05	2.147e-08	0.06768	1.325e-09	0.06205	0.002856		FW11000001
FGRAMPH1_01T01985	50.67		8.6745	12.2588	6.3861	7.90909	5.7953	7.43135	5.58497	9.17618		C1	5302		-0.2006	1.7336	0.7955	-1.2571	0.5942	0.4758	-2.2894	-4.311	-3.0846	-3.0535	-2.8839	-4.7871	-1.5197	-3.5723	-1.6381	-3.5414		0.6773	0.0001934	0.1054	0.008723	0.2284	0.3229	1.191e-06	1.521e-20	8.07e-11	4.071e-11	1.453e-09	6.903e-25	0.001707	2.032e-13	0.0008352	1.718e-13		FW11010101
FGRAMPH1_01T01999	49.12		6.40922	9.46189	4.02025	5.87395	3.45847	4.13558	2.95264	6.49345		C1	49		-0.4947	2.3781	1.1024	-0.615	0.6006	1.7576	-2.4339	-3.5623	-3.532	-2.9459	-3.0374	-5.324	-1.8929	-3.6103	-0.7359	-3.0194		0.4571	7.666e-05	0.1133	0.3372	0.3881	0.007632	7.041e-05	9.371e-10	2.528e-08	3.735e-07	1.669e-06	6.696e-19	0.004129	1.012e-07	0.2895	2.976e-06		FW01000000
FGRAMPH1_01T02005	48.85		7.20488	11.6807	4.14974	6.34483	5.22691	6.85947	4.68886	7.55149		C1	14		-0.5412	0.7019	-0.5825	-1.2113	-1.1243	-0.5102	-3.1525	-5.333	-2.5685	-4.1213	-2.0273	-4.8232	-2.2602	-2.8889	-1.6461	-4.4422		0.1409	0.03344	0.1409	0.0004628	0.004418	0.1422	5.187e-17	1.328e-58	7.936e-13	6.056e-37	1.477e-08	2.005e-49	3.479e-09	1.064e-15	5.168e-06	1.61e-37		FW11000101
FGRAMPH1_01T02013	51.64		5.52817	9.20155	4.08221	5.15368	3.72154	4.64635	2.93329	6.81882		C1	408		-0.8163	2.1786	1.2098	-1.6586	0.3905	0.5132	-1.5372	-4.0142	-2.7475	-2.3504	-1.9311	-4.529	-1.0985	-3.9669	-0.9758	-3.5772		0.2416	0.0006052	0.1014	0.01635	0.5929	0.4647	0.02043	2.1e-10	6.102e-05	0.0001622	0.004316	1.037e-12	0.1209	3.879e-08	0.1778	3.582e-07		FW01000001
FGRAMPH1_01T02015	51.69		7.59995	11.5082	5.49571	7.14099	5.20828	6.70453	4.69139	8.66245		C1	3779		-0.5052	1.9466	0.7998	-1.5114	0.2932	0.4343	-2.1335	-4.3326	-2.9323	-2.8204	-2.4271	-4.7671	-1.6526	-3.9638	-1.5115	-3.8525		0.3087	3.189e-05	0.1161	0.001883	0.5644	0.3753	9.402e-06	1.608e-20	1.794e-09	1.197e-09	6.339e-07	2.099e-24	0.0008657	2.056e-15	0.002638	3.819e-15		FW11010101
FGRAMPH1_01T02027	48.51		5.35847	8.56218	3.77864	4.78014	2.74506	4.05709	2.12865	5.90446		C1	194		-0.6639	1.9276	1.8163	-1.1409	1.1485	0.7815	-1.6482	-3.8199	-3.4631	-2.678	-2.7992	-4.6056	-1.058	-4.0152	-1.425	-3.2264		0.2929	4.268e-05	0.002389	0.01861	0.05095	0.1237	0.001049	5.53e-17	1.638e-09	1.618e-09	7.128e-07	9.044e-23	0.03927	2.633e-12	0.01461	9.244e-11		FW01000000
FGRAMPH1_01T02033	48.07		8.12798	11.5366	5.95938	7.52746	4.81661	6.32619	3.90422	8.39929		C1	132		-0.9199	2.0534	2.0714	-0.8586	1.151	1.1897	-2.1552	-3.9516	-4.2294	-3.0909	-3.3095	-5.1444	-1.555	-4.4851	-1.5163	-3.3484		0.1454	0.0005837	0.001961	0.1828	0.08277	0.06644	0.0003406	2.801e-11	8.393e-12	1.827e-07	6.707e-08	6.458e-18	0.01663	1.479e-11	0.02206	2.199e-07		FW11010001
FGRAMPH1_01T02039	51.3		8.28725	13.2931	6.20035	8.51208	5.61011	7.71512	5.41634	9.64743		C1	1230		-0.1828	1.9163	0.7815	-1.1247	0.5982	0.7912	-2.0916	-4.7337	-2.8729	-3.6088	-2.6901	-5.5251	-2.3042	-4.2105	-2.1112	-4.9465		0.7105	4.914e-05	0.1172	0.02011	0.2328	0.1033	1.384e-05	8.361e-24	3.089e-09	1.559e-14	3.364e-08	1.05e-31	2.587e-06	1.291e-17	2.155e-05	3.195e-24		FW11010101
FGRAMPH1_01T02041	50.65		2.98087	6.99414	1.59401	3.39492	2.72719	3.13437	1.25826	4.31183		C1	464		-1.9546	1.2981	0.4715	-0.9584	-1.4666	0.3192	-2.0454	-3.7238	-2.5115	-2.7632	-0.557	-4.0613	-2.2258	-3.6557	-0.44	-3.9299		0.01329	0.02628	0.6177	0.1696	0.08571	0.6577	0.01006	6.456e-11	0.002137	4.396e-07	0.4305	1.841e-12	0.007094	1.193e-05	0.558	2.469e-07		FW01000000
FGRAMPH1_01T02047	52.12		8.22528	11.3274	5.12486	6.359	5.32304	6.91971	4.25086	8.1547		C1	2		-1.0839	1.2297	0.8815	-1.7872	-0.2026	-0.5584	-3.1102	-4.9298	-3.9911	-3.1416	-2.9073	-4.3712	-1.2454	-3.9141	-1.6011	-3.0647		0.04088	0.01369	0.1066	0.0005812	0.707	0.2844	1.254e-09	7.087e-23	1.75e-14	2.344e-10	1.446e-08	1.646e-18	0.01907	2.512e-13	0.002497	3.084e-09		FW11000101
FGRAMPH1_01T02051	50.29		7.53943	11.5528	5.26679	7.14618	4.57074	5.98582	3.84123	8.12419		C1	3062		-0.748	2.1392	1.467	-0.9741	0.7183	1.1639	-2.3125	-4.3826	-3.7796	-3.408	-3.0316	-5.5472	-1.8961	-4.3372	-1.4504	-3.9673		0.1148	3.711e-07	0.002085	0.02484	0.1275	0.008326	9.847e-08	3.773e-26	9.311e-17	1.34e-16	1.476e-11	6.377e-40	2.189e-05	1.064e-20	0.001858	1.301e-19		FW11010001
FGRAMPH1_01T02055	48.32		6.63717	8.69782	4.39121	5.08491	3.48431	4.2748	2.51442	5.88392		C1	0		-1.0496	1.6422	2.0239	-0.8081	0.9723	0.8306	-2.3204	-3.6032	-4.3465	-2.7932	-3.2969	-4.4354	-0.7135	-3.5454	-0.8552	-2.0009		0.09785	0.002533	0.001668	0.1612	0.1184	0.1601	2.077e-05	1.226e-11	3.842e-13	1.065e-07	1.036e-08	2.601e-16	0.2254	2.135e-08	0.1714	0.0004808		FW01000000
FGRAMPH1_01T02057	50		2.78235	6.82203	1.7156	1.9382	1.83661	2.20597	1.25868	3.74303		C1	51		-0.764	1.8323	0.639	-2.0604	-0.1345	-0.2923	-1.3886	-5.2047	-2.0274	-3.102	-1.2635	-4.9342	-0.3083	-3.0077	-0.4661	-4.0845		0.423	0.0181	0.5624	0.0394	0.9013	0.7789	0.1261	5.512e-11	0.03137	8.954e-06	0.1697	9.317e-11	0.7731	0.003698	0.6592	4.951e-05		FW01000000
FGRAMPH1_01T02063	47.63		5.15042	9.19852	3.38513	4.87047	2.10096	3.79768	1.2594	5.7322		C1	271		-1.2851	1.9879	2.7431	-0.8633	1.4836	1.1106	-1.9234	-4.3088	-4.7045	-3.4407	-3.4193	-5.4286	-1.5506	-5.1571	-1.9236	-3.9412		0.155	0.00191	0.002541	0.237	0.0802	0.1377	0.00419	3.729e-12	1.348e-08	2.068e-08	6.196e-06	1.336e-17	0.04023	6.242e-09	0.02221	1.042e-07		FW01000000
FGRAMPH1_01T02065	49.85		7.5089	11.263	5.89089	7.01738	4.90825	5.93706	4.56991	8.66992		C1	271		-0.3275	2.7361	1.3302	-1.6454	1.0019	1.0898	-1.6413	-4.2214	-2.9712	-2.5757	-2.6437	-5.3118	-1.1329	-4.1085	-1.045	-3.7134		0.4824	2.751e-10	0.004065	0.0001811	0.03135	0.01489	0.000201	6.595e-23	5.314e-11	1.35e-09	6.386e-09	1.514e-34	0.01133	1.828e-19	0.02481	6.194e-17		FW11010001
FGRAMPH1_01T02067	48.08		7.92863	10.793	5.50149	6.65237	5.5566	6.23265	4.78183	7.47764		C1	0		-0.7774	1.2354	0.7247	-0.8168	-0.0521	0.4169	-2.4306	-4.0898	-3.1561	-3.2719	-2.3788	-4.5073	-1.1502	-2.6917	-0.6813	-2.809		0.1977	0.03564	0.2539	0.1885	0.9344	0.504	4.288e-05	2.866e-12	1.316e-07	2.08e-08	6.52e-05	1.554e-14	0.06665	1.889e-05	0.2793	6.011e-06		FW11010001
FGRAMPH1_01T02069	51.64		7.33921	10.9849	4.90111	6.5682	5.08073	6.25151	2.61941	7.36717		C1	49		-2.6556	1.1085	2.4667	-0.79	-0.1778	0.3158	-2.4645	-4.359	-4.9424	-3.5673	-2.2868	-4.6757	-1.6718	-4.9285	-1.1782	-3.5665		7.173e-05	0.06437	0.0005126	0.2216	0.7893	0.6264	5.743e-05	2.808e-13	8.64e-14	2.026e-09	0.0001941	5.078e-15	0.01085	2.029e-12	0.07332	3.65e-08		FW11000001
FGRAMPH1_01T02071	51.03		6.47394	11.0253	4.66819	6.78275	4.15703	6.15301	3.57605	7.86029		C1	924		-0.6073	1.706	1.1413	-1.0755	0.5337	0.6303	-1.8913	-4.2273	-3.0326	-3.1516	-2.4253	-4.8576	-2.151	-4.3679	-2.0544	-4.4887		0.1984	1.792e-05	0.01394	0.007939	0.2473	0.1251	1.116e-05	6.661e-27	1.806e-11	6.826e-16	6.281e-08	1.573e-34	4.584e-07	8.845e-23	4.28e-06	6.442e-27		FW01010001
FGRAMPH1_01T02073	54.06		5.97708	11.3974	3.44013	6.90737	3.16696	5.98973	2.99251	7.51164		C1	716		-0.1516	1.5114	0.4648	-0.5959	0.3085	0.9114	-2.6317	-4.424	-3.0944	-3.8266	-2.9429	-5.338	-3.5237	-4.5845	-2.9208	-5.3166		0.831	0.01487	0.5288	0.373	0.68	0.1753	8.199e-05	6.85e-13	4.546e-06	4.864e-10	1.802e-05	6.32e-18	5.078e-07	8.909e-11	5.081e-05	6.404e-15		FW01010001
FGRAMPH1_01T02075	53.77		5.17549	9.10618	2.80506	4.8563	2.41405	4.3789	2.21498	6.09396		C1	3014		-0.2463	1.7315	0.7322	-1.2561	0.4861	0.4755	-2.5845	-4.2776	-3.321	-3.0195	-3.0747	-4.751	-2.2193	-4.2077	-2.2299	-3.9153		0.7013	7.03e-05	0.2411	0.007623	0.4497	0.3296	9.255e-07	9.516e-24	2.63e-09	2.445e-13	1.077e-07	3.601e-28	4.369e-05	7.948e-14	0.0001886	1.006e-15		FW01000000
FGRAMPH1_01T02077	49.72		6.04303	8.76153	3.13756	4.73201	2.52389	3.87963	2.1472	5.61975		C1	5		-0.4865	1.8139	1.1757	-0.9021	0.6937	0.9032	-3.0636	-4.0549	-4.2455	-3.15	-3.759	-4.9639	-1.697	-3.7747	-1.4875	-2.6895		0.4974	0.001367	0.1005	0.1359	0.3335	0.1483	2.874e-07	1.362e-13	4.235e-11	5.233e-09	5.699e-09	1.005e-18	0.008452	2.909e-08	0.03353	7.799e-06		FW01000000
FGRAMPH1_01T02093	53.87		6.78189	11.1827	4.47832	6.82255	3.91404	6.03179	3.79158	7.48404		C1	950		-0.0987	1.4522	0.6978	-0.6572	0.5966	0.7935	-2.3732	-4.3251	-3.0698	-3.6674	-2.9711	-5.1196	-2.3753	-3.7304	-2.1785	-4.3294		0.8595	0.003495	0.2152	0.2059	0.2969	0.1299	5.564e-06	1.513e-18	7.538e-09	7.638e-14	3.941e-08	4.678e-25	1.016e-05	7.857e-12	9.625e-05	1.921e-16		FW11010001
FGRAMPH1_01T02097	53.55		6.3408	9.0875	3.52439	5.03507	3.39147	4.73426	2.34216	6.26663		C1	14		-1.1809	1.58	1.3386	-1.2575	0.1575	0.32	-2.9428	-4.1101	-4.2822	-2.8514	-3.1014	-4.4314	-1.603	-4.199	-1.4405	-2.7689		0.01838	2.303e-06	0.006856	0.000308	0.7299	0.381	2.67e-14	3.977e-36	2.262e-21	6.218e-20	2.946e-14	5.992e-41	6.555e-05	1.941e-20	0.0006943	9.888e-16		FW01000000
FGRAMPH1_01T02099	47.9		4.01524	7.54609	1.01702	3.77299	1.18965	2.89912	1.28981	4.26935		C1	160		0.395	1.5136	-0.6329	-0.5134	-0.2711	0.9871	-3.8885	-3.8421	-3.2247	-3.3298	-3.6197	-4.8434	-3.6083	-3.4888	-2.3501	-3.5828		0.6732	0.004512	0.5166	0.3813	0.7999	0.113	4.003e-06	1.468e-15	6.196e-06	1.527e-12	1.844e-05	6.141e-21	3.078e-05	2.509e-06	0.008016	4.25e-09		FW01000000
FGRAMPH1_01T02107	51.35		6.74672	10.6189	4.21946	6.37224	4.12145	6.11387	4.07484	7.7393		C1	391		-0.017	1.6425	0.1176	-1.3722	0.0985	0.2691	-2.6651	-4.2473	-2.7805	-2.8748	-2.7635	-4.5173	-2.2171	-3.7069	-2.0465	-3.8043		0.9628	5.036e-09	0.7457	2.902e-06	0.7938	0.3718	9.852e-16	1.463e-52	2.71e-17	2.58e-26	1.087e-15	9.106e-59	3.344e-11	3.934e-30	4.06e-09	2.706e-36		FW11000001
FGRAMPH1_01T02119	51.97		7.49335	10.8367	5.07123	6.74573	5.51131	6.55606	4.15056	8.20426		C1	173		-1.3813	1.6487	0.9331	-1.4564	-0.4488	0.1916	-2.4721	-4.0778	-3.4044	-2.6208	-2.0231	-4.2695	-1.6975	-4.0871	-1.0571	-3.3046		0.001144	1.96e-05	0.03375	0.0002724	0.2922	0.6357	1.215e-09	3.862e-26	4.275e-16	6.242e-12	5.748e-07	1.84e-28	4.551e-05	5.693e-22	0.01077	2.773e-16		FW11010001
FGRAMPH1_01T02121	45.91		5.38606	6.8208	3.99825	4.41677	3.9441	4.01651	4.02291	5.06116		C1	0		0.1112	1.1048	-0.05	-0.6635	0.057	0.4348	-1.433	-2.4886	-1.3788	-1.8228	-1.49	-2.9276	-0.4356	-1.0491	-0.0578	-1.4819		0.8511	0.0566	0.9369	0.2855	0.9293	0.492	0.01564	1.857e-05	0.01907	0.001491	0.01304	6e-07	0.4905	0.09102	0.9285	0.01966		FW01000000
FGRAMPH1_01T02127	51.17		1.86995	6.72182	1.01021	3.07335	0.90912	2.49133	0	4.22297		C1	1054		-3.3064	1.9248	2.6566	-1.2299	0.1531	0.6454	-1.673	-3.7857	-5.127	-2.5081	-1.8205	-4.4329	-2.7642	-6.6507	-2.2719	-4.9018		0.0552	0.001825	0.06486	0.1817	0.9057	0.5002	0.1023	1.246e-10	0.00202	5.235e-06	0.09454	4.852e-13	0.01226	3.705e-07	0.05246	4.304e-06		FW01000000
FGRAMPH1_01T02135	59.59		6.01581	11.531	4.44647	6.57892	3.83497	5.9846	3.55595	7.496		C1	689		-0.2693	1.506	0.9206	-0.915	0.6498	0.5911	-1.6798	-4.9323	-2.5996	-4.0172	-2.3304	-5.5231	-2.1787	-4.0143	-2.2374	-5.4339		0.5642	7.615e-05	0.04266	0.0192	0.1592	0.1364	7.276e-05	1.299e-39	3.672e-09	2.579e-27	2.036e-07	1.771e-48	1.66e-07	1.213e-20	4.736e-07	1.858e-40		FW01000001
FGRAMPH1_01T02141	48.3		9.56677	13.1723	7.14218	8.89464	6.48393	8.19788	5.08284	9.63236		C1	125		-1.4032	1.4146	2.0559	-0.7263	0.6545	0.6866	-2.3974	-4.2133	-4.4562	-3.4861	-3.053	-4.9008	-1.7295	-4.5117	-1.6975	-3.5439		0.01846	0.01491	0.0009881	0.2358	0.2906	0.2631	4.011e-05	3.822e-13	5e-14	1.831e-09	1.939e-07	3.193e-17	0.00491	4.054e-13	0.006015	7.456e-09		FW11110101
FGRAMPH1_01T02145	57.24		9.77914	11.8084	7.83767	8.26866	7.38625	8.18112	6.62508	10.0846		C1	1		-0.7535	1.8836	1.2021	-1.7964	0.4487	0.0865	-1.9273	-3.5012	-3.1297	-1.7041	-2.3762	-3.5878	-0.4278	-3.4263	-0.79	-2.0015		0.1383	0.0001794	0.02167	0.0005459	0.3908	0.8681	0.0001331	3.473e-12	6.516e-10	0.0006864	2.639e-06	1.004e-12	0.4117	5.257e-11	0.1305	0.0001186		FW11111101
FGRAMPH1_01T02151	49.25		4.52032	8.30185	2.16187	4.57189	1.42912	3.74838	0.280402	6.26787		C1	577		-2.6913	2.6705	3.5755	-1.7271	0.9409	0.9337	-2.7782	-3.767	-6.4155	-2.0394	-3.7242	-4.7098	-2.7281	-8.0307	-2.7353	-3.7275		0.03114	1.025e-14	0.001389	5.823e-07	0.2053	0.01728	7.614e-08	9.293e-32	1.801e-08	3.673e-12	2.69e-08	6.954e-42	6.513e-08	3.201e-14	4.712e-05	9.647e-22		FW01000000
FGRAMPH1_01T02155	50.12		7.95115	11.6345	5.65319	7.16319	6.5049	7.13548	5.84095	7.72197		C1	0		-0.6572	0.5819	-0.1933	-0.5517	-0.8499	0.029	-2.2943	-4.4096	-2.1	-3.857	-1.4427	-4.4389	-1.5038	-1.8622	-0.6248	-3.6172		0.263	0.3163	0.7587	0.3743	0.1763	0.9627	9.828e-05	2.714e-14	0.0003472	2.602e-11	0.01387	1.785e-14	0.01637	0.002831	0.3164	5.857e-09		FW11010101
FGRAMPH1_01T02159	47.33		6.91753	7.62626	4.94116	5.32336	4.15102	4.09955	2.19861	5.8487		C1	0		-2.2223	1.7745	3.0186	-0.5256	0.8142	1.2408	-1.9806	-2.3106	-5.0222	-1.7823	-2.7999	-3.5568	-0.3809	-3.9251	0.0458	-0.7072		0.005493	0.01513	0.0003586	0.5021	0.3083	0.1189	0.006069	0.001399	1.72e-10	0.01342	0.0001385	1.289e-06	0.6281	3.202e-06	0.9549	0.3685		FW11000000
FGRAMPH1_01T02169	52.68		7.51878	10.3529	5.14856	6.54483	5.05791	6.13452	4.23499	8.05456		C1	92		-0.8376	1.9168	0.9311	-1.5046	0.0934	0.4103	-2.4114	-3.7876	-3.3426	-2.2814	-2.505	-4.1982	-1.4086	-3.8443	-1.0917	-2.7864		0.09827	5.112e-05	0.07754	0.002552	0.8582	0.4154	7.337e-07	1.043e-15	1.666e-11	1.091e-06	3.433e-07	7.62e-19	0.005804	9.295e-14	0.03441	2.743e-08		FW11000001
FGRAMPH1_01T02179	50.38		7.26385	10.3286	5.11742	6.37463	4.11963	5.15097	2.96318	7.0564		C1	21		-1.1881	1.9104	2.2291	-0.6799	1.0375	1.228	-2.1734	-3.9244	-4.4019	-3.2434	-3.2138	-5.1538	-1.2668	-4.1758	-1.0763	-3.0177		0.04657	0.0003074	0.0002472	0.2206	0.07844	0.0295	4.746e-05	4.33e-14	1.801e-14	3.698e-10	6.862e-09	1.475e-22	0.02467	3.421e-12	0.06802	5.795e-08		FW11000001
FGRAMPH1_01T02191	51.95		5.74221	9.21703	2.16851	4.54548	0	3.34271	1.99883	4.8877		C1	11		4.3945	1.6204	0.1614	-0.3531	3.9032	1.258	-3.9217	-4.6762	-4.0713	-4.3198	-8.4659	-5.9401	-2.6327	-3.1472	-5.2778	-3.4004		0.005279	0.009085	0.8462	0.6088	0.00179	0.07776	1.256e-08	1.042e-15	2.611e-09	9.397e-14	4.285e-08	1.463e-22	0.0006002	3.57e-05	1.479e-05	5.881e-07		FW01000000
FGRAMPH1_01T02195	56.3		9.0587	10.9278	5.27122	7.67565	5.29455	7.22123	5.6464	9.01871		C1	9		0.3547	1.7511	-0.3737	-1.3034	-0.021	0.4418	-3.7135	-3.1647	-3.338	-1.8569	-3.6927	-3.608	-2.3542	-3.284	-1.8914	-1.809		0.6605	0.02784	0.6653	0.127	0.9807	0.6055	3.743e-06	7.031e-05	3.037e-05	0.01952	4.425e-06	5.906e-06	0.006222	0.0001278	0.02828	0.03429		FW11010101
FGRAMPH1_01T02201	52.02		4.37169	8.58068	2.9501	3.93049	3.22509	4.04245	2.26457	4.56703		C1	30		-1.1546	0.5361	0.8505	-0.6535	-0.294	-0.1172	-1.6413	-4.6791	-2.5031	-4.0255	-1.3485	-4.5616	-1.0836	-2.5876	-0.9068	-4.1301		0.07428	0.3227	0.2239	0.2847	0.6611	0.8488	0.00712	1.169e-18	9.53e-05	9.12e-15	0.02692	3.224e-18	0.09363	0.000104	0.1569	2.39e-11		FW01000000
FGRAMPH1_01T02203	49.94		7.11525	10.5132	4.6504	6.32002	4.61247	6.05853	4.21834	8.10633		C1	271		-0.3804	2.0505	0.4267	-1.7831	0.0443	0.2658	-2.549	-4.1743	-2.9741	-2.3902	-2.5938	-4.4406	-1.7004	-3.9102	-1.4789	-3.3295		0.4197	1.584e-06	0.3787	6.658e-05	0.9275	0.5577	1.664e-08	1.273e-22	6.458e-11	1.319e-08	1.43e-08	2.668e-25	0.0002732	4.381e-17	0.00179	1.639e-13		FW11000001
FGRAMPH1_01T02205	52.86		6.23941	10.0009	3.52659	5.4689	2.94087	4.22738	2.72728	6.53194		C1	96		-0.1583	2.3453	0.8207	-1.0733	0.6559	1.2704	-2.8619	-4.5403	-3.6777	-3.466	-3.5194	-5.8113	-2.0398	-3.9338	-1.4253	-3.7222		0.7701	9.598e-09	0.1161	0.01008	0.2247	0.004104	1.344e-10	3.629e-32	6.099e-15	3.113e-20	8.269e-13	7.427e-47	1.069e-05	3.216e-16	0.00639	8.522e-19		FW01000000
FGRAMPH1_01T02215	56.91		5.5011	7.45393	2.74902	3.90619	2.12596	3.95319	2.23058	6.12043		C1	41		0.2109	2.2045	0.5642	-2.2503	0.7596	-0.0568	-2.9959	-3.5888	-3.5529	-1.3253	-3.7638	-3.5297	-1.2635	-4.078	-2.0799	-1.8705		0.7912	0.0005074	0.4884	0.001907	0.3726	0.939	1.369e-05	2.811e-08	4.556e-07	0.03298	5.139e-07	3.85e-08	0.1025	1.099e-07	0.01155	0.01013		FW01000000
FGRAMPH1_01T02223	51.49		7.8138	11.0051	5.53366	7.12791	5.06186	6.00686	4.01892	7.68607		C1	39		-1.0749	1.6762	1.5556	-0.5559	0.4807	1.1203	-2.3038	-3.8564	-3.8595	-3.3005	-2.7846	-4.9767	-1.6046	-3.7161	-0.965	-3.1577		0.02506	0.0001458	0.001155	0.2108	0.3053	0.0128	2.871e-07	7.668e-19	1.496e-16	2.784e-14	1.15e-09	1.07e-29	0.0003985	2.769e-15	0.03837	1.447e-12		FW11010001
FGRAMPH1_01T02231	48.95		3.39729	8.36363	1.33142	4.50084	1.46872	4.18206	1.65078	4.19507		C1	329		0.3376	0.0093	-0.528	0.3105	-0.225	0.3205	-2.6678	-3.8347	-2.0923	-4.1518	-2.4299	-4.1612	-3.6636	-2.8251	-3.118	-4.8555		0.7365	0.9904	0.6526	0.7578	0.8536	0.7495	0.006497	4.212e-07	0.02259	5.607e-08	0.01358	4.425e-08	0.001009	0.0084	0.005379	3.645e-06		FW01000000
FGRAMPH1_01T02233	51.84		7.40176	11.3813	5.22576	7.18233	4.5178	6.54132	4.07412	8.44465		C1	2921		-0.4314	1.8931	1.1621	-1.2527	0.7287	0.639	-2.2117	-4.161	-3.3729	-2.9074	-2.9415	-4.8005	-1.9648	-4.3795	-2.0545	-3.9152		0.4247	0.0001337	0.03434	0.01543	0.1853	0.2199	1.507e-05	3.378e-17	1.158e-10	3.244e-09	2.042e-08	3.16e-22	0.0002009	4.114e-16	0.0001544	6.301e-14		FW11010001
FGRAMPH1_01T02241	48.2		6.61158	9.10152	4.25767	5.1256	4.0584	5.272	2.89199	7.18648		C1	32		-1.1809	1.9287	1.3997	-2.0801	0.2122	-0.154	-2.4522	-3.9951	-3.846	-1.9115	-2.6651	-3.8402	-0.8949	-4.3746	-1.261	-2.4411		0.02276	7.907e-06	0.00913	9.341e-06	0.6803	0.748	9.504e-08	6.87e-20	8.256e-15	6.138e-06	1.606e-08	8.65e-19	0.06971	1.961e-17	0.01191	2.041e-07		FW01000001
FGRAMPH1_01T02251	47.4		10.1631	11.6016	7.7612	8.33654	7.92852	8.37265	6.46993	9.36985		C1	0		-1.4266	0.9726	1.2575	-1.0032	-0.1624	-0.035	-2.3433	-3.1828	-3.6067	-2.175	-2.1801	-3.1477	-0.559	-2.8197	-0.4316	-1.3954		0.06156	0.2007	0.1338	0.2302	0.8462	0.9666	0.00207	2.837e-05	2.24e-06	0.004201	0.00417	3.463e-05	0.5042	0.0007647	0.6061	0.09514		FW11111101
FGRAMPH1_01T02257	47.13		4.69747	7.74916	2.24887	3.77147	3.22509	3.61592	0.716215	4.40444		C1	0		-3.5995	0.8341	2.4315	-0.6595	-1.1246	0.1669	-2.8833	-4.064	-5.3497	-3.3996	-1.7502	-4.2336	-1.7303	-4.8214	-0.4388	-2.9418		0.0001308	0.1514	0.01922	0.3528	0.1549	0.8166	1.467e-05	7.619e-13	8.757e-09	8.913e-10	0.004812	8.435e-14	0.02533	1.19e-06	0.5519	3.105e-05		FW01000000
FGRAMPH1_01T02259	51.43		2.5298	7.85358	1.58023	3.59929	1.34829	2.20832	0.568	4.57495		C1	845		-1.7083	2.6513	2.0499	-1.0122	0.3801	1.6113	-1.5636	-4.3253	-3.6649	-3.3116	-1.9566	-5.9629	-2.4676	-5.5298	-1.2364	-5.2581		0.138	6.154e-06	0.07342	0.1217	0.6957	0.02759	0.04853	1.935e-18	0.0006634	1.764e-12	0.025	3.103e-25	0.001956	1.497e-07	0.1787	4.984e-12		FW01000000
FGRAMPH1_01T02265	51.95		8.92983	12.5313	6.6303	8.26178	6.29827	7.85589	6.22511	9.99394		C1	318		-0.0679	2.0949	0.396	-1.694	0.3278	0.3971	-2.2656	-4.1811	-2.6619	-2.4839	-2.5941	-4.5789	-1.6021	-3.6921	-1.5328	-3.5153		0.922	0.002262	0.5883	0.01964	0.6546	0.585	0.001026	1.083e-09	0.0001158	0.0002869	0.0001775	2.487e-11	0.02798	4.039e-07	0.03602	1.332e-06		FW11010101
FGRAMPH1_01T02267	44.44		6.33781	9.32935	4.03864	5.51839	4.46746	5.54386	4.01301	6.37493		C1	16		-0.4381	0.8331	0.001	-0.8528	-0.4402	-0.0223	-2.3707	-3.7771	-2.3678	-2.9222	-1.9297	-3.7553	-1.5114	-2.3653	-1.0935	-2.9199		0.5021	0.182	0.9988	0.206	0.531	0.9738	0.0002594	1.383e-09	0.0002454	2.396e-06	0.002838	1.609e-09	0.02885	0.0005544	0.1121	1.645e-05		FW01000000
FGRAMPH1_01T02277	53.98		5.36653	9.96282	3.91668	5.39511	3.3061	4.86388	2.21391	6.57522		C1	523		-1.1074	1.7346	1.7968	-1.1862	0.6769	0.5457	-1.6224	-4.5675	-3.4103	-3.3803	-2.3029	-5.1148	-1.5387	-4.5217	-1.6699	-4.4938		0.05014	3.048e-05	0.001563	0.008773	0.207	0.241	0.0004866	2.731e-29	1.545e-10	1.816e-17	4.06e-06	2.144e-35	0.00145	7.711e-17	0.001337	1.289e-21		FW01000000
FGRAMPH1_01T02281	49.48		4.0156	7.9768	2.52311	4.31629	1.46249	2.93306	2.11029	4.68024		C1	387		0.9804	1.8741	0.4256	-0.3684	1.364	1.4813	-1.7898	-3.6872	-2.1902	-3.3162	-3.1706	-5.1903	-1.9531	-2.7472	-1.8358	-3.8664		0.2621	0.004781	0.631	0.6423	0.1652	0.07196	0.01356	2.578e-09	0.002839	7.118e-08	0.0002131	2.297e-15	0.01976	0.001137	0.05859	2.562e-06		FW01000000
FGRAMPH1_01T02283	49.21		8.09577	11.7543	5.33663	7.34549	5.03294	6.80583	4.47565	8.53919		C1	5336		-0.55	1.7267	0.8623	-1.1862	0.311	0.5395	-2.776	-4.3766	-3.6374	-3.1898	-3.0874	-4.9165	-2.0199	-4.0684	-1.7913	-3.6206		0.2566	0.0001242	0.08263	0.01136	0.5307	0.2528	2.065e-09	1.48e-22	1.138e-14	8.315e-13	5.159e-11	6.935e-28	2.589e-05	5.461e-17	0.0002419	1.386e-14		FW11010101
FGRAMPH1_01T02287	50.92		7.50503	10.3489	5.24989	6.31613	5.43307	6.11505	4.18831	7.87049		C1	20		-1.2428	1.7411	1.0599	-1.5377	-0.1834	0.1995	-2.2598	-3.9838	-3.3188	-2.4426	-2.076	-4.1837	-1.0682	-3.6657	-0.6852	-2.7905		0.04457	0.003473	0.1104	0.01683	0.78	0.7578	0.0001905	2.238e-11	6.599e-08	3.655e-05	0.0006187	2.186e-12	0.101	2.298e-08	0.2935	1.497e-05		FW11000001
FGRAMPH1_01T02293	50.72		7.8358	12.6351	4.90315	8.08448	4.67425	7.01645	4.96068	9.30469		C1	557		0.3142	2.2752	-0.0754	-1.2102	0.2372	1.0639	-2.9651	-4.5114	-2.8884	-3.3007	-3.2026	-5.5759	-3.1962	-4.331	-2.3695	-4.7434		0.5232	6.256e-07	0.8803	0.01036	0.6428	0.02522	5.123e-10	2.825e-23	1.089e-09	3.064e-13	3.956e-11	2.269e-34	6.257e-11	3.996e-19	1.995e-06	2.561e-23		FW11010101
FGRAMPH1_01T02295	50.45		4.90254	8.2716	3.00913	4.33196	1.97107	3.65025	1.22523	4.64046		C1	85		-1.0413	1.046	2.2661	-0.3181	1.225	0.724	-2.0684	-4.0045	-4.3375	-3.6858	-3.2962	-4.7319	-1.4415	-4.0256	-1.9425	-3.3755		0.199	0.03811	0.003001	0.5578	0.08428	0.1951	0.0001682	2.651e-17	1.193e-09	4.241e-15	4.809e-07	3.255e-22	0.0132	4.253e-08	0.004943	6.167e-10		FW01000000
FGRAMPH1_01T02297	46.23		7.00545	10.1372	4.58306	6.01503	4.99517	6.29953	4.50024	6.64546		C1	0		-0.5024	0.3496	0.0752	-0.6299	-0.4272	-0.2812	-2.466	-4.0996	-2.54	-3.469	-2.0376	-3.8185	-1.4579	-2.163	-1.3119	-3.0919		0.3368	0.4823	0.8922	0.2356	0.4411	0.5966	1.933e-06	1.508e-16	8.614e-07	2.166e-12	7.864e-05	1.108e-14	0.007484	6.378e-05	0.01533	5.835e-09		FW11000001
FGRAMPH1_01T02303	59.14		9.97764	12.7767	7.90398	9.36885	7.17212	8.61021	7.21811	10.8238		C1	269		0.0471	2.1711	0.6724	-1.4236	0.7192	0.7429	-2.0377	-3.3414	-2.7115	-1.9148	-2.7586	-4.0859	-1.4354	-3.5314	-1.4117	-2.7369		0.9432	0.0009524	0.3407	0.04291	0.3088	0.2912	0.001975	3.638e-07	3.901e-05	0.003536	2.934e-05	5.064e-10	0.04156	5.38e-07	0.04559	0.0001008		FW11111111
FGRAMPH1_01T02305	55.6		4.7737	8.8261	2.64819	4.57044	2.31611	4.15794	1.74777	5.38311		C1	2706		-0.7451	1.2654	1.1479	-0.8286	0.4075	0.4316	-2.4538	-4.2785	-3.6099	-3.4472	-2.8648	-4.7126	-2.0949	-4.0714	-2.0707	-3.9355		0.3201	0.01779	0.1292	0.1613	0.5821	0.4749	7.123e-05	2.203e-16	1.096e-07	1.631e-11	1.486e-05	3.419e-19	0.001338	7.438e-09	0.003	8.616e-11		FW01000000
FGRAMPH1_01T02327	56.36		7.61532	11.2575	5.16282	6.82552	4.70799	6.64411	4.63958	8.09856		C1	203		-0.0487	1.4447	0.5135	-1.2628	0.4629	0.1805	-2.4651	-4.388	-2.9772	-3.124	-2.9285	-4.5687	-1.6706	-3.447	-1.9531	-3.593		0.93	0.005769	0.3696	0.02185	0.423	0.7443	4.478e-06	4.432e-17	3.607e-08	1.835e-09	8.252e-08	2.246e-18	0.002921	8.534e-10	0.0006114	8.044e-11		FW11010101
FGRAMPH1_01T02329	46.72		8.23582	11.9719	5.88956	7.57781	5.14947	6.63893	4.04704	8.14564		C1	87		-1.1336	1.4968	1.8841	-0.5626	0.7512	0.9332	-2.3466	-4.3455	-4.2323	-3.7826	-3.0987	-5.2793	-1.684	-4.1307	-1.502	-3.6826		0.0427	0.004366	0.0009758	0.3012	0.182	0.08799	9.954e-06	8.024e-17	1.192e-14	3.813e-13	9.269e-09	6.832e-24	0.002195	2.892e-13	0.007312	1.419e-11		FW11010001
FGRAMPH1_01T02333	48.98		7.62293	12.792	5.1962	8.17467	4.9646	7.21733	4.27595	9.15162		C1	735		-0.7072	1.93	0.9491	-0.9722	0.2418	0.9572	-2.4544	-4.5933	-3.4038	-3.6209	-2.6967	-5.5508	-2.9995	-4.9208	-2.2841	-5.1386		0.08959	1.412e-07	0.02422	0.01013	0.5623	0.01207	3.04e-10	1.415e-36	2.336e-17	1.664e-23	1.192e-11	5.169e-52	3.06e-14	6.725e-34	1.646e-08	1.362e-40		FW11010101
FGRAMPH1_01T02349	52.26		7.33167	11.3987	5.15507	6.82676	5.16358	6.61569	4.57304	8.26459		C1	715		-0.5806	1.6367	0.5761	-1.4241	-0.0059	0.2105	-2.2067	-4.5214	-2.7818	-3.0955	-2.2012	-4.7322	-1.6767	-3.6769	-1.4603	-3.9917		0.3105	0.002785	0.3371	0.01385	0.9922	0.7174	8.699e-05	1.279e-16	8.89e-07	1.234e-08	9.793e-05	4.822e-18	0.004421	4.598e-10	0.01361	7.029e-12		FW11010001
FGRAMPH1_01T02355	51.04		6.28967	9.94955	4.12806	5.81721	3.40011	5.28802	3.33636	7.0819		C1	3404		-0.0146	1.8073	0.8131	-1.266	0.7918	0.5377	-2.2863	-4.118	-3.0963	-2.8498	-3.0817	-4.6572	-1.7352	-3.8143	-1.9893	-3.5743		0.9792	0.000131	0.1513	0.01316	0.1737	0.3005	5.751e-06	1.327e-18	2.436e-09	6.678e-10	9.046e-09	5.002e-23	0.001177	2.31e-12	0.0004587	5.221e-12		FW01000001
FGRAMPH1_01T02357	53.67		6.49946	10.008	4.77293	6.10878	4.45694	5.30074	3.14887	7.22182		C1	224		-1.3558	1.9193	1.6828	-1.1077	0.3259	0.8094	-1.7838	-3.8681	-3.4661	-2.7591	-2.1103	-4.6784	-1.3536	-4.1441	-0.8701	-3.4399		0.02127	0.0003147	0.005923	0.04888	0.5822	0.1559	0.001168	2.172e-13	2.104e-09	1.337e-07	0.0001573	1.424e-18	0.01858	4.782e-12	0.1389	1.525e-09		FW01000001
FGRAMPH1_01T02365	52.37		6.32949	11.4422	4.51969	6.892	4.26801	6.07345	3.01278	8.0879		C1	742		-1.354	2.0176	1.62	-1.1914	0.2674	0.8242	-1.9318	-4.526	-3.554	-3.3338	-2.2001	-5.3513	-2.4106	-5.2219	-1.8538	-5.0109		0.007577	1.331e-06	0.001792	0.006833	0.5874	0.06508	1.97e-05	4.929e-28	4.93e-13	3.717e-16	2.14e-06	7.092e-38	1.934e-07	1.177e-25	0.0001035	2.721e-28		FW01010001
FGRAMPH1_01T02389	47.4		7.15672	8.54417	4.32536	5.30576	3.71833	4.90774	2.73868	6.42148		C1	0		-1.047	1.526	1.6947	-1.1159	0.6468	0.4045	-2.8729	-3.2236	-4.5711	-2.104	-3.5242	-3.63	-1.0013	-3.812	-1.2436	-1.3546		0.1207	0.01094	0.01717	0.08938	0.3523	0.5428	2.429e-06	7.317e-08	1.477e-12	0.000385	2.045e-08	1.573e-09	0.1354	4.801e-08	0.07138	0.03888		FW11000000
FGRAMPH1_01T02391	51.12		7.93305	10.5183	5.40675	6.46151	4.48673	5.74566	4.00894	7.65375		C1	1		-0.4838	1.9051	1.43	-1.1834	0.9456	0.7187	-2.5314	-4.02	-3.9633	-2.835	-3.4795	-4.7401	-1.0583	-3.6717	-1.2852	-2.546		0.4132	0.0005803	0.01881	0.04258	0.1204	0.2226	5.868e-06	2.703e-13	4.539e-12	2.176e-07	1.256e-09	1.026e-17	0.07335	1.031e-09	0.03428	1.26e-05		FW11000001
FGRAMPH1_01T02395	41.45		3.2762	7.88573	0.317767	3.5983	2.39363	2.91315	1.7002	4.20197		C1	29		-0.8839	1.4424	-2.7885	-0.6317	-3.6719	0.7999	-5.0938	-4.4129	-2.2451	-3.7823	-1.3611	-5.2247	-5.083	-2.9263	-0.6113	-4.4749		0.1783	0.002094	0.01807	0.2004	0.001597	0.1342	2.16e-05	5.204e-27	0.0004024	4.599e-22	0.02399	3.389e-32	6.19e-06	1.689e-06	0.3191	7.619e-17		FW01000000
FGRAMPH1_01T02397	56.82		7.59735	12.0188	5.07621	7.39505	5.7826	7.29778	5.40521	7.90952		C1	70		-0.3644	0.6088	-0.3488	-0.5109	-0.7141	0.0975	-2.5458	-4.5808	-2.1957	-4.0697	-1.8313	-4.6784	-2.3296	-2.4917	-1.5179	-4.3648		0.4706	0.2135	0.5085	0.3154	0.1765	0.8482	5.105e-07	5.778e-21	1.225e-05	6.292e-17	0.0002721	8.307e-22	7.754e-06	1.343e-06	0.00333	1.484e-17		FW11010101
FGRAMPH1_01T02401	48.48		6.78863	10.2906	3.64304	6.11835	3.63942	6.39122	3.93438	7.10773		C1	146		0.3537	0.7164	-0.3441	-0.9857	0.0045	-0.2706	-3.2596	-4.1442	-2.9105	-3.1572	-3.2642	-3.8736	-2.5464	-3.1879	-2.8214	-3.4353		0.5458	0.1699	0.5725	0.07826	0.9943	0.6298	7.615e-09	2.099e-15	1.342e-07	1.147e-09	1.187e-08	9.63e-14	1.732e-05	3.454e-08	2.443e-06	1.069e-09		FW11000001
FGRAMPH1_01T02403	51.34		9.80617	13.0595	7.40757	8.60279	7.36055	8.64414	6.61018	10.5724		C1	118		-0.744	1.9121	0.7908	-1.9513	0.0469	-0.0404	-2.3865	-4.4155	-3.1774	-2.4631	-2.4334	-4.3752	-1.1882	-3.9303	-1.2755	-3.2166		0.1072	2.617e-05	0.1009	4.203e-05	0.9224	0.9326	1.897e-07	2.863e-22	4.818e-12	5.696e-08	1.147e-07	6.544e-22	0.01312	2.463e-16	0.007833	1.51e-11		FW11111101
FGRAMPH1_01T02407	51.63		4.7636	8.32148	2.24839	4.64162	2.62876	4.17117	1.29125	6.12379		C1	490		-1.9631	2.0089	1.4462	-1.4975	-0.4841	0.4988	-2.8459	-3.687	-4.3172	-2.1829	-2.3541	-4.1918	-2.641	-5.5847	-1.658	-3.4949		0.01776	0.0003951	0.102	0.01878	0.5354	0.4454	2.917e-05	5.557e-11	4.99e-08	7.038e-05	0.0004266	1.64e-13	0.0002623	7.682e-12	0.02073	1.29e-07		FW01000000
FGRAMPH1_01T02409	51.33		6.62355	10.3927	4.74601	6.13876	4.14067	5.86433	4.1675	7.71126		C1	407		0.0693	1.8524	0.5735	-1.5687	0.639	0.2814	-1.9432	-4.231	-2.5147	-2.661	-2.584	-4.5133	-1.4164	-3.5586	-1.774	-3.7064		0.8932	7.09e-05	0.2733	0.00141	0.2319	0.5717	7.291e-05	8.839e-20	3.859e-07	6.796e-09	3.498e-07	3.311e-22	0.005263	2.419e-12	0.0007281	1.028e-13		FW01000001
FGRAMPH1_01T02423	53.24		6.30111	8.44283	4.26372	4.97189	3.82969	4.55023	2.65631	6.46829		C1	3		-1.3086	1.93	1.7755	-1.5089	0.4694	0.4207	-2.1381	-3.4923	-3.9181	-1.9819	-2.6095	-3.912	-0.7412	-4.0256	-0.7899	-2.0991		0.01872	2.962e-05	0.00169	0.002023	0.3803	0.4043	8.246e-06	3.387e-14	1.688e-13	9.554e-06	1.679e-07	3.839e-17	0.1453	1.924e-13	0.1367	1.961e-05		FW01000000
FGRAMPH1_01T02427	45.62		5.71938	8.38991	2.5255	4.38253	3.31164	4.30771	2.98277	5.45492		C1	0		-0.3395	1.1782	-0.5507	-1.0869	-0.8934	0.0828	-3.4288	-4.0136	-2.8668	-2.9207	-2.5273	-4.0989	-2.0261	-2.5623	-1.05	-2.6191		0.6199	0.05764	0.4855	0.1277	0.2603	0.9088	6.215e-07	8.349e-11	1.275e-05	1.479e-06	0.000135	3.079e-11	0.00852	0.0004858	0.16	0.0002326		FW01000000
FGRAMPH1_01T02431	48.55		7.50396	11.479	4.441	6.95694	4.83187	6.53946	3.89891	7.44127		C1	80		-0.9366	0.9033	0.5375	-0.4827	-0.4008	0.42	-3.1212	-4.4926	-3.6569	-4.0097	-2.7203	-4.913	-2.5535	-3.5736	-1.7327	-3.9263		0.05693	0.043	0.2925	0.2981	0.4254	0.3675	3.708e-11	3.165e-24	2.031e-14	1.026e-19	7.041e-09	1.643e-28	1.421e-07	3.157e-13	0.0003473	3.361e-17		FW11010001
FGRAMPH1_01T02433	53.44		7.73269	13.4316	6.05278	8.79644	5.95786	8.07698	5.14277	9.78489		C1	864		-0.8183	1.6973	0.9134	-0.9819	0.0949	0.7151	-1.7079	-4.6027	-2.621	-3.6206	-1.8027	-5.3179	-2.7431	-4.6384	-2.1229	-5.6387		0.05325	2.125e-05	0.03469	0.01689	0.8252	0.08296	3.789e-05	6.036e-31	4.501e-10	7.787e-20	1.561e-05	1.407e-40	6.085e-11	8.305e-28	5.159e-07	1.715e-41		FW11010101
FGRAMPH1_01T02437	44.25		7.51133	11.5106	4.56815	7.11432	4.20386	6.30032	3.63239	7.74916		C1	206		-0.5688	1.4359	0.9534	-0.6255	0.382	0.8061	-2.9508	-4.3292	-3.9041	-3.7019	-3.3353	-5.1378	-2.5464	-4.1253	-2.1223	-3.9232		0.3955	0.02119	0.1809	0.3555	0.5912	0.2356	3.936e-06	2.815e-12	1.96e-09	2.181e-09	2.781e-07	1.4e-16	0.0002251	3.716e-09	0.002464	7.62e-09		FW11010001
FGRAMPH1_01T02439	48.37		5.68582	9.63549	2.91253	5.41781	3.5611	4.94891	1.96039	5.84987		C1	138		-1.8923	0.9177	1.1533	-0.438	-0.7355	0.4791	-3.0504	-4.2457	-4.2046	-3.8076	-2.3123	-4.7253	-2.6908	-4.2821	-1.4762	-3.8967		0.0002888	0.003707	0.03978	0.2041	0.1234	0.1753	3.164e-13	8.763e-46	1.167e-17	3.277e-38	3.918e-09	2.778e-54	4.015e-10	8.984e-18	0.0003147	2.441e-28		FW01000000
FGRAMPH1_01T02441	47.68		6.07846	8.37828	3.61749	4.22571	3.03473	4.11595	2.80735	5.78477		C1	0		-0.2577	1.7631	0.898	-1.6066	0.6404	0.1495	-2.6265	-4.227	-3.5252	-2.6184	-3.2676	-4.3815	-0.6638	-3.1685	-1.1548	-2.2692		0.5992	8.764e-07	0.0559	3.239e-05	0.1859	0.7168	1.235e-11	1.591e-32	4.532e-17	8.093e-16	6.712e-14	6.017e-35	0.1202	2.569e-13	0.0142	7.338e-10		FW01000000
FGRAMPH1_01T02445	51.62		7.65833	11.0195	5.4642	6.83369	4.85934	6.48879	4.89931	8.74009		C1	294		0.0588	2.2153	0.5547	-1.8696	0.6113	0.3409	-2.1793	-4.1064	-2.7338	-2.2329	-2.7926	-4.4482	-1.3572	-3.7815	-1.6276	-3.2819		0.9341	0.001362	0.4579	0.01092	0.416	0.6439	0.001859	2.854e-09	9.967e-05	0.001187	7.855e-05	1.285e-10	0.06703	3.31e-07	0.02956	8.401e-06		FW11010001
FGRAMPH1_01T02447	51.87		6.6997	9.95586	4.48436	5.89324	3.75025	5.31116	3.16665	7.61257		C1	240		-0.6011	2.3109	1.3909	-1.7165	0.7874	0.5907	-2.2827	-4.0471	-3.6746	-2.3282	-3.0735	-4.6392	-1.4372	-4.5445	-1.6338	-3.2035		0.2917	2.463e-06	0.01609	0.0009936	0.1707	0.266	8.231e-06	9.685e-17	9.715e-12	1.246e-06	1.002e-08	3.323e-21	0.007796	5.092e-16	0.003914	1.175e-09		FW11000001
FGRAMPH1_01T02449	48.31		4.89529	7.28339	2.08042	3.8755	1.79387	2.6667	1.46832	5.18972		C1	35		-0.371	2.8509	0.793	-1.3816	0.4148	1.4464	-3.2687	-3.5957	-4.0602	-2.2091	-3.6892	-5.06	-2.0807	-4.2553	-1.0492	-2.4045		0.6108	2.133e-11	0.2488	0.000525	0.556	0.003218	1.403e-10	7.16e-25	1.235e-12	1.356e-12	5.111e-10	1.068e-32	0.0001266	2.425e-13	0.115	2.03e-09		FW01000000
FGRAMPH1_01T02465	52.36		4.88753	9.44396	2.51288	5.28228	2.70139	4.57498	2.41584	5.81598		C1	457		-0.1997	1.2699	0.0081	-0.5457	-0.2062	0.7219	-2.755	-4.1913	-2.75	-3.6438	-2.5503	-4.9136	-2.9952	-3.549	-2.0671	-4.4463		0.724	0.001173	0.9891	0.2018	0.735	0.1011	1.017e-07	2.483e-29	4.229e-08	3.757e-23	1.076e-06	9.094e-38	1.196e-08	2.664e-12	0.0001204	1.019e-22		FW01000000
FGRAMPH1_01T02467	51.45		5.53513	8.78576	3.34901	4.83077	2.84006	3.65668	2.05633	5.99828		C1	88		-0.8321	2.4372	1.4327	-1.1874	0.5936	1.2436	-2.3005	-3.9911	-3.73	-2.8018	-2.8979	-5.239	-1.5756	-4.1957	-0.9256	-3.2637		0.1754	9.935e-08	0.01766	0.01113	0.309	0.01342	2.799e-06	1.133e-20	2.045e-11	1.485e-11	6.039e-08	1.006e-30	0.002118	1.27e-13	0.1075	7.963e-12		FW01000000
FGRAMPH1_01T02469	54.07		6.72401	10.1698	3.67778	5.47527	3.93297	5.19092	2.96318	7.0316		C1	43		-0.9957	1.8577	0.7194	-1.5633	-0.2804	0.2917	-3.17	-4.6861	-3.884	-3.1209	-2.8883	-4.9786	-1.875	-4.1577	-1.3029	-3.3952		0.06105	3.34e-05	0.1978	0.001081	0.6056	0.5503	7.98e-11	4.913e-26	1.414e-14	6.806e-13	3.168e-09	5.6e-29	0.0002773	2.171e-15	0.01176	1.193e-12		FW11000001
FGRAMPH1_01T02471	52.81		6.44829	10.4382	4.36713	5.86395	4.33556	5.59345	3.60119	7.44122		C1	301		-0.7277	1.8616	0.7701	-1.5834	0.0392	0.2766	-2.2009	-4.576	-2.9684	-2.9915	-2.2407	-4.8531	-1.5376	-3.8911	-1.3002	-3.9166		0.1131	2.521e-06	0.1018	0.0001377	0.9328	0.5144	2.894e-07	2.301e-31	1.967e-11	7.209e-15	2.829e-07	7.365e-35	0.0004871	3.123e-18	0.003791	1.699e-20		FW01000001
FGRAMPH1_01T02473	52.44		5.05749	7.00211	2.94802	2.60489	1.54373	2.94884	1.38189	4.93427		C1	0		-0.0337	2.148	1.8941	-2.5088	1.8318	-0.3788	-2.3194	-4.6313	-4.2088	-2.1064	-4.1751	-4.2544	0.394	-4.0089	-1.8166	-1.9146		0.9692	0.0001786	0.0177	0.0002656	0.0303	0.6019	8.314e-05	2.042e-14	2.525e-09	6.24e-05	4.649e-08	1.522e-13	0.5863	1.665e-07	0.03206	0.002885		FW01000000
FGRAMPH1_01T02477	53.31		5.49983	10.032	3.83236	5.40878	3.38114	4.89529	2.70378	6.77572		C1	1102		-0.6851	1.9008	1.1867	-1.3842	0.4962	0.5157	-1.8621	-4.6393	-3.0447	-3.2533	-2.3596	-5.1541	-1.6467	-4.2175	-1.6272	-4.4325		0.1652	1.212e-07	0.01489	0.0002919	0.3	0.1948	7.502e-06	3.982e-40	2.432e-11	6.256e-22	1.314e-07	1.244e-47	9.584e-05	1.313e-20	0.0003736	1.269e-28		FW01000001
FGRAMPH1_01T02481	45.1		6.44725	7.78412	3.9207	4.74146	4.62852	4.93971	3.31327	5.7386		C1	0		-1.3554	0.8149	0.6255	-1.0119	-0.7313	-0.1994	-2.5843	-3.0882	-3.2075	-2.074	-1.852	-2.889	-0.8544	-2.4918	-0.3226	-1.354		0.01799	0.1275	0.3143	0.08263	0.2266	0.7343	3.38e-06	1.205e-08	1.481e-08	9.807e-05	0.0007217	7.657e-08	0.1558	3.608e-05	0.5848	0.02005		FW01000000
FGRAMPH1_01T02487	50.25		7.39214	10.6603	5.26824	6.66644	4.97486	6.25409	3.92497	8.52173		C1	286		-1.0571	2.2702	1.364	-1.852	0.3054	0.4173	-2.1798	-3.9817	-3.5428	-2.1291	-2.4857	-4.3994	-1.4173	-4.6332	-1.3054	-3.2211		0.01432	2.552e-09	0.00178	2.549e-06	0.4729	0.2973	4.63e-08	1.087e-25	2.653e-17	1.32e-08	1.039e-09	9.47e-31	0.0005175	6.281e-28	0.001787	6.489e-16		FW11010001
FGRAMPH1_01T02493	47.14		4.67827	7.439	2.31879	3.44535	3.14622	3.98606	1.99953	4.41799		C1	0		-1.3418	0.4764	0.3697	-1.0411	-0.9721	-0.5699	-2.7434	-4.1679	-3.11	-3.1238	-1.7682	-3.6002	-1.3143	-2.725	-0.912	-2.7411		0.01698	0.2449	0.557	0.02846	0.09465	0.2341	1.888e-07	3.787e-23	6.847e-09	6.992e-16	0.000226	3.827e-20	0.01995	7.527e-07	0.06751	1.486e-09		FW01000000
FGRAMPH1_01T02495	53.11		6.18582	10.9434	4.34485	6.61426	3.89184	5.52841	3.62618	7.657		C1	728		-0.2378	2.1295	0.7154	-1.037	0.475	1.0912	-1.9235	-4.2959	-2.6367	-3.2584	-2.3989	-5.3879	-2.3097	-4.0622	-1.6935	-4.6841		0.6672	1.431e-05	0.1965	0.03962	0.3965	0.03314	0.00023	6.491e-19	7.256e-07	1.215e-11	8.513e-06	3.417e-28	1.12e-05	2.573e-14	0.001979	1.359e-19		FW01000001
FGRAMPH1_01T02499	50.35		6.86325	12.1543	5.20853	7.49677	4.5702	6.26826	4.3225	7.9236		C1	545		-0.2407	1.6497	0.9006	-0.4229	0.6588	1.2251	-1.7049	-4.6107	-2.6058	-4.1875	-2.3651	-5.8372	-2.2938	-3.6174	-1.7275	-5.201		0.659	0.001164	0.1071	0.426	0.2417	0.02208	0.001167	4.483e-20	1.02e-06	7.242e-17	1.065e-05	9.023e-31	2.284e-05	4.382e-11	0.001908	4.966e-22		FW11010001
FGRAMPH1_01T02501	48.75		9.10101	13.2504	7.05304	8.94895	6.32265	7.93616	5.95005	9.55939		C1	1125		-0.3683	1.6075	1.0983	-0.6036	0.7298	1.0033	-2.0343	-4.253	-3.1329	-3.6492	-2.7646	-5.2567	-1.881	-3.5829	-1.6075	-4.0991		0.4744	0.001406	0.03721	0.2446	0.1667	0.05368	6.033e-05	2.383e-17	8.313e-10	3.461e-13	6.275e-08	1.424e-25	0.0003103	8.325e-12	0.00225	3.214e-15		FW11110101
FGRAMPH1_01T02505	51.66		7.99282	13.2192	4.94519	8.7308	4.87279	7.87272	5.03547	9.66156		C1	656		0.1799	1.7696	-0.105	-0.9191	0.0734	0.8488	-3.0694	-4.433	-2.9629	-3.5131	-3.1428	-5.2826	-3.7786	-4.5927	-3.0033	-5.1434		0.7459	0.0007694	0.8557	0.09639	0.8999	0.1256	1.737e-08	3.011e-17	4.488e-08	2.078e-11	1.024e-08	9.306e-24	2.608e-11	3.602e-16	1.486e-07	2.568e-20		FW11010101
FGRAMPH1_01T02509	54.03		7.44385	10.552	4.01422	6.29946	5.02487	6.37582	4.59569	7.01225		C1	0		-0.4172	0.6378	-0.6254	-0.7123	-1.0444	-0.0754	-3.4895	-4.2269	-2.8611	-3.5138	-2.4439	-4.1516	-2.3346	-2.4215	-1.3656	-3.0728		0.4187	0.193	0.2592	0.1697	0.05996	0.8847	1.96e-11	4.909e-18	1.58e-08	4.745e-13	1.442e-06	1.599e-17	1.808e-05	4.709e-06	0.01015	2.973e-09		FW11000001
FGRAMPH1_01T02515	51.95		6.92667	11.5318	4.93943	7.07603	5.01764	6.55864	4.31454	8.40565		C1	650		-0.6846	1.8467	0.6086	-1.3271	-0.0772	0.5196	-2.0676	-4.4417	-2.6751	-3.1146	-1.9905	-4.9613	-2.1683	-4.104	-1.5716	-4.544		0.07724	5.738e-08	0.1188	0.0001214	0.8418	0.1385	2.47e-08	1.34e-39	1.449e-12	1.009e-20	1.053e-07	1.959e-48	3.292e-09	1.54e-28	2.369e-05	2.217e-37		FW11010001
FGRAMPH1_01T02523	51.87		4.2501	8.55	2.45195	4.07544	2.17466	3.8331	1.72402	4.84909		C1	300		-0.5524	1.0947	0.9346	-0.7952	0.3784	0.2787	-2.1728	-4.5124	-3.1188	-3.7106	-2.5664	-4.8054	-1.7925	-3.5224	-1.8922	-4.1555		0.4913	0.06829	0.2776	0.272	0.6591	0.7046	0.001629	1.339e-14	2.294e-05	1.051e-10	0.0004687	3.378e-16	0.02138	1.42e-05	0.02073	1.971e-08		FW01000000
FGRAMPH1_01T02527	50.04		8.172	10.8577	5.63967	7.18978	5.63843	6.66997	4.54391	8.00151		C1	12		-1.1074	1.3289	1.1103	-0.8082	0.0029	0.5199	-2.5429	-3.6453	-3.6533	-2.8366	-2.5459	-4.1655	-1.556	-3.4745	-1.039	-2.6585		0.02074	0.003364	0.02489	0.08645	0.9953	0.273	3.735e-08	6.51e-16	9.46e-15	2.785e-10	4.241e-08	3.423e-20	0.001174	9.873e-13	0.0315	1.84e-08		FW11010101
FGRAMPH1_01T02535	48.22		5.77965	9.34995	2.86847	5.43429	2.74973	4.97973	2.8393	6.57835		C1	348		0.1596	1.6128	-0.0181	-1.1433	0.1323	0.4642	-3.1198	-3.9036	-3.0926	-2.7574	-3.2522	-4.3703	-2.7177	-3.8429	-2.3858	-3.5099		0.8094	0.002878	0.9792	0.05629	0.854	0.4447	3.418e-07	3.502e-13	2.773e-07	1.988e-07	2.699e-07	5.729e-16	3.32e-05	2.002e-09	0.0004186	8.571e-09		FW01000000
FGRAMPH1_01T02539	53.81		6.37079	9.25347	4.53094	5.42412	4.16718	4.91444	3.60787	7.48933		C1	139		-0.5743	2.6237	0.9612	-2.0753	0.3859	0.5454	-1.9007	-3.8377	-2.8616	-1.7616	-2.2874	-4.3853	-0.9253	-3.9618	-0.7659	-2.8631		0.2063	2.318e-11	0.03406	2.615e-07	0.3927	0.1949	4.978e-06	6.774e-23	4.363e-11	2.821e-06	1.2e-07	1.268e-28	0.0299	4.607e-20	0.08624	3.294e-12		FW01000001
FGRAMPH1_01T02555	49.37		7.73875	10.1287	5.16077	5.27066	4.02229	4.02318	3.07779	6.21931		C1	0		-0.9738	2.2349	2.1623	-0.956	1.1867	1.2782	-2.6114	-4.8523	-4.7734	-3.8959	-3.7996	-6.1308	-0.117	-3.2353	-0.0255	-2.3582		0.07036	4.345e-06	4.368e-05	0.04836	0.02107	0.01204	1.99e-08	7.584e-26	4.852e-21	9.91e-18	1.129e-14	2.952e-37	0.8114	6.496e-10	0.9619	5.291e-07		FW11000000
FGRAMPH1_01T02557	50.78		5.40696	9.76257	3.55759	5.38595	2.45581	4.93452	2.07492	6.337		C1	530		-0.4504	1.4192	1.6991	-0.9585	1.2473	0.4591	-1.9985	-4.3836	-3.6993	-3.4241	-3.2489	-4.8433	-1.9191	-4.5767	-2.7073	-4.3087		0.4834	0.0007974	0.004554	0.03571	0.0388	0.3253	3.571e-05	3.601e-26	4.044e-11	3.796e-17	9.285e-09	5.349e-31	0.0001116	6.185e-16	2.967e-06	9.138e-20		FW01000000
FGRAMPH1_01T02569	51.5		5.17758	9.52614	3.80423	5.41974	3.08066	5.10979	2.59261	6.72521		C1	791		-0.4882	1.6425	1.2825	-1.315	0.7878	0.3236	-1.5767	-4.1159	-2.8541	-2.7991	-2.3659	-4.4416	-1.6839	-4.2814	-2.1481	-4.2338		0.38	7.061e-05	0.01933	0.003483	0.1514	0.4823	0.0008788	8.735e-24	3.016e-08	2.509e-12	4.632e-06	3.727e-27	0.000514	1.384e-16	4.719e-05	4.495e-19		FW01000001
FGRAMPH1_01T02579	52.59		6.38358	10.3756	4.23167	6.15488	4.02326	5.4633	4.21763	7.41998		C1	366		0.2343	1.9538	-0.0142	-1.2567	0.216	0.6937	-2.2016	-4.1802	-2.1836	-2.9214	-2.4179	-4.8752	-1.9556	-3.198	-1.4779	-3.9338		0.6975	0.0005168	0.982	0.03562	0.7364	0.2515	0.0001871	7.061e-14	0.0001939	1.363e-07	5.409e-05	4.03e-18	0.001542	1.641e-07	0.01892	8.554e-11		FW01000001
FGRAMPH1_01T02587	48.36		6.25497	9.82936	4.69956	5.64178	3.69566	4.88947	3.30532	6.91795		C1	197		-0.3696	2.0514	1.4333	-1.278	1.0594	0.7696	-1.6128	-4.1719	-3.0446	-2.892	-2.675	-4.9435	-0.9598	-3.6711	-1.2496	-3.519		0.5321	9.665e-05	0.01605	0.0208	0.07682	0.1727	0.002902	8.678e-16	7.197e-08	1.653e-08	2.592e-06	4.512e-21	0.0898	3.031e-10	0.03644	3.114e-10		FW01000001
FGRAMPH1_01T02595	48.79		7.82867	11.1028	5.45641	6.86309	5.02016	6.11458	4.31114	8.00059		C1	55		-0.722	1.8938	1.1639	-1.1371	0.4416	0.7565	-2.4085	-4.2316	-3.5722	-3.0944	-2.8502	-4.9882	-1.4255	-3.7265	-1.1107	-3.2491		0.06699	7.034e-08	0.002845	0.001313	0.2524	0.03622	3.32e-11	2.295e-34	3.323e-21	1.628e-19	2.38e-14	4.375e-46	0.0001014	6.287e-23	0.00352	5.914e-20		FW11010001
FGRAMPH1_01T02599	54.78		5.33205	8.5402	4.45398	4.72237	3.70999	4.30662	2.28015	6.54285		C1	165		-1.6633	2.2761	2.4526	-1.8423	0.7926	0.4326	-0.9095	-3.8664	-3.3667	-2.0234	-1.7034	-4.2995	-0.2903	-4.5852	-0.6502	-3.244		0.002226	2.998e-08	4.148e-06	1.338e-05	0.09401	0.3328	0.03922	2.267e-21	2.175e-10	1.764e-07	0.0002922	2.259e-25	0.5122	6.801e-19	0.1727	1.957e-13		FW01000000
FGRAMPH1_01T02601	50.43		4.95285	8.05801	3.00214	4.46067	1.38355	3.42833	1.15778	5.58351		C1	258		-0.1071	2.2349	2.2842	-1.1449	2.1547	1.086	-2.1753	-3.6586	-4.4572	-2.5114	-4.3501	-4.7463	-1.5889	-5.0181	-2.6576	-3.0794		0.9047	1.35e-06	0.002404	0.02375	0.007458	0.04537	2.374e-05	3.357e-17	1.015e-10	1.805e-09	6.992e-09	7.154e-25	0.004558	2.055e-12	0.000808	4.046e-09		FW01000000
FGRAMPH1_01T02607	50.94		7.11755	10.1434	5.29812	6.43719	4.15007	6.19302	4.03712	8.04904		C1	355		-0.0892	1.8495	1.2763	-1.6016	1.1849	0.2461	-1.8467	-3.679	-3.1225	-2.076	-3.0333	-3.9255	-1.1465	-4.0244	-2.0853	-2.979		0.8756	0.0003832	0.0258	0.003291	0.04107	0.6542	0.0005527	1.643e-12	1.194e-08	5.891e-05	4.793e-08	5.164e-14	0.03867	9.013e-13	0.0002879	6.058e-08		FW11000001
FGRAMPH1_01T02609	49.68		7.44771	9.99618	5.11796	6.28892	4.46476	5.77026	4.05567	7.79017		C1	50		-0.3942	2.0239	1.0737	-1.497	0.6771	0.525	-2.366	-3.6918	-3.4386	-2.1937	-3.0444	-4.2176	-1.1866	-3.7574	-1.3388	-2.5135		0.4388	1.336e-05	0.03796	0.002077	0.1922	0.2872	6.955e-07	1.528e-15	2.098e-12	1.664e-06	5.763e-10	1.283e-19	0.01724	1.091e-13	0.009245	2.667e-07		FW11000001
FGRAMPH1_01T02615	48.64		4.9335	8.75006	3.51839	4.7859	2.5209	3.97084	1.5499	6.16677		C1	428		-1.3294	2.2561	2.4467	-1.4068	1.1241	0.8456	-1.4581	-3.9892	-3.9142	-2.5798	-2.5849	-4.8359	-1.3438	-5.1974	-1.6223	-3.8691		0.0547	1.16e-07	0.0001937	0.00166	0.05471	0.07534	0.002544	1.576e-22	6.409e-10	4.898e-11	3.614e-06	4.32e-30	0.005978	1.056e-16	0.004711	3.951e-16		FW01000000
FGRAMPH1_01T02623	51.15		7.85838	10.45	5.71763	6.85576	4.83358	6.43388	4.6579	8.35194		C1	110		-0.1599	1.9046	1.0577	-1.4812	0.8961	0.4209	-2.1447	-3.5567	-3.2021	-2.0736	-3.0423	-3.9782	-1.1376	-3.6765	-1.6128	-2.5492		0.7832	0.0005801	0.0783	0.01119	0.1382	0.4738	0.0001325	1.271e-10	1.73e-08	0.0001644	1.044e-07	6.982e-13	0.054	6.182e-10	0.007335	1.367e-05		FW11010001
FGRAMPH1_01T02627	52.35		8.87153	13.2018	6.21116	9.23766	6.46974	9.02434	5.67251	10.2555		C1	628		-0.7908	1.2181	0.5329	-1.006	-0.258	0.2112	-2.6481	-3.9193	-3.1808	-2.9126	-2.39	-4.1306	-3.0063	-4.5452	-2.5371	-4.277		0.124	0.01492	0.3203	0.05448	0.6295	0.6867	1.975e-07	4.673e-15	4.757e-10	5.611e-09	2.687e-06	1.493e-16	1.332e-08	1.03e-17	1.638e-06	3.961e-16		FW11010101
FGRAMPH1_01T02629	49.93		6.67882	11.1438	4.36501	6.60249	4.04753	5.83487	3.71149	7.56429		C1	3384		-0.3095	1.7535	0.6556	-0.9615	0.3434	0.7901	-2.4129	-4.5328	-3.0668	-3.5711	-2.7572	-5.3246	-2.2895	-3.9066	-1.8428	-4.412		0.4772	9.747e-07	0.129	0.009054	0.4325	0.03587	9.522e-10	3.087e-38	4e-14	7.237e-25	2.13e-11	1e-50	8.402e-09	5.566e-22	1.075e-05	1.415e-31		FW11000001
FGRAMPH1_01T02641	48.69		5.77475	10.0815	3.9694	6.02687	2.4972	4.84806	3.09581	6.57679		C1	500		0.7544	1.7528	0.9175	-0.5485	1.6644	1.2014	-1.9206	-4.0417	-2.8365	-3.4929	-3.5909	-5.2456	-2.1166	-3.5827	-2.5796	-4.2414		0.2215	0.0002006	0.1033	0.2672	0.007747	0.01765	0.0001538	9.26e-19	7.597e-08	1.544e-14	1.491e-09	3.314e-29	4.857e-05	2.906e-11	2.565e-05	7.83e-17		FW01000000
FGRAMPH1_01T02643	50.98		5.83463	8.5817	4.16093	4.72315	3.47984	4.57203	2.56619	6.45888		C1	72		-0.942	1.9123	1.6753	-1.7449	0.7244	0.1612	-1.7736	-3.869	-3.4428	-2.1199	-2.5008	-4.0322	-0.5893	-4.0095	-1.1525	-2.6884		0.1332	0.0003425	0.01083	0.003341	0.2587	0.7906	0.001463	4.954e-13	9.955e-09	4.72e-05	1.812e-05	5.136e-14	0.3361	3.902e-10	0.0701	7.348e-06		FW01000000
FGRAMPH1_01T02649	47.59		2.64708	7.58765	1.32043	3.37178	1.99838	3.09041	2.35659	4.12593		C1	177		0.5435	1.159	-1.5046	-0.8157	-0.9826	0.3296	-2.1048	-4.2953	-0.5695	-3.4732	-1.113	-4.6321	-2.6135	-1.9246	-1.3014	-4.833		0.4178	0.02345	0.06146	0.1618	0.2548	0.5878	0.009493	5.52e-19	0.3899	3.367e-14	0.1299	3.154e-21	0.0008312	0.001696	0.06668	6.004e-13		FW01000000
FGRAMPH1_01T02653	51.77		6.17285	8.8061	4.20574	5.24561	3.86669	4.42341	2.56738	6.31726		C1	17		-1.4316	1.9294	1.7976	-1.0783	0.368	0.8464	-2.0532	-3.5724	-3.8553	-2.492	-2.4237	-4.4214	-1.0735	-3.9494	-0.5951	-2.5942		0.01768	0.0001962	0.004127	0.05062	0.5359	0.1355	0.0001188	2.071e-12	3.924e-11	6.471e-07	9.942e-06	1.337e-17	0.05954	9.774e-11	0.3147	3.147e-06		FW01000000
FGRAMPH1_01T02659	51.03		6.49944	10.2058	4.19237	5.9686	3.34072	5.38056	3.10529	7.19244		C1	3387		-0.2976	1.8311	1.2018	-1.2263	0.906	0.6037	-2.4484	-4.2363	-3.6526	-3.0101	-3.355	-4.8412	-1.8375	-4.2656	-2.1399	-3.6325		0.5112	6.064e-09	0.004648	0.0001899	0.03741	0.07687	6.108e-12	2.401e-43	1.524e-20	6.727e-24	1.137e-16	3.822e-54	4.587e-07	2.853e-27	2.722e-07	3e-27		FW01000001
FGRAMPH1_01T02663	49.23		4.16247	7.90917	1.69871	3.67106	1.78889	3.45313	1.54939	5.06011		C1	315		-0.1166	1.7725	0.0294	-1.4561	-0.1073	0.2969	-3.0558	-4.3053	-3.0671	-2.8451	-2.9505	-4.6176	-2.3906	-3.8761	-1.9864	-3.6667		0.8718	1.099e-05	0.9681	0.001289	0.8893	0.5431	6.759e-07	1.905e-28	1.844e-07	3.707e-16	3.575e-06	1.348e-31	0.0001626	3.764e-11	0.002522	6.722e-15		FW01000000
FGRAMPH1_01T02665	47.51		9.06318	12.9744	6.07165	9.54074	5.54926	8.65408	4.65309	9.61522		C1	464		-0.9133	0.9472	1.4351	-0.0732	0.523	0.8734	-2.9655	-3.3789	-4.4022	-3.3057	-3.4889	-4.253	-3.4284	-4.9367	-3.078	-3.8422		0.1395	0.1113	0.02382	0.9055	0.4076	0.1569	8.33e-07	1.289e-08	5.353e-13	2.637e-08	8.757e-09	8.47e-13	3.52e-08	4.559e-15	9.04e-07	5.097e-10		FW11010101
FGRAMPH1_01T02667	54.72		9.4064	12.7883	6.97559	8.88821	6.29295	8.53016	6.06158	10.5307		C1	438		-0.2231	1.9718	0.9021	-1.6158	0.6785	0.353	-2.405	-3.8412	-3.3079	-2.223	-3.0848	-4.1948	-1.8879	-4.4058	-2.2134	-3.3227		0.7053	0.0006672	0.1482	0.008809	0.2776	0.5676	3.749e-05	3.361e-11	1.61e-08	0.0001223	1.453e-07	4.555e-13	0.002315	1.302e-12	0.0003802	7.556e-08		FW11110101
FGRAMPH1_01T02669	48.02		7.73969	12.1953	4.27033	7.59108	4.31176	6.4023	4.10194	8.32016		C1	272		-0.2094	1.9099	0.1688	-0.7231	-0.0412	1.1852	-3.5244	-4.5622	-3.6928	-3.8385	-3.4833	-5.7484	-3.3567	-4.2487	-2.1303	-4.3961		0.6951	8.365e-05	0.7598	0.1536	0.941	0.02036	5.756e-12	2.362e-21	5e-13	1.241e-15	1.56e-11	1.671e-32	2.542e-10	9.729e-16	7.599e-05	6.656e-18		FW11010001
FGRAMPH1_01T02671	48.86		8.89355	12.5969	5.96735	8.22114	5.50601	7.78043	5.25771	9.51973		C1	264		-0.2415	1.7041	0.7	-1.2685	0.4584	0.431	-2.8847	-4.283	-3.5861	-3.0111	-3.3446	-4.7151	-2.2144	-4.1829	-2.2419	-3.6108		0.7341	0.01435	0.357	0.09056	0.5471	0.5658	3.949e-05	7.361e-10	3.522e-07	1.464e-05	2.134e-06	1.233e-11	0.003318	3.085e-08	0.003094	1.492e-06		FW11010101
FGRAMPH1_01T02679	52.71		6.69855	8.07243	5.37963	5.37722	4.59735	4.17103	4.03729	6.52895		C1	0		-0.5598	2.4116	1.3615	-1.1595	0.8001	1.249	-1.3697	-2.7397	-2.7303	-1.5793	-2.1706	-3.9909	-0.0008	-2.5218	0.4482	-1.3698		0.2473	2.391e-07	0.005708	0.01433	0.1034	0.01206	0.002643	1.711e-09	7.171e-09	0.0004085	3.98e-06	2.923e-17	0.9987	2.26e-07	0.379	0.004295		FW11000000
FGRAMPH1_01T02681	47.34		5.83395	7.96708	3.21604	4.29105	2.02095	3.18177	2.0196	5.29914		C1	0		-0.0222	2.2702	1.4555	-1.0371	1.4358	1.2204	-2.8103	-3.7339	-4.2767	-2.6939	-4.2545	-4.964	-1.1655	-3.6582	-1.3809	-2.0972		0.975	5.095e-06	0.02517	0.04687	0.03766	0.03087	2.293e-08	4.262e-16	1.191e-13	1.216e-09	8.462e-12	9.589e-24	0.03805	2.876e-09	0.04649	4.527e-05		FW01000000
FGRAMPH1_01T02699	51.59		7.5749	11.4975	5.28668	6.91399	5.09034	6.15426	4.3867	8.02273		C1	993		-0.7082	1.8642	0.9103	-1.1053	0.2015	0.7587	-2.327	-4.561	-3.2368	-3.4554	-2.5286	-5.3196	-1.6452	-3.6608	-1.0879	-3.8801		0.1071	3.945e-06	0.04074	0.007458	0.6482	0.07027	2.607e-08	3.116e-30	3.826e-14	2.74e-18	2.541e-09	6.894e-40	0.0001121	2.651e-17	0.01239	1.032e-20		FW11010001
FGRAMPH1_01T02701	51.4		9.24428	11.9687	8.01979	8.76165	6.54284	7.56387	5.92863	9.73995		C1	96		-0.6067	2.1509	2.073	-0.9649	1.4663	1.1844	-1.216	-3.1642	-3.2903	-2.1987	-2.6836	-4.3496	-0.7331	-3.771	-1.015	-2.6805		0.2803	0.0001002	0.0003598	0.09334	0.01154	0.04003	0.02815	9.759e-09	3.855e-09	6.643e-05	1.521e-06	3.707e-15	0.2031	7.933e-11	0.08077	3.306e-06		FW11110101
FGRAMPH1_01T02703	55.86		8.68332	12.7566	5.8945	8.27585	5.63181	7.72614	6.00177	9.31642		C1	255		0.3744	1.5741	-0.1093	-1.0279	0.2644	0.5445	-2.7795	-4.4267	-2.6699	-3.3977	-3.0443	-4.9718	-2.3686	-3.2872	-2.0886	-4.0151		0.4897	0.002837	0.8472	0.0646	0.6439	0.3288	2.128e-07	4.061e-17	5.804e-07	1.005e-10	1.665e-08	3.862e-21	2.575e-05	4.533e-09	0.0002293	6.048e-13		FW11010101
FGRAMPH1_01T02709	46.58		4.65217	9.37396	2.30747	5.32267	2.00191	3.99656	1.76973	5.73525		C1	588		-0.2773	1.8245	0.6746	-0.423	0.3952	1.3975	-2.5372	-4.0998	-3.2119	-3.6761	-2.9346	-5.5006	-3.2934	-4.3911	-2.2911	-4.8497		0.6788	4.155e-07	0.2804	0.2326	0.5424	0.0002835	8.381e-07	1.535e-37	6.777e-09	2.825e-31	4.45e-07	1.192e-55	1.578e-11	8.204e-17	6.788e-05	1.011e-33		FW01000000
FGRAMPH1_01T02711	43.41		2.82361	7.22957	1.59362	3.31606	0.632082	2.70731	0	4.22265		C1	787		-2.7501	1.7044	3.6516	-0.9516	1.6366	0.7232	-1.9055	-4.0133	-6.3227	-3.0622	-3.5725	-4.7665	-2.1553	-6.7586	-3.0687	-4.3122		0.1202	0.001797	0.003959	0.1607	0.1626	0.3141	0.01232	1.391e-15	7.124e-05	1.116e-10	0.0009141	3.152e-19	0.007927	1.308e-08	0.005735	8.714e-09		FW01000000
FGRAMPH1_01T02721	54.16		7.50111	10.2997	5.48561	6.13666	5.07061	5.97515	4.44821	8.09831		C1	38		-0.6321	2.1239	1.0567	-1.9594	0.4244	0.163	-2.0606	-4.1485	-3.1175	-2.1878	-2.4854	-4.3117	-0.6587	-3.6748	-0.9201	-2.7483		0.1812	1.51e-06	0.02914	2.212e-05	0.379	0.7279	5.135e-06	6.173e-21	1.494e-11	4.936e-07	6.521e-08	1.791e-22	0.1625	1.007e-14	0.05492	2.871e-09		FW11000001
FGRAMPH1_01T02725	50.51		6.47065	10.115	4.0438	6.05804	4.14997	4.98093	2.0565	6.56813		C1	87		-2.3268	1.6021	2.2218	-0.5085	-0.1027	1.0902	-2.4938	-4.0297	-4.7188	-3.5204	-2.392	-5.1225	-2.059	-4.7894	-0.8662	-3.5955		0.0004088	0.003232	0.001219	0.3771	0.8683	0.06218	1.1e-05	4.031e-14	2.387e-13	3.409e-11	2.799e-05	2.703e-21	0.0005629	7.88e-13	0.1538	5.867e-10		FW01000000
FGRAMPH1_01T02751	48.67		5.86227	9.84604	3.70098	6.13852	3.66718	5.34578	3.03089	6.8708		C1	674		-0.6417	1.5303	0.6917	-0.7309	0.0455	0.7974	-2.2907	-3.6908	-2.979	-2.959	-2.3373	-4.4892	-2.5108	-3.9335	-1.759	-3.9158		0.2662	0.001909	0.2488	0.1639	0.9391	0.1341	2.19e-05	3.222e-14	7.562e-08	9.309e-10	2.091e-05	6.358e-20	6.775e-06	4.917e-12	0.00208	4.113e-13		FW01000001
FGRAMPH1_01T02755	53.39		9.95746	15.8365	6.8276	11.5599	7.24348	10.9238	7.93455	11.3912		C1	349		0.6749	0.4546	-1.0801	0.164	-0.406	0.6181	-3.0502	-4.1632	-1.9689	-4.3274	-2.6438	-4.7819	-4.6033	-3.3592	-3.5792	-5.716		0.3859	0.5576	0.1802	0.8381	0.615	0.4412	8.933e-05	7.786e-08	0.01128	2.356e-08	0.000682	6.831e-10	1.074e-08	2.906e-05	8.701e-06	1.117e-12		FW11111111
FGRAMPH1_01T02759	52.82		7.35636	12.1379	5.25656	7.34915	4.90944	6.8987	4.57962	8.53136		C1	1377		-0.3212	1.6182	0.6782	-1.17	0.3559	0.4469	-2.1203	-4.7332	-2.7981	-3.5622	-2.4769	-5.1804	-2.0947	-3.9428	-2.0038	-4.7073		0.5688	0.002431	0.2433	0.0361	0.5417	0.4254	0.0001134	5.773e-19	4.392e-07	1.851e-11	8.401e-06	2.429e-22	0.0002288	5.159e-12	0.0004999	6.168e-17		FW11010101
FGRAMPH1_01T02765	50.04		7.17959	11.4681	5.36854	7.11602	4.85958	6.22429	4.12926	8.3389		C1	2646		-0.7907	2.1215	1.3042	-1.2225	0.5144	0.8987	-1.8628	-4.3465	-3.1679	-3.1239	-2.3771	-5.2454	-1.7723	-4.299	-1.3879	-4.2568		0.02985	3.646e-12	0.000254	6.762e-05	0.1414	0.004346	1.243e-08	7.897e-48	8.677e-20	3.828e-26	3.17e-12	1.027e-66	4.346e-08	2.255e-36	4.934e-05	1.831e-41		FW11010001
FGRAMPH1_01T02773	53.74		6.21868	9.55873	3.88811	5.45682	4.15694	4.88893	3.52896	6.80999		C1	108		-0.613	1.9325	0.3386	-1.358	-0.2799	0.5718	-2.44	-4.0948	-2.7729	-2.7343	-2.1599	-4.6668	-1.6239	-3.3205	-0.7722	-3.2825		0.2641	0.0001107	0.5632	0.01133	0.6313	0.2965	4.421e-06	1.162e-16	2.113e-07	1.873e-08	4.844e-05	8.282e-21	0.003962	2.97e-09	0.1738	1.392e-09		FW01000001
FGRAMPH1_01T02795	49.56		7.53179	10.1034	5.01035	6.30875	4.78031	5.55762	3.33783	7.42872		C1	3		-1.5345	1.859	1.7674	-1.1078	0.2403	0.7467	-2.5233	-3.7448	-4.2997	-2.6342	-2.7652	-4.4932	-1.2995	-4.1747	-0.7931	-2.5199		0.0229	0.003329	0.01335	0.1024	0.7306	0.2748	8.216e-05	2.751e-09	9.565e-11	2.65e-05	1.871e-05	1.254e-12	0.05853	3.351e-09	0.2536	0.0002065		FW11000001
FGRAMPH1_01T02803	52.3		4.52489	10.8402	1.31445	7.09481	1.30517	6.39087	1.8777	6.8807		C1	543		0.9301	0.4862	-0.9129	0.2114	-0.009	0.6953	-3.8983	-3.6929	-2.9585	-3.9053	-3.8886	-4.3915	-6.3329	-5.2086	-5.6286	-6.1543		0.3147	0.4333	0.3367	0.764	0.9931	0.3238	4.771e-06	2.03e-09	8.732e-05	2.45e-10	1.099e-05	1.159e-12	6.22e-13	4.471e-11	6.722e-10	1.035e-16		FW01010001
FGRAMPH1_01T02813	47.29		8.91331	12.5309	6.42342	8.02289	6.33512	7.63253	5.5964	8.85499		C1	43		-0.7328	1.208	0.8221	-0.8205	0.0896	0.386	-2.4734	-4.4452	-3.2962	-3.6237	-2.5633	-4.8317	-1.5854	-3.228	-1.289	-3.5559		0.2051	0.03325	0.176	0.1702	0.8825	0.5195	1.528e-05	4.184e-15	9.721e-09	1.482e-10	7.827e-06	1.514e-17	0.008443	8.997e-08	0.03276	2.842e-09		FW11010101
FGRAMPH1_01T02821	51.42		7.12569	12.0267	5.40406	7.45056	4.87359	6.70796	4.11095	8.41092		C1	790		-0.7648	1.699	1.3135	-0.9551	0.5474	0.7431	-1.7372	-4.5466	-3.0501	-3.5911	-2.2853	-5.2901	-2.0583	-4.3269	-1.8626	-4.867		0.09971	4.953e-05	0.005235	0.0278	0.2399	0.08965	7.286e-05	6.908e-28	1.737e-11	3.865e-18	3.501e-07	8.422e-37	3.883e-06	4.588e-21	4.79e-05	3.498e-28		FW11010101
FGRAMPH1_01T02827	48.39		6.57201	9.95468	4.50885	5.67645	3.9442	4.94129	2.47328	6.41834		C1	23		-1.6319	1.5028	2.2265	-0.7436	0.5972	0.7556	-2.1271	-4.2632	-4.3581	-3.5186	-2.7262	-5.0214	-1.1943	-4.1645	-1.0359	-3.3314		0.007161	0.003235	0.0003273	0.1673	0.3027	0.1678	4.905e-05	1.586e-17	9.548e-14	1.354e-12	4.897e-07	3.562e-23	0.03065	7.043e-12	0.07153	6.582e-10		FW01000000
FGRAMPH1_01T02835	50.67		7.5124	9.49821	4.92616	6.06978	4.42788	5.76165	4.5792	8.12421		C1	33		0.1768	2.3342	0.3365	-2.0229	0.5095	0.3042	-2.5932	-3.379	-2.9282	-1.3497	-3.105	-3.6839	-1.1445	-3.504	-1.3499	-1.9314		0.7995	0.0004973	0.6508	0.005427	0.4972	0.678	0.0001379	4.861e-07	1.73e-05	0.04295	6.626e-06	4.27e-08	0.1205	1.806e-06	0.07037	0.008117		FW11000001
FGRAMPH1_01T02841	51.04		6.70582	11.1135	5.09001	6.79374	4.59947	6.26033	4.44767	8.23602		C1	677		-0.1194	1.9754	0.6329	-1.4377	0.5108	0.5363	-1.6764	-4.2967	-2.3075	-2.8581	-2.1881	-4.8335	-1.7213	-3.792	-1.6958	-4.3434		0.8014	5.115e-06	0.1885	0.001445	0.2947	0.2402	0.0002404	1.91e-23	5.92e-07	2.165e-11	3.009e-06	5.497e-29	0.0002176	5.122e-16	0.0004003	4.535e-21		FW11010001
FGRAMPH1_01T02863	52.5		7.59079	9.90773	5.32764	6.2231	4.51623	6.07877	4.70608	8.21231		C1	61		0.2181	2.1327	0.6157	-1.9828	0.8318	0.1481	-2.2928	-3.6677	-2.9074	-1.6836	-3.1254	-3.8163	-0.9058	-3.5043	-1.5895	-2.2817		0.6646	5.027e-06	0.2263	5.051e-05	0.1092	0.7647	1.692e-06	5.214e-15	1.789e-09	0.0002749	2.562e-10	4.03e-16	0.06997	2.039e-12	0.002009	3.403e-06		FW11000001
FGRAMPH1_01T02867	50.12		6.97289	11.5955	5.02032	7.34505	4.32286	6.45815	4.43783	8.4241		C1	713		0.1258	1.9623	0.5973	-1.0741	0.7225	0.8871	-2.0178	-4.2248	-2.6153	-3.1501	-2.7411	-5.1124	-2.3466	-4.0181	-2.182	-4.5562		0.7876	2.411e-06	0.2018	0.01318	0.1321	0.04289	4.487e-06	1.214e-24	4.302e-09	1.589e-14	2.122e-09	7.877e-35	1.755e-07	6.989e-19	3.337e-06	7.172e-25		FW11010001
FGRAMPH1_01T02873	57.98		6.52682	13.2651	5.97241	9.49068	4.14943	7.38522	2.79662	9.2117		C1	1028		-1.4429	1.7683	3.2396	0.2688	1.8084	2.0285	-0.5537	-3.6542	-3.8171	-3.9243	-2.3742	-5.6926	-3.3994	-6.3701	-3.1792	-6.4893		0.1155	0.04116	0.0009091	0.7754	0.06008	0.03152	0.528	2.358e-05	2.634e-05	5.633e-06	0.007748	4.814e-11	0.0003247	5.965e-11	0.0009219	8.52e-12		FW01010101
FGRAMPH1_01T02879	51.15		8.80816	12.9251	6.51003	8.56099	6.21242	7.74364	5.89189	9.69143		C1	4381		-0.3225	1.9391	0.6225	-1.1244	0.3	0.8145	-2.3095	-4.3388	-2.9321	-3.2143	-2.6096	-5.1534	-2.0518	-3.7986	-1.5373	-4.0815		0.406	1.793e-07	0.1146	0.00314	0.4483	0.03341	1.154e-09	8.653e-32	1.623e-14	2.865e-18	9.656e-12	7.496e-44	1.142e-07	1.357e-22	8.697e-05	1.608e-26		FW11010101
FGRAMPH1_01T02887	54.28		8.17896	13.9233	6.25125	9.53624	6.09527	8.85776	5.79409	10.3192		C1	870		-0.2915	1.4427	0.4488	-0.7723	0.1568	0.6696	-1.9259	-4.3282	-2.3743	-3.5555	-2.0829	-4.9981	-3.2546	-4.4757	-2.7418	-5.6566		0.5997	0.007724	0.4332	0.1687	0.7845	0.2332	0.0004758	1.238e-15	1.715e-05	4.849e-11	0.000167	2.62e-20	9.185e-09	3.044e-15	1.438e-06	1.396e-23		FW11010101
FGRAMPH1_01T02893	51.49		7.04244	11.0196	5.0863	6.90364	4.30408	6.41302	4.01866	8.2316		C1	1097		-0.274	1.8132	1.0873	-1.3183	0.8114	0.4926	-2.0077	-4.0804	-3.0949	-2.7607	-2.821	-4.574	-1.8286	-4.2342	-2.1474	-3.9034		0.6189	0.0003027	0.05321	0.01284	0.152	0.356	0.0001131	3.367e-16	5.978e-09	2.838e-08	1.439e-07	7.42e-20	0.0007394	1.513e-14	0.000121	3.301e-13		FW11010001
FGRAMPH1_01T02905	52.68		4.55769	8.17254	2.4624	3.97646	1.51716	3.34959	0.97448	4.5451		C1	146		-1.0323	1.2934	2.2772	-0.5867	1.2709	0.6903	-2.2904	-4.2467	-4.6123	-3.6577	-3.58	-4.951	-1.6951	-4.5589	-2.2757	-3.6395		0.2973	0.02356	0.01632	0.3818	0.1527	0.3177	0.0003727	3.822e-15	7.557e-08	5.455e-12	5.163e-06	5.563e-19	0.01969	4.914e-07	0.008125	8.153e-08		FW01000000
FGRAMPH1_01T02907	52.94		6.91024	9.88964	3.8143	5.68188	4.00629	5.63901	3.32128	6.03933		C1	0		-0.7105	0.4079	0.5056	-0.3616	-0.2059	0.0456	-3.2136	-4.2004	-3.7178	-3.8385	-3.0073	-4.2463	-1.9333	-2.8005	-1.6818	-2.9233		0.1919	0.3955	0.3667	0.4703	0.7103	0.9275	3.114e-10	8.344e-19	7.646e-13	4.604e-16	4.471e-09	3.045e-19	0.0002515	1.608e-07	0.001489	3.8e-09		FW11000000
FGRAMPH1_01T02917	50.62		6.39988	10.5371	5.04355	6.43837	3.30389	4.46368	2.93361	6.96414		C1	217		-0.4064	2.5155	2.227	-0.5226	1.8205	1.991	-1.3677	-4.0649	-3.5967	-3.542	-3.1903	-6.0575	-1.4078	-4.1574	-1.2373	-4.1029		0.517	3.503e-06	0.0002492	0.3432	0.002904	0.00046	0.01236	7.872e-15	9.459e-10	1.125e-11	6.89e-08	3.119e-29	0.01203	4.034e-12	0.04543	2.296e-13		FW01000001
FGRAMPH1_01T02923	50.85		6.2024	9.94715	4.64455	5.93266	3.21196	5.23589	2.09332	7.16916		C1	356		-1.2961	1.9464	2.8275	-1.2357	1.5325	0.7071	-1.6423	-4	-4.4755	-2.7623	-3.1794	-4.7088	-1.3124	-5.3757	-2.1378	-3.6733		0.04499	7.092e-05	8.466e-06	0.01811	0.009828	0.1839	0.001348	1.445e-16	1.354e-13	7.977e-09	1.44e-08	5.975e-22	0.01475	5.563e-18	0.0002781	5.275e-12		FW01000001
FGRAMPH1_01T02927	50.13		9.74522	11.308	7.96612	7.89248	7.28852	7.34971	6.24604	9.97181		C1	0		-1.0377	2.6071	1.7138	-2.0662	0.6761	0.5403	-1.7744	-3.3941	-3.4884	-1.3274	-2.4507	-3.9345	0.073	-3.7071	-0.0629	-1.5466		0.01534	6.005e-10	9.214e-05	1.812e-06	0.1211	0.2152	2.524e-05	7.665e-16	2.502e-16	0.001533	7.17e-09	1.146e-20	0.8666	2.084e-17	0.8858	0.0003562		FW11111101
FGRAMPH1_01T02931	53.04		7.0588	10.2259	5.43122	6.38096	4.68752	5.19667	4.00424	7.80228		C1	82		-0.6951	2.6093	1.4555	-1.4171	0.7597	1.1908	-1.6718	-3.8268	-3.1273	-2.4089	-2.4322	-5.0182	-0.9614	-3.834	-0.5302	-3.1179		0.1585	1.035e-08	0.00362	0.002529	0.1261	0.0134	0.0003005	1.218e-17	7.084e-11	5.335e-08	3.222e-07	3.491e-28	0.04462	5.928e-15	0.2883	4.93e-11		FW11000001
FGRAMPH1_01T02935	51.58		9.56846	12.6492	6.62242	8.21137	6.42313	7.95786	6.16234	9.765		C1	39		-0.2568	1.7921	0.4559	-1.5394	0.1989	0.2517	-2.9342	-4.3957	-3.39	-2.8554	-3.1332	-4.6475	-1.5822	-3.5775	-1.5294	-3.0435		0.5947	0.000145	0.3614	0.001711	0.6911	0.6091	7.28e-10	1.091e-20	1.236e-12	1.235e-09	5.825e-11	6.367e-23	0.001401	4.946e-13	0.002112	5.642e-10		FW11010101
FGRAMPH1_01T02937	51.76		4.58093	9.48185	2.5153	4.89043	1.89933	3.89494	0.568	6.15372		C1	616		-2.4932	2.3426	3.2687	-1.2747	0.7907	1.0635	-2.1938	-4.6143	-5.4818	-3.3395	-2.9885	-5.6821	-2.6086	-7.1521	-2.3357	-5.0233		0.01728	3.071e-08	0.001075	0.002926	0.2516	0.02087	6.234e-05	2.577e-31	1.698e-08	2.413e-18	3.262e-06	4.014e-42	8.104e-07	5.564e-14	0.0002562	1.418e-26		FW01000000
FGRAMPH1_01T02945	51.24		8.82232	12.7532	6.66158	8.36963	6.29292	7.87689	5.78745	9.70444		C1	5642		-0.4989	1.8135	0.8692	-1.3227	0.3699	0.4895	-2.1596	-4.3433	-3.0288	-3.0196	-2.5299	-4.8331	-1.7005	-3.8924	-1.5809	-3.8836		0.2929	8.253e-05	0.07893	0.006293	0.4546	0.3135	3.697e-06	3.547e-21	1.141e-10	4.635e-11	7.217e-08	8.802e-26	0.000499	2.079e-15	0.00131	1.303e-15		FW11110101
FGRAMPH1_01T02947	52.78		5.48115	7.47947	3.8246	4.11251	3.40398	3.91099	2.77372	4.85396		C1	0		-0.7252	0.98	1.172	-0.7632	0.4527	0.2128	-1.7684	-3.4382	-2.9485	-2.6723	-2.2232	-3.6523	-0.3051	-2.2403	-0.545	-1.9724		0.276	0.1061	0.09481	0.2504	0.5144	0.7523	0.004089	1.103e-08	4.645e-06	6.235e-06	0.0004703	1.385e-09	0.6512	0.001191	0.4322	0.002826		FW01000000
FGRAMPH1_01T02955	52.69		2.69163	8.10999	0.814154	3.37294	0.867659	3.42505	0.619053	3.72588		C1	432		-0.9999	0.3398	0.7355	-0.3674	-0.2475	-0.0297	-2.8585	-4.8432	-3.6081	-4.4776	-2.6082	-4.8174	-3.6092	-4.7121	-3.3914	-5.6103		0.4119	0.4458	0.5454	0.4557	0.8282	0.9519	0.002604	1.112e-32	0.00059	1.32e-29	0.006309	5.582e-34	4.089e-05	1.502e-06	0.00012	5.14e-21		FW01000000
FGRAMPH1_01T02957	50.53		6.11547	11.3809	4.33652	6.54842	3.93037	5.8459	3.05906	7.7972		C1	752		-0.8916	1.9446	1.3303	-1.2402	0.4352	0.702	-1.8757	-4.7874	-3.2044	-3.5456	-2.3128	-5.4903	-2.2439	-4.8143	-1.9771	-5.1589		0.1346	0.0001805	0.02991	0.02445	0.4696	0.2075	0.0006808	1.429e-20	2.999e-08	4.197e-12	4.511e-05	2.873e-26	8.603e-05	5.201e-16	0.0007748	5.642e-20		FW01000001
FGRAMPH1_01T02965	56.08		6.72102	11.4291	4.74635	6.8053	4.21818	6.21232	3.68156	7.82816		C1	2237		-0.5114	1.6115	1.0693	-1.0197	0.5554	0.5917	-2.0173	-4.6015	-3.0848	-3.5817	-2.5734	-5.1932	-2.0924	-4.1813	-2.056	-4.6769		0.275	5.571e-05	0.02105	0.013	0.2305	0.1547	2.565e-06	2.694e-31	4.968e-12	6.974e-20	8.183e-09	6.186e-39	1.156e-06	5.959e-21	4.849e-06	8.635e-29		FW11010001
FGRAMPH1_01T02973	51.79		7.77792	11.5706	6.01548	7.28676	5.48646	6.81983	4.78964	8.93671		C1	459		-0.6896	2.1073	1.2261	-1.6422	0.5357	0.4647	-1.781	-4.2613	-3.0064	-2.6187	-2.3169	-4.726	-1.277	-4.1453	-1.3479	-3.7575		0.1168	3.072e-07	0.005768	0.0001013	0.2254	0.2758	2.509e-05	2.894e-25	3.453e-12	1.284e-10	6.994e-08	1.566e-30	0.002991	2.242e-21	0.002099	1.243e-18		FW11010101
FGRAMPH1_01T02975	51.24		5.43361	8.53301	3.61205	4.10791	2.18747	3.60929	1.49564	5.57915		C1	20		-0.8244	2.0961	2.4639	-1.507	1.6341	0.5781	-1.9656	-4.4919	-4.4293	-2.9833	-3.6049	-5.0795	-0.5458	-4.5167	-1.6018	-3.0741		0.2513	4.48e-06	0.0001849	0.001945	0.009484	0.2657	3.509e-05	1.239e-24	8.727e-13	5.011e-13	9.446e-10	2.403e-29	0.2912	1.16e-12	0.01123	1.5e-10		FW01000000
FGRAMPH1_01T02985	55.64		4.96382	8.40711	2.74902	4.66192	2.53421	3.9135	1.29125	6.0473		C1	375		-1.8496	2.1756	2.0698	-1.4004	0.2522	0.7702	-2.5155	-3.78	-4.6186	-2.3752	-2.769	-4.5509	-2.0739	-5.5441	-1.5558	-3.3587		0.01862	8.541e-06	0.01098	0.01334	0.7199	0.1907	9.678e-06	1.981e-15	2.966e-10	2.583e-07	4.096e-06	1.292e-20	0.0009773	4.688e-13	0.01976	9.536e-09		FW01000000
FGRAMPH1_01T02987	48.83		8.68513	12.4785	6.0767	8.18787	5.58829	7.5422	5.15124	8.90864		C1	1961		-0.4337	1.3569	0.9292	-0.7143	0.4951	0.6418	-2.6084	-4.2481	-3.5378	-3.5334	-3.1041	-4.8903	-2.1049	-3.7484	-1.9582	-3.7447		0.3911	0.005088	0.07284	0.1546	0.3396	0.2022	1.137e-07	1.372e-18	1.07e-12	2.306e-13	4.32e-10	4.907e-24	3.404e-05	2.462e-13	0.000139	9.766e-14		FW11010101
FGRAMPH1_01T02995	50.6		8.12923	12.6393	6.14101	8.2072	5.52788	7.38239	5.18558	9.67872		C1	1034		-0.3395	2.279	0.9585	-1.458	0.6188	0.8201	-1.9938	-4.3897	-2.9524	-2.9312	-2.613	-5.2102	-2.0612	-4.4777	-1.8599	-4.457		0.4936	1.495e-06	0.05802	0.002874	0.2223	0.09526	3.665e-05	1.429e-20	1.459e-09	4.803e-10	9.375e-08	3.57e-28	3.196e-05	3.036e-19	0.0002179	1.505e-19		FW11010101
FGRAMPH1_01T03015	46.59		8.35367	11.3011	6.48545	7.44117	4.89851	6.21049	4.12435	8.25361		C1	28		-0.7908	2.0366	2.3959	-0.8058	1.605	1.2293	-1.8713	-3.8259	-4.2688	-3.0196	-3.478	-5.0563	-0.9538	-4.1554	-1.3295	-2.908		0.1371	3.946e-05	8.415e-06	0.1164	0.002622	0.01767	0.0001654	6.483e-15	1.432e-16	6.928e-10	1.102e-11	1.62e-24	0.06489	7.649e-15	0.01293	1.551e-08		FW11010001
FGRAMPH1_01T03019	46.01		6.37521	9.62685	2.89936	4.23838	3.0952	4.80992	2.38676	5.09591		C1	0		-0.7396	0.305	0.5539	-0.8823	-0.1932	-0.58	-3.6933	-5.4112	-4.2429	-4.5274	-3.5033	-4.8323	-1.4624	-2.8986	-1.8492	-3.1883		0.2195	0.52	0.3818	0.09642	0.7562	0.2746	3.18e-12	1.859e-30	8.929e-15	4.699e-23	5.637e-11	5.023e-26	0.01194	7.886e-07	0.001297	2.369e-10		FW01000000
FGRAMPH1_01T03023	50.89		7.28347	11.9946	5.31614	7.48947	5.27752	6.97589	4.53416	8.67945		C1	747		-0.7412	1.6995	0.7863	-1.1839	0.0444	0.5152	-2.0054	-4.4761	-2.7913	-3.292	-2.05	-4.9915	-2.1875	-4.1577	-1.7166	-4.6589		0.1043	5.769e-05	0.08868	0.006051	0.923	0.2356	5.825e-06	1.869e-26	5.32e-10	3.67e-15	4.331e-06	2.535e-32	8.481e-07	2.225e-20	0.0001319	2.224e-26		FW11010101
FGRAMPH1_01T03025	48.26		4.99998	6.94519	2.85884	3.71703	3.1666	3.53822	3.46689	4.78792		C1	0		0.3738	1.2881	-0.6921	-1.0943	-0.3335	0.1826	-2.3137	-3.2127	-1.6041	-2.1075	-1.9779	-3.3956	-0.927	-1.3292	-0.4109	-1.8415		0.6476	0.1036	0.4591	0.2296	0.7259	0.8432	0.004956	5.201e-05	0.04546	0.006889	0.0161	1.928e-05	0.3228	0.1433	0.661	0.04426		FW01000000
FGRAMPH1_01T03027	49.02		7.48393	10.4438	5.2661	7.31144	5.28929	6.88792	6.36562	8.2601		C1	192		1.0899	1.3642	-1.1135	-0.9411	-0.025	0.422	-2.2326	-3.108	-1.1175	-2.1662	-2.2075	-3.5304	-2.0496	-1.8772	-1.6026	-2.9251		0.03923	0.008037	0.04193	0.07892	0.9642	0.4327	2.498e-05	1.517e-09	0.03233	2.398e-05	3.349e-05	7.218e-12	0.0001737	0.0004746	0.003512	6.435e-08		FW11010101
FGRAMPH1_01T03041	47.33		11.0904	13.3452	8.28588	9.10974	7.65487	8.27128	6.92576	9.87442		C1	0		-0.7053	1.5479	1.3064	-0.7335	0.6061	0.8044	-2.7082	-4.0912	-4.0238	-3.353	-3.3184	-4.9009	-0.7904	-2.8304	-0.5921	-2.1668		0.4253	0.07944	0.1813	0.4522	0.5351	0.41	0.00215	3.508e-06	5.261e-06	0.0001433	0.000172	2.786e-08	0.4181	0.003764	0.5445	0.02633		FW11111111
FGRAMPH1_01T03043	49.65		8.67566	12.2857	6.1584	7.9296	5.78661	7.53692	5.27823	8.84761		C1	3552		-0.5118	1.302	0.8867	-0.9106	0.375	0.3906	-2.5169	-4.3161	-3.4041	-3.405	-2.8923	-4.707	-1.7673	-3.5646	-1.7517	-3.5663		0.2998	0.006086	0.08137	0.06537	0.4609	0.4306	1.752e-07	7.741e-20	2.546e-12	5.664e-13	2.676e-09	3.021e-23	0.0004071	1.396e-12	0.0005154	5.88e-13		FW11010101
FGRAMPH1_01T03049	49.78		7.74363	11.8946	5.44473	7.41941	4.72486	6.88256	4.7437	8.66718		C1	2280		0.0495	1.773	0.6876	-1.2366	0.7353	0.5356	-2.3143	-4.4288	-3.0007	-3.1917	-3.0502	-4.9647	-1.9763	-3.9005	-2.176	-4.0911		0.9278	0.0005636	0.2118	0.01952	0.187	0.3143	1.115e-05	5.511e-18	1.603e-08	4.105e-10	1.43e-08	4.127e-22	0.0002451	5.868e-13	7.805e-05	1.605e-14		FW11010101
FGRAMPH1_01T03053	50.22		6.40667	9.8945	4.6591	5.9129	3.6694	4.78326	3.26669	6.68289		C1	123		-0.42	1.9093	1.4639	-0.7672	1.043	1.1373	-1.7745	-3.9514	-3.2426	-3.1821	-2.8226	-5.0914	-1.2703	-3.5014	-1.176	-3.4434		0.5032	0.0007334	0.0254	0.2113	0.1123	0.06848	0.002107	1.032e-12	6.817e-08	7.869e-09	2.874e-06	1.56e-19	0.0421	5.464e-08	0.0731	2.658e-08		FW01000001
FGRAMPH1_01T03061	49.34		7.59375	11.6332	5.38845	7.4573	4.61625	6.67095	4.46543	8.68443		C1	1887		-0.1386	1.9981	0.9272	-1.2136	0.7871	0.782	-2.2275	-4.128	-3.1545	-2.913	-3.0159	-4.9111	-2.0685	-4.2093	-2.0736	-3.9696		0.8078	0.0001859	0.1149	0.03159	0.1842	0.1684	4.697e-05	8.982e-15	1.27e-08	4.063e-08	6.973e-08	3.82e-20	0.0003124	3.62e-13	0.0004104	2.927e-12		FW11010101
FGRAMPH1_01T03065	53.07		8.12788	11.6996	5.14583	7.41297	5.47367	7.0646	5.44342	8.64831		C1	129		-0.0218	1.5742	-0.3086	-1.2247	-0.3311	0.3483	-2.9969	-4.2465	-2.6875	-3.021	-2.6657	-4.5952	-2.2755	-3.1915	-1.5961	-3.5254		0.9664	0.001627	0.5666	0.01857	0.5414	0.5051	5.537e-09	1.616e-17	1.353e-07	1.183e-09	2.099e-07	3.327e-20	1.921e-05	1.359e-09	0.002723	1.453e-11		FW11010101
FGRAMPH1_01T03083	50.24		8.93327	12.8582	6.64659	8.46653	6.03506	7.30389	4.72471	8.97661		C1	115		-1.3275	1.6588	1.9393	-0.5047	0.6129	1.153	-2.2788	-4.3442	-4.2198	-3.8392	-2.8924	-5.498	-1.8088	-4.2529	-1.2688	-3.874		0.01081	0.0009011	0.0003148	0.3322	0.2487	0.02733	5.999e-06	2.372e-18	2.525e-16	1.092e-14	1.225e-08	3.038e-28	0.0005575	1.828e-15	0.01663	1.083e-13		FW11110101
FGRAMPH1_01T03085	52.44		5.48071	8.7697	3.12313	4.70971	2.94271	4.07512	1.44115	5.39842		C1	44		-2.0942	1.3655	2.2813	-0.6999	0.2123	0.6614	-2.5604	-4.0915	-4.8692	-3.3904	-2.7751	-4.7559	-1.6978	-4.6789	-1.2486	-3.2369		0.004147	0.004505	0.002381	0.1898	0.7372	0.2287	1.295e-06	8.606e-19	1.637e-12	8.316e-14	5.252e-07	7.91e-24	0.003278	7.251e-11	0.03977	1.572e-09		FW01000000
FGRAMPH1_01T03097	51.25		5.83429	10.6704	3.55017	5.94407	3.51947	5.06306	2.77287	6.92912		C1	1626		-0.7223	1.8802	0.7586	-0.9891	0.0274	0.8912	-2.5053	-4.7296	-3.2545	-3.7405	-2.5322	-5.6207	-2.5063	-4.254	-1.6425	-4.7435		0.1034	5.803e-10	0.09389	0.00229	0.9506	0.008833	2.712e-11	6.601e-61	5.338e-16	8.607e-41	9.087e-11	2.6e-79	6.385e-11	6.262e-26	5.175e-05	4.957e-44		FW01000001
FGRAMPH1_01T03101	49.05		3.1276	8.38409	1.16444	3.68909	2.15723	3.37606	0.807685	3.42273		C1	89		-2.4352	0.0215	0.9108	0.2889	-1.4948	0.3149	-2.1948	-4.8028	-3.1209	-5.0921	-0.6857	-5.1135	-3.2364	-3.8583	-1.4268	-5.8214		0.007034	0.9603	0.3741	0.5421	0.06459	0.4941	0.006619	3.602e-42	0.0007188	1.327e-41	0.3024	4.185e-46	9.67e-06	7.734e-06	0.01331	1.473e-24		FW01000000
FGRAMPH1_01T03121	48.21		4.28399	8.34049	2.809	4.50358	2.97016	4.04015	1.41246	5.61001		C1	584		-2.0845	1.612	1.8753	-1.1123	-0.1698	0.4852	-1.7264	-3.8323	-3.6431	-2.713	-1.5586	-4.3251	-1.8203	-4.8079	-1.1653	-3.9434		0.01135	0.009519	0.03952	0.1347	0.8365	0.5213	0.01379	4.331e-10	7.426e-06	6.897e-06	0.02721	2.971e-12	0.02061	3.85e-08	0.1425	3.377e-07		FW01000000
FGRAMPH1_01T03133	48.37		6.73213	9.96188	4.56646	5.85337	3.57657	5.17616	1.92089	6.72765		C1	57		-2.0348	1.5681	3.0575	-0.875	1.0359	0.6893	-2.222	-4.0876	-5.2944	-3.2109	-3.2596	-4.7791	-1.3092	-5.2417	-1.6558	-3.1758		0.002603	0.002548	7.295e-06	0.1149	0.08764	0.2208	3.222e-05	1.533e-15	2.428e-16	2.73e-10	7.584e-09	2.457e-20	0.02141	5.219e-15	0.005847	1.186e-08		FW11000001
FGRAMPH1_01T03139	49.25		14.0744	16.958	10.3369	12.6659	11.0979	12.7773	11.0185	13.4459		C1	0		-0.0738	0.6256	-0.6325	-0.7291	-0.7062	-0.104	-3.4875	-4.0333	-2.8543	-3.3036	-2.7805	-3.9292	-2.1669	-2.2634	-1.5646	-2.7129		0.9526	0.6141	0.6185	0.5659	0.5782	0.9347	0.004943	0.00115	0.02142	0.007748	0.02502	0.00154	0.08801	0.07473	0.218	0.03268		FW11111111
FGRAMPH1_01T03141	47.1		9.4335	13.4726	6.4251	8.65368	6.47556	8.31427	5.96843	9.38231		C1	68		-0.4958	1.0412	0.4458	-0.708	-0.0489	0.3301	-2.9413	-4.6949	-3.3882	-3.9848	-2.8924	-5.026	-2.1728	-3.3266	-1.7939	-3.923		0.5214	0.1743	0.5897	0.3883	0.9529	0.6877	0.0001333	8.775e-10	1.099e-05	1.939e-07	0.0001744	5.332e-11	0.008323	5.386e-05	0.02951	1.76e-06		FW11010101
FGRAMPH1_01T03145	46.72		7.37121	9.84463	5.14788	6.20727	4.82569	5.55909	4.37913	7.11392		C1	0		-0.4394	1.5625	0.7747	-0.9049	0.3338	0.6551	-2.2466	-3.6148	-3.0208	-2.7087	-2.5814	-4.2712	-1.0691	-2.7487	-0.7477	-2.4375		0.4167	0.002411	0.1682	0.09447	0.5531	0.2313	1.728e-05	1.482e-12	1.154e-08	9.492e-08	1.12e-06	9.828e-17	0.05195	6.798e-07	0.1819	6.911e-06		FW11000001
FGRAMPH1_01T03147	50.58		6.4565	8.78758	4.57274	5.12327	4.13023	4.96003	2.9027	6.8902		C1	10		-1.2687	1.9432	1.7413	-1.7711	0.4687	0.1672	-1.9463	-3.6616	-3.6865	-1.8863	-2.4178	-3.8295	-0.5648	-4.0772	-0.8663	-2.2815		0.0396	0.000423	0.007174	0.003087	0.4552	0.7834	0.0005875	3.625e-11	8.504e-10	0.0005088	2.995e-05	4.549e-12	0.356	1.359e-10	0.1651	0.0001486		FW01000001
FGRAMPH1_01T03157	56.67		6.48007	8.63103	3.72614	4.96224	3.01973	4.14002	2.79622	6.80332		C1	8		-0.2876	2.7028	1.047	-1.8398	0.765	0.8539	-2.8343	-3.6649	-3.8893	-1.8207	-3.6017	-4.5234	-1.2905	-4.1773	-1.2016	-2.1224		0.6712	3.762e-06	0.1323	0.003555	0.277	0.1894	2.538e-06	2.096e-10	5.815e-10	0.001276	1.543e-08	1.312e-14	0.04969	4.728e-10	0.08483	0.0007965		FW01000001
FGRAMPH1_01T03163	50.54		8.22517	12.1471	5.89255	8.25447	5.57033	7.70127	5.45015	9.59108		C1	614		-0.1048	1.8784	0.4334	-1.3266	0.3274	0.5508	-2.3456	-3.8616	-2.7781	-2.5344	-2.6734	-4.4128	-2.3609	-4.1208	-2.1375	-3.8774		0.821	2.079e-05	0.3627	0.003866	0.4946	0.2322	2.271e-07	1.858e-18	1.006e-09	7.972e-09	5.382e-09	1.524e-23	4.427e-07	1.295e-18	6.221e-06	5.512e-17		FW11010101
FGRAMPH1_01T03167	46.8		4.17475	8.59952	1.99439	4.09081	1.77981	3.20857	1.52211	4.51363		C1	205		-0.1686	1.3923	0.4977	-0.4372	0.2984	0.9473	-2.6676	-4.5724	-3.1395	-4.1338	-2.9708	-5.526	-2.4002	-3.3351	-1.7513	-4.3257		0.832	0.01	0.5407	0.4768	0.7226	0.1389	5.327e-05	2.871e-20	3.964e-06	2.834e-17	3.381e-05	2.807e-26	0.0007583	4.847e-06	0.02479	6.578e-12		FW01000000
FGRAMPH1_01T03175	51.42		7.25733	11.4756	5.42906	7.07315	5.33985	6.65822	4.60558	8.73846		C1	540		-0.7366	2.0705	0.8312	-1.6541	0.0941	0.415	-1.866	-4.369	-2.697	-2.7139	-1.9604	-4.7844	-1.653	-4.1384	-1.3321	-4.1571		0.1341	7.929e-06	0.1021	0.0006322	0.8524	0.395	0.0001007	3.323e-21	2.949e-08	3.404e-09	5.023e-05	5.248e-25	0.0008312	9.805e-17	0.007609	2.155e-17		FW11010101
FGRAMPH1_01T03177	51.88		7.97963	11.6837	5.6031	7.24435	4.72948	6.86218	4.64223	8.62215		C1	951		-0.0634	1.7442	0.9539	-1.3616	0.8879	0.3802	-2.3793	-4.3836	-3.3324	-3.0202	-3.269	-4.7644	-1.6372	-3.9527	-2.145	-3.6408		0.9141	0.001762	0.1173	0.02113	0.1481	0.5215	2.728e-05	3.376e-15	6.17e-09	5.151e-08	1.602e-08	1.225e-17	0.006174	5.132e-11	0.00043	7.908e-10		FW11010101
FGRAMPH1_01T03183	49.12		4.47398	6.66563	2.59053	3.36023	2.37045	2.79032	0.892741	4.45859		C1	0		-2.1901	1.7892	2.4258	-1.1303	0.2817	0.627	-2.014	-3.3713	-4.5037	-2.2241	-2.3136	-4.0133	-0.8613	-4.4175	-0.516	-2.1916		0.03137	0.01941	0.03487	0.243	0.7855	0.528	0.01168	7.339e-06	4.539e-06	0.002368	0.005154	1.696e-07	0.3884	8.431e-05	0.6164	0.02489		FW01000000
FGRAMPH1_01T03191	51.69		7.79221	10.8111	5.42606	6.82132	5.07162	6.22462	4.91493	8.25442		C1	81		-0.1384	2.0157	0.5027	-1.4201	0.3626	0.5936	-2.3682	-3.9453	-2.87	-2.5238	-2.7316	-4.5395	-1.3965	-3.3193	-1.1655	-2.9732		0.81	0.0002786	0.3987	0.01426	0.5449	0.3092	2.64e-05	9.519e-13	3.946e-07	4.46e-06	1.609e-06	2.694e-16	0.0175	1.603e-08	0.05013	3.144e-07		FW11010001
FGRAMPH1_01T03211	44.34		5.23609	9.31172	3.52837	4.5437	4.27086	4.35525	3.37418	5.70132		C1	4		-0.944	1.3692	0.1544	-1.1742	-0.7883	0.1918	-1.83	-4.7692	-1.9825	-3.5919	-1.0385	-4.9611	-1.0754	-2.4041	-0.0954	-4.0151		0.1099	0.01388	0.8127	0.05407	0.2198	0.7574	0.002186	4.006e-18	0.0008744	2.334e-11	0.07619	1.943e-19	0.09125	0.0001199	0.8791	6.917e-11		FW01000000
FGRAMPH1_01T03221	56.41		9.13953	13.1461	6.36145	8.79272	6.3451	8.40081	6.34434	10.2392		C1	399		0.0025	1.814	0.0137	-1.4257	0.016	0.3868	-2.7576	-4.2922	-2.7711	-2.8653	-2.7736	-4.6793	-2.408	-3.8474	-2.0372	-3.9421		0.9965	0.001184	0.9815	0.01471	0.9785	0.5088	1.083e-06	1.624e-14	9.323e-07	2.873e-07	9.911e-07	5.943e-17	4.365e-05	5.959e-11	0.0005613	1.692e-11		FW11010101
FGRAMPH1_01T03227	50.86		7.75641	11.5283	5.87395	7.01633	5.33609	6.84776	4.69143	8.68262		C1	323		-0.6312	1.8322	1.1804	-1.6593	0.5478	0.172	-1.8921	-4.4872	-3.0715	-2.8273	-2.4403	-4.6595	-1.1492	-3.9889	-1.525	-3.7438		0.1578	1.073e-05	0.009278	0.0001202	0.2256	0.6926	9.851e-06	3.61e-27	2.26e-12	6.816e-12	2.167e-08	3.784e-29	0.008957	3.613e-19	0.0006543	6.847e-18		FW11010101
FGRAMPH1_01T03233	51.55		7.16829	10.1965	4.26902	6.25606	4.17987	5.95725	3.80836	7.64561		C1	157		-0.3609	1.6918	0.4556	-1.3843	0.092	0.3047	-2.9644	-3.9186	-3.4173	-2.5325	-3.0564	-4.2244	-2.0269	-3.8669	-1.8143	-2.9835		0.5054	0.000525	0.4203	0.00789	0.8713	0.5626	8.18e-09	8.234e-16	4.555e-11	1.497e-07	4.764e-09	4.644e-18	0.0001916	1.166e-12	0.001005	1.255e-08		FW11000001
FGRAMPH1_01T03237	51.42		7.72921	11.5596	6.04922	7.28214	5.22099	6.75858	3.97525	8.69761		C1	328		-1.2907	1.938	2.1317	-1.4116	0.8413	0.5258	-1.7062	-4.2626	-3.8386	-2.8506	-2.5479	-4.7886	-1.2413	-4.7846	-1.5568	-3.7982		0.001749	8.155e-08	2.466e-07	0.0001542	0.03454	0.1637	4.824e-06	1.745e-32	9.917e-22	1.186e-15	3.743e-11	3.346e-40	0.00113	4.007e-32	7.937e-05	8.064e-24		FW11010101
FGRAMPH1_01T03243	51.19		6.55067	10.6374	4.71499	6.19616	4.52912	5.73136	3.60781	7.44647		C1	1330		-0.9418	1.7262	1.1416	-1.2543	0.1984	0.4712	-1.9334	-4.4383	-3.0741	-3.1836	-2.1324	-4.9098	-1.5156	-3.9115	-1.2428	-4.0237		0.02169	4.253e-07	0.005697	0.0003808	0.6207	0.193	1.994e-07	8.108e-40	6.93e-15	4.413e-22	2.441e-08	1.633e-47	5.399e-05	2.283e-23	0.001374	9.043e-29		FW01000001
FGRAMPH1_01T03249	50.1		7.87947	11.3296	5.72795	7.75334	5.13085	6.55592	4.30281	8.50928		C1	321		-0.826	1.9448	1.4344	-0.7495	0.6072	1.1938	-2.1635	-3.5453	-3.5974	-2.7953	-2.7715	-4.7401	-2.0255	-4.2094	-1.4388	-3.4075		0.1104	5.975e-05	0.006834	0.1367	0.2483	0.01866	1.179e-05	1.713e-13	1.242e-12	5.805e-09	3.388e-08	1.236e-22	7.472e-05	8.255e-16	0.005861	1.883e-11		FW11010001
FGRAMPH1_01T03253	48.88		6.94448	10.9537	4.73146	6.71784	4.30385	6.01466	3.86234	7.24082		C1	839		-0.4477	1.2289	0.8922	-0.521	0.4437	0.7067	-2.2575	-4.2019	-3.1494	-3.6805	-2.7017	-4.9094	-2.008	-3.4211	-1.745	-3.9532		0.4162	0.01445	0.1102	0.3172	0.4277	0.178	1.509e-05	2.897e-17	3.382e-09	1.158e-13	4.145e-07	9.233e-23	0.0001756	3.396e-10	0.001492	5.376e-14		FW11010001
FGRAMPH1_01T03259	50.02		5.61095	9.72639	3.85432	5.87854	4.06861	5.30107	3.23439	6.87773		C1	608		-0.8877	1.5982	0.6636	-1.0041	-0.2241	0.5927	-1.8257	-3.8523	-2.4894	-2.8479	-1.6017	-4.4461	-2.1037	-3.7714	-1.287	-4.1298		0.04549	6.94e-06	0.1474	0.006751	0.6148	0.1203	1.243e-05	1.935e-28	9.09e-09	7.726e-17	0.0001351	2.725e-36	3.184e-07	3.848e-19	0.002064	1.353e-25		FW01000001
FGRAMPH1_01T03265	52.45		7.12949	10.7095	5.04077	6.57	4.42984	5.85533	4.0882	7.90769		C1	4987		-0.316	2.0508	0.9571	-1.3347	0.638	0.7149	-2.144	-4.1214	-3.0994	-2.7857	-2.7834	-4.8365	-1.5493	-3.8411	-1.4724	-3.5287		0.5087	1.79e-06	0.04817	0.002946	0.191	0.117	1.572e-06	3.231e-22	1.336e-11	3.685e-11	1.693e-09	1.638e-29	0.0008232	3.368e-16	0.002216	7.535e-15		FW11000001
FGRAMPH1_01T03273	50.35		8.40556	12.429	5.25345	8.09802	5.45813	7.31466	4.80356	8.7115		C1	193		-0.6527	1.3796	0.4474	-0.6037	-0.2051	0.7734	-3.1427	-4.2648	-3.59	-3.6601	-2.9373	-5.0397	-2.8266	-3.8778	-1.8482	-3.9488		0.2896	0.02065	0.4941	0.3417	0.7535	0.2242	2.251e-07	7.187e-13	3.748e-09	7.116e-10	1.338e-06	2.557e-17	1.136e-05	1.871e-09	0.004192	5.472e-10		FW11010101
FGRAMPH1_01T03275	52		7.53318	11.9466	5.37204	7.65029	5.16512	7.20121	4.85794	8.94183		C1	743		-0.2986	1.7362	0.5083	-1.2855	0.2088	0.45	-2.2042	-4.2717	-2.7116	-2.9858	-2.413	-4.722	-2.2938	-4.0876	-2.0526	-4.3627		0.4835	9.516e-06	0.2414	0.001539	0.6323	0.2709	8.805e-08	7.896e-28	6.722e-11	1.547e-14	7.876e-09	1.741e-33	4.506e-08	2.66e-22	1.463e-06	3.567e-26		FW11010101
FGRAMPH1_01T03279	50.2		5.45391	7.81771	3.28776	4.33735	2.15051	3.77285	2.72724	5.92892		C1	66		0.7725	2.2286	0.6002	-1.6174	1.3541	0.5981	-2.3692	-3.5222	-2.9649	-1.8969	-3.7374	-4.1255	-1.121	-3.3386	-1.877	-2.2878		0.2751	5.569e-05	0.388	0.01013	0.07544	0.3592	5.323e-05	1.203e-10	7.824e-07	0.0003366	3.681e-08	1.272e-13	0.09128	4.596e-07	0.01252	0.0003216		FW01000000
FGRAMPH1_01T03285	50.51		8.66622	11.0874	6.44655	7.15433	6.1969	6.99526	5.87699	8.01447		C1	0		-0.3136	1.0099	0.5642	-0.8525	0.2503	0.1565	-2.2063	-3.8916	-2.7706	-3.0382	-2.4571	-4.0481	-0.7045	-2.1212	-0.7983	-2.3883		0.5659	0.06038	0.3239	0.1321	0.6621	0.7828	4.499e-05	4.24e-13	3.232e-07	1.395e-08	6.073e-06	4.759e-14	0.2157	0.0001935	0.1623	2.399e-05		FW11010101
FGRAMPH1_01T03287	43.01		11.3032	15.0647	6.61693	10.1623	8.63779	10.5942	8.53194	10.9298		C1	0		-0.1019	0.3244	-1.8545	-0.7412	-1.9563	-0.4171	-4.5348	-4.7438	-2.6784	-4.002	-2.5765	-4.3264	-3.4286	-2.3153	-1.8893	-3.6381		0.9056	0.7055	0.03668	0.4022	0.02755	0.6374	1.396e-07	3.276e-08	0.001823	3.125e-06	0.002715	4.648e-07	0.0001114	0.008906	0.03285	3.924e-05		FW11011111
FGRAMPH1_01T03303	51.58		6.48685	10.0208	4.80356	6.25097	3.6408	5.362	3.00292	7.79626		C1	443		-0.7198	2.4427	1.945	-1.5448	1.2266	0.8966	-1.7439	-3.7641	-3.6919	-2.2185	-2.9721	-4.6612	-1.4758	-4.9656	-1.8057	-3.4974		0.166	3.769e-09	0.000108	0.0003076	0.01305	0.04145	6.741e-05	3.177e-20	2.329e-14	3.575e-08	3.995e-10	2.858e-29	0.0009383	1.814e-24	0.0002178	1.722e-15		FW01000001
FGRAMPH1_01T03305	53.92		7.35542	11.7204	5.08471	7.50072	4.8925	7.05265	4.44802	8.6495		C1	700		-0.4325	1.5885	0.6321	-1.1404	0.1978	0.4468	-2.3066	-4.1857	-2.9372	-3.0445	-2.5047	-4.6329	-2.4288	-4.2013	-2.1799	-4.3089		0.3883	0.0006204	0.2225	0.01937	0.703	0.3621	1.924e-06	1.475e-19	2e-09	3.969e-11	3.301e-07	1.606e-23	1.271e-06	8.701e-17	1.784e-05	2.64e-18		FW11010101
FGRAMPH1_01T03333	51.18		10.1705	15.2997	7.93764	10.5864	7.90523	10.0403	7.60475	11.4499		C1	562		-0.2922	1.3726	0.3234	-0.8392	0.0317	0.5307	-2.1773	-4.5924	-2.5013	-3.7515	-2.2091	-5.1241	-2.5754	-3.7381	-2.0765	-4.9869		0.7005	0.06985	0.6866	0.2938	0.9684	0.5069	0.004118	1.306e-09	0.0009828	7.178e-07	0.003618	1.302e-11	0.001294	3.02e-06	0.009521	4.558e-10		FW11111111
FGRAMPH1_01T03339	51.06		6.74558	10.981	4.4428	6.41208	4.20635	5.62291	3.50924	7.14553		C1	2565		-0.7084	1.5281	0.9574	-0.7331	0.2471	0.7942	-2.4012	-4.5503	-3.3569	-3.8168	-2.6485	-5.3449	-2.0109	-3.7015	-1.4639	-4.1639		0.1472	0.0003071	0.05412	0.09634	0.6153	0.07624	9.25e-08	6.188e-28	6.595e-13	2.179e-20	9.411e-09	4.307e-37	1.374e-05	8.61e-15	0.002197	9.85e-21		FW11000001
FGRAMPH1_01T03349	50.63		6.65842	9.31082	4.52114	5.79809	3.76152	5.22678	3.32907	7.38444		C1	168		-0.4373	2.1741	1.2453	-1.5834	0.8056	0.5865	-2.2082	-3.5084	-3.4537	-1.9229	-3.0164	-4.0971	-1.3048	-4.1334	-1.5239	-2.6072		0.4454	1.504e-05	0.03229	0.002976	0.1673	0.28	2.304e-05	2.306e-12	2.119e-10	9.716e-05	3.221e-08	4.313e-16	0.01776	2.648e-13	0.008179	1.331e-06		FW11000001
FGRAMPH1_01T03357	51.17		7.4228	10.6804	5.19704	6.75544	4.61107	6.47291	4.28306	8.2827		C1	340		-0.3233	1.8037	0.9218	-1.5187	0.5974	0.2831	-2.2591	-3.8948	-3.1803	-2.3745	-2.857	-4.1782	-1.5691	-4.0097	-1.8835	-3.206		0.5372	0.0001912	0.0869	0.002932	0.2696	0.5821	5.977e-06	7.438e-16	3.798e-10	7.356e-07	2.212e-08	5.66e-18	0.002649	2.873e-14	0.0004169	4.609e-10		FW11010001
FGRAMPH1_01T03361	45.48		8.24731	13.4839	4.58818	9.69974	6.42368	9.14051	6.46869	9.64311		C1	107		0.0499	0.4959	-1.9	0.0559	-1.8506	0.5513	-3.6706	-3.7301	-1.7676	-3.7861	-1.8175	-4.282	-5.0899	-3.1339	-2.688	-5.1511		0.93	0.3749	0.001771	0.9242	0.002398	0.3481	2.559e-10	2.356e-11	0.001805	1.192e-11	0.001385	1.751e-14	3.692e-17	1.142e-07	5.819e-06	2.893e-18		FW11010101
FGRAMPH1_01T03363	55.09		9.01471	14.2016	6.14626	9.51436	7.39195	9.64257	6.79253	10.0517		C1	202		-0.5866	0.3996	-0.6356	-0.5228	-1.2202	-0.1246	-2.8146	-4.5768	-2.1761	-4.0522	-1.5895	-4.4517	-3.2885	-3.1756	-2.1929	-5.0469		0.4209	0.5813	0.4242	0.5079	0.1249	0.8746	0.0001168	2.647e-10	0.002816	2.207e-08	0.02907	7.932e-10	3.408e-05	6.018e-05	0.005588	1.755e-10		FW11011111
FGRAMPH1_01T03371	48.78		7.909	11.138	5.28357	6.6303	5.58696	6.54254	4.56693	7.30843		C1	0		-1.0279	0.7606	0.7213	-0.6723	-0.3057	0.0872	-2.6312	-4.4539	-3.3528	-3.7806	-2.325	-4.5412	-1.3483	-2.7419	-0.9554	-3.1703		0.08336	0.186	0.2493	0.2694	0.6228	0.8863	6.574e-06	7.857e-15	1.22e-08	3.751e-11	6.787e-05	2.288e-15	0.02861	9.447e-06	0.1207	1.804e-07		FW11000001
FGRAMPH1_01T03375	51.18		8.07231	10.6232	5.57863	7.05341	5.07008	6.25865	4.70355	7.70963		C1	8		-0.3636	1.4402	0.8798	-0.6484	0.5159	0.7894	-2.4896	-3.5227	-3.3703	-2.8733	-3.0067	-4.3135	-1.4691	-2.9973	-1.1955	-2.5022		0.5562	0.01587	0.1728	0.3033	0.425	0.2123	3.609e-05	3.08e-09	2.942e-08	1.275e-06	7.96e-07	4.762e-13	0.02085	2.786e-06	0.06331	7.256e-05		FW11010001
FGRAMPH1_01T03377	50.31		7.73483	9.86956	4.94362	5.8964	5.15617	6.05922	4.87621	6.92001		C1	0		-0.2682	0.8596	0.0547	-1.0216	-0.2145	-0.1629	-2.8057	-3.9421	-2.8593	-2.9195	-2.5911	-3.7791	-0.9615	-2.0378	-0.9099	-2.0979		0.6487	0.1332	0.9287	0.08736	0.7264	0.786	1.425e-06	5.899e-12	8.409e-07	2.866e-07	8.696e-06	3.685e-11	0.1131	0.0007095	0.1333	0.000418		FW11000001
FGRAMPH1_01T03385	52.91		8.4717	12.6885	5.85271	8.21238	5.77117	7.67528	5.69935	9.24089		C1	420		-0.0623	1.5487	0.1449	-1.0159	0.082	0.5319	-2.6129	-4.4193	-2.7572	-3.4028	-2.6949	-4.9515	-2.3477	-3.5086	-1.8978	-4.1539		0.9104	0.004054	0.7995	0.06872	0.8862	0.3418	1.843e-06	2.086e-16	4.744e-07	2.345e-10	9.624e-07	3.693e-20	3.242e-05	4.883e-10	0.0008288	1.197e-13		FW11010101
FGRAMPH1_01T03393	52.09		7.76929	11.0987	5.16703	6.63699	4.93319	6.29366	4.43371	8.27641		C1	90		-0.4861	1.9845	0.7308	-1.6346	0.2429	0.3487	-2.6433	-4.4395	-3.3728	-2.8042	-2.8867	-4.7887	-1.4882	-3.8536	-1.3825	-3.2858		0.2898	2.646e-06	0.1187	0.0001947	0.6041	0.4323	1.513e-09	5.242e-26	3.231e-14	1.636e-11	8.429e-11	7.656e-30	0.001006	2.52e-17	0.002677	7.985e-14		FW11000001
FGRAMPH1_01T03399	57.14		11.9761	17.2291	7.87714	12.2559	7.54387	11.1483	6.13481	12.1907		C1	318		-1.3098	0.9772	1.6109	0.061	0.3084	1.0348	-3.827	-4.6954	-5.4468	-4.7566	-4.137	-5.7339	-4.0725	-5.6223	-3.3461	-4.9437		0.2841	0.4232	0.2085	0.9619	0.8096	0.4184	0.001719	0.0001187	8.298e-06	9.663e-05	0.0007046	2.604e-06	0.001455	1.126e-05	0.008923	0.0001105		FW11011101
FGRAMPH1_01T03403	50.89		6.93684	9.73029	5.00929	5.79408	3.91509	4.82542	3.87789	7.25468		C1	20		-0.0002	2.4508	1.1423	-1.4641	1.1383	0.9841	-1.9809	-3.9313	-3.1211	-2.4656	-3.1209	-4.9164	-0.7994	-3.4059	-0.9536	-2.7512		0.9997	9.517e-08	0.02498	0.002166	0.02907	0.0458	2.068e-05	2.411e-18	8.331e-11	2.57e-08	2.531e-10	9.547e-27	0.1026	7.85e-12	0.06897	9.692e-09		FW11000001
FGRAMPH1_01T03405	51.15		4.98381	9.42999	3.42219	5.32275	2.73848	4.20079	1.90013	6.06888		C1	553		-1.0901	1.9319	1.892	-0.75	0.8074	1.1762	-1.6607	-4.1109	-3.5639	-3.3606	-2.4739	-5.2924	-2.0031	-4.6451	-1.6342	-4.4522		0.09593	1.536e-05	0.002902	0.1088	0.1745	0.01614	0.001057	3.04e-22	3.754e-09	8.667e-16	1.031e-05	4.169e-33	8.643e-05	1.184e-14	0.004583	2.631e-19		FW01000000
FGRAMPH1_01T03407	52.65		1.95418	6.87724	0.797732	2.59921	1.11421	2.6949	2.16285	3.17475		C1	19		1.5804	0.5549	-2.1404	-0.6474	-0.6166	-0.1076	-1.5651	-4.4007	0.6518	-3.7395	-0.9286	-4.2943	-2.6242	-1.1312	-2.1152	-5.4001		0.1139	0.4764	0.07011	0.5084	0.6359	0.9131	0.1961	7.076e-09	0.5202	4.095e-07	0.4254	9.357e-09	0.02614	0.249	0.06152	1.427e-06		FW01000000
FGRAMPH1_01T03409	47.55		6.26501	9.23418	2.8506	5.07138	3.38114	4.84814	2.48647	5.57958		C1	0		-0.9495	0.7814	0.363	-0.5196	-0.5895	0.258	-3.6595	-4.1752	-4.0192	-3.6551	-3.0697	-4.4365	-2.3924	-3.275	-1.5449	-2.915		0.06098	0.03447	0.4976	0.1795	0.2512	0.5126	4.788e-16	1.125e-31	1.857e-18	1.989e-25	1.423e-12	3.346e-35	2.744e-07	2.841e-12	0.0005987	1.265e-14		FW01000000
FGRAMPH1_01T03425	52.53		7.19518	10.7968	5.30951	6.70571	4.83857	6.24263	4.69141	8.051		C1	2578		-0.1229	1.8075	0.608	-1.3386	0.483	0.4671	-1.9095	-4.0631	-2.516	-2.7235	-2.3932	-4.5309	-1.4059	-3.3525	-1.4217	-3.5593		0.8101	0.0001754	0.2458	0.007729	0.3608	0.357	0.0001195	2.483e-17	4.97e-07	1.089e-08	2.187e-06	4.765e-21	0.006119	6.781e-11	0.006554	2.299e-12		FW11010001
FGRAMPH1_01T03443	49.6		6.62237	11.8903	3.04416	7.25414	4.04079	6.8641	3.32865	7.51638		C1	316		-0.7124	0.6505	-0.3622	-0.2603	-1.0781	0.3895	-3.7576	-4.5946	-3.3902	-4.3341	-2.6778	-4.9846	-4.3417	-4.2397	-2.8741	-5.1836		0.2029	0.1816	0.5523	0.6144	0.07443	0.4518	1.737e-11	2.056e-21	3.021e-10	2.988e-19	4.966e-07	7.618e-25	4.206e-14	2.197e-14	1.766e-07	5.992e-23		FW01010101
FGRAMPH1_01T03451	51.47		6.72174	10.259	4.3521	5.97638	4.40001	5.16275	2.41664	7.38279		C1	110		-2.1782	2.2368	2.137	-1.4093	-0.0398	0.8263	-2.4386	-4.2762	-4.5776	-2.8662	-2.3994	-5.1031	-1.6632	-5.2095	-0.7971	-3.5015		9.09e-05	6.737e-07	0.0001538	0.002158	0.937	0.07965	2.605e-07	4.492e-22	3.105e-17	5.116e-11	5.316e-07	6.341e-30	0.0005683	1.188e-21	0.1061	4.571e-14		FW11000001
FGRAMPH1_01T03453	53.95		7.91704	10.5356	5.4882	6.18885	5.20799	6.11178	4.17253	7.90691		C1	0		-1.0571	1.7963	1.344	-1.7168	0.2868	0.0786	-2.4543	-4.3312	-3.7985	-2.6136	-2.7414	-4.4099	-0.7113	-3.7721	-0.9195	-2.5887		0.01988	1.699e-05	0.003816	8.242e-05	0.5293	0.8588	8.846e-09	3.421e-25	8.981e-18	2.067e-10	2.48e-10	4.18e-26	0.1107	1.142e-16	0.04182	2.466e-09		FW11000001
FGRAMPH1_01T03461	44.5		8.73232	12.2545	6.60132	8.34629	5.69995	7.04272	5.60811	9.27792		C1	228		-0.0922	2.2115	0.9925	-0.9187	0.9004	1.2906	-2.1131	-3.8537	-3.1067	-2.9341	-3.0145	-5.1456	-1.7283	-3.6396	-1.3381	-3.4678		0.8739	9.638e-05	0.09854	0.1203	0.1355	0.02977	0.000213	8.984e-12	6.199e-08	1.991e-07	1.695e-07	1.112e-19	0.003668	1.111e-09	0.02627	4.953e-09		FW11010101
FGRAMPH1_01T03463	50.38		9.7213	12.8503	6.7539	8.74337	6.41879	8.24773	6.44084	9.30461		C1	22		0.025	1.0421	0.3081	-0.5525	0.3328	0.4886	-2.9349	-4.0441	-3.2431	-3.4911	-3.2681	-4.5332	-1.9656	-2.8261	-1.8098	-3.0743		0.9664	0.07485	0.6185	0.3672	0.5916	0.4257	6.069e-07	4.449e-12	3.589e-08	2.252e-09	3.102e-08	8.839e-15	0.001409	4.423e-06	0.003403	5.251e-07		FW11110101
FGRAMPH1_01T03469	49.44		5.568	9.86724	3.72258	5.62782	3.6699	5.24546	2.52701	6.55367		C1	476		-1.2117	1.3168	1.2889	-0.9309	0.0715	0.385	-2.027	-4.2399	-3.3123	-3.308	-2.1006	-4.6249	-1.9847	-4.2045	-1.6712	-4.2079		0.02141	0.001029	0.01829	0.0334	0.8898	0.3878	9.878e-06	5.988e-27	4.93e-11	1.502e-17	8.176e-06	2.42e-31	2.935e-05	2.888e-16	0.0006314	1.935e-20		FW01000000
FGRAMPH1_01T03473	49.6		5.74474	9.11418	3.97751	5.24397	3.36799	4.90611	3.42564	6.63776		C1	367		0.1075	1.7727	0.5562	-1.4157	0.6584	0.3529	-1.9478	-3.8949	-2.4996	-2.4768	-2.6071	-4.2495	-1.3213	-3.2932	-1.6268	-3.279		0.8134	4.548e-07	0.2136	0.0002015	0.1626	0.3726	9.923e-07	3.678e-29	9.615e-10	1.159e-13	2.17e-09	8.821e-34	0.001479	2.109e-15	0.0003411	7.664e-17		FW01000000
FGRAMPH1_01T03475	54.75		9.01723	11.9408	7.12684	7.94195	6.75784	7.86922	6.4047	9.86302		C1	131		-0.3462	1.9752	0.7145	-1.902	0.368	0.0719	-1.8841	-3.9595	-2.5986	-2.0562	-2.2524	-4.0314	-0.8101	-3.4266	-1.1062	-2.8848		0.4884	5.894e-05	0.1689	0.0002142	0.479	0.889	0.0001437	8.503e-16	1.723e-07	2.749e-05	6.017e-06	2.513e-16	0.1169	3.265e-11	0.0329	2.104e-08		FW11111101
FGRAMPH1_01T03477	51.73		7.8189	12.8436	5.15858	7.95201	5.36471	7.27173	4.87642	8.72673		C1	370		-0.4825	1.4393	0.2761	-0.7654	-0.207	0.6727	-2.6729	-4.8303	-2.9483	-4.0642	-2.4658	-5.5036	-2.7897	-3.8311	-1.9099	-4.9468		0.3906	0.007622	0.6383	0.1759	0.7245	0.2355	1.427e-06	2.53e-19	1.085e-07	3.646e-14	8.913e-06	1.593e-24	1.306e-06	3.002e-11	0.0009543	3.416e-18		FW11010101
FGRAMPH1_01T03481	50.72		5.00342	8.37503	2.38591	4.25465	0.918284	3.58816	1.6511	4.74028		C1	109		1.3164	1.2485	0.8484	-0.498	2.1258	0.7325	-2.8989	-4.1393	-3.7309	-3.6396	-5.0473	-4.8881	-2.077	-3.4234	-3.4702	-3.33		0.1791	0.02113	0.2843	0.4302	0.03383	0.2588	2.758e-06	6.79e-16	1.839e-08	6.242e-13	3.262e-08	2.06e-20	0.002932	3.14e-06	0.0003392	1.394e-07		FW01000000
FGRAMPH1_01T03487	46.48		7.03961	11.6019	5.45162	7.54277	4.69613	6.68812	4.21065	8.55216		C1	805		-0.5017	1.8568	1.2728	-1.0021	0.7713	0.8538	-1.6243	-4.026	-2.8978	-3.0235	-2.3962	-4.8804	-2.0982	-4.3731	-2.0157	-4.5007		0.3251	7.013e-05	0.01315	0.03763	0.1329	0.07869	0.0008028	4.235e-18	5.732e-09	6.382e-11	1.456e-06	1.273e-25	2.021e-05	3.797e-18	6.981e-05	4.497e-20		FW11010101
FGRAMPH1_01T03493	51.38		5.15634	9.00882	3.75361	4.7298	2.65807	4.45312	2.55342	6.03978		C1	396		-0.0162	1.6232	1.2714	-1.3214	1.2385	0.2939	-1.5012	-4.2802	-2.7659	-2.9545	-2.7498	-4.5778	-1.0236	-3.6164	-1.9682	-3.8017		0.981	0.002953	0.06217	0.03137	0.07837	0.6387	0.01053	2.543e-15	8.485e-06	2.365e-08	2.106e-05	3.563e-17	0.1083	4.231e-08	0.004525	1.371e-09		FW01000000
FGRAMPH1_01T03507	47.92		5.58393	9.28469	3.2775	4.77012	2.6751	4.37978	2.12865	5.66087		C1	103		-0.5505	1.3188	1.2808	-0.9004	0.716	0.4116	-2.5029	-4.5163	-3.7795	-3.6135	-3.229	-4.9323	-1.5825	-3.7636	-1.8869	-3.6084		0.4184	0.01153	0.06595	0.1271	0.3018	0.4936	9.795e-06	9.229e-19	8.635e-10	5.955e-13	1.442e-07	9.888e-22	0.01144	1.502e-08	0.004953	1.078e-09		FW01000000
FGRAMPH1_01T03513	51.19		5.42167	9.17369	3.12642	5.16035	2.75391	4.06582	2.59256	6.1891		C1	579		-0.1511	2.1672	0.5814	-1.0288	0.4242	1.1269	-2.4779	-3.9918	-3.0566	-2.9588	-2.9055	-5.126	-2.1348	-3.745	-1.4321	-3.6588		0.8313	0.0003117	0.4393	0.1246	0.5795	0.1011	0.0001254	9.004e-12	3.572e-06	3.158e-07	1.716e-05	1.13e-17	0.002586	1.662e-07	0.05487	8.061e-08		FW01000000
FGRAMPH1_01T03519	50.47		5.81928	9.32381	4.39061	5.6274	3.97852	4.94802	3.5759	7.15265		C1	489		-0.4132	2.2236	0.8456	-1.5228	0.4315	0.6942	-1.5267	-3.6778	-2.3727	-2.1513	-1.9596	-4.3749	-1.2607	-3.629	-0.998	-3.4162		0.4921	5.621e-05	0.1817	0.01054	0.4967	0.2521	0.008238	1.906e-11	5.693e-05	7.003e-05	0.0009215	2.529e-15	0.03942	4.078e-09	0.1127	1.981e-08		FW01000001
FGRAMPH1_01T03521	49.76		7.14696	10.207	5.47199	6.4538	4.45651	6.05954	3.93504	8.05068		C1	286		-0.5135	1.9924	1.5615	-1.593	1.0459	0.3977	-1.7107	-3.7351	-3.2716	-2.1409	-2.7581	-4.1333	-0.9918	-4.1464	-1.64	-3.0173		0.2972	6.27e-06	0.001621	0.0005669	0.03461	0.3956	0.0001685	2.172e-17	5.096e-12	8.75e-07	5.761e-09	8.203e-21	0.03558	1.46e-17	0.0008458	1.094e-10		FW11000001
FGRAMPH1_01T03531	51.49		9.41018	12.8946	7.32204	8.70938	6.77346	7.9499	6.28048	9.7423		C1	3363		-0.4892	1.7752	1.0363	-1.0214	0.5472	0.7525	-2.0758	-4.139	-3.1127	-3.1168	-2.6235	-4.892	-1.3761	-3.4338	-1.1708	-3.4384		0.3354	0.00038	0.04981	0.05038	0.3003	0.1505	3.58e-05	1.02e-16	6.933e-10	3.845e-10	2.01e-07	1.146e-22	0.008674	6.672e-11	0.02641	4.776e-11		FW11111101
FGRAMPH1_01T03533	50.33		8.36812	12.1269	6.0408	7.70759	5.85569	6.98918	5.26009	8.54295		C1	87		-0.5959	1.5396	0.7826	-0.8258	0.1871	0.7122	-2.3216	-4.3674	-3.1049	-3.5407	-2.5091	-5.0804	-1.6592	-3.2677	-1.1341	-3.7039		0.2789	0.004031	0.1745	0.1428	0.7452	0.2081	1.817e-05	2.604e-16	1.228e-08	2.88e-11	4.046e-06	2.012e-21	0.003533	1.059e-08	0.04764	5.415e-11		FW11010101
FGRAMPH1_01T03545	50.52		8.4618	12.6301	6.37201	8.21905	5.77308	7.68758	5.41797	9.63557		C1	3479		-0.3459	1.9274	0.9482	-1.3998	0.6018	0.5266	-2.0844	-4.3569	-3.0326	-2.9564	-2.6867	-4.8838	-1.8345	-4.1825	-1.9097	-4.1066		0.5279	0.0002857	0.09188	0.011	0.2856	0.3402	0.0001074	2.154e-16	2.196e-08	2.345e-08	7.471e-07	3.701e-20	0.0009526	6.514e-14	0.0006546	1.085e-13		FW11010101
FGRAMPH1_01T03547	51.37		5.29801	7.58539	3.00542	3.64206	3.14781	3.96929	1.74643	5.98793		C1	7		-1.5853	2.0781	1.4304	-2.4112	-0.1613	-0.3379	-2.5163	-4.0296	-3.9395	-1.6149	-2.3542	-3.6931	-0.7304	-4.5719	-0.907	-2.2524		0.01113	3.011e-06	0.02924	2.259e-06	0.7846	0.5267	8.034e-07	7.276e-18	2.453e-11	0.0001383	5.035e-06	3.168e-16	0.1971	5.64e-14	0.1046	7.894e-06		FW01000000
FGRAMPH1_01T03559	53.59		6.34696	11.0679	5.39069	6.75979	3.67802	5.20056	2.7735	6.96696		C1	347		-0.9834	1.7882	2.7677	-0.2066	1.7842	1.5792	-0.9996	-4.2801	-3.7696	-4.0734	-2.7862	-5.8616	-1.3797	-4.3541	-1.5847	-4.6608		0.08299	0.0001352	5.241e-07	0.6679	0.0008242	0.001309	0.03741	4.73e-21	2.423e-12	3.096e-19	8.065e-08	1.795e-36	0.004765	1.396e-15	0.003098	2.621e-21		FW01010001
FGRAMPH1_01T03571	52.31		6.16297	10.2365	4.08364	5.87501	2.8525	4.97022	2.90304	6.72854		C1	323		0.0911	1.779	1.2509	-0.8572	1.3396	0.9213	-2.2046	-4.3684	-3.4544	-3.5111	-3.5455	-5.2902	-1.8591	-3.9671	-2.2774	-4.0262		0.8578	3.23e-07	0.005718	0.01554	0.005974	0.01266	1.208e-08	2.56e-39	5.409e-16	6.745e-27	1.957e-14	1.531e-53	1.731e-06	7.405e-21	1.411e-06	1.782e-28		FW01000001
FGRAMPH1_01T03573	49.64		7.37758	9.83947	5.07788	6.05023	4.4175	5.22815	3.41916	7.24474		C1	2		-1.0817	2.0241	1.7617	-1.1949	0.6833	0.8273	-2.3207	-3.7745	-4.0869	-2.5783	-3.0053	-4.6024	-0.9848	-3.9415	-0.8408	-2.438		0.04566	3.23e-05	0.001412	0.0187	0.2045	0.1102	2.565e-06	4.233e-15	5.075e-15	6.122e-08	3.309e-09	3.108e-21	0.05768	3.499e-13	0.1179	1.639e-06		FW11000001
FGRAMPH1_01T03581	52.11		4.4952	10.1088	3.38886	5.49778	3.04956	4.9523	2.38642	6.70314		C1	925		-0.6736	1.7796	1.0655	-1.2108	0.3837	0.5649	-1.2634	-4.6059	-2.3224	-3.3938	-1.6488	-5.1735	-2.216	-4.4923	-2.0348	-5.5621		0.2426	2.662e-05	0.0665	0.008375	0.5022	0.2307	0.01475	1.18e-28	2.907e-05	6.675e-17	0.002571	7.329e-35	1.247e-05	8.165e-17	0.0001663	3.849e-28		FW01000001
FGRAMPH1_01T03585	52.78		7.03184	9.96261	3.73763	5.07225	3.10747	5.00665	3.12297	5.88737		C1	0		-0.0048	0.8937	0.6722	-0.8189	0.6704	0.0703	-3.3515	-4.8493	-4.028	-4.0271	-4.0232	-4.9208	-1.378	-2.8691	-1.9781	-2.8743		0.9946	0.1566	0.363	0.2382	0.3735	0.9198	2.505e-07	9.257e-15	1.111e-09	8.586e-11	2.862e-09	3.498e-15	0.05366	6.713e-05	0.007384	2.747e-05		FW11000000
FGRAMPH1_01T03589	51.54		6.9295	8.62311	5.55599	5.64778	4.48058	5.41931	3.69958	7.50494		C1	6		-0.7977	2.0828	1.895	-1.8501	1.0968	0.2287	-1.3871	-2.9692	-3.2843	-1.1154	-2.4866	-3.1983	-0.0909	-3.836	-0.9589	-1.6705		0.1969	0.0003222	0.003124	0.002728	0.08467	0.7142	0.01791	3.531e-07	5.96e-08	0.0528	3.463e-05	4.264e-08	0.8841	1.587e-09	0.1325	0.007322		FW11000001
FGRAMPH1_01T03593	50.54		7.35429	11.4052	5.35966	7.02765	4.57383	6.47546	3.99437	8.25503		C1	4016		-0.5746	1.7803	1.387	-1.2219	0.8107	0.5571	-2.0426	-4.3506	-3.4289	-3.1281	-2.8544	-4.9085	-1.6811	-4.29	-1.9347	-3.9908		0.2356	3.999e-05	0.004391	0.006689	0.09485	0.2207	5.457e-06	5.505e-24	1.952e-13	2.681e-13	8.219e-10	7.509e-30	0.0002736	2.055e-19	5.297e-05	1.878e-18		FW11010001
FGRAMPH1_01T03599	49.01		7.56446	10.9743	5.26556	6.79213	5.30518	6.30841	4.85238	7.56072		C1	29		-0.4439	1.2418	0.4069	-0.7594	-0.0378	0.4805	-2.3048	-4.1231	-2.7111	-3.3626	-2.2672	-4.6044	-1.524	-2.6903	-1.0058	-3.3416		0.4814	0.04313	0.539	0.2408	0.9546	0.4597	0.0002178	1.56e-11	1.436e-05	3.545e-08	0.0002882	5.694e-14	0.01994	3.994e-05	0.1262	2.593e-07		FW11010001
FGRAMPH1_01T03603	62.9		8.47466	14.2272	5.90385	9.15995	6.17615	8.60673	6.04943	10.2625		C1	616		-0.1268	1.6251	-0.1447	-1.0803	-0.2712	0.5421	-2.5454	-4.9724	-2.4005	-3.8903	-2.2736	-5.5154	-3.2074	-4.143	-2.3941	-5.6319		0.8461	0.01154	0.8343	0.1133	0.6956	0.4272	9.413e-05	1.035e-14	0.0002238	1.402e-09	0.0004867	9.817e-18	3.101e-06	1.553e-09	0.0005016	1.904e-16		FW11010101
FGRAMPH1_01T03611	44.83		7.9712	11.0289	5.47012	6.89686	6.3094	7.22823	5.64927	7.66351		C1	0		-0.6517	0.4343	-0.1911	-0.7618	-0.8431	-0.328	-2.5107	-4.0929	-2.3185	-3.3305	-1.6668	-3.7648	-1.4294	-2.0001	-0.9143	-3.0116		0.2184	0.4037	0.7314	0.1628	0.1293	0.5481	2.245e-06	3.543e-15	1.137e-05	1.323e-10	0.001573	3.944e-13	0.009776	0.0002708	0.09564	3.448e-08		FW11010101
FGRAMPH1_01T03613	50.64		6.80674	11.6265	5.23023	7.19975	4.62911	6.26933	3.38208	8.19286		C1	618		-1.3065	1.9245	1.9231	-0.9875	0.6168	0.9356	-1.6203	-4.3966	-3.5441	-3.4087	-2.2376	-5.3332	-1.9858	-4.8963	-1.6669	-4.763		0.009469	1.152e-05	0.0001584	0.03003	0.2083	0.0421	0.000419	4.151e-24	5.701e-13	3.031e-15	2.137e-06	3.513e-34	2.169e-05	7.669e-23	0.0005607	1.205e-24		FW11010001
FGRAMPH1_01T03621	48.09		7.58544	10.3812	6.22018	6.68752	5.14155	6.24687	4.48323	8.8127		C1	152		-0.6625	2.5475	1.751	-2.105	1.0883	0.4402	-1.3731	-3.6578	-3.1254	-1.551	-2.4629	-4.0985	-0.4675	-4.3235	-1.1156	-2.7513		0.2458	2.936e-06	0.002781	0.0002138	0.06217	0.4427	0.01271	1.9e-11	2.799e-08	0.00414	1.125e-05	6.116e-14	0.4148	9.814e-14	0.05597	1.518e-06		FW11010001
FGRAMPH1_01T03631	52.38		5.33573	7.9172	3.77537	4.50798	2.97814	4.38186	2.38661	6.7334		C1	291		-0.5912	2.3911	1.4971	-2.2375	0.8938	0.1437	-1.7177	-3.4288	-3.2109	-1.1854	-2.6197	-3.5766	-0.7771	-4.5117	-1.5273	-2.4993		0.3713	8.382e-06	0.02777	0.000207	0.186	0.8165	0.002802	2.956e-10	2.242e-07	0.02401	2.108e-05	4.929e-11	0.217	6.081e-12	0.02194	5.26e-05		FW01000001
FGRAMPH1_01T03635	55.04		6.45086	10.0916	4.31888	5.55323	3.81317	4.95177	2.96346	6.8168		C1	87		-0.9098	1.8941	1.4489	-1.2683	0.5384	0.6214	-2.2114	-4.5249	-3.6613	-3.2548	-2.7516	-5.1489	-1.2699	-3.9871	-1.1869	-3.5859		0.09792	4.888e-05	0.01017	0.011	0.328	0.2235	5.849e-06	5.506e-23	2.462e-12	5.195e-13	6.165e-08	1.206e-28	0.0144	2.637e-13	0.02865	8.542e-13		FW01000001
FGRAMPH1_01T03637	49.22		6.01022	9.46247	3.61093	5.52684	3.87088	5.01868	3.45414	6.72935		C1	234		-0.4191	1.7338	0.1445	-1.2139	-0.2768	0.5188	-2.547	-3.9478	-2.6892	-2.7332	-2.2701	-4.467	-2.0113	-3.3697	-1.2157	-3.4162		0.3248	3.584e-07	0.7435	0.0006432	0.5336	0.161	2.061e-10	2.23e-32	1.313e-11	2.545e-17	1.487e-08	1.02e-39	7.607e-07	1.494e-17	0.003129	1.306e-20		FW01000001
FGRAMPH1_01T03649	56.7		8.10229	11.8782	5.49116	7.23418	5.92369	7.13056	4.97602	8.1114		C1	30		-0.9548	0.9738	0.5185	-0.869	-0.4356	0.1039	-2.6212	-4.5931	-3.1399	-3.7234	-2.1851	-4.6972	-1.7444	-3.1319	-1.205	-3.7165		0.07669	0.06228	0.3586	0.1126	0.4378	0.8499	8.686e-07	1.205e-18	4.504e-09	7.742e-13	3.973e-05	1.962e-19	0.001698	1.866e-08	0.02985	1.224e-11		FW11010101
FGRAMPH1_01T03653	47.47		7.69446	10.2453	4.81892	6.08967	5.50914	6.46142	4.8605	6.66878		C1	0		-0.6461	0.209	-0.0531	-0.5797	-0.6994	-0.3712	-2.8934	-4.1223	-2.839	-3.5415	-2.193	-3.7505	-1.282	-1.8086	-0.9538	-2.5106		0.2555	0.7057	0.9297	0.3231	0.2444	0.5268	3.141e-07	8.853e-14	4.6e-07	1.274e-10	9.445e-05	9.539e-12	0.03167	0.002261	0.1064	1.675e-05		FW11000001
FGRAMPH1_01T03655	50.87		6.40378	9.9938	3.72918	5.39232	4.28621	5.16922	3.16587	6.92166		C1	63		-1.1406	1.7635	0.5511	-1.5331	-0.5933	0.2285	-2.7408	-4.5881	-3.2867	-3.0537	-2.1461	-4.8172	-1.735	-3.8192	-0.9132	-3.5808		0.03174	0.0001635	0.329	0.002038	0.2792	0.6519	6.738e-08	5.696e-23	2.166e-10	2.01e-11	1.767e-05	4.576e-25	0.001087	7.491e-13	0.0817	7.851e-13		FW01000001
FGRAMPH1_01T03663	54.59		7.01668	10.8612	3.52947	5.69282	3.18534	5.81558	3.78066	6.70535		C1	12		0.6635	0.8959	-0.2877	-1.0139	0.3722	-0.12	-3.6073	-5.136	-3.3165	-4.1204	-3.98	-5.0163	-2.2426	-2.9687	-2.7348	-3.7749		0.27	0.08543	0.6386	0.07024	0.5635	0.8312	1.253e-10	3.977e-23	1.474e-09	1.024e-15	9.365e-12	2.79e-22	0.000163	2.928e-07	8.712e-06	1.224e-11		FW11000001
FGRAMPH1_01T03665	50.06		5.99835	9.74311	3.859	5.74437	3.32562	4.83547	2.27907	6.43076		C1	274		-1.1219	1.6129	1.7043	-0.6892	0.5769	0.9215	-2.2755	-3.9955	-3.9756	-3.3053	-2.8537	-4.9183	-1.9509	-4.3444	-1.6063	-3.6771		0.05919	0.0004566	0.004537	0.1604	0.3122	0.06663	4.37e-06	4.491e-19	9.112e-13	9.478e-14	5.379e-08	4.463e-27	0.0001757	4.451e-14	0.003796	1.935e-13		FW01000000
FGRAMPH1_01T03671	49.36		6.70989	9.97601	4.42615	6.24766	3.10563	5.17512	3.09528	7.76009		C1	348		0.0398	2.5838	1.3793	-1.4993	1.4131	1.0788	-2.3419	-3.6937	-3.72	-2.1915	-3.7598	-4.7753	-1.8449	-4.7235	-2.1791	-3.199		0.9522	6.695e-06	0.03795	0.01437	0.03827	0.08286	7.637e-05	7.916e-11	1.602e-09	0.0001017	3.316e-09	9.174e-17	0.003374	3.305e-13	0.00125	2.366e-07		FW11000001
FGRAMPH1_01T03673	50.07		8.33545	12.6494	6.68816	8.35558	5.85807	7.2627	5.3094	9.67497		C1	534		-0.5461	2.3958	1.3819	-1.3086	0.8354	1.0865	-1.6478	-4.2567	-3.0298	-2.9477	-2.4837	-5.3436	-1.662	-4.3524	-1.4109	-4.2706		0.246	1.132e-07	0.003906	0.004855	0.08078	0.02012	0.0003207	2.84e-21	7.032e-11	4.929e-11	8.799e-08	2.518e-32	0.0003951	4.655e-20	0.003093	7.029e-20		FW11110101
FGRAMPH1_01T03681	51.01		6.83419	11.8942	5.11855	7.56634	4.39003	6.20557	3.82031	8.52381		C1	776		-0.6075	2.3077	1.3576	-0.9501	0.7515	1.3559	-1.7464	-4.2911	-3.1065	-3.3403	-2.499	-5.648	-2.4591	-4.7667	-1.8547	-5.0036		0.248	1.001e-06	0.01113	0.05421	0.1582	0.006582	0.0003871	3.635e-20	1.117e-09	6.854e-13	8.524e-07	3.834e-33	1.203e-06	7.288e-20	0.0004157	2.837e-23		FW11010001
FGRAMPH1_01T03693	49.6		7.0952	10.3791	4.84745	6.48725	4.27199	5.43236	4.13676	7.89944		C1	205		-0.1051	2.4638	0.7063	-1.4033	0.5983	1.0583	-2.2838	-3.863	-2.9885	-2.4585	-2.8833	-4.9223	-1.6575	-3.7671	-1.1976	-3.2372		0.8514	2.313e-06	0.2168	0.009564	0.301	0.05451	1.982e-05	7.015e-14	3.517e-08	1.587e-06	1.514e-07	3.804e-21	0.00284	1.528e-11	0.03687	3.111e-09		FW11000001
FGRAMPH1_01T03697	51.1		5.62875	8.42595	2.85504	4.61842	3.52627	4.4915	2.07427	6.15378		C1	61		-1.611	1.7017	0.8818	-1.5524	-0.7346	0.141	-3.0309	-3.8232	-3.9063	-2.2662	-2.2953	-3.9678	-1.904	-4.3382	-1.0284	-2.7143		0.01089	0.000721	0.2109	0.006934	0.264	0.8104	1.217e-07	3.394e-14	1.471e-10	3.548e-06	3.437e-05	3.52e-15	0.002591	3.345e-11	0.09464	2.96e-06		FW01000000
FGRAMPH1_01T03699	47.35		7.58016	11.4656	4.79082	6.88067	4.2385	5.91127	3.05962	7.77859		C1	138		-1.2841	1.8692	1.861	-0.8923	0.5797	0.9744	-2.8289	-4.5475	-4.6944	-3.6543	-3.4103	-5.5235	-2.1097	-4.8631	-1.715	-3.8294		0.02369	0.0001455	0.00131	0.08415	0.2989	0.06215	2.453e-08	8.688e-21	6.799e-18	4.461e-14	6.505e-11	1.964e-29	7.234e-05	7.909e-18	0.001794	1.5e-13		FW11010001
FGRAMPH1_01T03709	57.16		11.2791	15.4047	9.2416	10.761	8.94483	10.0352	8.22614	11.7262		C1	153		-0.691	1.6272	0.9746	-0.9274	0.2849	0.6969	-1.9604	-4.4762	-2.9369	-3.5472	-2.2459	-5.1744	-1.4589	-3.3609	-1.0469	-3.9712		0.4501	0.07498	0.3061	0.3297	0.7647	0.4639	0.03201	9.637e-07	0.001322	0.0001034	0.01405	1.492e-08	0.1253	0.0004147	0.2715	3.001e-05		FW11111111
FGRAMPH1_01T03711	60.92		2.69467	6.87791	0.587205	1.88501	0	1.6962	0.342479	2.25906		C1	2		1.3184	0.6813	0.8954	-0.4398	1.2832	0.2323	-3.6124	-5.2807	-4.6307	-4.8338	-5.9492	-5.5151	-2.1851	-3.5203	-3.236	-4.0073		0.4993	0.4513	0.5993	0.7507	0.4536	0.868	0.002593	1.367e-10	0.0006393	1.533e-09	0.0005072	2.56e-11	0.1543	0.02531	0.0424	0.003205		FW01000000
FGRAMPH1_01T03719	50.98		4.49453	9.24985	2.86202	4.85481	3.19564	4.16742	0.280402	5.84744		C1	432		-4.7805	1.73	4.3468	-1.0064	-0.378	0.718	-1.8878	-4.4008	-6.2889	-3.3921	-1.5083	-5.1221	-2.1474	-7.5005	-1.0514	-4.6697		4.617e-05	0.0004804	0.0001474	0.06104	0.5545	0.1957	0.001266	4.412e-20	7.176e-08	5.08e-13	0.009462	1.347e-25	0.0003191	1.832e-11	0.08008	2.294e-16		FW01000000
FGRAMPH1_01T03741	53.99		5.3855	8.60272	3.04276	4.58216	2.95084	4.62565	2.40109	7.09973		C1	439		-0.5604	2.5004	0.6851	-2.5388	0.1131	-0.0475	-2.5582	-4.0264	-3.2341	-1.4777	-2.6737	-3.9781	-1.6495	-4.8735	-1.81	-3.1336		0.3727	3.169e-07	0.3082	7.635e-06	0.8659	0.935	5.237e-06	5.216e-16	2.901e-08	0.001887	4.085e-06	7.478e-16	0.007825	5.719e-15	0.004331	6.624e-08		FW01000001
FGRAMPH1_01T03743	50.49		6.89025	11.3363	4.2667	6.90382	4.77599	6.30147	3.94463	7.92825		C1	396		-0.8407	1.6284	0.312	-1.0202	-0.5299	0.6067	-2.6942	-4.4029	-3.0043	-3.3819	-2.1636	-5.0104	-2.6813	-4.0136	-1.5447	-4.3916		0.09276	0.0003482	0.5517	0.03182	0.3065	0.2059	3.425e-08	1.945e-22	8.837e-10	5.203e-14	7.759e-06	2.501e-28	8.431e-08	1.018e-15	0.001927	9.145e-20		FW11010001
FGRAMPH1_01T03755	49.64		5.14324	9.0579	3.60491	4.84422	2.99555	4.14551	2.41579	6.42008		C1	428		-0.5844	2.3257	1.2772	-1.5965	0.6864	0.7272	-1.7623	-4.2535	-3.0353	-2.6562	-2.4509	-4.9819	-1.3194	-4.1932	-1.2786	-3.8193		0.2685	3.545e-10	0.01197	3.694e-05	0.1731	0.08038	3.416e-05	5.002e-33	1.97e-10	2.675e-15	2.185e-07	1.467e-41	0.002295	4.587e-19	0.009	5.213e-21		FW01000000
FGRAMPH1_01T03757	47.5		6.57366	11.8377	3.7548	6.84996	3.45404	6.21049	3.14021	7.13021		C1	367		-0.3213	0.9156	0.6462	-0.2771	0.3228	0.636	-2.9108	-4.9276	-3.5562	-4.6498	-3.2348	-5.5654	-3.1433	-4.0667	-2.8301	-5.1624		0.6219	0.1081	0.3453	0.6564	0.6397	0.3088	1.614e-06	2.635e-18	8.608e-09	1.721e-16	2.102e-07	8.956e-23	1.306e-06	6.981e-10	2.164e-05	2.3e-16		FW01010001
FGRAMPH1_01T03759	53.68		7.37847	11.4597	5.44839	7.06704	4.57257	6.17045	3.63287	7.50857		C1	191		-0.9707	1.3323	1.8726	-0.4385	0.9016	0.8929	-1.9478	-4.3551	-3.8218	-3.9164	-2.8511	-5.2486	-1.6248	-3.9359	-1.6335	-4.0316		0.07511	0.007096	0.0007322	0.396	0.09816	0.08613	0.0001157	5.675e-19	5.35e-13	1.098e-15	4.145e-08	1.623e-26	0.001946	6.293e-13	0.002542	8.497e-15		FW11010001
FGRAMPH1_01T03763	49.89		5.8211	10.9625	3.00742	6.12232	2.84398	5.20049	3.166	7.03		C1	478		0.4068	1.8333	-0.2017	-0.9034	0.1963	0.925	-2.968	-4.8033	-2.7602	-3.8974	-3.1669	-5.7307	-3.249	-3.9507	-2.5202	-5.0853		0.5226	0.000477	0.7628	0.1211	0.7792	0.1174	5.86e-07	1.261e-20	1.873e-06	2.841e-14	2.792e-07	4.597e-28	3.132e-07	1.716e-10	0.0001355	1.485e-17		FW01000001
FGRAMPH1_01T03765	49.26		6.70498	9.36071	4.64157	5.36509	3.90728	5.36252	4.09226	6.87429		C1	21		0.2405	1.5174	0.5353	-1.5137	0.7706	0.0016	-2.115	-3.9807	-2.6471	-2.4647	-2.8876	-3.9822	-0.7395	-2.7885	-1.5085	-2.6063		0.6722	0.003652	0.356	0.006517	0.1947	0.9977	8.535e-05	2.782e-14	1.094e-06	1.678e-06	2.355e-07	2.354e-14	0.1944	8.626e-07	0.01028	2.882e-06		FW11000001
FGRAMPH1_01T03767	53.2		8.43383	13.3498	5.97279	8.66808	5.92312	8.10377	5.60385	9.74282		C1	624		-0.3078	1.6222	0.359	-1.0624	0.0503	0.5585	-2.4572	-4.6282	-2.8154	-3.5649	-2.5075	-5.1871	-2.6808	-4.1022	-2.1726	-4.8511		0.5554	0.001348	0.5098	0.04537	0.9266	0.2938	1.909e-06	5.096e-20	5.099e-08	1.587e-12	1.289e-06	1.084e-24	6.163e-07	2.411e-14	5.749e-05	9.805e-20		FW11010101
FGRAMPH1_01T03775	51.49		8.81131	13.3448	6.78375	8.6584	6.61659	8.33653	6.44081	9.98187		C1	447		-0.1698	1.6292	0.3372	-1.3092	0.1671	0.3191	-2.0201	-4.6353	-2.3572	-3.3254	-2.1874	-4.9545	-1.8621	-3.5085	-1.7102	-4.4765		0.7354	0.000958	0.5168	0.0107	0.7486	0.5347	5.21e-05	5.158e-21	2.396e-06	1.388e-11	1.264e-05	9.219e-24	0.0003139	1.089e-11	0.0009742	3.459e-18		FW11110101
FGRAMPH1_01T03777	55.68		7.28959	12.5714	5.7341	7.7834	4.86452	7.09789	4.79244	9.12653		C1	806		-0.0531	2.017	0.944	-1.3336	0.8896	0.6826	-1.5672	-4.749	-2.5107	-3.4149	-2.4577	-5.4319	-2.0523	-4.3299	-2.2593	-5.2335		0.9124	6.48e-06	0.05171	0.003918	0.06999	0.1423	0.0007199	1.449e-26	9.327e-08	1.362e-14	2.457e-07	4.877e-34	1.335e-05	1.011e-19	3.209e-06	8.067e-29		FW11010101
FGRAMPH1_01T03779	52.09		6.95252	8.40363	4.73676	4.70614	4.18909	5.06266	2.89242	7.29131		C1	0		-1.373	2.2377	1.9478	-2.6167	0.5738	-0.38	-2.3044	-3.7373	-4.2522	-1.118	-2.8791	-3.3556	0.0324	-4.5321	-0.9213	-1.4031		0.007388	1.705e-07	0.0001567	1.042e-08	0.2383	0.4189	1.789e-07	3.194e-17	3.691e-18	0.007884	3.582e-10	1.17e-14	0.9455	1.27e-19	0.0564	0.001902		FW11000001
FGRAMPH1_01T03789	50.89		6.64411	9.43234	4.35822	5.63939	4.21067	5.56064	3.25885	7.24769		C1	130		-1.0237	1.6954	1.1781	-1.6154	0.1554	0.079	-2.3645	-3.7951	-3.5437	-2.1787	-2.5201	-3.8741	-1.3207	-4.1142	-1.397	-2.753		0.03969	6.04e-05	0.01942	0.0002527	0.7507	0.8604	1.66e-07	3.686e-19	1.176e-13	1.532e-07	4.822e-08	5.907e-20	0.004514	1.466e-17	0.003217	6.891e-10		FW11000001
FGRAMPH1_01T03803	49.11		8.54209	10.9287	6.45021	7.28225	6.39207	6.82452	5.22277	9.05263		C1	9		-1.1611	2.2235	1.2208	-1.7618	0.0589	0.4608	-2.0903	-3.6265	-3.3104	-1.8642	-2.1493	-4.0877	-0.8344	-3.817	-0.4324	-2.3702		0.006954	8.135e-08	0.005768	3.808e-05	0.8928	0.2859	6.332e-07	2.007e-18	8.615e-15	5.747e-06	3.421e-07	7.318e-23	0.05404	2.441e-18	0.3213	3.345e-08		FW11010101
FGRAMPH1_01T03807	49.71		7.76857	11.039	5.26246	6.87361	5.13505	6.12593	4.51692	8.05774		C1	66		-0.6104	1.9312	0.7446	-1.1793	0.133	0.7508	-2.5355	-4.1392	-3.2791	-2.9593	-2.6687	-4.8905	-1.6232	-3.5471	-1.0054	-3.2277		0.2104	2.548e-05	0.1365	0.01287	0.7897	0.1175	6.928e-08	9.243e-20	5.887e-12	5.944e-11	1.911e-08	1.254e-26	0.0008277	4.057e-13	0.04132	1.18e-11		FW11010001
FGRAMPH1_01T03823	52.35		6.89792	9.08554	4.61795	5.83076	4.1482	5.08205	3.32103	6.97599		C1	17		-0.842	1.8945	1.3359	-1.1374	0.4915	0.7517	-2.3236	-3.2323	-3.6599	-2.0917	-2.8179	-3.9862	-1.2264	-3.6997	-0.9662	-2.1368		0.2019	0.001977	0.05609	0.08591	0.4778	0.262	0.0001925	1.115e-07	1.227e-08	0.0005432	9.099e-06	8.184e-11	0.06879	7.572e-08	0.1606	0.001329		FW11000001
FGRAMPH1_01T03835	50.39		9.00424	13.2399	6.30472	8.43184	5.9286	7.56611	5.14721	9.17624		C1	2292		-0.7838	1.5906	1.1599	-0.7334	0.3771	0.8549	-2.6783	-4.7384	-3.84	-4.004	-3.0562	-5.5946	-2.106	-3.9994	-1.6282	-4.1644		0.1829	0.005473	0.06071	0.2258	0.5409	0.159	3.523e-06	1.054e-16	4.384e-11	2.243e-12	1.418e-07	1.353e-22	0.0005534	7.444e-11	0.00798	6.445e-12		FW11010101
FGRAMPH1_01T03837	51.41		7.21509	10.1878	4.85337	6.28358	4.4894	6.18493	3.79733	7.84563		C1	193		-0.7032	1.6639	1.0834	-1.5617	0.3792	0.1016	-2.4272	-3.8948	-3.51	-2.3327	-2.8068	-3.9966	-1.4577	-4.1028	-1.7353	-2.927		0.1276	3.545e-05	0.01869	0.0001649	0.4056	0.8088	1.08e-08	4.163e-22	1.873e-15	4.182e-09	1.298e-10	3.204e-23	0.0007503	2.402e-20	9.359e-05	2.607e-12		FW11000001
FGRAMPH1_01T03839	52.64		8.33577	11.757	5.94521	7.5	5.38852	6.70333	5.25567	8.61445		C1	94		-0.1234	1.8896	0.6839	-1.0984	0.5597	0.7887	-2.3785	-4.1948	-3.0626	-3.095	-2.9393	-4.9846	-1.544	-3.3263	-1.3151	-3.3591		0.8396	0.001453	0.2826	0.07887	0.3811	0.209	7.149e-05	1.315e-12	3.567e-07	1.564e-07	1.151e-06	4.245e-17	0.01428	1.383e-07	0.03888	8.076e-08		FW11010101
FGRAMPH1_01T03841	50.74		7.7143	11.2283	5.88301	7.25938	4.84081	6.26212	3.62066	8.19082		C1	191		-1.2789	1.9242	2.3427	-0.926	1.0647	0.997	-1.8358	-3.9428	-4.1807	-3.0163	-2.9018	-4.9404	-1.38	-4.6487	-1.4477	-3.486		0.01257	2.935e-05	6.04e-06	0.05238	0.03407	0.0387	8.84e-05	5.58e-18	4.885e-17	3.219e-11	1.788e-09	6.139e-27	0.004353	1.003e-19	0.003836	4.084e-13		FW11010001
FGRAMPH1_01T03851	51.83		3.52085	7.08759	1.43976	3.83835	1.51716	1.64885	0.893828	4.09681		C1	232		-1.0489	2.8425	0.9357	-0.2583	-0.0843	2.523	-2.5483	-3.2771	-3.5234	-3.0184	-2.4745	-5.8609	-2.8354	-4.0294	-0.2281	-3.5651		0.3404	0.0009931	0.4485	0.7948	0.9436	0.01861	0.006677	1.143e-05	0.0005544	5.049e-05	0.00991	7.254e-12	0.009307	0.0004623	0.8461	0.0005479		FW01000000
FGRAMPH1_01T03855	54.21		7.43923	11.7765	5.28139	7.31415	5.14093	6.56512	4.43768	8.58472		C1	3381		-0.7127	2.0074	0.8563	-1.262	0.1434	0.7446	-2.1921	-4.4279	-3.0483	-3.1653	-2.3356	-5.1727	-2.0437	-4.162	-1.4425	-4.2804		0.1483	1.306e-05	0.09121	0.008315	0.7761	0.1226	4.229e-06	3.862e-22	3.088e-10	3.671e-12	1.218e-06	2.312e-29	3.041e-05	4.52e-17	0.003676	8.167e-19		FW11010001
FGRAMPH1_01T03867	50.15		6.86788	8.92243	4.44622	5.3331	4.02603	5.38398	3.51601	7.43406		C1	31		-0.505	2.051	0.9543	-2.0929	0.4463	-0.0467	-2.4606	-3.5703	-3.4143	-1.4732	-2.9093	-3.5242	-0.9062	-3.9534	-1.3992	-2.0162		0.4277	0.0004629	0.1506	0.0008851	0.5012	0.9415	4.527e-05	1.468e-09	3.019e-08	0.01123	2.329e-06	2.163e-09	0.16	1.11e-09	0.0328	0.001415		FW11000001
FGRAMPH1_01T03871	49.78		5.84276	8.96872	2.96076	4.92116	2.5581	4.29609	2.40214	5.54581		C1	36		-0.1572	1.2895	0.6346	-0.6367	0.4749	0.6494	-3.0924	-4.0814	-3.7269	-3.4433	-3.5696	-4.7328	-2.0996	-3.3709	-1.9251	-3.092		0.8089	0.009216	0.3223	0.2256	0.4724	0.2278	1.883e-08	1.694e-17	6.626e-11	3.497e-13	1.794e-09	2.977e-22	0.0002852	1.363e-08	0.002107	3.856e-09		FW01000000
FGRAMPH1_01T03877	61.5		6.94219	9.80531	6.1912	5.75415	4.97251	5.68381	4.61438	7.14452		C1	0		-0.347	1.4447	1.5638	-1.3712	1.2158	0.0688	-0.7662	-3.9881	-2.3336	-2.6123	-1.9866	-4.057	0.4322	-2.5027	-0.7147	-2.7828		0.6277	0.03896	0.04108	0.07105	0.1128	0.9282	0.276	1.203e-08	0.001029	0.0001721	0.005282	6.605e-09	0.5701	0.001055	0.3526	0.0002547		FW11000001
FGRAMPH1_01T03883	51.02		5.38536	7.96582	3.23575	4.44318	2.2971	3.12422	1.4959	4.9465		C1	2		-1.0598	1.9171	2.158	-0.523	1.1001	1.3904	-2.3053	-3.5966	-4.4712	-3.0713	-3.4113	-4.9884	-1.2902	-3.9711	-0.9999	-2.5787		0.1599	0.0003322	0.002873	0.3391	0.1044	0.0175	2.08e-05	2.145e-13	2.942e-11	2.099e-10	4.083e-08	2.591e-21	0.02614	1.265e-08	0.1426	2.416e-06		FW01000000
FGRAMPH1_01T03885	52.5		9.3242	14.3346	7.89943	9.49593	7.58491	8.8881	6.81401	10.6714		C1	525		-0.7503	1.7319	1.0509	-1.1358	0.3046	0.5873	-1.3871	-4.7013	-2.4439	-3.5597	-1.6935	-5.2917	-1.5435	-3.7302	-1.2609	-4.8436		0.3504	0.03045	0.2356	0.1986	0.7309	0.5065	0.08379	4.182e-09	0.002346	8.539e-06	0.03491	3.759e-11	0.08097	2.508e-05	0.1543	4.34e-08		FW11111111
FGRAMPH1_01T03899	48.43		6.76022	10.6872	4.57067	6.81261	4.60709	6.40545	3.62056	7.81901		C1	508		-1.0201	1.3986	0.9781	-0.9914	-0.0392	0.4025	-2.2238	-3.8177	-3.2041	-2.823	-2.184	-4.2216	-2.2427	-4.2122	-1.801	-3.8366		0.1313	0.02787	0.1816	0.1555	0.9569	0.5655	0.0007097	1.796e-09	1.621e-06	8.162e-06	0.0009324	3.074e-11	0.001607	4.826e-09	0.0117	5.104e-08		FW11010001
FGRAMPH1_01T03905	50.13		3.7176	7.42497	1.60311	4.26885	1.6202	3.29654	0.716859	5.17922		C1	745		-1.6481	1.9605	1.5645	-0.9312	-0.057	1.0221	-2.6358	-3.218	-4.2218	-2.2824	-2.5737	-4.243	-3.1491	-5.6447	-2.0699	-3.7425		0.1078	0.000279	0.1374	0.1359	0.9504	0.1185	0.0004277	4.479e-10	6.944e-06	5.659e-06	0.0008646	3.993e-15	5.054e-05	2.603e-09	0.01119	4.574e-08		FW01000000
FGRAMPH1_01T03915	52.3		6.51415	9.237	4.30515	5.52871	3.18704	4.71663	3.06848	7.07303		C1	100		-0.0581	2.401	1.2967	-1.5541	1.2323	0.8431	-2.2617	-3.7117	-3.5564	-2.1563	-3.4983	-4.5574	-1.2698	-4.1206	-1.659	-2.7201		0.9084	4.351e-10	0.006494	0.0001106	0.01315	0.04539	2.895e-08	4.883e-23	8.694e-16	3.329e-09	5.128e-14	3.449e-32	0.003047	8.825e-20	0.0007238	2.667e-11		FW01000001
FGRAMPH1_01T03921	52.4		6.29733	9.89867	4.45968	5.87081	4.49789	5.30175	3.47459	7.76235		C1	406		-1.0259	2.4746	0.9913	-1.8875	-0.0372	0.5848	-1.9276	-4.009	-2.9164	-2.1205	-1.8906	-4.5951	-1.4436	-4.3223	-0.8216	-3.5278		0.05859	4.985e-07	0.07479	0.0002052	0.9456	0.2596	0.0001999	2.563e-16	4.764e-08	1.089e-05	0.0002966	1.167e-20	0.00629	8.805e-16	0.1252	9.902e-12		FW01000001
FGRAMPH1_01T03929	59.04		7.22726	7.68471	5.16979	4.24685	3.58912	3.11304	2.94325	6.01203		C1	0		-0.6735	2.9884	2.2931	-1.7675	1.6189	1.2057	-2.0576	-3.4248	-4.3576	-1.65	-3.6841	-4.6384	0.9304	-3.1301	0.5172	-0.4336		0.4	0.0001185	0.006292	0.03116	0.05259	0.1569	0.005688	6.489e-06	1.791e-08	0.02688	1.684e-06	2.852e-09	0.258	0.000184	0.5495	0.5936		FW11000000
FGRAMPH1_01T03933	52.84		5.23012	6.91303	2.32154	3.76958	2.3641	3.82591	2.03828	4.66841		C1	0		-0.4177	0.8717	0.3483	-0.942	-0.0669	-0.0708	-3.3407	-3.2255	-3.6895	-2.2807	-3.2718	-3.1524	-1.6575	-2.9478	-1.6614	-1.568		0.5317	0.07195	0.6158	0.08487	0.924	0.899	5.819e-09	5.136e-11	2.337e-10	1.286e-06	2.971e-08	7.416e-11	0.008365	2.078e-06	0.009259	0.003653		FW01000000
FGRAMPH1_01T03935	48.95		5.95992	9.21579	3.53324	5.55543	3.22008	4.75427	3.88348	6.31725		C1	149		0.7348	1.5951	-0.3962	-0.7633	0.3331	0.8252	-2.5577	-3.6497	-2.1556	-2.8847	-2.8903	-4.4798	-2.1048	-2.4719	-1.6128	-3.2034		0.2013	0.00164	0.5129	0.1707	0.6016	0.1461	2.966e-06	2.027e-13	5.13e-05	4.634e-09	3.854e-07	6.569e-19	0.0003645	1.608e-05	0.00895	1.514e-08		FW01000000
FGRAMPH1_01T03939	48.53		7.86924	11.4272	5.34151	7.37534	5.01788	6.7662	4.16299	8.7787		C1	358		-0.8509	2.0041	1.1823	-1.3928	0.33	0.6102	-2.5365	-4.0176	-3.7176	-2.6242	-2.8667	-4.6283	-2.042	-4.6171	-1.7618	-3.523		0.09865	2.693e-05	0.02413	0.00469	0.5249	0.2186	2.395e-07	3.064e-17	1.482e-13	3.012e-08	8.455e-09	3.066e-22	5.043e-05	2.472e-19	0.0005746	1.212e-12		FW11010101
FGRAMPH1_01T03941	50.83		6.64916	11.8878	4.88755	7.59616	4.42198	6.69984	4.50688	8.60579		C1	843		0.0958	1.8791	0.3796	-0.9915	0.4741	0.8831	-1.7814	-4.2179	-2.1609	-3.224	-2.2568	-5.1031	-2.6935	-4.0647	-2.2845	-5.1277		0.8863	0.00328	0.5928	0.1493	0.5082	0.2007	0.006875	3.547e-11	0.001073	3.98e-07	0.0007276	1.335e-15	0.0001154	6.118e-09	0.001257	1.791e-13		FW11010101
FGRAMPH1_01T03945	47.69		5.98034	9.09606	3.50221	5.07747	3.41164	4.45375	2.47248	7.04019		C1	182		-1.0101	2.6	1.119	-1.9526	0.106	0.6348	-2.5849	-3.9921	-3.7034	-2.0304	-2.6932	-4.6304	-1.6338	-4.7053	-1.1049	-3.0433		0.1673	5.56e-05	0.1573	0.006588	0.8913	0.3858	0.000134	4.664e-10	1.546e-07	0.00129	8.953e-05	7.817e-13	0.0287	7.63e-10	0.1464	2.697e-05		FW01000001
FGRAMPH1_01T03955	52.68		6.86072	10.3614	3.91767	6.09358	3.71346	5.78857	3.6874	7.89096		C1	306		0.0209	2.1121	0.2069	-1.7953	0.224	0.3146	-3.0495	-4.2495	-3.2534	-2.453	-3.2743	-4.5651	-2.2373	-4.2394	-2.1467	-3.4408		0.9678	1.803e-06	0.6925	0.0001076	0.6766	0.5042	2.382e-10	5.773e-22	1.357e-11	1.627e-08	4.257e-11	5.739e-25	6.827e-06	6.007e-18	2.846e-05	2.095e-13		FW11000001
FGRAMPH1_01T03957	50.51		8.07735	11.9714	6.06021	7.74775	5.13104	6.84797	3.91991	8.82951		C1	304		-1.2445	1.9787	2.1888	-1.0764	0.9442	0.9013	-2.0257	-4.1995	-4.2149	-3.1227	-2.9705	-5.1014	-1.6921	-4.9573	-1.7349	-3.8656		0.005622	7.59e-07	1.324e-06	0.009313	0.03153	0.03099	7.533e-07	3.786e-26	4.078e-22	2.827e-15	1.903e-12	2.355e-37	5.937e-05	9.65e-29	6.818e-05	1.965e-20		FW11010101
FGRAMPH1_01T03985	49.65		7.1347	10.3035	4.92902	6.51071	3.97263	5.26101	3.59513	7.27189		C1	97		-0.3919	2.0253	1.3981	-0.7606	1.0055	1.2629	-2.2564	-3.7821	-3.6559	-3.021	-3.264	-5.0463	-1.6058	-3.7645	-1.3483	-3.1329		0.4307	2.545e-06	0.004597	0.0878	0.04279	0.005658	3.301e-07	2.126e-19	4.15e-15	4.459e-13	3.402e-12	5.81e-32	0.0004775	4.507e-15	0.006272	3.103e-12		FW11000001
FGRAMPH1_01T03987	53.15		8.34315	10.9953	6.25446	7.07714	6.10497	6.70129	4.98562	9.22278		C1	44		-1.1197	2.5132	1.2736	-2.1363	0.1534	0.3762	-2.106	-3.8994	-3.3794	-1.7625	-2.2597	-4.2757	-0.8265	-4.2364	-0.6037	-2.6204		0.009571	1.081e-09	0.00397	4.86e-07	0.7253	0.3809	4.928e-07	3.002e-21	2.642e-15	1.568e-05	8.33e-08	4.094e-25	0.05522	2.433e-22	0.1649	7.771e-10		FW11010101
FGRAMPH1_01T03991	50.64		5.64044	8.29439	3.32222	4.98186	2.65135	3.93128	2.40156	5.85135		C1	110		-0.2642	1.9664	1.0484	-0.8796	0.7804	1.0825	-2.4781	-3.3506	-3.5286	-2.4688	-3.2644	-4.4352	-1.7525	-3.6806	-1.4505	-2.6276		0.6894	0.0001668	0.1113	0.1159	0.2449	0.06242	8.718e-06	3.307e-11	2.759e-09	7.009e-07	7.988e-08	1.895e-17	0.003329	3.822e-09	0.02727	3.914e-06		FW01000000
FGRAMPH1_01T04001	51.89		4.98444	9.4894	3.2327	4.75135	2.7895	4.25799	2.79525	6.02694		C1	360		0.0883	1.7945	0.413	-1.2943	0.4944	0.5011	-1.9252	-4.7642	-2.332	-3.4698	-2.4203	-5.2643	-1.6348	-3.3421	-1.6281	-4.4775		0.862	4.804e-07	0.3935	0.0005243	0.3398	0.2065	1.07e-05	1.843e-44	1.675e-07	4.526e-27	5.386e-07	1.895e-51	0.0001699	7.308e-15	0.000817	4.871e-30		FW01000000
FGRAMPH1_01T04013	54.42		6.1741	9.53589	3.72137	5.22065	3.70435	4.88009	3.24938	6.86063		C1	140		-0.4166	1.9984	0.4423	-1.6451	0.0191	0.3511	-2.5507	-4.3042	-2.9866	-2.6579	-2.57	-4.6563	-1.5709	-3.6584	-1.239	-3.3269		0.4368	1.497e-05	0.4242	0.0007753	0.9726	0.4846	3.624e-07	5.685e-21	4.075e-09	2.676e-09	4.845e-07	5.172e-24	0.002723	2.135e-12	0.02063	1.672e-11		FW01000001
FGRAMPH1_01T04017	50.75		5.22096	8.29767	3.64304	4.49496	3.2669	4.42542	1.85699	6.35414		C1	256		-1.6048	1.9721	2.028	-1.876	0.4199	0.0869	-1.7267	-3.8007	-3.7552	-1.9195	-2.1504	-3.8916	-0.9031	-4.8071	-1.2361	-2.9876		0.02037	0.0002829	0.005011	0.001991	0.5294	0.8888	0.003216	3.738e-12	1.972e-08	0.0002907	0.0004107	1.037e-12	0.1549	5.813e-12	0.05896	1.45e-06		FW01000000
FGRAMPH1_01T04021	50.26		9.66667	11.8388	6.93966	8.13723	6.35425	7.64312	5.53136	9.23663		C1	0		-0.819	1.5744	1.4019	-1.084	0.5836	0.4885	-2.6993	-3.6503	-4.1028	-2.565	-3.2838	-4.1394	-1.1845	-3.6704	-1.2796	-2.135		0.16	0.005877	0.02176	0.07201	0.3383	0.4185	2.537e-06	1.628e-10	1.296e-12	6.825e-06	1.234e-08	4.387e-13	0.05024	1.623e-09	0.0354	0.0003942		FW11110101
FGRAMPH1_01T04025	51.59		5.26682	8.72492	2.75515	4.5679	2.83523	4.43692	1.69945	6.19734		C1	293		-1.2402	1.8054	1.1809	-1.6523	-0.0812	0.1417	-2.7117	-4.1893	-3.8728	-2.5295	-2.6325	-4.335	-1.9693	-4.8025	-1.7464	-3.4472		0.06149	9.243e-05	0.1031	0.003134	0.9048	0.8048	8.722e-07	1.037e-19	3.161e-10	1.105e-08	2.907e-06	5.227e-21	0.00159	7.672e-13	0.005837	1.603e-09		FW01000000
FGRAMPH1_01T04027	50.37		4.66985	7.02988	2.08447	3.38752	1.93992	3.41599	1.04963	4.52712		C1	12		-1.1768	1.2048	1.4143	-1.1897	0.2174	-0.0092	-2.9849	-3.7232	-4.3926	-2.5218	-3.2158	-3.7266	-1.5179	-4.1219	-1.7446	-2.286		0.1994	0.05464	0.156	0.1333	0.8169	0.9909	3.194e-05	3.257e-09	1.194e-07	2.969e-05	2.262e-05	2.376e-09	0.07802	1.123e-05	0.05001	0.003854		FW01000000
FGRAMPH1_01T04033	51.34		10.0609	14.1707	7.69908	9.34736	7.38706	8.42024	7.18988	9.92258		C1	22		-0.1943	1.4812	0.503	-0.5665	0.3088	0.9137	-2.3335	-4.7524	-2.8367	-4.1855	-2.6425	-5.6668	-1.6268	-2.6962	-1.0218	-4.0444		0.733	0.008818	0.3946	0.335	0.6016	0.1204	3.877e-05	3.843e-17	5.801e-07	1.205e-13	3.308e-06	1.16e-23	0.005751	4.763e-06	0.08363	5.942e-12		FW11111111
FGRAMPH1_01T04041	48.54		8.68803	11.3432	5.88063	7.11467	6.55354	7.03518	5.77754	8.278		C1	0		-0.7707	1.2316	0.0981	-1.1505	-0.6722	0.0797	-2.7953	-4.1769	-2.8929	-3.0252	-2.1222	-4.2568	-1.2299	-2.4786	-0.4781	-2.6111		0.1747	0.02798	0.8696	0.05087	0.2599	0.8928	7.918e-07	8.712e-14	3.142e-07	5.938e-08	0.0001696	2.88e-14	0.03862	2.865e-05	0.42	9.132e-06		FW11010101
FGRAMPH1_01T04049	49.95		5.8049	9.08771	3.69079	5.21329	3.38862	4.76632	2.8286	7.08146		C1	382		-0.5466	2.3423	0.9102	-1.8766	0.3563	0.4615	-2.2677	-3.88	-3.1748	-2.0009	-2.6283	-4.3431	-1.5917	-4.3785	-1.4865	-3.2111		0.3323	3.3e-07	0.1132	0.0001384	0.5338	0.3632	6.714e-06	1.844e-17	1.809e-09	6.516e-06	5.904e-07	4.079e-21	0.0026	6.212e-16	0.007224	1.955e-10		FW01000001
FGRAMPH1_01T04057	50.6		9.15614	13.1063	7.20682	8.59078	6.18534	7.31775	5.46099	9.18156		C1	73		-0.7175	1.8309	1.7241	-0.578	1.0084	1.2476	-1.9201	-4.4278	-3.6494	-3.8482	-2.9319	-5.6791	-1.3574	-3.6595	-1.1182	-3.8594		0.2854	0.005637	0.01739	0.4207	0.1637	0.08282	0.003771	1.904e-11	4.59e-08	5.314e-09	1.088e-05	8.48e-18	0.05916	4.218e-07	0.1224	7.739e-08		FW11110101
FGRAMPH1_01T04059	51.1		4.69542	7.9782	2.58557	3.87126	1.6976	4.02283	1.25826	5.19746		C1	255		-0.5713	1.2363	1.7512	-1.3572	1.1691	-0.1388	-2.4071	-4.1267	-4.1712	-2.7593	-3.5999	-3.9957	-1.424	-4.5323	-2.7319	-3.167		0.5393	0.04739	0.05901	0.07077	0.2045	0.8554	0.0005704	4.424e-11	2.891e-07	5.451e-06	8.273e-06	1.188e-10	0.07524	3.085e-07	0.002096	2.992e-05		FW01000000
FGRAMPH1_01T04063	51.48		5.88065	9.38938	3.64323	5.07884	3.4372	4.9302	2.82862	6.59938		C1	2339		-0.6792	1.6692	0.9068	-1.5239	0.2302	0.142	-2.353	-4.2957	-3.2647	-2.767	-2.5855	-4.4362	-1.4935	-3.9242	-1.5817	-3.4393		0.2953	0.002961	0.1887	0.01465	0.7366	0.8225	8.787e-05	1.804e-14	1.483e-07	5.054e-07	2.617e-05	2.469e-15	0.02203	3.346e-09	0.01752	4.83e-08		FW01000000
FGRAMPH1_01T04089	50.33		6.02271	7.9498	3.85305	4.51819	2.07995	3.57058	1.55023	5.87788		C1	2		-0.6911	2.3678	2.7399	-1.367	2.0498	0.984	-2.2676	-3.4609	-5.0373	-2.0843	-4.3462	-4.452	-0.6899	-4.7969	-1.7557	-1.8818		0.4318	0.0003795	0.001848	0.07212	0.01809	0.2086	0.0006906	1.153e-07	1.34e-10	0.001154	1.634e-08	2.719e-11	0.3741	3.028e-08	0.04427	0.01343		FW01000000
FGRAMPH1_01T04091	49.66		4.69821	7.88571	2.16261	2.8984	1.34149	2.26157	1.08687	3.22726		C1	0		-0.277	1.2103	1.4765	-0.379	1.19	0.8185	-2.8	-5.1867	-4.2791	-4.8051	-4.0021	-6.0154	-0.9041	-2.7597	-1.2757	-3.2815		0.7537	0.02288	0.05142	0.4684	0.1339	0.1556	6.71e-08	8.329e-36	1.848e-10	2.272e-33	2.097e-08	8.711e-38	0.1213	0.0001076	0.1058	5.772e-15		FW01000000
FGRAMPH1_01T04093	58.49		5.58759	8.40443	3.17206	4.36649	2.24679	3.31128	2.21471	3.68624		C1	0		-0.0748	0.3908	1.1709	0.7127	1.1034	1.1042	-2.5803	-4.0716	-3.7726	-4.788	-3.6978	-5.1787	-1.2766	-1.7347	-1.2757	-2.771		0.9189	0.5211	0.1176	0.2959	0.1541	0.1066	1.46e-05	1.135e-13	4.144e-09	4.4e-17	3.898e-08	1.489e-19	0.06342	0.0195	0.09808	2.163e-05		FW01000000
FGRAMPH1_01T04097	48.26		4.64219	9.58071	2.87584	5.62772	1.77568	4.08407	0.97448	4.91798		C1	468		-1.384	0.845	2.6976	0.7105	1.3433	1.5522	-1.8824	-3.909	-4.6235	-4.6238	-3.2395	-5.4689	-2.87	-4.8571	-2.661	-4.8877		0.1779	0.2226	0.007867	0.3623	0.1499	0.04836	0.0122	4.286e-09	9.441e-07	6.364e-12	0.0001313	9.165e-16	0.0004153	9.052e-07	0.003452	1.045e-09		FW01000000
FGRAMPH1_01T04107	49.51		4.3904	6.79833	2.70575	3.52857	1.6976	3.29651	1.74664	4.89331		C1	158		0.1931	1.7193	1.1645	-1.4222	1.3315	0.2769	-2.03	-3.4008	-3.1918	-1.9719	-3.3848	-3.6911	-0.9371	-3.5238	-1.9916	-2.3325		0.8067	0.0008124	0.1241	0.02356	0.1034	0.673	0.000447	3.651e-11	6.81e-07	4.248e-05	2.433e-06	1.073e-12	0.1675	7.545e-07	0.01268	0.0002847		FW01000000
FGRAMPH1_01T04113	51.35		7.10394	9.84338	5.10425	6.19444	4.76247	5.73522	3.78583	7.82335		C1	112		-0.9815	2.0875	1.3383	-1.621	0.3546	0.4634	-2.0331	-3.629	-3.3704	-2.0059	-2.389	-4.0934	-1.1013	-4.0606	-0.9926	-2.6976		0.07594	4.684e-05	0.02023	0.002874	0.5326	0.3998	0.0001105	1.337e-12	5.143e-10	7.54e-05	7.606e-06	1.626e-15	0.04711	7.139e-13	0.07839	8.562e-07		FW11000001
FGRAMPH1_01T04119	56.43		8.80724	13.2075	4.11586	7.67655	4.66965	6.75839	4.41975	9.08167		C1	66		-0.2624	2.3001	-0.3112	-1.3873	-0.5726	0.9095	-4.7071	-5.4586	-4.3958	-4.0694	-4.1334	-6.3694	-3.5819	-4.658	-2.0998	-4.3337		0.6572	3.676e-05	0.6208	0.01894	0.3648	0.1259	5.631e-16	7.605e-23	1.808e-14	1.906e-13	7.637e-13	2.536e-30	5.63e-09	1.519e-14	0.0006009	2.299e-13		FW11010101
FGRAMPH1_01T04121	53.89		8.27185	11.7213	5.30569	7.11399	5.31766	6.64753	4.7785	8.19381		C1	22		-0.5337	1.5374	0.5237	-1.0717	-0.0108	0.4645	-2.9802	-4.5641	-3.5032	-3.4916	-2.9695	-5.029	-1.8152	-3.4107	-1.3399	-3.3996		0.3099	0.002197	0.3367	0.04088	0.9842	0.3781	6.101e-09	6.783e-20	1.094e-11	2.32e-12	8.234e-09	1.023e-23	0.0006789	1.87e-10	0.01271	8.759e-11		FW11010101
FGRAMPH1_01T04125	48.25		8.13959	10.4786	3.86507	5.87155	5.09176	6.11578	4.70925	7.20536		C1	0		-0.3742	1.081	-0.8811	-1.3189	-1.256	-0.242	-4.298	-4.5425	-3.411	-3.2188	-3.0368	-4.2998	-2.0379	-2.4758	-1.0239	-2.2848		0.5806	0.1017	0.2399	0.06872	0.09429	0.7392	2.974e-10	6.225e-12	3.327e-07	9.463e-07	5.708e-06	6.832e-11	0.006254	0.0006854	0.1621	0.001521		FW11000001
FGRAMPH1_01T04127	51.21		11.5123	14.6239	7.1528	10.4196	7.04029	9.51268	6.52498	11.5966		C1	85		-0.4909	1.9903	0.5983	-1.1234	0.1079	0.8648	-4.1626	-4.0239	-4.7617	-2.8993	-4.2707	-4.8896	-3.1147	-4.8365	-2.3578	-2.977		0.6287	0.04914	0.5667	0.2806	0.9177	0.4063	3.973e-05	6.946e-05	2.626e-06	0.004149	2.511e-05	1.342e-06	0.002812	3.527e-06	0.0238	0.004248		FW11111101
FGRAMPH1_01T04139	53.76		7.44748	9.02578	4.69151	5.46668	4.57895	5.25333	4.00354	6.42855		C1	0		-0.5761	1.1712	0.6931	-0.9548	0.1167	0.2126	-2.7535	-3.5155	-3.447	-2.5575	-2.871	-3.7287	-0.7812	-2.4291	-0.6853	-1.5422		0.4206	0.09086	0.3647	0.2015	0.8785	0.7773	8.01e-05	3.733e-07	9.666e-07	0.0001997	4.386e-05	7.188e-08	0.3011	0.001329	0.3672	0.03837		FW11000000
FGRAMPH1_01T04141	53.42		9.44585	12.8665	6.44898	8.59324	6.49081	8.44562	6.26387	10.2049		C1	226		-0.2204	1.7294	0.1795	-1.5818	-0.041	0.1449	-2.9592	-4.1986	-3.1385	-2.6143	-2.9182	-4.3437	-2.1135	-3.8748	-1.9276	-3.3519		0.7282	0.00573	0.7889	0.01713	0.9513	0.8273	2.708e-06	1.973e-11	6.47e-07	2.891e-05	3.825e-06	3.927e-12	0.001539	6.131e-09	0.003912	4.488e-07		FW11010101
FGRAMPH1_01T04147	47.49		6.28778	8.60577	3.92615	4.20417	3.53387	4.56064	3.05945	5.40555		C1	0		-0.4986	0.8801	0.935	-1.2446	0.4347	-0.3689	-2.4096	-4.4509	-3.3463	-3.2013	-2.8476	-4.0814	-0.282	-2.4616	-1.0856	-2.3157		0.4131	0.1053	0.1379	0.03642	0.4903	0.5395	1.596e-05	3.824e-16	7.098e-09	1.539e-09	8.433e-07	3.045e-14	0.6444	6.21e-05	0.08037	6.304e-05		FW01000000
FGRAMPH1_01T04149	51.28		5.62116	8.66262	2.57886	4.82178	2.21777	3.76218	1.85726	5.15457		C1	28		-0.3735	1.4283	0.8324	-0.3463	0.4491	1.0803	-3.3178	-3.8628	-4.1447	-3.5136	-3.7712	-4.9419	-2.4238	-3.6025	-1.7927	-2.979		0.6114	0.00797	0.2584	0.5516	0.5469	0.07188	3.167e-08	3.887e-14	8.875e-11	4.569e-12	6.788e-09	9.376e-21	0.0001758	1.222e-07	0.01114	2.993e-07		FW01000000
FGRAMPH1_01T04159	52.12		5.95767	10.1018	3.38865	5.84901	3.10219	5.29518	3.12289	6.84165		C1	470		0.071	1.5675	0.2254	-0.9937	0.2931	0.5725	-2.7241	-4.2514	-2.9454	-3.2578	-3.0164	-4.8253	-2.5829	-3.802	-2.3036	-4.1134		0.8865	1.993e-05	0.6423	0.009207	0.5663	0.1442	5.15e-10	2.535e-32	1.763e-11	2.563e-20	1.018e-10	4.194e-40	4.093e-09	1.915e-18	1.014e-06	2.472e-25		FW01000001
FGRAMPH1_01T04161	48.13		3.98707	7.81986	2.16544	3.44725	1.75727	2.28556	0.280402	4.63475		C1	111		-3.1455	2.5628	3.6066	-1.2473	0.534	1.3118	-2.214	-4.5075	-5.8975	-3.2598	-2.7519	-5.8225	-1.5354	-6.3892	-0.7576	-3.8323		0.01096	1.044e-07	0.001437	0.005104	0.4518	0.01568	6.197e-05	9.442e-31	4.485e-07	1.021e-20	1.756e-05	1.266e-35	0.006206	3.357e-09	0.2761	4.817e-17		FW01000000
FGRAMPH1_01T04165	48.22		3.52414	7.67157	1.16393	3.44218	0.90912	2.75999	0.515073	4.02652		C1	1134		-0.995	1.4742	1.4064	-0.6226	0.436	0.8123	-3.2779	-4.3543	-4.7181	-3.7249	-3.723	-5.1991	-2.9244	-4.9534	-2.5482	-4.0382		0.4319	0.01926	0.2539	0.4001	0.7078	0.2924	0.000142	6.445e-14	9.855e-06	4.761e-11	0.0001393	1.421e-17	0.001612	6.893e-06	0.01478	1.169e-07		FW01000000
FGRAMPH1_01T04173	44.78		2.43972	9.28398	1.45618	3.17174	0.350384	3.40385	0.806668	2.41071		C1	46		1.1433	-1.1385	1.0452	0.8409	2.064	-0.2533	-1.4926	-6.0994	-2.5572	-6.9697	-3.7005	-5.8311	-2.0615	-2.2658	-4.3789	-6.6218		0.4424	0.2263	0.452	0.4973	0.1803	0.834	0.1713	3.885e-12	0.02862	2.88e-14	0.009556	1.945e-11	0.1063	0.09469	0.003224	1.581e-07		FW01000000
FGRAMPH1_01T04199	46.15		3.74433	7.31951	1.7957	3.22418	1.20943	2.6629	0.892352	4.21472		C1	5715		-0.2726	1.6803	1.2878	-1.0397	0.9669	0.6311	-2.4648	-4.1979	-3.7396	-3.1569	-3.467	-4.8373	-1.7437	-4.0711	-2.0794	-3.5107		0.7895	0.003911	0.1924	0.1482	0.34	0.4042	0.0005115	1.487e-14	6.852e-06	9.928e-10	6.91e-05	1.738e-17	0.03309	7.393e-06	0.03116	1.74e-06		FW01000000
FGRAMPH1_01T04203	50.28		4.01317	9.05579	2.16826	5.04628	2.1677	4.2709	2.65559	6.88623		C1	941		0.6906	2.6551	-0.633	-1.8507	0.047	0.8009	-2.1135	-4.0381	-1.4739	-2.1855	-2.1645	-4.8406	-3.1876	-4.4053	-2.4337	-5.1097		0.2867	2.934e-09	0.3277	9.451e-05	0.9478	0.1074	0.0007566	2.404e-20	0.01042	2.263e-07	0.0009489	3.608e-27	1.026e-07	1.459e-16	0.000127	5.42e-21		FW01000001
FGRAMPH1_01T04205	57.33		8.90097	11.5494	7.05756	8.00319	6.02147	6.22664	5.45432	9.10539		C1	2		-0.572	2.8664	1.6122	-1.0946	1.0402	1.7718	-1.8401	-3.5202	-3.4524	-2.4255	-2.8804	-5.2919	-0.9435	-3.6504	-0.212	-2.6238		0.2123	1.308e-10	0.0004502	0.01454	0.0234	9.702e-05	3.535e-05	1.362e-15	2.184e-14	3.382e-08	1.744e-10	1.838e-32	0.03638	1.301e-15	0.6466	5.226e-09		FW11110001
FGRAMPH1_01T04225	45.11		6.93576	8.91766	4.50996	4.68149	3.98883	4.58455	2.70416	5.89659		C1	0		-1.4099	1.3426	1.9475	-1.2352	0.5411	0.1033	-2.4956	-4.2494	-4.4475	-3.011	-3.0376	-4.3536	-0.176	-3.3587	-0.6137	-1.9314		0.02123	0.01303	0.002144	0.03395	0.3725	0.8615	4.241e-06	2.812e-15	4.302e-14	1.055e-08	5.392e-08	5.382e-16	0.7665	7.738e-08	0.3117	0.0007085		FW11000000
FGRAMPH1_01T04233	49.5		2.03483	9.20588	1.18884	4.35093	0.949448	2.92708	0	5.12755		C1	1012		-3.1705	2.2652	2.3711	-0.6625	0.3037	1.2361	-1.4426	-4.7612	-5.0475	-3.9815	-1.8769	-6.2467	-2.9805	-6.0142	-2.0481	-6.2253		0.07231	0.01543	0.2748	0.7549	0.8879	0.5608	0.2282	1.425e-07	0.003226	9.497e-06	0.14	1.737e-11	0.1627	0.005337	0.3394	0.00364		FW01000000
FGRAMPH1_01T04243	47.55		9.58601	13.3047	6.56759	8.7525	6.66988	8.79342	6.23787	9.85313		C1	124		-0.4269	1.0495	0.3252	-1.089	-0.1018	-0.04	-3.0017	-4.5032	-3.3268	-3.4136	-2.8998	-4.4632	-2.1713	-3.5855	-2.1095	-3.6725		0.3952	0.03295	0.5322	0.0334	0.845	0.9377	1.636e-09	5.491e-20	2.437e-11	3.691e-12	5.979e-09	1.132e-19	2.614e-05	3.765e-12	4.488e-05	7.633e-13		FW11011101
FGRAMPH1_01T04257	46.33		7.46169	11.7993	4.63638	7.00245	4.60278	6.87965	4.32606	8.30123		C1	322		-0.267	1.4146	0.2999	-1.2891	0.0315	0.124	-2.8673	-4.753	-3.1655	-3.4627	-2.8985	-4.8773	-2.3902	-3.9792	-2.2976	-4.2768		0.6185	0.004345	0.5898	0.01365	0.9552	0.8132	3.304e-08	7.848e-22	1.171e-09	2.04e-12	3.15e-08	6.59e-23	9.684e-06	1.583e-13	2.479e-05	4.288e-16		FW11010101
FGRAMPH1_01T04283	47.62		3.93155	7.74305	0.587205	3.47992	1.16958	2.746	0.342479	2.78551		C1	0		-2.2038	0.0786	0.9538	0.7891	-1.1739	0.857	-4.487	-4.3678	-5.4996	-5.1683	-3.2957	-5.2468	-4.2237	-4.3884	-2.1928	-4.0865		0.101	0.8897	0.5015	0.2199	0.3336	0.1736	1.151e-05	2.76e-23	5.241e-06	1.632e-25	8.229e-05	3.417e-28	5.077e-05	0.0001691	0.0138	2.539e-11		FW01000000
FGRAMPH1_01T04287	49.87		6.65962	13.5974	3.35285	8.83919	4.80455	8.70378	3.65794	8.97229		C1	480		-1.2101	0.2663	-0.3238	-0.1315	-1.5305	0.1344	-3.4579	-4.713	-3.1341	-4.5813	-1.9241	-4.8476	-5.5696	-5.3773	-3.9046	-6.8308		0.02016	0.5656	0.5784	0.7938	0.00731	0.7894	6.572e-11	2.155e-24	1.061e-09	3.883e-23	0.0001183	1.033e-25	5.997e-24	1.322e-23	8.926e-14	5.216e-40		FW11010101
FGRAMPH1_01T04295	57.13		9.42295	13.0579	7.37951	8.97236	6.85533	9.00054	6.63439	10.8107		C1	555		-0.2145	1.7763	0.7322	-1.8022	0.5177	-0.0278	-2.0126	-4.0086	-2.7454	-2.2045	-2.5309	-3.9808	-1.5653	-4.0997	-2.1107	-3.5598		0.7419	0.005893	0.2799	0.00744	0.4453	0.9671	0.001902	5.205e-10	2.346e-05	0.0006263	9.836e-05	6.802e-10	0.02045	1.298e-09	0.001818	1.3e-07		FW11111101
FGRAMPH1_01T04301	49.21		5.23022	8.14779	2.7616	4.6514	3.6259	4.47219	3.07737	4.81944		C1	0		-0.5336	0.373	-0.4293	-0.1775	-0.9723	0.1915	-2.6889	-3.5356	-2.2445	-3.3563	-1.7109	-3.7293	-2.0481	-1.7964	-0.8843	-2.8989		0.3298	0.4465	0.4927	0.7457	0.1195	0.727	1.773e-06	1.275e-13	2.633e-05	1.902e-12	0.001328	6.042e-15	0.0006533	0.001768	0.1236	1.447e-07		FW01000000
FGRAMPH1_01T04303	48.52		8.91257	9.07938	4.2978	4.88426	6.49523	5.15453	4.92507	6.44404		C1	0		-1.5542	1.2832	-0.6466	-1.5508	-2.1974	-0.2715	-4.5835	-4.1429	-3.9333	-2.5873	-2.379	-3.8705	-0.5963	-1.5004	1.3296	-0.1579		0.03168	0.07642	0.4115	0.0466	0.004994	0.7291	3.228e-10	1.212e-08	4.918e-08	0.0003177	0.0008913	8.892e-08	0.4508	0.05315	0.08657	0.8373		FW11000000
FGRAMPH1_01T04305	51.28		8.35305	8.40568	3.77176	3.56954	5.81494	3.99876	3.80846	5.67217		C1	0		-2.0294	1.6982	-0.0485	-2.1483	-2.0723	-0.4559	-4.5944	-4.8601	-4.5442	-2.7034	-2.5148	-4.4016	0.2166	-1.8832	1.833	-0.0479		0.004737	0.0185	0.9512	0.006374	0.007756	0.569	1.636e-10	3.027e-11	2.016e-10	0.0001254	0.0003264	9.494e-10	0.7874	0.01517	0.01811	0.9495		FW11000000
FGRAMPH1_01T04319	49.52		4.2644	6.71292	1.58941	2.78309	0.901597	2.4985	0.619053	3.24504		C1	0		-0.9735	0.8689	2.0094	-0.4931	1.0964	0.3593	-3.0832	-4.1448	-5.1692	-3.6597	-4.1957	-4.5286	-1.5511	-4.0535	-2.2882	-2.5644		0.4346	0.1673	0.08934	0.5388	0.328	0.6622	2.454e-05	8.457e-13	4.91e-07	7.615e-11	7.783e-06	1.864e-14	0.08271	0.0002826	0.03173	0.0008593		FW01000000
FGRAMPH1_01T04333	48.38		2.49105	7.73013	0.587205	2.12693	0	2.76518	0.280402	3.37951		C1	303		1.233	0.7242	0.9637	-1.4715	1.3568	-0.7625	-3.0988	-5.9883	-4.1429	-4.5031	-5.3759	-5.2272	-2.6532	-5.0884	-4.7724	-5.541		0.521	0.1884	0.5	0.0361	0.3451	0.2873	0.00545	2.03e-25	0.001381	4.43e-21	0.00132	1.195e-25	0.01613	1.087e-05	4.936e-05	5.559e-14		FW01000000
FGRAMPH1_01T04339	51.24		1.68377	7.30813	1.92093	2.79334	0.409364	2.23089	0.619053	2.87419		C1	531		0.3716	0.7785	2.3202	-0.0855	2.7335	0.6474	0.0301	-4.6981	-2.5469	-4.6119	-2.9185	-5.3904	-1.0365	-3.4422	-3.1226	-5.6466		0.8044	0.2546	0.09751	0.9428	0.067	0.5913	0.9736	1.49e-15	0.03274	7.061e-15	0.03457	4.303e-18	0.3947	0.01255	0.0352	1.322e-05		FW01000000
FGRAMPH1_01T04363	46.96		6.06963	10.0536	3.08324	5.70457	3.30149	5.7966	2.40179	7.52276		C1	488		-0.974	1.7336	0.7421	-1.8233	-0.234	-0.091	-3.2155	-4.3534	-3.9559	-2.529	-2.982	-4.2626	-2.7674	-5.3328	-2.6244	-3.9112		0.08003	1.406e-05	0.1927	1.605e-05	0.6688	0.8324	3.142e-11	1.89e-27	1.1e-14	1.005e-10	8.892e-10	1.185e-26	1.814e-08	1.864e-25	9.699e-08	2.236e-19		FW01000001
FGRAMPH1_01T04365	45.28		5.64821	8.72434	2.24234	4.29193	3.32765	4.43779	1.94091	5.2389		C1	0		-1.7121	0.8452	0.4374	-0.9811	-1.268	-0.1397	-3.8149	-4.513	-4.256	-3.5302	-2.5439	-4.3754	-2.3132	-3.7317	-1.1849	-3.0197		0.003039	0.03292	0.5004	0.02342	0.02924	0.7519	3.322e-13	8.992e-31	3.92e-15	3.174e-21	2.689e-08	4.044e-30	2.566e-05	1.638e-11	0.0138	4.865e-13		FW01000000
FGRAMPH1_01T04373	48.21		8.40484	10.7766	5.92966	6.69449	5.64818	6.44376	4.90546	7.99177		C1	0		-0.7464	1.5431	1.0312	-1.2886	0.285	0.2529	-2.4759	-4.0489	-3.5078	-2.7592	-2.7614	-4.3023	-0.7671	-3.0869	-0.7992	-2.3396		0.1554	0.002357	0.05921	0.01559	0.6006	0.6372	1.316e-06	1.303e-15	1.284e-11	4.224e-08	8.612e-08	2.125e-17	0.1541	1.178e-08	0.1406	1.078e-05		FW11010001
FGRAMPH1_01T04377	51.03		6.14642	10.5197	3.93853	5.64918	2.89398	5.00724	2.89209	6.56925		C1	229		0.0548	1.5664	1.0949	-0.9154	1.1429	0.6469	-2.2646	-4.8178	-3.3579	-3.9002	-3.4126	-5.4666	-1.7462	-3.7564	-2.2421	-4.2965		0.9393	0.01196	0.1299	0.1705	0.1235	0.338	0.0004824	5.096e-15	5.413e-07	1.827e-10	7.857e-07	1.132e-18	0.01111	9.615e-08	0.002141	1.681e-10		FW01000000
FGRAMPH1_01T04379	49.11		7.61456	9.39422	4.60651	5.54948	3.39416	4.51812	3.17531	6.16779		C1	0		-0.2202	1.6625	1.4935	-0.6141	1.2716	1.0408	-3.0155	-3.8029	-4.5148	-3.1862	-4.2946	-4.8487	-0.9506	-3.0583	-1.1814	-1.7373		0.7672	0.01565	0.05599	0.4124	0.1066	0.1701	1.093e-05	1.965e-08	1.721e-10	2.329e-06	1.857e-09	1.484e-12	0.2092	7.768e-05	0.1346	0.01957		FW11000000
FGRAMPH1_01T04383	48.35		9.63187	11.6841	5.9439	7.32476	6.08201	7.04742	5.61985	7.57983		C1	0		-0.4549	0.5257	0.3175	-0.2508	-0.1371	0.2739	-3.635	-4.2778	-3.9525	-4.0266	-3.4976	-4.5523	-1.3643	-1.9326	-0.9532	-2.0068		0.5044	0.4352	0.6571	0.7233	0.848	0.6991	7.519e-08	1.923e-10	5.102e-09	2.033e-09	2.339e-07	1.26e-11	0.0552	0.006631	0.1809	0.004459		FW11010101
FGRAMPH1_01T04385	49.08		8.68088	10.8135	5.15692	6.38863	4.47931	5.71534	3.81378	6.74229		C1	0		-0.6713	1.027	1.3627	-0.3491	0.6907	0.6749	-3.5034	-4.3598	-4.8674	-4.0101	-4.1961	-5.0371	-1.2326	-2.9444	-1.2483	-2.0887		0.3157	0.1064	0.05232	0.6071	0.3235	0.3222	3.932e-08	4.652e-12	7.678e-14	1.91e-10	9.636e-11	1.739e-15	0.07186	2.365e-05	0.0732	0.001937		FW11000001
FGRAMPH1_01T04409	48.26		7.80372	8.47723	4.94454	5.14059	4.98296	4.91865	3.63887	6.37103		C1	0		-1.3798	1.4701	1.3458	-1.2444	-0.0343	0.2235	-2.8888	-3.3491	-4.2348	-2.1025	-2.855	-3.5726	-0.1973	-2.7875	0.0606	-0.658		0.009324	0.003322	0.01574	0.0191	0.9495	0.6791	7.067e-09	2.437e-11	3.182e-16	1.96e-05	1.305e-08	1.163e-12	0.7145	3.874e-07	0.9112	0.2089		FW11000000
FGRAMPH1_01T04415	49		8.18788	10.2934	5.65292	6.51805	4.93205	5.63685	3.58879	7.63418		C1	0		-1.3798	1.9933	2.1188	-1.1108	0.7388	0.8805	-2.5425	-3.7524	-4.6628	-2.6403	-3.283	-4.6336	-0.8675	-4.0971	-0.7258	-2.0769		0.01333	0.0001123	0.0002262	0.03979	0.1866	0.1076	9.082e-07	2.196e-13	1.008e-17	2.065e-07	4.959e-10	2.579e-19	0.1125	5.76e-13	0.1949	0.0001173		FW11000001
FGRAMPH1_01T04417	49.92		7.08073	9.85474	3.20699	5.69192	3.31667	4.92736	2.6431	6.31279		C1	2		-0.733	1.4119	0.6291	-0.624	-0.1065	0.7839	-4.0299	-4.1606	-4.6582	-3.5356	-3.9252	-4.9475	-2.6073	-3.8603	-1.7169	-2.7433		0.1964	0.0016	0.2916	0.1993	0.856	0.1139	4.646e-16	1.153e-21	1.516e-19	2.467e-16	6.892e-15	4.91e-29	1.192e-06	2.539e-12	0.00179	1.249e-08		FW11000000
FGRAMPH1_01T04421	49.16		3.30376	7.66133	0.577989	3.46829	1.33592	3.16052	0.807685	4.94628		C1	562		-1.1883	1.9567	-0.3101	-1.5531	-1.4678	0.3749	-4.3758	-4.2769	-4.0756	-2.7157	-2.8873	-4.6724	-4.1873	-5.4302	-2.3445	-4.1798		0.2505	1.273e-05	0.8028	0.00513	0.2093	0.5274	1.624e-05	3.851e-23	5.443e-06	2.482e-12	0.0002174	3.893e-26	4.716e-05	1.356e-09	0.004087	5.493e-12		FW01000000
FGRAMPH1_01T04431	48.57		6.60189	7.76263	4.11912	4.69047	4.5658	4.86229	3.76413	5.06256		C1	0		-0.835	0.2117	0.3654	-0.3815	-0.467	-0.1719	-2.5419	-3.104	-2.9072	-2.7206	-2.0723	-2.9323	-0.5896	-1.3365	-0.2945	-1.1499		0.1825	0.728	0.5928	0.568	0.4911	0.7968	3.625e-05	3.48e-07	2.569e-06	7.209e-06	0.0007164	1.277e-06	0.3829	0.04794	0.6602	0.08164		FW01000000
FGRAMPH1_01T04433	48.1		4.32219	6.73251	3.73238	3.16561	2.53961	2.40488	1.89972	3.42579		C1	0		-0.7529	1.1983	2.0943	-0.2883	1.3384	0.8973	-0.7236	-3.6618	-2.8236	-3.3712	-2.0707	-4.5694	0.6172	-1.7653	0.1761	-2.328		0.2985	0.07009	0.004205	0.6794	0.06176	0.2212	0.2305	9.109e-10	3.764e-05	1.257e-08	0.00197	6.324e-13	0.364	0.01826	0.8185	0.0005488		FW01000000
FGRAMPH1_01T04443	51.1		9.8779	13.9577	6.75528	9.41021	7.50195	9.1566	7.26099	9.70517		C1	14		-0.2311	0.528	-0.4784	-0.2784	-0.7048	0.2394	-3.0103	-4.3819	-2.5204	-4.098	-2.2893	-4.6261	-2.5052	-2.3053	-1.561	-3.8659		0.8022	0.5662	0.6803	0.8101	0.5439	0.8364	0.001106	1.917e-06	0.006262	8.441e-06	0.01305	4.979e-07	0.03086	0.04684	0.1784	0.0008528		FW11111111
FGRAMPH1_01T04447	54.21		6.00367	9.01749	4.83521	5.55532	3.65056	4.58084	2.34112	6.89128		C1	149		-1.3869	2.3318	2.633	-1.3354	1.2402	0.9904	-1.244	-3.4543	-3.8755	-2.1156	-2.4885	-4.4473	-0.731	-4.6993	-0.9808	-2.9433		0.0352	3.279e-05	9.733e-05	0.02649	0.05379	0.1078	0.03004	4.401e-10	1.153e-09	0.0001105	3.587e-05	2.693e-15	0.2324	1.756e-12	0.1293	1.53e-06		FW01000001
FGRAMPH1_01T04461	50.49		7.59321	9.91248	5.90617	6.56473	4.94194	5.77204	4.18512	8.18796		C1	32		-0.7742	2.426	1.7621	-1.6243	0.9876	0.8014	-1.725	-3.3482	-3.4872	-1.7237	-2.713	-4.1498	-0.6656	-4.0521	-0.8519	-2.2896		0.06221	7.327e-11	1.471e-05	1.444e-05	0.01386	0.03718	5.213e-06	1.286e-19	2.688e-18	2.186e-06	5.963e-12	1.472e-28	0.08215	2.963e-24	0.03448	1.518e-09		FW11000001
FGRAMPH1_01T04463	48.49		4.76524	8.91552	2.63919	4.3628	2.4368	3.12636	1.1589	4.80506		C1	68		-1.9449	1.8456	2.1979	-0.448	0.2776	1.3774	-2.289	-4.5934	-4.5198	-4.1464	-2.5749	-5.992	-1.8981	-4.5439	-0.7982	-4.1914		0.0187	0.0005043	0.009049	0.4316	0.6952	0.02319	8.449e-05	4.081e-22	5.376e-09	9.795e-19	3.221e-05	2.383e-31	0.002506	1.34e-08	0.2471	4.279e-13		FW01000000
FGRAMPH1_01T04465	54.05		4.78123	10.29	3.03242	5.90584	2.18438	5.11415	1.35259	6.25709		C1	806		-1.2652	1.1735	2.2546	-0.3547	0.9949	0.8164	-1.8582	-4.3938	-4.1205	-4.0388	-2.8553	-5.2124	-3.0332	-5.6425	-3.2116	-5.5665		0.08183	0.000555	0.000751	0.3193	0.08994	0.0257	5.538e-05	2.61e-42	1.484e-10	1.806e-36	2.816e-07	8.206e-56	2.702e-12	1.141e-19	2.499e-09	2.566e-43		FW01000000
FGRAMPH1_01T04467	51.02		6.83507	10.6751	4.74181	6.45877	4.35339	5.76324	4.41921	7.54029		C1	265		0.0927	1.7754	0.3168	-1.0777	0.4073	0.6965	-2.1549	-4.1903	-2.4704	-3.1119	-2.5631	-4.8872	-1.7407	-3.1352	-1.4515	-3.7782		0.8562	0.0001688	0.5439	0.02866	0.4438	0.1627	1.205e-05	3.004e-19	5.661e-07	1.948e-11	3.721e-07	2.888e-25	0.0006163	6.092e-10	0.005501	3.388e-14		FW11000001
FGRAMPH1_01T04471	52.55		7.36097	11.3732	5.098	7.18246	5.02072	6.69314	4.4619	8.51082		C1	2105		-0.5466	1.8028	0.6292	-1.3153	0.0812	0.4862	-2.2861	-4.1434	-2.9142	-2.8271	-2.3676	-4.63	-2.0895	-4.034	-1.6845	-3.9472		0.338	0.000872	0.2853	0.01966	0.8902	0.391	4.147e-05	1.713e-14	2.176e-07	1.488e-07	2.483e-05	1.179e-17	0.0002812	2.894e-12	0.003677	3.85e-12		FW11010101
FGRAMPH1_01T04475	56.39		5.60664	8.77628	3.49357	5.2521	2.28782	4.59854	2.24691	6.30617		C1	395		0.0201	1.7386	1.3685	-1.0656	1.3793	0.6682	-2.2495	-3.5422	-3.6132	-2.4735	-3.6334	-4.2121	-1.8412	-4.2753	-2.5523	-3.137		0.976	0.0002335	0.03038	0.04021	0.03845	0.2098	1.587e-05	2.525e-14	2.907e-10	6.104e-08	2.895e-09	4.555e-19	0.0009406	1.004e-12	7.921e-05	4.141e-09		FW01000000
FGRAMPH1_01T04477	54.85		8.06698	10.9917	5.01377	6.78903	4.19235	5.79033	3.4543	7.2909		C1	3		-0.7765	1.5013	1.6283	-0.4995	0.8519	1.0007	-3.0828	-4.172	-4.7125	-3.6722	-3.936	-5.1736	-1.7927	-3.9205	-1.6438	-2.8831		0.1513	0.001714	0.002779	0.3155	0.113	0.04668	2.506e-10	9.144e-19	4.557e-20	5.9e-15	7.774e-15	1.736e-27	0.0004319	1.992e-13	0.001992	6.131e-09		FW11010001
FGRAMPH1_01T04479	55.91		7.47161	10.1307	5.25674	6.34273	4.73914	6.14286	4.47615	7.92172		C1	76		-0.2577	1.7712	0.7876	-1.5689	0.529	0.2	-2.2286	-3.7602	-3.0163	-2.1893	-2.7586	-3.9605	-1.0927	-3.4492	-1.4217	-2.6234		0.648	0.0009112	0.1785	0.005506	0.3686	0.7254	4.386e-05	1.947e-12	4.504e-08	3.611e-05	6.558e-07	1.272e-13	0.05719	2.165e-09	0.01483	3.771e-06		FW11000001
FGRAMPH1_01T04481	56.5		7.5042	9.73304	5.18206	6.09111	4.70845	5.61908	4.39025	7.80944		C1	7		-0.3105	2.1749	0.7975	-1.7003	0.4858	0.4703	-2.3374	-3.6002	-3.1355	-1.8965	-2.8249	-4.0714	-0.9124	-3.4103	-0.9279	-2.1757		0.6265	0.0003911	0.2349	0.009299	0.4707	0.4759	0.0001664	4.188e-09	5.576e-07	0.001813	6.999e-06	3.445e-11	0.1682	2.709e-07	0.1667	0.0008966		FW11000001
FGRAMPH1_01T04495	48.78		7.16513	10.917	4.62106	6.74403	4.57259	5.64834	3.62653	7.1018		C1	89		-0.966	1.4643	1.0178	-0.3568	0.0503	1.1063	-2.61	-4.1566	-3.6265	-3.7997	-2.6604	-5.264	-2.1577	-3.5323	-1.1017	-3.7063		0.03916	0.0004012	0.03409	0.4041	0.9147	0.01091	1.722e-09	7.447e-25	8.994e-16	3.996e-21	1.448e-09	1.074e-37	1.348e-06	2.324e-14	0.01623	7.456e-18		FW11010001
FGRAMPH1_01T04499	48.49		8.48082	11.4379	6.21979	7.28646	5.78023	7.09965	5.02861	9.17486		C1	97		-0.749	2.061	1.1911	-1.8694	0.4418	0.1868	-2.2634	-4.1128	-3.4554	-2.2393	-2.7064	-4.3002	-1.0636	-4.124	-1.3186	-2.9115		0.1443	2.965e-05	0.03342	0.0006196	0.4285	0.7336	5.968e-06	7.899e-17	9.007e-12	5.075e-06	8.051e-08	3.034e-18	0.0537	1.071e-13	0.01759	1.029e-07		FW11010101
FGRAMPH1_01T04501	51.84		7.37282	10.4216	5.17905	6.45939	4.6827	6.22649	4.11534	8.00831		C1	184		-0.5675	1.7795	1.0808	-1.5421	0.5121	0.2359	-2.2235	-3.9384	-3.3038	-2.3953	-2.7363	-4.1748	-1.295	-3.9179	-1.5712	-3.0106		0.265	0.0001399	0.0375	0.001611	0.3232	0.6327	4.004e-06	3.284e-17	2.301e-11	2.213e-07	2.833e-08	4.157e-19	0.009705	1.265e-14	0.002128	9.505e-10		FW11000001
FGRAMPH1_01T04525	49.85		6.82682	9.46953	5.0083	5.70893	4.4178	5.32211	3.25859	7.73692		C1	74		-1.2133	2.4269	1.8235	-2.0251	0.6101	0.3987	-1.8702	-3.7494	-3.6946	-1.7224	-2.4813	-4.1493	-0.7143	-4.5629	-0.9257	-2.5949		0.03009	1.276e-06	0.001387	0.0001131	0.2704	0.4556	0.0002756	7.101e-14	1.202e-11	0.0004706	2.538e-06	1.605e-16	0.1833	3.232e-16	0.09314	9.273e-07		FW11000001
FGRAMPH1_01T04527	49.82		4.10421	7.34143	2.16211	3.19398	1.99407	2.05977	0.619053	4.09449		C1	1		-2.6562	2.2679	2.8193	-0.983	0.2154	1.2777	-2.3741	-4.3516	-5.2477	-3.3578	-2.5915	-5.6258	-1.2048	-5.0071	-0.1426	-3.1834		0.01388	0.0003393	0.0096	0.1363	0.7905	0.08318	0.0002887	2.498e-15	2.881e-07	1.091e-10	0.0001989	7.268e-20	0.09935	1.581e-06	0.8614	1.05e-06		FW01000000
FGRAMPH1_01T04533	49.86		6.81012	11.3758	4.59715	6.99797	3.91302	6.10685	4.33364	8.21232		C1	600		0.4655	2.1004	0.251	-1.2065	0.7138	0.8921	-2.2788	-4.345	-2.5279	-3.1375	-2.9934	-5.2379	-2.4288	-3.8863	-2.2505	-4.497		0.3803	1.022e-05	0.6379	0.01537	0.1962	0.07636	5.641e-06	3.279e-20	4.907e-07	2.284e-11	1.028e-08	2.929e-28	2.602e-06	4.5e-14	3.059e-05	6.549e-19		FW11010001
FGRAMPH1_01T04535	46.22		10.7946	12.2879	7.75686	8.90653	7.488	8.51839	7.26477	9.74481		C1	0		-0.2183	1.2064	0.4838	-0.8239	0.2656	0.3815	-2.9897	-3.3234	-3.4738	-2.4988	-3.2555	-3.7052	-1.1311	-2.4389	-1.0152	-1.4648		0.726	0.05159	0.454	0.2006	0.6813	0.5538	1.455e-06	8.131e-08	2.222e-08	5.444e-05	1.62e-07	2.25e-09	0.07947	0.0001561	0.1161	0.02284		FW11111111
FGRAMPH1_01T04539	50.91		7.1446	11.4938	4.61237	7.0646	4.84137	6.06897	4.43385	8.11543		C1	335		-0.4048	2.042	0.172	-1.0455	-0.2336	0.9955	-2.5877	-4.3997	-2.7588	-3.3536	-2.3541	-5.3956	-2.4831	-3.7006	-1.254	-4.2963		0.4054	6.227e-06	0.7324	0.02507	0.6431	0.0352	5.361e-08	6.936e-23	6.401e-09	4.483e-14	7.826e-07	5.005e-33	3.33e-07	2.036e-14	0.01064	1.012e-19		FW11010001
FGRAMPH1_01T04541	54.56		7.27052	9.98764	5.35227	6.23958	4.52415	5.7172	4.15053	7.33435		C1	37		-0.378	1.6211	1.2293	-1.0935	0.8507	0.526	-1.9399	-3.735	-3.1698	-2.6405	-2.7918	-4.2616	-0.8967	-3.2196	-1.2215	-2.6913		0.4575	0.0005467	0.01755	0.02615	0.1016	0.2908	4.978e-05	1.079e-15	1.123e-10	1.077e-08	1.556e-08	9.204e-20	0.07306	2.587e-10	0.01823	5.042e-08		FW11000001
FGRAMPH1_01T04549	46.47		4.23668	7.30041	2.3158	3.16658	2.55252	3.44353	2.44374	3.93381		C1	0		-0.0811	0.5219	-0.2088	-0.8253	-0.3021	-0.3084	-2.2583	-4.2298	-2.027	-3.3939	-1.9459	-3.9158	-0.9784	-1.5948	-0.9846	-2.9639		0.9146	0.442	0.811	0.3138	0.7339	0.7081	0.002534	4.103e-10	0.00526	2.364e-07	0.009131	3.348e-09	0.2568	0.0548	0.2473	0.0002561		FW01000000
FGRAMPH1_01T04551	50.75		4.95142	8.98482	3.24305	4.97007	1.90771	4.54273	2.97316	6.49185		C1	689		1.3847	1.9645	0.2456	-1.5327	1.6121	0.4297	-1.9627	-4.024	-2.1993	-2.4884	-3.5841	-4.4529	-1.834	-3.6123	-3.0164	-3.9111		0.04218	3.042e-05	0.6838	0.003293	0.02458	0.4231	0.0002936	6.213e-18	5.04e-05	4.076e-08	8.705e-08	3.052e-21	0.001253	1.025e-10	1.318e-05	7.301e-13		FW01000000
FGRAMPH1_01T04557	49.93		7.60856	10.1434	5.13909	6.18963	4.64655	5.32132	3.86799	7.26143		C1	0		-0.8088	1.9376	1.3083	-1.0632	0.5013	0.8704	-2.4777	-3.9066	-3.789	-2.8413	-2.9802	-4.7789	-1.0541	-3.4257	-0.685	-2.4826		0.2023	0.001325	0.04897	0.09634	0.4475	0.1781	4.574e-05	6.593e-11	1.065e-09	1.802e-06	1.329e-06	2.205e-15	0.1034	1.838e-07	0.2987	0.0001021		FW11000001
FGRAMPH1_01T04561	48.96		5.86112	9.13798	4.33743	4.90927	3.26835	4.42869	2.1983	6.2137		C1	54		-1.2459	1.8034	2.3995	-1.315	1.1558	0.4869	-1.6104	-4.2327	-4.0158	-2.9161	-2.7699	-4.7195	-0.5961	-4.3106	-1.2651	-3.2198		0.05641	0.0005828	0.0001981	0.01704	0.05764	0.3895	0.002922	2.634e-16	8.322e-11	8.293e-09	1.827e-06	1.521e-19	0.2927	8.683e-12	0.03751	6.421e-09		FW01000000
FGRAMPH1_01T04567	47.8		7.05771	11.4673	4.9367	7.04719	4.96612	6.64119	3.43348	7.48794		C1	284		-1.6194	0.8517	1.5872	-0.4394	-0.0312	0.4117	-2.1727	-4.4009	-3.7608	-3.9614	-2.1414	-4.8131	-2.1382	-4.1648	-1.6953	-4.3675		0.0003363	0.02745	0.0005503	0.2699	0.9425	0.3039	1.235e-07	1.016e-30	1.77e-17	2.444e-25	2.434e-07	3.427e-36	2.52e-07	7.475e-21	5.358e-05	3.384e-27		FW11010001
FGRAMPH1_01T04583	50.91		8.94789	10.81	7.27432	7.64893	6.26815	6.4332	5.89614	8.97629		C1	0		-0.3642	2.5213	1.3673	-1.3127	1.0027	1.2068	-1.6641	-3.1247	-3.0319	-1.811	-2.6677	-4.3323	-0.3721	-3.0521	-0.168	-1.8323		0.5031	2.619e-06	0.01497	0.01828	0.07469	0.03134	0.001899	4.965e-09	1.927e-08	0.0006755	7.896e-07	7.428e-16	0.5049	5.09e-08	0.7662	0.001011		FW11110001
FGRAMPH1_01T04591	48.26		6.12308	9.48242	3.70863	5.91227	1.99052	5.09267	3.22496	6.42241		C1	325		1.4895	1.3434	0.494	-0.5095	1.9713	0.829	-2.5215	-3.5505	-3.0117	-3.0394	-4.5011	-4.3828	-2.267	-3.2706	-3.4093	-3.3007		0.03854	0.01441	0.4544	0.3982	0.009305	0.174	1.582e-05	5.319e-11	3.521e-07	1.714e-08	1.33e-10	1.075e-15	0.0003189	2.589e-07	4.274e-06	6.702e-08		FW01000000
FGRAMPH1_01T04593	51.64		6.43035	9.97792	4.95489	6.96996	4.2025	6.24491	4.43698	8.51864		C1	923		0.2889	2.2735	0.5077	-1.5416	0.7929	0.73	-1.5303	-2.9947	-2.0362	-1.4521	-2.3251	-3.7256	-2.0337	-4.083	-2.0967	-3.4997		0.5611	3.808e-07	0.3084	0.0009548	0.122	0.1222	0.001286	2.088e-11	2.158e-05	0.001065	2.564e-06	1.176e-16	2.482e-05	2.935e-17	3.11e-05	3.999e-13		FW01010001
FGRAMPH1_01T04603	50.6		6.95913	10.7949	5.35698	6.65613	4.15606	6.04907	3.75252	8.00591		C1	428		-0.4159	1.9645	1.6573	-1.3464	1.2408	0.6168	-1.6499	-4.1233	-3.3075	-2.7765	-2.8916	-4.7409	-1.3157	-4.3194	-1.9397	-3.7904		0.3831	1.62e-06	0.0003756	0.001453	0.008035	0.1509	0.0001109	3.267e-24	2.323e-13	5.006e-12	1.83e-10	4.531e-31	0.002467	2.255e-21	2.833e-05	1.217e-18		FW11010001
FGRAMPH1_01T04609	50.56		8.00726	11.668	5.2879	7.48972	4.58655	6.79533	4.57378	8.79409		C1	335		-0.0063	1.9874	0.7229	-1.2944	0.7163	0.693	-2.7427	-4.142	-3.4654	-2.8476	-3.4592	-4.835	-2.2114	-4.2287	-2.2347	-3.6112		0.9903	3.535e-05	0.1586	0.007692	0.1683	0.1565	2.818e-08	4.922e-18	4.023e-12	2.316e-09	8.934e-12	7.536e-24	8.787e-06	3.293e-17	1.269e-05	1.428e-13		FW11010101
FGRAMPH1_01T04613	50.13		5.92026	10.0824	4.15771	5.65761	3.51659	5.2865	2.59261	7.18814		C1	521		-0.9487	1.9266	1.656	-1.5356	0.7026	0.3887	-1.8808	-4.4253	-3.5344	-2.889	-2.5856	-4.8156	-1.5518	-4.7435	-1.8658	-4.0999		0.07122	1.146e-06	0.001313	0.0002209	0.1558	0.3625	1.78e-05	1.376e-29	6.405e-13	4.14e-14	3.843e-08	2.838e-34	0.0004898	3.851e-22	9.717e-05	1.181e-21		FW01000001
FGRAMPH1_01T04615	49.54		8.58146	12.3012	6.26065	7.81945	6.38333	7.52004	5.881	8.48678		C1	23		-0.4984	0.9547	0.3753	-0.6573	-0.1224	0.2954	-2.3068	-4.4178	-2.6824	-3.7592	-2.184	-4.7139	-1.544	-2.5765	-1.1261	-3.6522		0.3956	0.09864	0.5536	0.2937	0.8468	0.6374	7.685e-05	1.895e-14	4.385e-06	6.867e-11	0.0001846	3.16e-16	0.01421	4.286e-05	0.0741	5.55e-09		FW11010101
FGRAMPH1_01T04625	50.84		7.75224	11.3698	5.5622	7.4092	5.25303	7.0116	4.51043	8.73746		C1	1430		-0.7493	1.7169	1.064	-1.319	0.3144	0.3967	-2.2084	-3.9294	-3.2724	-2.6096	-2.5231	-4.3265	-1.8522	-4.2353	-1.7699	-3.5736		0.1324	0.0002334	0.03781	0.006749	0.537	0.4178	4.2e-06	3.225e-17	2.196e-11	1.812e-08	2.052e-07	1.759e-20	0.0001902	3.848e-17	0.0004291	3.346e-13		FW11010101
FGRAMPH1_01T04639	48.41		6.81087	11.8916	4.52961	7.27965	3.68523	6.11252	3.33654	8.05569		C1	689		-0.3537	1.9416	1.2368	-0.7718	0.8814	1.1682	-2.3584	-4.5814	-3.594	-3.8091	-3.2403	-5.7507	-2.7858	-4.7945	-2.499	-5.0116		0.5038	1.035e-05	0.01828	0.09421	0.09547	0.01235	4.989e-07	4.831e-26	3.121e-13	1.287e-18	7.715e-11	2.836e-39	7.782e-09	2.031e-21	1.186e-06	1.661e-26		FW11010001
FGRAMPH1_01T04641	53		4.58415	9.01226	2.09419	4.90996	1.18965	4.17475	1.08816	5.28763		C1	522		-0.1988	1.1556	1.5657	-0.3824	1.3683	0.7692	-2.9758	-4.1383	-4.5578	-3.7561	-4.359	-4.9117	-3.1574	-5.1055	-3.7565	-4.3425		0.8374	0.004618	0.05881	0.4077	0.1193	0.1063	1.823e-07	2e-27	5.632e-10	2.475e-23	3.747e-08	1.619e-35	8.468e-08	6.847e-12	3.304e-06	6.132e-19		FW01000000
FGRAMPH1_01T04645	50.3		7.80331	11.1893	6.06737	6.60924	5.6081	6.2541	5.45543	8.42017		C1	27		-0.1399	2.1567	0.6052	-1.8019	0.4645	0.3542	-1.7454	-4.5503	-2.3501	-2.7478	-2.2102	-4.9045	-0.5466	-2.9537	-0.6569	-3.3511		0.7676	2.525e-06	0.2103	0.000139	0.3391	0.459	0.000173	2.275e-23	4.945e-07	1.239e-09	2.606e-06	9.055e-27	0.2538	6.018e-10	0.1759	1.534e-12		FW11000001
FGRAMPH1_01T04653	51.1		6.03556	8.07204	2.99999	4.14153	3.52478	3.6468	1.97923	6.28168		C1	0		-1.636	2.7245	1.0801	-2.1847	-0.57	0.5332	-3.2405	-3.9687	-4.3068	-1.7802	-2.6709	-4.5046	-1.2584	-4.5232	-0.1552	-1.9978		0.004084	5.275e-10	0.08075	4.715e-06	0.3094	0.2994	2.076e-11	3.977e-20	1.037e-15	8.688e-06	1.338e-08	2.887e-24	0.01958	1.267e-15	0.7724	2.102e-05		FW01000000
FGRAMPH1_01T04659	50.08		7.5663	11.1489	5.00939	7.05275	4.92201	6.72396	4.62736	8.59402		C1	363		-0.2794	1.8605	0.3736	-1.5305	0.0926	0.3285	-2.5922	-4.0632	-2.9646	-2.5316	-2.6853	-4.3921	-2.0577	-3.9619	-1.8219	-3.5299		0.588	0.0001202	0.4832	0.0025	0.8627	0.5191	2.385e-07	4.031e-17	3.95e-09	1.348e-07	1.145e-07	1.081e-19	7.617e-05	2.378e-14	0.0005235	4.542e-12		FW11010101
FGRAMPH1_01T04667	49.38		5.31755	7.50068	3.36001	3.85811	2.45607	3.23914	1.38149	4.87946		C1	0		-1.284	1.7452	2.352	-1.0454	1.0526	0.6794	-2.0766	-3.6745	-4.4325	-2.6218	-3.1485	-4.367	-0.538	-3.9354	-0.9111	-2.1357		0.1334	0.01009	0.009398	0.1825	0.2184	0.4001	0.00241	2.843e-08	2.852e-08	5.078e-05	2.127e-05	1.038e-10	0.5028	9.631e-06	0.2891	0.006248		FW01000000
FGRAMPH1_01T04671	50.35		7.24115	10.8974	5.07362	6.63874	4.37206	6.06889	4.39402	7.72379		C1	2087		0.0436	1.6619	0.6808	-1.0836	0.7232	0.5778	-2.2086	-4.2466	-2.8886	-3.1629	-2.9322	-4.8248	-1.5924	-3.3568	-1.7379	-3.6311		0.9174	6.245e-06	0.09801	0.003968	0.08732	0.1311	1.186e-08	1.472e-31	2.569e-13	1.36e-18	5.795e-13	1.213e-39	4.918e-05	2.37e-17	2.71e-05	1.368e-21		FW11000001
FGRAMPH1_01T04675	54.67		6.43685	10.4453	4.56748	6.0407	3.9822	5.842	3.79728	7.5162		C1	1232		-0.1761	1.6775	0.7838	-1.4737	0.6061	0.2024	-1.9544	-4.3833	-2.7369	-2.9085	-2.5608	-4.5861	-1.5051	-3.7626	-1.9088	-3.937		0.7323	0.0002094	0.1302	0.00195	0.2489	0.6744	4.831e-05	2.487e-22	2.621e-08	6.268e-11	3.026e-07	2.999e-24	0.002348	5.218e-14	0.0002017	3.991e-16		FW01000001
FGRAMPH1_01T04685	52		8.39241	13.101	6.43302	8.49842	5.83941	7.71944	5.53911	9.66844		C1	2208		-0.2916	1.9268	0.8874	-1.1548	0.5952	0.7703	-1.9565	-4.5435	-2.8441	-3.3877	-2.5524	-5.3145	-2.0487	-4.0909	-1.8736	-4.6347		0.5972	0.0003291	0.122	0.04012	0.3006	0.1721	0.0003172	2.119e-17	1.957e-07	2.34e-10	3.174e-06	3.699e-23	0.0003026	6.744e-13	0.001057	2.387e-16		FW11010101
FGRAMPH1_01T04717	49.03		5.87549	9.82235	4.52263	5.85334	3.69007	5.05854	3.50152	7.2298		C1	551		-0.152	2.1513	1.0278	-1.3533	0.8695	0.7899	-1.3862	-3.8982	-2.4133	-2.5398	-2.2613	-4.6911	-1.3341	-3.7153	-1.4137	-3.8419		0.8442	0.003169	0.2093	0.08689	0.2917	0.322	0.06392	7.56e-08	0.001479	0.0004272	0.003151	1.226e-10	0.09595	4.273e-06	0.08508	1.601e-06		FW01000001
FGRAMPH1_01T04727	49.68		5.28396	9.06668	3.25199	4.9806	2.38766	3.90181	2.21477	5.81011		C1	588		-0.245	1.9558	1.249	-0.8421	1.0057	1.1141	-2.3023	-4.1144	-3.5552	-3.2724	-3.3103	-5.2281	-1.8595	-3.9506	-1.7512	-3.6882		0.6726	1.971e-08	0.01761	0.01945	0.06703	0.004596	1.59e-08	2.947e-39	6.654e-14	2.357e-27	3.593e-11	2.672e-53	1.026e-05	1.548e-16	0.0009054	4.845e-23		FW01000000
FGRAMPH1_01T04731	48.27		12.3467	15.9169	8.93678	11.32	9.93587	11.5904	10.1973	12.0802		C1	0		0.2492	0.4676	-1.1865	-0.7182	-0.9401	-0.2553	-3.251	-4.3979	-2.0504	-3.6724	-2.2996	-4.14	-2.2452	-1.777	-1.5604	-3.3882		0.8062	0.6452	0.3027	0.5325	0.4142	0.8244	0.001375	1.486e-05	0.04353	0.0002988	0.02359	4.566e-05	0.05111	0.1226	0.1752	0.003237		FW11111111
FGRAMPH1_01T04735	50.55		9.74903	13.7864	7.63685	9.45514	7.45361	8.83148	7.09234	10.4928		C1	3344		-0.3564	1.6414	0.5384	-1.0243	0.1821	0.616	-2.0936	-4.2772	-2.6323	-3.2522	-2.2759	-4.8936	-1.7989	-3.3616	-1.3651	-3.9814		0.497	0.001589	0.3243	0.05887	0.7389	0.2565	6.146e-05	1.764e-16	4.854e-07	3.666e-10	1.371e-05	4.581e-21	0.0009457	6.6e-10	0.0123	2.272e-13		FW11111111
FGRAMPH1_01T04737	51.85		6.81861	10.1664	4.59767	6.11957	4.55795	5.90768	4.55339	7.7165		C1	255		0.0269	1.8101	0.0202	-1.5913	0.0446	0.2172	-2.2816	-4.0244	-2.2997	-2.432	-2.3266	-4.2421	-1.5501	-3.1616	-1.3775	-3.2945		0.9587	0.0002015	0.9699	0.001768	0.9346	0.673	7.782e-06	1.318e-16	5.911e-06	4.263e-07	6.422e-06	3.013e-18	0.003246	1.117e-09	0.009645	1.497e-10		FW11000001
FGRAMPH1_01T04739	50.62		8.16843	13.6452	6.33976	9.1498	5.77039	8.26967	5.35893	10.0491		C1	859		-0.4014	1.7475	0.9686	-0.8815	0.5669	0.8636	-1.816	-4.4108	-2.7852	-3.5281	-2.3838	-5.2756	-2.7654	-4.6155	-2.4686	-5.3584		0.5437	0.006881	0.1602	0.1942	0.4114	0.2039	0.005478	8.509e-12	2.246e-05	4.61e-08	0.0002887	3.292e-16	5.138e-05	1.688e-11	0.0003264	3.965e-15		FW11010101
FGRAMPH1_01T04745	54.15		7.60523	11.2633	5.14335	6.95386	4.01018	6.03533	3.64482	8.16809		C1	249		-0.3663	2.1169	1.5338	-1.2007	1.1662	0.9131	-2.4694	-4.2532	-4.0042	-3.0508	-3.6379	-5.1677	-1.8107	-4.5452	-2.0637	-3.5938		0.5666	0.0003062	0.01848	0.05171	0.07435	0.142	3.515e-05	2.938e-13	7.274e-11	1.494e-07	3.788e-09	1.121e-18	0.00387	1.418e-12	0.001468	6.585e-09		FW11010001
FGRAMPH1_01T04749	58.26		6.43279	11.1837	3.95327	6.3697	3.8893	5.58427	3.56944	7.08868		C1	299		-0.3421	1.4983	0.4077	-0.7111	0.0673	0.7825	-2.5288	-4.7507	-2.9384	-4.0374	-2.5962	-5.5357	-2.4488	-3.5676	-1.7336	-4.6676		0.6064	0.01451	0.5678	0.2892	0.9252	0.2468	8.124e-05	5.067e-15	5.316e-06	2.535e-11	6.292e-05	1.198e-19	0.0003998	2.691e-07	0.0134	5.409e-12		FW01000001
FGRAMPH1_01T04759	50		8.54048	12.8822	6.07416	7.96942	6.64406	7.90901	5.68007	8.35226		C1	14		-0.9598	0.439	0.3893	-0.3786	-0.5703	0.0601	-2.4599	-4.8561	-2.8491	-4.4772	-1.8893	-4.9163	-1.8874	-2.6554	-1.257	-4.283		0.06872	0.3961	0.4767	0.4802	0.2953	0.9108	2.752e-06	4.872e-21	5.958e-08	3.839e-18	0.0003066	1.562e-21	0.0004906	9.653e-07	0.01995	1.497e-15		FW11011101
FGRAMPH1_01T04767	48.44		7.91732	9.71591	4.41318	6.37416	5.03394	6.43821	5.03254	8.22904		C1	2		0.013	1.7611	-0.6382	-1.8197	-0.6272	-0.0638	-3.4972	-3.2793	-2.8549	-1.454	-2.8679	-3.2151	-1.9608	-3.1423	-1.3975	-1.7464		0.9857	0.01324	0.4158	0.01763	0.4259	0.9339	1.47e-06	4.248e-06	7.178e-05	0.04048	7.26e-05	6.394e-06	0.01198	4.559e-05	0.07196	0.02299		FW11000001
FGRAMPH1_01T04775	46.56		7.06623	8.16801	5.08541	5.2639	4.41574	5.0283	3.17474	7.23593		C1	0		-1.2787	2.2109	1.9718	-1.9667	0.6917	0.2394	-2.0064	-2.9311	-3.9794	-0.9604	-2.7007	-3.1713	-0.182	-4.1206	-0.6343	-1.1032		0.04338	0.0001533	0.002893	0.00169	0.2842	0.7065	0.0006637	6.627e-07	1.278e-10	0.09781	7.16e-06	7.827e-08	0.7743	2.934e-10	0.3269	0.07984		FW11000001
FGRAMPH1_01T04783	47.05		6.62988	8.76925	3.88733	5.0074	4.24157	5.20844	4.04144	5.56861		C1	0		-0.1761	0.372	-0.1884	-0.566	-0.3689	-0.1968	-2.8197	-3.7463	-2.6256	-3.1782	-2.4495	-3.5502	-1.1572	-1.5349	-0.9851	-2.0869		0.7811	0.5405	0.785	0.3971	0.5956	0.7687	6.784e-06	6.455e-10	2.261e-05	1.322e-07	8.861e-05	3.946e-09	0.09081	0.02291	0.1475	0.001637		FW01000000
FGRAMPH1_01T04797	49.66		4.75369	6.91489	2.57637	3.94052	0.700203	2.66205	1.29125	4.52973		C1	34		0.9928	2.0495	1.8962	-0.6194	2.8862	1.4189	-2.481	-3.0831	-4.4062	-2.4605	-5.399	-4.5101	-1.5272	-4.0428	-2.9945	-2.1371		0.3746	0.0001035	0.01671	0.2564	0.005878	0.01852	7.294e-06	5.232e-11	7.994e-10	7.492e-08	6.55e-08	7.737e-18	0.01186	6.217e-08	0.004174	0.0001158		FW01000000
FGRAMPH1_01T04809	49.27		6.12775	10.7843	3.66363	6.21314	3.72251	5.67987	2.99356	7.27057		C1	800		-0.7838	1.5944	0.728	-1.0546	-0.0556	0.5369	-2.6044	-4.5423	-3.3334	-3.486	-2.5497	-5.0805	-2.6222	-4.4048	-2.0296	-4.5662		0.1751	0.001106	0.2302	0.04567	0.9259	0.3143	1.222e-06	6.238e-21	1.664e-09	3.825e-13	2.711e-06	1.6e-25	3.14e-06	1.807e-14	0.0003791	2.288e-17		FW01000001
FGRAMPH1_01T04813	46.62		7.36808	9.0828	4.87404	5.36872	4.12469	4.74736	3.56917	6.83535		C1	0		-0.5765	2.1131	1.3502	-1.4678	0.7733	0.6402	-2.5308	-3.7102	-3.8823	-2.2398	-3.3057	-4.3529	-0.5057	-3.3237	-0.6389	-1.6853		0.3274	0.000106	0.02687	0.01135	0.2036	0.2796	3.628e-06	6.644e-12	6.558e-12	2.587e-05	4.461e-09	1.531e-15	0.3912	3.07e-08	0.2952	0.003468		FW11000001
FGRAMPH1_01T04815	47.79		7.15263	9.6321	4.42918	5.74196	3.54306	5.42835	3.44038	6.87021		C1	9		-0.1164	1.4569	1.0564	-1.1277	0.9407	0.3253	-2.7694	-3.8689	-3.8294	-2.7393	-3.7129	-4.1963	-1.3407	-3.5247	-1.956	-2.4414		0.8457	0.005551	0.08126	0.04504	0.127	0.5673	3.178e-07	1.375e-13	7.42e-12	1.21e-07	7.671e-11	1.218e-15	0.02055	2.377e-09	0.001271	1.399e-05		FW11000001
FGRAMPH1_01T04825	49.96		8.83043	12.9458	6.76614	9.1257	5.86892	7.83339	6.02533	9.77336		C1	533		0.1593	1.8987	0.7269	-0.6314	0.8852	1.2619	-2.0296	-3.7342	-2.7584	-3.1011	-2.9177	-4.9998	-2.3071	-3.6654	-1.9303	-4.0087		0.8252	0.007628	0.3455	0.4089	0.2521	0.09931	0.004542	1.478e-07	0.0001184	1.268e-05	4.967e-05	2.101e-12	0.002632	1.827e-06	0.01235	1.673e-07		FW11110101
FGRAMPH1_01T04829	51.38		7.71604	12.5353	5.45643	8.11984	5.26938	7.37885	4.8792	9.22418		C1	767		-0.3802	1.8293	0.572	-1.093	0.1908	0.7349	-2.2856	-4.3682	-2.8569	-3.2743	-2.4767	-5.1036	-2.6596	-4.3247	-2.1155	-4.7431		0.4708	0.0002627	0.2947	0.03706	0.7273	0.1626	9.407e-06	2.295e-18	3.725e-08	5.164e-11	1.93e-06	2.167e-24	6.369e-07	7.346e-16	8.758e-05	3.083e-19		FW11010101
FGRAMPH1_01T04837	56.8		8.16943	12.0677	5.77742	7.52894	5.35187	7.2148	5.47116	8.75263		C1	222		0.1345	1.523	0.2972	-1.2105	0.4303	0.3111	-2.3919	-4.4863	-2.6883	-3.2747	-2.8228	-4.7977	-1.7472	-3.2549	-1.8664	-3.8409		0.8065	0.004109	0.6024	0.02998	0.4543	0.5783	9.413e-06	2.469e-17	6.556e-07	5.632e-10	2.265e-07	1.424e-19	0.00197	7.714e-09	0.001062	6.604e-12		FW11010101
FGRAMPH1_01T04841	51.17		9.09773	13.8269	5.99515	9.39713	6.15336	9.28962	5.75622	9.7741		C1	370		-0.3881	0.4725	0.2326	-0.3662	-0.1545	0.1046	-3.0424	-4.3188	-3.2755	-3.9513	-2.8874	-4.4238	-3.3177	-3.9165	-3.0586	-4.5924		0.6106	0.5302	0.7783	0.6544	0.8517	0.8983	6.06e-05	9.45e-09	1.581e-05	1.501e-07	0.0001425	4.105e-09	5.437e-05	1.896e-06	0.0002001	2.051e-08		FW11010101
FGRAMPH1_01T04847	50.2		7.2265	11.7822	5.13087	7.26208	4.61427	6.19719	3.65793	7.61569		C1	285		-1.0125	1.4089	1.5369	-0.3496	0.5277	1.0573	-2.1119	-4.4668	-3.6532	-4.1167	-2.6407	-5.5257	-2.133	-4.0196	-1.6034	-4.4864		0.09054	0.01092	0.01381	0.5523	0.3913	0.07393	0.0001942	3.787e-16	4.466e-10	5.771e-14	4.611e-06	1.257e-23	0.000359	6.416e-11	0.008531	3.603e-14		FW11010001
FGRAMPH1_01T04849	47.54		6.49373	9.98204	4.70291	6.32534	3.53022	5.23318	2.76203	7.44693		C1	365		-0.8198	2.2213	2.0709	-1.1173	1.2495	1.1019	-1.8357	-3.639	-3.9081	-2.5208	-3.0883	-4.7421	-1.6489	-4.8371	-1.7966	-3.4524		0.166	5.636e-06	0.0003666	0.02779	0.02815	0.03344	0.0003073	4.337e-14	2.245e-12	1.351e-07	1.4e-08	3.157e-22	0.001634	1.476e-17	0.001452	2.526e-11		FW01000001
FGRAMPH1_01T04853	49.68		7.91298	12.3574	5.61906	7.9274	5.22396	7.1965	4.18073	9.0188		C1	897		-1.0619	1.8115	1.4662	-1.0829	0.4041	0.7277	-2.3123	-4.3917	-3.7788	-3.3083	-2.7168	-5.1199	-2.3104	-4.8595	-1.9867	-4.3902		0.03328	8.444e-05	0.003979	0.02328	0.4202	0.1294	1.061e-06	1.053e-21	1.06e-14	4.821e-13	1.562e-08	9.379e-29	2.071e-06	2.556e-22	5.871e-05	7.297e-20		FW11010101
FGRAMPH1_01T04863	50.22		7.84929	11.9221	5.42403	7.39074	5.11276	6.88274	4.14153	8.43809		C1	3924		-0.9786	1.5504	1.2987	-1.0423	0.319	0.5074	-2.4554	-4.5029	-3.7533	-3.4601	-2.7747	-5.0106	-1.979	-4.32	-1.7905	-4.0273		0.03413	0.0002212	0.005893	0.01693	0.4918	0.2483	1.59e-08	3.939e-27	6.942e-17	8.179e-17	3.302e-10	5.194e-33	9.931e-06	6.925e-21	8.573e-05	4.866e-20		FW11010101
FGRAMPH1_01T04867	50.65		5.81829	8.47186	2.65038	4.56214	2.77445	3.89621	1.91998	5.65253		C1	8		-1.0056	1.8218	0.8715	-1.1059	-0.1357	0.7096	-3.4204	-3.9344	-4.2908	-2.8267	-3.2852	-4.6484	-2.0888	-4.0662	-1.2434	-2.6098		0.1513	0.0008096	0.2314	0.05593	0.8462	0.2361	1.506e-08	1.108e-13	2.763e-11	4.819e-08	8.06e-08	8.353e-18	0.001164	1.437e-09	0.05944	6.153e-06		FW01000000
FGRAMPH1_01T04869	51.15		6.08415	10.7363	2.5229	5.48305	3.54707	4.99562	2.87172	5.97446		C1	22		-0.7187	1.0025	-0.4171	-0.4945	-1.1381	0.5035	-3.7503	-5.2322	-3.3297	-4.7366	-2.611	-5.739	-3.1719	-3.2493	-1.5302	-4.6486		0.2193	0.04334	0.5303	0.3651	0.08356	0.3617	1.723e-10	2.954e-27	2.043e-09	6.836e-23	1.837e-06	5.756e-32	3.705e-07	4.088e-08	0.009501	2.204e-17		FW01000000
FGRAMPH1_01T04875	53.15		5.05673	9.33639	2.16851	5.43067	1.77981	3.71717	0.933799	5.37872		C1	340		-1.1976	1.7156	1.7194	0.0426	0.5221	1.757	-3.1898	-3.9321	-4.9133	-3.9732	-3.7157	-5.6888	-3.5739	-5.2507	-2.339	-4.3162		0.1686	0.0001144	0.0366	0.923	0.4797	0.00018	2.32e-08	6.552e-23	5.051e-11	4.28e-23	1.319e-08	1.715e-39	2.528e-10	1.632e-12	0.0004696	1.061e-20		FW01000000
FGRAMPH1_01T04877	50.08		8.75406	11.8566	5.0664	7.42706	4.93144	6.7357	4.70596	8.59802		C1	23		-0.2144	1.8177	0.3512	-1.1372	0.1361	0.6735	-3.6218	-4.312	-3.9731	-3.1705	-3.7587	-4.9882	-2.3165	-3.8049	-1.7791	-3.0067		0.7918	0.02212	0.6872	0.1849	0.8763	0.4333	6.256e-06	5.391e-08	7.431e-07	6.236e-05	3.003e-06	3.32e-10	0.007409	1.088e-05	0.04055	0.0004556		FW11010101
FGRAMPH1_01T04887	48.84		6.11748	11.0124	2.7061	5.73906	3.20385	5.85229	3.45444	6.05502		C1	25		0.2531	0.2111	-0.8366	-0.3199	-0.5819	-0.1103	-3.6374	-5.2476	-2.799	-4.9267	-3.0521	-5.1378	-3.2132	-2.6965	-2.7416	-4.8273		0.6684	0.6751	0.1889	0.5565	0.3772	0.8392	5.856e-10	4.795e-26	3.12e-07	2.911e-23	1e-07	3.331e-25	1.483e-07	2.466e-06	4.327e-06	1.084e-18		FW01000000
FGRAMPH1_01T04889	56.61		4.81587	10.0989	1.91333	5.27828	1.26077	3.98708	2.34251	6.29091		C1	548		1.3726	2.3718	-0.5314	-1.0242	0.8381	1.3453	-3.4694	-4.85	-2.9375	-3.826	-4.3101	-6.1979	-3.7956	-4.2884	-3.2884	-5.1879		0.05983	2.159e-15	0.3671	0.0004117	0.2856	5.013e-05	2.601e-11	1.787e-80	3.367e-11	1.047e-56	2.972e-10	2.109e-101	6.508e-14	1.307e-24	1.664e-06	9.387e-57		FW01000000
FGRAMPH1_01T04897	49.12		6.91923	11.5291	4.03075	6.96443	4.71784	6.6737	3.84111	7.34404		C1	218		-0.8928	0.663	0.1876	-0.3735	-0.7038	0.287	-2.9355	-4.4916	-3.1218	-4.1168	-2.229	-4.7797	-2.9493	-3.5104	-1.9584	-4.5059		0.1832	0.2973	0.8	0.5957	0.3386	0.6838	9.636e-06	1.349e-12	2.496e-06	7.86e-11	0.0006968	4.73e-14	4.499e-05	1.164e-06	0.006364	1.969e-10		FW11010101
FGRAMPH1_01T04917	50.28		6.91965	10.3893	4.26616	5.21482	4.53101	5.50099	3.78584	6.63256		C1	0		-0.7418	1.1313	0.4751	-1.4207	-0.2695	-0.292	-2.7077	-5.1412	-3.1799	-3.7166	-2.438	-4.8478	-0.9702	-2.866	-0.9927	-3.4021		0.2291	0.05207	0.4729	0.02497	0.6822	0.647	6.584e-06	1.103e-18	1.49e-07	9.86e-11	4.984e-05	5.673e-17	0.1352	9.286e-06	0.1247	6.239e-08		FW11000000
FGRAMPH1_01T04923	48.5		5.80907	9.74235	3.48939	5.29499	2.78107	4.05839	2.19861	6.28972		C1	559		-0.8044	2.2927	1.6071	-1.003	0.8151	1.284	-2.5065	-4.46	-4.1308	-3.4555	-3.3265	-5.7482	-1.8978	-4.508	-1.4288	-3.8606		0.1944	2.1e-07	0.008178	0.03233	0.1671	0.009386	1.552e-07	7.671e-27	7.935e-14	2.246e-17	4.166e-10	1.517e-39	0.000198	3.863e-15	0.0132	4.848e-16		FW01000000
FGRAMPH1_01T04935	51.84		6.8768	10.6797	4.63312	6.2061	4.1847	5.9954	3.89362	7.56825		C1	4102		-0.2612	1.5764	0.7353	-1.3631	0.4707	0.2122	-2.3179	-4.4589	-3.0505	-3.0948	-2.7894	-4.6712	-1.6033	-3.7018	-1.8619	-3.7468		0.5834	0.00015	0.1259	0.001816	0.3326	0.6318	1.557e-07	4.526e-27	1.486e-11	3.429e-14	1.117e-09	1.747e-29	0.0004479	1.077e-15	8.179e-05	2.141e-17		FW11000001
FGRAMPH1_01T04937	46.09		4.70707	9.09521	2.32408	4.21042	2.82044	4.17387	2.99268	4.96043		C1	10		0.2729	0.8108	-0.8467	-0.7652	-0.5876	0.0434	-2.7872	-4.9089	-1.9239	-4.143	-2.1968	-4.9538	-2.1203	-2.0387	-1.4893	-4.2623		0.6571	0.1199	0.2164	0.192	0.41	0.9418	8.967e-06	5.456e-22	0.0008095	8.727e-17	0.0003091	1.473e-22	0.001452	0.0008009	0.02133	5.646e-13		FW01000000
FGRAMPH1_01T04939	48.19		7.26769	10.3448	4.48241	6.2711	4.47106	5.92451	3.8463	7.39337		C1	58		-0.6211	1.4772	0.643	-1.121	0.0195	0.3544	-2.8485	-4.055	-3.4899	-2.9332	-2.8688	-4.4104	-1.8231	-3.5871	-1.4882	-3.0318		0.2099	0.0008959	0.2095	0.01669	0.9695	0.4543	1.126e-09	4.666e-20	2.322e-13	2.095e-11	1.374e-09	2.671e-23	0.0001911	3.462e-13	0.002668	1.114e-10		FW11000001
FGRAMPH1_01T04941	53.16		7.50343	12.3685	5.31624	7.79223	5.38388	7.18351	5.33578	8.67443		C1	472		-0.0354	1.4677	-0.0308	-0.8659	-0.0675	0.5991	-2.1852	-4.4938	-2.153	-3.6263	-2.1176	-5.094	-2.4536	-3.2886	-1.7869	-4.7601		0.9573	0.02322	0.9649	0.2074	0.9235	0.3841	0.0009138	3.288e-12	0.001061	1.829e-08	0.001347	3.127e-15	0.0004127	2.053e-06	0.01034	5.538e-12		FW11010101
FGRAMPH1_01T04943	51.68		6.5669	10.4928	4.53163	6.3035	4.34223	5.68349	3.58199	7.70303		C1	3149		-0.7492	2.0322	0.9515	-1.403	0.1998	0.6286	-2.1018	-4.1868	-3.051	-2.7835	-2.3018	-4.8157	-1.8187	-4.1732	-1.39	-3.905		0.06045	2.466e-10	0.01667	1.95e-05	0.6085	0.06411	4.312e-09	3.206e-40	6.993e-16	1.757e-19	5.143e-10	3.53e-51	3.598e-07	3.05e-29	0.0002004	1.498e-30		FW01000001
FGRAMPH1_01T04953	52.65		7.33699	11.5182	4.57351	7.15722	3.97572	6.11266	3.51567	7.50609		C1	236		-0.4522	1.389	1.0813	-0.3446	0.6256	1.0411	-2.7888	-4.3073	-3.8689	-3.9621	-3.4167	-5.3511	-2.5959	-4.0218	-2.1804	-4.1141		0.4678	0.01402	0.09579	0.5703	0.3358	0.08815	1.725e-06	1.467e-14	9.81e-11	1.44e-12	1.17e-08	2.106e-21	2.974e-05	2.44e-10	0.0006487	1.555e-11		FW11010001
FGRAMPH1_01T04955	49.65		7.10003	8.56189	4.7293	5.66752	3.83835	4.32382	2.59286	7.40471		C1	0		-1.3516	3.0911	2.2867	-1.722	0.9368	1.36	-2.3865	-2.88	-4.6809	-1.153	-3.3293	-4.2442	-0.9503	-4.959	-0.5272	-1.4429		0.05234	7.455e-07	0.001738	0.01023	0.1843	0.04786	0.0001343	3.012e-06	3.351e-12	0.05889	2.48e-07	1.502e-11	0.1634	5.536e-12	0.4584	0.03254		FW11000001
FGRAMPH1_01T04963	48.52		6.75507	9.86037	4.61523	5.57065	4.39778	5.77588	3.78604	6.41836		C1	3		-0.6023	0.6507	0.8334	-0.8518	0.2282	-0.2025	-2.1843	-4.2777	-3.0154	-3.4249	-2.4132	-4.0756	-0.9773	-2.6626	-1.408	-3.0703		0.2608	0.1855	0.1326	0.1033	0.6793	0.6998	1.829e-05	2.646e-18	7.01e-09	1.694e-12	3.261e-06	6.298e-17	0.0681	8.891e-07	0.009333	3.915e-09		FW11000000
FGRAMPH1_01T04965	46.69		6.57645	10.7154	3.94377	6.16494	4.32513	5.76567	3.25017	6.85093		C1	150		-1.1461	1.0917	0.7416	-0.6876	-0.4036	0.403	-2.7456	-4.5327	-3.4873	-3.8445	-2.3412	-4.9362	-2.2827	-3.7119	-1.4761	-4.0736		0.02286	0.01173	0.1599	0.132	0.4294	0.3821	5.968e-09	2.66e-26	8.438e-13	1.253e-19	5.973e-07	1.262e-30	2.784e-06	1.088e-13	0.002386	1.013e-18		FW01000001
FGRAMPH1_01T04973	50.09		0.528605	6.868	0	1.83369	0.90912	1.23673	0.716859	1.80862		C1	0		-0.4794	0.7963	-1.7048	0.032	-2.0738	0.7681	-2.7113	-5.4547	0.2051	-5.4828	0.6845	-6.2791	-3.3936	-1.6568	-0.5517	-6.4928		0.6886	0.3742	0.363	0.9852	0.2702	0.6581	0.1728	1.577e-15	0.892	7.34e-15	0.6519	1.674e-16	0.06362	0.3491	0.758	0.0003018		FW01000000
FGRAMPH1_01T04975	48.94		2.70713	7.72728	1.33691	3.26388	1.11421	2.79579	0.342479	4.2009		C1	724		-2.1211	1.5469	2.349	-0.9856	0.3267	0.5201	-1.8462	-4.5549	-4.2938	-3.5453	-2.1726	-5.0922	-2.4084	-5.743	-2.2151	-5.0831		0.1312	0.03613	0.09495	0.3076	0.7906	0.5991	0.05828	1.496e-10	0.001217	2.753e-07	0.03776	2.094e-12	0.02617	1.382e-05	0.05405	9.654e-07		FW01000000
FGRAMPH1_01T05007	46.82		3.59105	7.20115	2.31048	3.6697	2.26257	3.23114	2.94255	3.93906		C1	29		0.8589	0.7641	-0.7884	-0.2816	0.0488	0.475	-1.5648	-3.588	-0.7531	-3.3045	-1.612	-4.0686	-1.5315	-1.0248	-1.1053	-3.5577		0.2707	0.2808	0.3569	0.7262	0.957	0.5596	0.04899	1.619e-07	0.319	1.253e-06	0.04752	4.48e-09	0.07118	0.2067	0.2053	1.998e-05		FW01000000
FGRAMPH1_01T05009	50.94		11.9106	15.2277	9.48514	10.5426	9.00779	10.1083	8.71155	11.7768		C1	6		-0.2832	1.5988	0.7372	-1.1786	0.4552	0.4143	-2.3242	-4.4979	-3.0645	-3.315	-2.7813	-4.9138	-1.0087	-2.9244	-1.0496	-3.1762		0.7698	0.09821	0.4738	0.2519	0.6583	0.6872	0.01625	3.281e-06	0.001534	0.0006054	0.004039	3.728e-07	0.3269	0.004478	0.3078	0.002015		FW11111111
FGRAMPH1_01T05011	51.02		6.14822	8.51528	4.00341	4.72204	3.6468	4.62617	2.40089	5.90446		C1	0		-1.3417	1.3105	1.7297	-1.1858	0.3857	0.1159	-2.2152	-3.7837	-3.9464	-2.5937	-2.6046	-3.9043	-0.7458	-3.6613	-1.0157	-2.3143		0.06357	0.04129	0.02499	0.0954	0.6048	0.8719	0.0007739	3.692e-09	1.929e-08	4.119e-05	0.0001095	1.144e-09	0.3042	1.351e-06	0.169	0.001122		FW01000000
FGRAMPH1_01T05017	46.63		5.09729	7.75429	2.74063	3.67687	2.68685	3.6618	1.72244	4.93805		C1	0		-1.039	1.3369	1.1302	-1.3069	0.07	0.0197	-2.5728	-4.1416	-3.6842	-2.8262	-2.6452	-4.1631	-1.0351	-3.4722	-1.0854	-2.6073		0.1689	0.02822	0.1686	0.06575	0.9295	0.9784	9.504e-05	9.734e-12	2.137e-07	1.393e-06	9.278e-05	5.751e-12	0.1692	8.994e-06	0.1561	0.0002131		FW01000000
FGRAMPH1_01T05021	48.72		3.98071	7.13425	1.32594	3.34334	1.7665	2.94222	1.43984	4.16431		C1	61		-0.3793	1.3263	-0.2818	-0.8739	-0.6693	0.4486	-3.4069	-3.9945	-3.1124	-3.1199	-2.7331	-4.4462	-2.6076	-3.1996	-1.4898	-3.1974		0.617	0.004456	0.7343	0.08213	0.4273	0.4047	1.659e-06	2.816e-20	1.143e-06	1.034e-14	3.258e-05	2.562e-23	0.0003426	6.43e-07	0.03007	2.84e-10		FW01000000
FGRAMPH1_01T05035	48.97		5.41909	7.97673	2.16876	3.72162	3.10436	4.11191	1.46924	5.83311		C1	4		-2.3278	1.7975	1.2008	-2.1828	-1.1116	-0.3906	-3.6497	-4.3589	-4.8636	-2.1747	-2.5358	-3.9722	-1.828	-5.2116	-1.107	-2.5448		0.0002896	1.562e-08	0.08652	3.901e-09	0.04353	0.3256	3.919e-14	2.96e-37	6.195e-16	2.125e-14	8.124e-10	1.009e-35	0.000426	3.7e-18	0.01154	3.725e-13		FW01000000
FGRAMPH1_01T05037	48.64		7.78877	10.0479	5.87199	6.4972	4.52749	5.43361	3.58316	7.62956		C1	1		-1.0026	2.1909	2.3605	-1.1223	1.3623	1.0634	-1.9184	-3.5166	-4.2869	-2.3916	-3.2843	-4.5825	-0.623	-4.1059	-0.9219	-2.2191		0.1091	0.0001779	0.0003141	0.07312	0.03511	0.09319	0.001038	1.299e-09	2.063e-12	3.378e-05	4.498e-08	4.55e-15	0.3231	2.845e-10	0.1557	0.0004027		FW11000001
FGRAMPH1_01T05055	50.38		10.7204	14.0536	7.71009	9.54397	8.1811	9.094	7.96247	10.1333		C1	0		-0.2109	1.0038	-0.2429	-0.5657	-0.4525	0.432	-2.9084	-4.3586	-2.6638	-3.7895	-2.4529	-4.7933	-1.7609	-2.0837	-0.8764	-3.2055		0.8101	0.2521	0.8019	0.5584	0.6403	0.655	0.0009167	6.519e-07	0.002387	1.517e-05	0.00517	4.482e-08	0.06877	0.0312	0.365	0.0009127		FW11111111
FGRAMPH1_01T05065	53.52		7.75662	10.9835	5.65562	6.78066	4.64397	5.8999	3.7055	7.93988		C1	51		-0.9617	2.0336	1.9933	-1.1503	1.0311	0.8814	-2.1108	-4.1611	-4.1049	-3.0099	-3.1432	-5.0435	-1.128	-4.2716	-1.2776	-3.1781		0.09386	0.0001261	0.0006385	0.03699	0.07321	0.1136	8.239e-05	2.623e-15	1.984e-13	9.033e-09	1.093e-08	1.687e-21	0.04328	1.374e-13	0.02616	8.908e-09		FW11010001
FGRAMPH1_01T05081	48.89		6.1067	8.16809	2.51309	3.65225	3.19822	4.28008	3.78015	4.52741		C1	0		0.6558	0.2695	-1.4443	-0.9177	-0.7948	-0.6513	-3.8636	-4.5706	-2.408	-3.6498	-3.0638	-3.9194	-1.2805	-0.7539	-1.137	-1.9969		0.2826	0.636	0.0339	0.1501	0.2623	0.3068	6.935e-10	1.529e-15	2.201e-05	4.831e-11	3.504e-07	1.573e-12	0.0645	0.2276	0.08261	0.0009274		FW01000000
FGRAMPH1_01T05083	45.39		7.42126	9.10343	4.08627	4.29651	4.40484	4.57271	3.69307	4.94523		C1	0		-0.7178	0.3881	0.3901	-0.6684	-0.3291	-0.2831	-3.373	-4.801	-3.7604	-4.1289	-3.0426	-4.517	-0.2138	-1.2723	-0.1679	-1.6394		0.282	0.5515	0.5912	0.3513	0.649	0.6934	2.008e-07	1.116e-13	8.006e-09	1.053e-10	2.669e-06	1.747e-12	0.7676	0.07719	0.815	0.01786		FW11000000
FGRAMPH1_01T05085	49.06		5.18251	6.77757	2.26018	3.89314	1.64946	3.31371	1.62627	4.78522		C1	0		0.0599	1.5839	0.7734	-0.9256	0.8107	0.6362	-3.2587	-3.0058	-4.02	-2.0716	-4.0798	-3.6554	-1.8516	-3.5505	-2.0261	-1.6033		0.9429	0.005421	0.3609	0.1789	0.3634	0.3718	3.968e-07	7.436e-08	4.205e-09	0.0001352	4.283e-08	1.805e-10	0.01472	5.948e-06	0.01751	0.02083		FW01000000
FGRAMPH1_01T05087	54.88		6.98749	7.9288	4.32399	5.02339	3.92213	5.1833	4.29879	6.19147		C1	0		0.4153	1.0136	0.0133	-1.1654	0.4232	-0.1562	-2.695	-2.904	-2.7059	-1.7347	-3.1211	-2.7483	-0.7166	-1.8952	-1.296	-0.926		0.5426	0.1198	0.9855	0.1046	0.5702	0.8287	4.779e-05	1.021e-05	4.173e-05	0.007714	3.758e-06	2.762e-05	0.3259	0.008575	0.07909	0.1973		FW11000000
FGRAMPH1_01T05107	43.16		8.04701	12.4511	2.46178	6.9977	5.14476	7.79906	4.84724	7.32481		C1	0		-0.2903	-0.47	-2.6179	-0.3287	-2.9088	-0.7987	-5.8291	-5.4207	-3.2089	-5.0918	-2.9186	-4.6218	-4.773	-2.4838	-2.6629	-4.366		0.5303	0.2776	2.971e-06	0.4623	2.301e-07	0.07286	6.5e-27	3.327e-36	9.885e-13	3.095e-32	1.117e-10	4.433e-27	4.352e-18	6.261e-08	6.934e-09	1.014e-22		FW11010101
FGRAMPH1_01T05119	51.2		7.9261	11.5807	5.61228	7.34403	4.53811	5.68371	4.11052	7.68884		C1	46		-0.4202	1.9794	1.5064	-0.3379	1.0852	1.6372	-2.2962	-4.1515	-3.8048	-3.8129	-3.3847	-5.7923	-1.7109	-3.5552	-1.1589	-3.5643		0.5622	0.004582	0.04639	0.6467	0.1517	0.02736	0.001051	1.99e-09	8.849e-08	3.549e-08	2.01e-06	9.379e-17	0.02113	2.246e-06	0.1258	1.376e-06		FW11010001
FGRAMPH1_01T05143	45.39		6.78955	6.93823	3.8326	3.77615	3.57154	3.78816	2.37175	4.87401		C1	0		-1.3045	1.1282	1.5897	-1.1383	0.2856	-0.0174	-3.0153	-3.2283	-4.609	-2.0816	-3.3045	-3.2098	0.0675	-2.6604	-0.2355	-0.1428		0.0917	0.1147	0.05636	0.1519	0.7241	0.9827	2.041e-05	7.794e-06	6.937e-10	0.003217	4.465e-06	7.972e-06	0.933	0.001254	0.7715	0.8546		FW11000000
FGRAMPH1_01T05157	54.99		5.91885	9.77126	3.69328	5.4405	2.58604	4.34388	2.52797	6.27827		C1	202		-0.0884	1.972	1.3168	-0.8421	1.2287	1.129	-2.389	-4.3449	-3.7075	-3.503	-3.6191	-5.475	-1.8384	-3.9973	-1.9381	-3.7994		0.8722	3.844e-08	0.007	0.0193	0.01775	0.003317	2.102e-09	7.959e-39	2.899e-16	4.981e-27	9.285e-14	1.828e-54	5.434e-06	9.768e-19	0.0001166	4.146e-25		FW01000000
FGRAMPH1_01T05159	48.43		4.89271	8.83769	3.41952	4.72577	2.047	3.56853	2.35643	5.80098		C1	352		0.4546	2.3209	1.1271	-1.0957	1.5649	1.2157	-1.7283	-4.1578	-2.8411	-3.0575	-3.2957	-5.3783	-1.3836	-3.6064	-1.7328	-3.8304		0.493	8.76e-07	0.06948	0.03639	0.02249	0.02887	0.0006917	3.728e-21	2.371e-07	8.705e-13	1.289e-07	1.186e-30	0.01349	8.824e-10	0.01115	1.528e-12		FW01000000
FGRAMPH1_01T05163	54.85		6.81534	10.5734	4.87084	6.63235	4.09123	5.74756	3.9447	7.94108		C1	812		-0.1253	2.1927	0.9387	-1.3012	0.8113	0.89	-1.9988	-3.9131	-2.9365	-2.6112	-2.8112	-4.8039	-1.7837	-4.0236	-1.705	-3.6997		0.8147	5.251e-06	0.07965	0.009063	0.1354	0.07854	6.552e-05	2.308e-16	9.772e-09	3.485e-08	6.553e-08	1.786e-23	0.0005125	1.189e-14	0.001475	2.72e-13		FW11000001
FGRAMPH1_01T05169	51		6.28003	9.19142	3.32635	5.20774	2.95448	3.99253	1.83711	6.16884		C1	21		-1.3704	2.1996	1.7838	-0.9622	0.4218	1.233	-3.0834	-3.9656	-4.8793	-3.0006	-3.5089	-5.2001	-1.9706	-4.7166	-1.1595	-2.8586		0.06141	0.0001389	0.01932	0.1271	0.5562	0.05782	3.33e-07	1.293e-12	1.016e-12	5.651e-08	2.78e-08	1.456e-19	0.00305	1.214e-10	0.09887	6.056e-06		FW01000000
FGRAMPH1_01T05173	52.6		7.48743	9.58156	4.36884	5.5794	4.91705	5.08562	4.12862	6.20673		C1	0		-0.8018	1.1347	0.2388	-0.627	-0.563	0.5057	-3.1563	-3.9777	-3.3943	-3.3502	-2.5925	-4.4849	-1.2391	-2.1048	-0.1703	-2.0614		0.1559	0.03751	0.6898	0.2739	0.3434	0.3825	1.23e-08	1.494e-13	9.361e-10	3.844e-10	2.45e-06	1.238e-16	0.03481	0.0003172	0.7714	0.0002748		FW11000000
FGRAMPH1_01T05193	47.57		7.00766	8.57426	3.95942	4.71169	4.28668	4.98137	4.12833	5.31625		C1	0		-0.1422	0.3375	-0.195	-0.6156	-0.3397	-0.2788	-3.1054	-3.853	-2.9071	-3.2353	-2.7649	-3.5728	-0.7765	-1.197	-0.7156	-1.5254		0.8268	0.5926	0.7792	0.3662	0.6277	0.6826	1.265e-06	9.522e-10	4.612e-06	2.242e-07	1.556e-05	1.104e-08	0.2629	0.07976	0.2987	0.02255		FW11000000
FGRAMPH1_01T05197	49.73		8.46927	11.8012	5.99391	7.48405	5.58477	7.29748	5.44446	9.24177		C1	199		-0.1268	1.9212	0.5395	-1.7341	0.4116	0.185	-2.4656	-4.2587	-3.0046	-2.5228	-2.8778	-4.444	-1.4813	-3.7549	-1.7079	-3.2737		0.8295	0.0007984	0.3786	0.003948	0.5033	0.7592	2.123e-05	1.045e-13	2.401e-07	9.908e-06	8.361e-07	8.681e-15	0.01472	6.234e-10	0.005212	5.6e-08		FW11010101
FGRAMPH1_01T05201	49.88		9.08751	11.4284	4.97149	6.18148	5.97074	7.24646	5.42516	7.04311		C1	0		-0.5379	-0.2003	-0.4627	-0.8521	-1.0001	-1.0519	-4.0834	-5.1643	-3.6182	-4.3097	-3.0803	-4.1095	-1.2088	-1.5982	-1.2607	-2.2884		0.42	0.761	0.5213	0.2317	0.1656	0.1393	8.967e-10	4.699e-15	4.621e-08	5.317e-11	3.246e-06	3.683e-10	0.09323	0.02518	0.07693	0.001202		FW11000101
FGRAMPH1_01T05205	48.68		7.23224	8.29499	3.67472	4.77825	3.68145	4.2553	2.91406	5.98359		C1	0		-0.8992	1.7791	0.8748	-1.2156	-0.0127	0.5545	-3.6279	-3.5303	-4.5133	-2.311	-3.6141	-4.0901	-1.1535	-3.244	-0.5864	-1.0564		0.1653	0.002373	0.2069	0.05637	0.9852	0.3946	1.213e-09	1.148e-09	2.548e-13	5.028e-05	2.175e-09	2.972e-12	0.08097	1.302e-06	0.3833	0.09321		FW11000000
FGRAMPH1_01T05211	51.92		6.5245	10.1959	4.55895	6.49063	4.05255	5.93182	3.9602	7.84525		C1	634		-0.0708	1.9107	0.6054	-1.3491	0.5329	0.5603	-2.0409	-3.6793	-2.6454	-2.3294	-2.5746	-4.24	-1.9613	-3.9158	-1.9339	-3.6023		0.8966	9.725e-05	0.2687	0.007911	0.338	0.2755	7.952e-05	4.844e-14	4.415e-07	1.518e-06	1.371e-06	5.412e-18	0.0001953	1.416e-13	0.0003796	3.606e-12		FW01000001
FGRAMPH1_01T05239	49.86		8.76386	9.59723	4.84916	3.86382	5.21777	4.53657	4.73004	4.31797		C1	0		-0.4848	-0.2219	0.1122	-0.4801	-0.3713	-0.7013	-3.8689	-5.706	-3.9802	-5.2212	-3.4954	-4.9993	1.0167	0.4244	0.6868	-0.8105		0.5204	0.7729	0.8915	0.5704	0.6519	0.4041	2.199e-07	7.327e-14	9.509e-08	5.327e-12	2.789e-06	2.757e-11	0.2247	0.6099	0.4059	0.3158		FW11000000
FGRAMPH1_01T05285	55.58		1.21884	7.19073	0.814154	3.37627	1.45221	3.51459	0.807685	3.42586		C1	293		-1.4163	-0.079	0.1781	-0.044	-1.1757	-0.1308	-1.0912	-3.9641	-1.2982	-3.9248	0.1181	-3.8457	-3.5483	-3.7705	-2.5034	-6.363		0.1777	0.8909	0.8842	0.9528	0.2996	0.8586	0.3616	4.084e-13	0.2751	1.047e-12	0.9133	7.628e-13	0.0004948	0.0001885	0.004856	3.736e-10		FW01000000
FGRAMPH1_01T05311	61.9		11.0794	14.8142	8.7802	10.1416	8.75812	9.66366	8.2584	11.3835		C1	43		-0.4846	1.6687	0.5051	-1.2026	0.0215	0.4627	-2.2319	-4.5372	-2.738	-3.3321	-2.2534	-5.0008	-1.3185	-3.0262	-0.8773	-3.62		0.5485	0.03854	0.5522	0.1564	0.9798	0.5857	0.005686	1.835e-08	0.0006945	3.576e-05	0.005247	5.601e-10	0.1205	0.0003653	0.3016	1.996e-05		FW11111111
FGRAMPH1_01T05329	49.52		6.17251	9.78912	3.96983	5.60262	3.55137	5.56503	4.47208	6.32364		C1	57		0.9988	0.7612	-0.5395	-0.7184	0.4516	0.0405	-2.2627	-4.1509	-1.7183	-3.4308	-2.7171	-4.192	-1.6724	-1.8513	-2.0835	-3.5595		0.1157	0.1963	0.4192	0.2637	0.5149	0.95	0.0002552	1.45e-12	0.004689	3.969e-09	1.956e-05	8.203e-13	0.01152	0.004323	0.002106	3.82e-08		FW01000000
FGRAMPH1_01T05335	44.33		5.34262	9.98524	2.00159	5.44337	3.95527	5.82292	2.88163	5.61729		C1	2		-1.1302	-0.1995	-1.1169	-0.1817	-2.2492	-0.3821	-3.7441	-4.5389	-2.6182	-4.3559	-1.488	-4.1564	-3.7759	-2.8407	-1.9088	-4.5773		0.04966	0.6893	0.1092	0.7365	0.0009585	0.4764	8.043e-09	3.584e-20	4.515e-06	9.973e-19	0.006928	1.929e-17	1.088e-08	1.179e-06	0.0006798	1.108e-16		FW01000000
FGRAMPH1_01T05355	63.05		8.64555	11.8819	1.58445	5.90121	1.78889	5.82295	2.47139	6.15334		C1	0		0.9396	0.3235	-1.1857	-0.2489	-0.2715	0.0729	-7.4121	-5.8441	-6.2001	-5.5931	-7.1397	-5.9165	-4.677	-3.7402	-4.3326	-3.132		0.3237	0.6841	0.2488	0.7801	0.8027	0.9348	3.926e-16	1.401e-13	1.198e-13	1.416e-12	4.686e-15	6.866e-14	2.534e-06	5.725e-05	1.322e-05	0.0003951		FW11000000
FGRAMPH1_01T05365	52.93		6.76148	8.85928	4.62864	6.16596	4.78009	5.53703	3.79105	6.45213		C1	12		-0.9957	0.9059	0.8431	-0.2826	-0.1497	0.6178	-2.1318	-2.6382	-2.9773	-2.3535	-1.9817	-3.2593	-1.5247	-2.6504	-0.7572	-2.0318		0.2079	0.2383	0.3351	0.7408	0.8633	0.4707	0.006196	0.0005767	0.0001519	0.002121	0.01107	2.224e-05	0.07675	0.002247	0.381	0.01795		FW11000000
FGRAMPH1_01T05379	52.81		6.4801	9.88884	4.04443	5.48893	3.77611	5.15286	3.42536	7.1271		C1	146		-0.3345	1.9911	0.6379	-1.6453	0.2992	0.3432	-2.5297	-4.4008	-3.1655	-2.7535	-2.831	-4.7446	-1.4978	-3.7811	-1.4538	-3.3711		0.5107	4.095e-06	0.2207	0.0003739	0.5693	0.4687	5.448e-08	1.064e-24	3.145e-11	4.846e-11	4.363e-09	3.632e-28	0.002304	1.874e-14	0.004306	4.617e-13		FW01000001
FGRAMPH1_01T05383	53.37		5.92052	9.76158	2.91421	5.48536	3.17306	5.0575	2.77283	6.07534		C1	136		-0.4067	1.0298	0.1088	-0.5932	-0.3022	0.4346	-3.2084	-4.2639	-3.3108	-3.6697	-2.9041	-4.6995	-2.7255	-3.4276	-1.9888	-3.787		0.5026	0.03943	0.8653	0.2704	0.6393	0.4245	1.797e-08	4.036e-18	4.496e-09	5.306e-14	3.302e-07	1.974e-21	4.767e-06	5.608e-09	0.0008717	3.441e-12		FW01000000
FGRAMPH1_01T05385	47.93		5.65907	8.06489	3.72267	4.5982	3.9608	4.90764	3.3513	5.41878		C1	0		-0.6098	0.5227	0.3653	-0.8352	-0.2486	-0.3145	-2.0896	-3.476	-2.4505	-2.6383	-1.8407	-3.161	-0.9163	-2.1168	-0.9822	-2.3116		0.3218	0.36	0.5807	0.1827	0.7059	0.617	0.0005157	1.478e-09	5.16e-05	3.215e-06	0.002253	2.763e-08	0.1562	0.0009847	0.1259	0.0002374		FW01000000
FGRAMPH1_01T05387	50.79		6.21939	9.83234	4.34021	5.57919	3.60466	5.16614	2.93306	7.21471		C1	421		-0.6818	2.0566	1.4656	-1.635	0.7793	0.4184	-1.9645	-4.2388	-3.4276	-2.6014	-2.7458	-4.658	-1.2714	-4.3719	-1.6323	-3.548		0.2525	5.434e-05	0.01541	0.002665	0.1932	0.45	0.0002431	5.85e-17	1.505e-09	1.811e-07	9.821e-07	5.72e-20	0.02407	9.537e-14	0.005655	1.242e-10		FW01000001
FGRAMPH1_01T05391	52.55		7.9405	11.8133	5.39296	7.13408	5.13027	6.83211	4.52703	8.49886		C1	5569		-0.598	1.6608	0.8683	-1.3572	0.2692	0.3026	-2.5616	-4.6438	-3.4291	-3.2859	-2.8311	-4.9467	-1.7506	-3.9761	-1.7172	-3.8326		0.2218	0.0002794	0.08371	0.00436	0.5908	0.5276	5.149e-08	2.158e-24	7.114e-13	4.064e-13	2.797e-09	2.147e-27	0.0003232	6.05e-16	0.0004975	1.045e-15		FW11010101
FGRAMPH1_01T05397	51.5		8.80465	11.8826	6.34838	7.40651	6.21479	7.56151	5.83154	9.21748		C1	41		-0.3777	1.6459	0.5119	-1.7978	0.1339	-0.1524	-2.4562	-4.4385	-2.9678	-2.6403	-2.5901	-4.2861	-1.0583	-3.368	-1.3447	-3.0408		0.4287	0.0003936	0.2938	0.0001685	0.7839	0.7507	1.816e-07	1.335e-21	3.32e-10	1.126e-08	4.354e-08	2.638e-20	0.02851	2.883e-12	0.005536	1.993e-10		FW11010101
FGRAMPH1_01T05411	50.38		6.31419	10.9526	4.20549	6.34268	3.93254	5.96866	3.58207	7.74305		C1	867		-0.3128	1.7848	0.6111	-1.4033	0.2944	0.3805	-2.2312	-4.6096	-2.8391	-3.2058	-2.5263	-4.9906	-2.1988	-4.2132	-2.1127	-4.5807		0.4634	1.051e-07	0.1496	6.491e-05	0.4939	0.2894	6.768e-09	7.11e-44	7.648e-13	6.576e-23	3.611e-10	1.493e-50	1.276e-08	6.766e-27	1.946e-07	3.869e-36		FW01000001
FGRAMPH1_01T05413	57.6		6.10115	12.1039	3.23867	7.66711	3.83596	6.58058	4.07424	8.1062		C1	621		0.3	1.5207	-0.9432	-0.4368	-0.6464	1.0837	-3.0314	-4.4142	-2.0847	-3.9774	-2.3847	-5.4981	-4.5597	-4.0532	-2.8296	-5.9454		0.5107	5.962e-05	0.05059	0.2638	0.198	0.006072	6.893e-11	2.777e-32	1.135e-06	1.281e-26	1.199e-07	3.125e-48	2.102e-23	4.854e-22	2.236e-10	3.714e-47		FW01010001
FGRAMPH1_01T05421	54.64		8.37443	11.3556	6.4308	7.77368	5.46574	6.87048	4.47226	8.7153		C1	140		-0.9914	1.8091	1.9464	-0.9198	0.9569	0.8841	-1.9193	-3.5065	-3.8711	-2.584	-2.8797	-4.3931	-1.3185	-4.1847	-1.3913	-2.9029		0.1709	0.01032	0.01184	0.2261	0.2138	0.2459	0.00676	6.325e-07	7.024e-08	0.0002381	5.528e-05	4.692e-10	0.08385	5.631e-08	0.07038	0.0001375		FW11010101
FGRAMPH1_01T05423	48.01		6.76703	9.85568	4.42577	5.36119	3.72642	5.24645	3.2254	6.444		C1	6		-0.4805	1.2136	1.2352	-1.0902	0.7502	0.1222	-2.4221	-4.5	-3.6547	-3.4094	-3.1742	-4.6229	-0.9736	-3.299	-1.6016	-3.054		0.3189	0.002012	0.009236	0.008787	0.1145	0.7733	4.878e-09	5.03e-31	1.54e-16	2.558e-19	8.623e-13	1.046e-32	0.02559	4.736e-13	0.0005602	1.106e-13		FW11000000
FGRAMPH1_01T05425	50.1		9.25307	12.6009	6.82945	7.25845	5.37313	6.89333	5.83794	8.78236		C1	0		0.4725	1.8583	0.9755	-1.4945	1.446	0.36	-2.3867	-5.2401	-3.3636	-3.7427	-3.8361	-5.601	-0.4228	-2.8927	-1.5088	-3.2717		0.4909	0.005834	0.1755	0.03674	0.04608	0.6159	0.0004059	6.843e-15	6.81e-07	2.458e-08	1.895e-08	8.966e-17	0.5557	5.617e-05	0.03741	4.63e-06		FW11110101
FGRAMPH1_01T05437	51.52		6.42411	6.88846	4.76834	3.56823	3.64444	2.49133	2.68044	4.05748		C1	0		-1.0601	1.7164	2.2121	-0.5256	1.1598	1.1773	-1.6872	-3.3477	-3.916	-2.8148	-2.8559	-4.5312	1.2506	-1.4871	1.2681	-0.4063		0.1842	0.0339	0.01063	0.5433	0.1736	0.1908	0.02272	1.363e-05	4.779e-07	0.0002197	0.0001789	1.658e-08	0.1425	0.0902	0.1587	0.6288		FW01000000
FGRAMPH1_01T05439	53.5		10.4742	13.9043	7.64408	9.47798	8.03501	9.42401	7.7175	10.541		C1	22		-0.3116	1.1	-0.0741	-1.0456	-0.3856	0.0533	-2.7922	-4.3572	-2.7179	-3.3106	-2.4062	-4.4105	-1.8074	-2.7789	-1.3686	-3.3714		0.5944	0.05897	0.9038	0.08675	0.5296	0.9305	1.786e-06	7.327e-14	3.287e-06	1.286e-08	3.838e-05	3.62e-14	0.003151	5.504e-06	0.02533	3.365e-08		FW11111111
FGRAMPH1_01T05447	48.94		6.02785	8.15055	3.83445	3.96116	4.07959	4.1452	3.54279	4.79927		C1	0		-0.54	0.6786	0.287	-0.8863	-0.2549	-0.2085	-2.2871	-4.2768	-2.5723	-3.3883	-2.0323	-4.0668	-0.1272	-1.3006	-0.0809	-2.1146		0.3181	0.1912	0.6095	0.1069	0.6494	0.7077	1.328e-05	1.166e-16	1.049e-06	1.281e-11	0.0001111	1.11e-15	0.8209	0.01794	0.8841	5.402e-05		FW01000000
FGRAMPH1_01T05453	45.69		6.3008	9.0677	3.58163	4.67549	4.57014	4.927	3.45419	6.0251		C1	0		-1.14	1.1384	0.0979	-1.3763	-1.0448	-0.242	-2.8564	-4.433	-2.9499	-3.0547	-1.8099	-4.1931	-1.1603	-2.6345	-0.3575	-2.7388		0.01525	0.007276	0.8493	0.002787	0.0369	0.6057	8.405e-10	2.604e-25	1.602e-10	9.495e-14	4.727e-05	1.708e-23	0.01964	3.976e-08	0.4491	1.316e-09		FW01000000
FGRAMPH1_01T05457	40.38		4.33774	7.70327	4.0889	6.5136	4.01252	6.54861	2.26379	8.1902		C1	30		-1.9479	1.6127	2.0094	-1.6373	0.0777	-0.0339	-0.2148	-1.181	-2.2404	0.4656	-0.2925	-1.1471	-2.4205	-6.0672	-2.532	-3.373		0.01874	0.03018	0.0263	0.04996	0.9288	0.9678	0.7901	0.1173	0.008459	0.5355	0.7187	0.128	0.004462	9.027e-12	0.003085	0.0001351		FW01000001
FGRAMPH1_01T05467	53.21		10.3441	14.9055	8.29008	10.4455	7.71739	9.95094	7.39453	11.6524		C1	1182		-0.3171	1.6744	0.8823	-1.1869	0.5653	0.4865	-2.0247	-4.3889	-2.9075	-3.2013	-2.5904	-4.8757	-2.1218	-4.191	-2.2006	-4.4848		0.5908	0.004261	0.1484	0.05076	0.3546	0.4235	0.0005704	6.691e-14	7.786e-07	4.559e-08	1.083e-05	8.537e-17	0.0004906	6.058e-12	0.000308	1.657e-13		FW11111111
FGRAMPH1_01T05473	46.66		4.51111	7.56406	2.17792	3.22714	1.6693	3.02333	0.214622	4.21791		C1	8		-2.951	1.3799	3.5517	-1.0447	0.6911	0.2869	-2.7584	-4.4238	-6.4176	-3.3679	-3.4666	-4.7477	-1.2266	-5.823	-1.6308	-2.9265		0.02531	0.04247	0.00566	0.2108	0.4845	0.7376	0.0001963	2.185e-11	2.398e-07	1.224e-07	2.519e-05	1.083e-12	0.1683	3.011e-06	0.08884	0.0003787		FW01000000
FGRAMPH1_01T05475	49.71		3.98831	7.23732	3.81446	3.24471	2.04735	2.57693	0.515073	3.59642		C1	0		-2.6616	1.1841	4.6138	-0.3727	2.0113	0.7772	-0.2806	-4.0646	-4.9959	-3.6869	-2.3342	-4.8711	0.6035	-4.3829	-0.6306	-3.1549		0.02393	0.1434	0.0001516	0.697	0.0451	0.4274	0.7222	1.08e-07	1.144e-05	1.177e-06	0.007796	6.502e-10	0.5243	0.0003466	0.5417	0.0009615		FW01000000
FGRAMPH1_01T05485	48.94		11.871	13.8311	9.18871	10.2015	9.21594	9.84293	7.70855	11.5518		C1	0		-1.4713	1.6655	1.4405	-1.3124	-0.0265	0.3486	-2.6143	-3.5381	-4.059	-2.2222	-2.5877	-3.8876	-0.9844	-3.7373	-0.6094	-1.9063		0.04887	0.02547	0.07141	0.09991	0.9736	0.6622	0.0004561	2.072e-06	5.423e-08	0.002866	0.000522	1.84e-07	0.2174	2.871e-06	0.4452	0.01686		FW11111111
FGRAMPH1_01T05489	54.07		5.56726	7.23781	3.6543	4.7466	2.44174	4.23798	1.46897	6.31409		C1	86		-1.3402	2.1091	2.6663	-1.5679	1.3453	0.5267	-2.0171	-2.5201	-4.7114	-0.9429	-3.3712	-3.052	-1.1337	-5.3679	-1.9524	-1.6386		0.1244	0.001572	0.002803	0.03755	0.1092	0.4925	0.003687	0.0001795	7.466e-09	0.1545	7.912e-06	6.689e-06	0.1438	7.963e-10	0.01898	0.03343		FW01000000
FGRAMPH1_01T05493	47.6		4.81895	7.10736	2.92362	3.22196	0.350384	2.75562	1.52428	4.39394		C1	0		2.2266	1.7824	1.7824	-1.2183	3.9309	0.5234	-2.0949	-3.9496	-3.9462	-2.7092	-6.1728	-4.4916	-0.3346	-3.3353	-3.7421	-2.198		0.09697	0.01625	0.08938	0.2056	0.003559	0.5966	0.005025	4.819e-08	2.59e-06	0.0001052	1.414e-06	1.115e-09	0.7335	0.001211	0.005685	0.02131		FW01000000
FGRAMPH1_01T05495	46.53		5.45138	7.99268	3.52559	4.72244	2.38766	4.03522	2.21498	5.82726		C1	151		-0.2372	1.8876	1.5446	-1.1248	1.3088	0.7548	-2.0902	-3.3026	-3.6403	-2.1768	-3.4031	-4.0644	-1.2797	-3.9491	-1.8337	-2.499		0.7022	4.812e-06	0.006097	0.00922	0.02519	0.09906	3.808e-06	1.503e-16	3.647e-12	1.649e-08	4.955e-10	1.01e-22	0.006724	9.293e-14	0.001374	1.936e-08		FW01000000
FGRAMPH1_01T05497	48.06		5.25231	6.92378	3.28176	3.93489	2.35463	3.32289	1.54844	5.73293		C1	4		-0.9073	2.4859	1.9686	-1.8032	1.0368	0.6413	-2.1202	-3.0236	-4.0809	-1.1902	-3.1736	-3.6762	-0.6851	-4.4569	-1.0806	-1.5967		0.311	0.0008428	0.05584	0.05542	0.3039	0.5054	0.005413	4.861e-05	1.167e-06	0.101	9.702e-05	1.125e-06	0.4766	1.017e-05	0.2841	0.0932		FW01000000
FGRAMPH1_01T05503	49.09		7.20916	9.73039	4.191	5.32171	5.07097	5.71841	4.87611	6.18493		C1	0		-0.1824	0.472	-0.7168	-0.862	-0.9006	-0.3915	-3.0581	-4.3712	-2.3379	-3.5078	-2.1556	-3.9799	-1.1593	-1.3044	-0.6502	-2.4728		0.7667	0.4336	0.2783	0.1823	0.1749	0.5452	7.906e-07	4.097e-13	0.0001218	4.45e-09	0.000422	3.045e-11	0.07944	0.04362	0.3173	0.0001113		FW11000000
FGRAMPH1_01T05505	50.76		4.76328	8.13456	2.76362	3.7949	1.14924	2.55281	1.54927	4.69303		C1	25		0.7099	2.2473	1.4985	-0.9373	2.1798	1.3129	-2.1012	-4.4257	-3.599	-3.4785	-4.3089	-5.7258	-1.1388	-3.5747	-2.0058	-3.4242		0.4513	0.0002003	0.07179	0.1774	0.02327	0.07773	0.0007154	6.118e-16	3.65e-07	5.051e-11	6.106e-07	4.554e-22	0.1214	7.278e-06	0.03815	8.584e-07		FW01000000
FGRAMPH1_01T05509	48.79		6.03726	7.74135	2.86074	4.1762	3.12534	3.78131	2.52736	5.20892		C1	0		-0.6124	1.4846	0.3343	-1.069	-0.2871	0.4112	-3.4243	-3.6366	-3.7506	-2.5633	-3.1382	-4.048	-1.4397	-2.8431	-0.7415	-1.6619		0.3022	0.002763	0.6017	0.05037	0.6515	0.4679	2.04e-10	8.22e-14	5.217e-12	4.989e-08	5.568e-09	2.357e-16	0.01632	1.517e-06	0.2201	0.001874		FW01000000
FGRAMPH1_01T05513	49.69		10.9512	13.6604	7.6983	9.30887	7.10683	8.65787	7.4048	10.4671		C1	0		0.291	1.7562	0.2844	-1.1209	0.5744	0.6302	-3.1593	-4.2249	-3.4446	-3.1008	-3.7355	-4.857	-1.5601	-2.9654	-1.5043	-2.6238		0.7206	0.03027	0.7424	0.1943	0.5074	0.4658	9.89e-05	1.845e-07	2.192e-05	0.0001291	4.29e-06	2.064e-09	0.07116	0.0006025	0.08234	0.002375		FW11111111
FGRAMPH1_01T05515	49.48		7.61519	10.4378	3.2821	5.9165	2.69367	5.42654	4.32974	6.29095		C1	0		1.7789	0.8729	-1.1332	-0.3757	0.6382	0.494	-4.4295	-4.4848	-3.2887	-4.1078	-5.0676	-4.9806	-2.7234	-1.9658	-2.8676	-2.7811		0.006914	0.1274	0.09001	0.5463	0.3799	0.43	3.619e-13	2.116e-15	1.508e-08	3.241e-13	5.369e-15	1.721e-18	3.612e-05	0.00188	3.873e-05	6.576e-06		FW11000000
FGRAMPH1_01T05525	45.19		4.03534	6.97582	1.8946	3.57084	1.14145	2.49133	1.49564	4.53753		C1	191		0.7197	2.2626	0.454	-1.0172	1.1399	1.2273	-2.7566	-3.5597	-3.1921	-2.5378	-3.9117	-4.8004	-1.9875	-3.4587	-1.9001	-2.8225		0.4245	2.341e-05	0.5712	0.08308	0.2254	0.05922	1.359e-05	6.476e-14	1.003e-06	1.547e-08	2.14e-06	1.358e-19	0.004608	9.027e-07	0.03545	3.126e-06		FW01000000
FGRAMPH1_01T05531	53.06		7.82696	11.0922	4.55827	7.49115	6.15927	7.9308	5.71623	9.65472		C1	308		-0.4445	1.7156	-1.1902	-2.1507	-1.6347	-0.4352	-3.3133	-3.58	-2.1227	-1.4293	-1.6782	-3.1449	-2.9688	-3.9293	-1.7693	-3.2361		0.3139	5.435e-05	0.01026	7.288e-07	0.0004256	0.3179	3.243e-13	5.388e-17	1.371e-06	0.0007582	0.000136	1.567e-13	9.089e-11	4.301e-19	6.242e-05	1.803e-13		FW11010101
FGRAMPH1_01T05533	50.52		5.36605	11.5942	0	4.97173	0	3.85527	0	4.74738		C1	71		0	0.9208	0	0.2241	0	1.138	-8.3617	-6.5578	-8.5365	-6.7824	-8.1763	-7.7033	-7.1959	-7.1692	-5.8162	-6.0794		1	0.1777	1	0.7774	1	0.1553	1.079e-07	7.509e-24	4.261e-08	4.341e-25	2.76e-07	5.731e-31	9.719e-09	1.166e-08	4.035e-06	1.393e-14		FW01000000
FGRAMPH1_01T05535	48.1		5.64629	9.5128	3.39029	4.78158	2.37018	3.78387	2.66848	5.24545		C1	12		0.3322	1.4977	0.8321	-0.4705	1.1654	1.0268	-2.4631	-4.7414	-3.2997	-4.2706	-3.6319	-5.7683	-1.4787	-2.7813	-1.6173	-3.7681		0.6019	0.00229	0.1649	0.3621	0.07214	0.05606	1.723e-06	5.133e-25	1.047e-09	5.266e-21	1.04e-09	1.579e-33	0.007081	1.032e-06	0.01128	1.665e-13		FW01000000
FGRAMPH1_01T05561	50.69		6.64959	10.0975	4.98433	6.13683	4.43529	5.29188	3.66289	7.43051		C1	215		-0.7658	2.1439	1.3364	-1.2872	0.5672	0.8535	-1.718	-3.931	-3.0524	-2.6423	-2.2866	-4.7862	-1.1661	-3.7897	-0.8799	-3.3808		0.1809	5.158e-05	0.02407	0.02112	0.3341	0.1323	0.001554	6.324e-14	5.059e-08	3.682e-07	3.764e-05	1.492e-19	0.0405	7.329e-11	0.1326	2.082e-09		FW11000001
FGRAMPH1_01T05577	48.24		7.83147	11.6659	5.9989	7.19009	5.44002	6.75788	4.53756	8.97057		C1	315		-0.9176	2.2009	1.4813	-1.7668	0.5641	0.4323	-1.8507	-4.4379	-3.3329	-2.6698	-2.4153	-4.8707	-1.1921	-4.4402	-1.3239	-3.7793		0.07246	5.28e-06	0.004886	0.0004696	0.2795	0.3955	0.0001709	3.481e-20	3.669e-11	2.558e-08	1.285e-06	6.729e-24	0.01983	1.349e-17	0.01071	1.014e-13		FW11010101
FGRAMPH1_01T05579	51.93		8.50582	11.8741	6.22129	8.14672	6.02785	7.68172	5.87677	9.5126		C1	419		-0.1437	1.8138	0.3384	-1.3511	0.1943	0.4618	-2.2815	-3.6858	-2.6197	-2.334	-2.476	-4.1478	-1.9162	-3.6058	-1.6488	-3.3206		0.7842	0.0003956	0.5306	0.01067	0.7197	0.3843	1.124e-05	5.771e-13	4.739e-07	4.798e-06	2.108e-06	5.454e-16	0.0003384	1.477e-11	0.002164	4.18e-10		FW11010101
FGRAMPH1_01T05615	55.72		9.37521	13.2977	6.94126	8.70088	6.12264	7.47668	5.764	9.60887		C1	108		-0.3598	2.1153	1.1786	-0.8991	0.819	1.2148	-2.4224	-4.5512	-3.6019	-3.6515	-3.2421	-5.7668	-1.7488	-3.8265	-1.353	-3.8768		0.4622	8.749e-06	0.01977	0.06975	0.1058	0.0147	4.183e-07	7.3e-22	8.666e-14	1.166e-14	2.031e-11	7.025e-34	0.0004582	2.626e-14	0.007422	5.74e-15		FW11110101
FGRAMPH1_01T05651	46.26		8.06879	12.4067	4.424	7.72855	5.202	7.27424	5.45001	8.07054		C1	28		0.2647	0.7935	-1.0649	-0.3395	-0.8015	0.4534	-3.6838	-4.6384	-2.6168	-4.2987	-2.8815	-5.0922	-3.336	-2.6106	-2.0812	-4.2914		0.5839	0.08512	0.03699	0.4805	0.1212	0.3472	3.758e-14	4.389e-24	2.932e-08	6.052e-21	1.81e-09	1.33e-28	3.413e-11	9.222e-08	2.797e-05	6.26e-19		FW11010101
FGRAMPH1_01T05653	50.06		9.2317	12.5239	6.15078	7.90139	6.06617	7.66864	5.45389	9.19504		C1	28		-0.6097	1.5164	0.6941	-1.2838	0.0841	0.2318	-3.0772	-4.5831	-3.771	-3.2987	-3.1613	-4.8151	-1.7484	-3.7262	-1.6006	-3.2543		0.2007	0.0009778	0.1577	0.007147	0.8638	0.6283	4.259e-11	1.865e-23	9.848e-16	5.751e-13	1.553e-11	1.057e-25	0.0002995	1.58e-14	0.0009862	9.012e-12		FW11010101
FGRAMPH1_01T05659	49.6		8.19656	12.0382	4.73733	7.10542	5.04025	7.53571	5.66766	8.39052		C1	22		0.6377	0.8415	-0.9413	-1.2619	-0.3067	-0.4229	-3.4442	-4.8449	-2.4987	-3.5794	-3.1364	-4.4209	-2.3581	-2.6787	-2.4743	-3.7572		0.3458	0.2023	0.1971	0.07776	0.6772	0.5548	3.301e-07	2.152e-13	0.0001794	5.44e-08	3.308e-06	1.984e-11	0.00118	0.0001924	0.0006523	1.524e-07		FW11010101
FGRAMPH1_01T05671	49.34		9.83361	11.4219	6.04099	6.43624	5.39907	6.27723	5.26782	6.93077		C1	0		-0.123	0.6464	0.7652	-0.4877	0.6415	0.1571	-3.7371	-4.8986	-4.5035	-4.4097	-4.3805	-5.0561	-0.3918	-1.6447	-0.8761	-1.5514		0.8579	0.3394	0.2927	0.4997	0.3792	0.8281	3.042e-08	3.548e-13	2.96e-11	5.516e-11	1.16e-10	6.151e-14	0.5885	0.02343	0.2294	0.03039		FW11000001
FGRAMPH1_01T05679	50.04		5.4924	8.05538	3.36291	4.20996	2.97595	3.45586	1.2594	5.20436		C1	0		-2.2826	1.8177	2.6577	-1.0003	0.4304	0.7879	-2.2361	-3.8391	-4.9603	-2.824	-2.6776	-4.6416	-0.8818	-4.5399	-0.5244	-2.4785		0.01491	0.01753	0.01203	0.2821	0.6581	0.4052	0.003993	3.108e-07	5.09e-08	0.000137	0.000791	1.142e-09	0.3518	1.35e-05	0.5896	0.007678		FW01000000
FGRAMPH1_01T05681	45.28		3.64308	7.29862	1.30889	2.61704	0.949448	2.97892	0.892741	3.65144		C1	51		-0.1162	0.7884	0.7983	-1.1758	0.676	-0.4014	-3.1141	-5.0029	-3.9229	-3.8174	-3.8066	-4.6058	-1.7616	-3.7357	-2.8391	-3.6487		0.9152	0.1318	0.4207	0.05953	0.5213	0.5304	3.392e-05	1.236e-21	2.825e-06	2.372e-16	3.179e-05	3.091e-21	0.02876	1.162e-05	0.002406	5.916e-10		FW01000000
FGRAMPH1_01T05699	47.12		7.52735	11.2255	4.75496	6.29386	4.88361	6.16969	4.23869	6.75625		C1	0		-0.6486	0.5866	0.5192	-0.461	-0.13	0.1249	-2.8038	-4.8835	-3.3224	-4.422	-2.6738	-5.0086	-1.5546	-2.5348	-1.2997	-3.6345		0.2606	0.285	0.3881	0.4243	0.8283	0.829	5.972e-07	3.081e-19	4.273e-09	3.992e-16	2.09e-06	3.696e-20	0.008207	1.778e-05	0.02756	2.462e-10		FW11000001
FGRAMPH1_01T05707	53.29		4.12557	6.6886	1.98688	2.98112	3.02185	3.64314	1.44021	2.91301		C1	0		-1.9523	-0.8008	0.6874	0.0568	-1.2623	-0.7438	-2.6894	-3.9016	-3.3733	-3.9554	-1.4209	-3.1546	-1.1982	-1.8289	-0.6798	-2.4283		0.002231	0.1033	0.3447	0.9205	0.04395	0.1534	3.281e-06	2.465e-17	6.664e-08	7.505e-17	0.004696	2.904e-14	0.0556	0.00708	0.1927	8.157e-07		FW01000000
FGRAMPH1_01T05709	49.62		3.66559	6.64808	1.90599	1.892	2.33144	2.93306	2.11045	2.42454		C1	0		-0.1404	-0.59	-0.3613	-0.6455	-0.5242	-1.2347	-2.1452	-5.1025	-1.762	-4.4566	-1.6217	-3.8666	-0.0298	-0.314	-0.7403	-2.9934		0.8298	0.3363	0.6199	0.3952	0.4845	0.08406	0.001242	2.441e-16	0.004244	9.057e-15	0.01175	4.691e-14	0.9695	0.6559	0.2763	1.098e-06		FW01000000
FGRAMPH1_01T05727	47.94		5.23049	8.31349	2.81309	3.75865	1.31088	3.46807	0.973575	4.26483		C1	0		-0.533	0.8758	2.4728	-0.5233	1.937	0.3341	-2.6409	-4.5848	-5.136	-4.0575	-4.603	-4.9332	-1.0377	-4.0338	-2.6406	-2.9895		0.6135	0.2066	0.01418	0.5226	0.05418	0.6867	0.0002324	8.554e-12	8.711e-09	9.654e-10	2.402e-07	2.969e-13	0.2194	4.322e-05	0.007786	0.0001943		FW01000000
FGRAMPH1_01T05739	48.47		2.87229	8.51472	1.15778	3.74779	1.49119	3.33872	0	4.60728		C1	735		-4.1783	1.339	2.9624	-0.9006	-0.5217	0.4306	-2.382	-4.8398	-6.0349	-3.932	-1.8565	-5.271	-3.2662	-7.1293	-2.314	-5.7244		0.0103	0.01862	0.02447	0.1763	0.6082	0.5307	0.007808	6.089e-19	0.0001501	8.153e-14	0.03176	1.531e-21	0.000209	1.977e-09	0.006901	3.9e-14		FW01000000
FGRAMPH1_01T05741	49.14		8.71133	13.294	5.10235	8.41909	4.33385	6.97281	3.84088	8.8589		C1	230		-0.4906	1.8623	1.2783	-0.4319	0.7858	1.425	-3.5921	-4.7972	-4.8716	-4.3641	-4.381	-6.2264	-3.2896	-4.9998	-2.6503	-4.4939		0.4492	0.00204	0.06435	0.5129	0.2555	0.03143	5.033e-09	1.416e-15	8.135e-15	3.691e-13	2.889e-12	5.325e-25	9.118e-07	2.195e-13	0.0001056	1.063e-11		FW11010101
FGRAMPH1_01T05759	51.61		8.3296	11.0755	6.32335	7.26864	5.58078	6.93746	5.12446	8.74682		C1	75		-0.4444	1.7914	1.1908	-1.4618	0.7454	0.3278	-2.0017	-3.7616	-3.1926	-2.2983	-2.7482	-4.0897	-0.9397	-3.5923	-1.3573	-2.699		0.4379	0.001263	0.04501	0.01211	0.2098	0.5753	0.000356	1.251e-11	1.702e-08	3.263e-05	1.224e-06	1.859e-13	0.1092	1.14e-09	0.02202	3.799e-06		FW11010101
FGRAMPH1_01T05767	47.68		6.21441	9.27905	4.89816	6.12348	3.16102	5.12524	3.37431	7.30292		C1	450		0.2452	2.1846	1.5776	-1.1715	1.8203	1.0068	-1.3299	-3.1273	-2.9098	-1.9529	-3.155	-4.1375	-1.2338	-3.9828	-2.0472	-3.0279		0.7127	0.0002002	0.01828	0.06349	0.008314	0.1157	0.02754	8.107e-08	3.281e-06	0.0007472	1.141e-06	2.126e-12	0.05443	1.484e-09	0.002944	2.473e-06		FW01000001
FGRAMPH1_01T05785	45.98		6.3391	7.93666	3.17116	4.40323	3.61389	4.25516	2.64366	5.11225		C1	0		-1.0965	0.8878	0.6178	-0.7299	-0.4706	0.1521	-3.3026	-3.5676	-3.9281	-2.8326	-2.8317	-3.7203	-1.3063	-2.654	-0.6836	-1.5727		0.1044	0.1439	0.4085	0.2853	0.5189	0.8256	1.904e-07	3.363e-09	1.451e-09	1.958e-06	6.565e-06	7.039e-10	0.06678	0.0002245	0.334	0.01951		FW01000000
FGRAMPH1_01T05793	48.04		6.59724	9.57592	4.15167	5.63012	4.31168	5.21029	3.25009	6.56724		C1	18		-1.1079	1.3587	0.9474	-0.9354	-0.1605	0.4211	-2.5093	-3.9191	-3.4571	-2.9821	-2.3492	-4.3408	-1.5134	-3.3962	-0.9318	-2.9245		0.07496	0.01762	0.1487	0.1249	0.803	0.494	2.347e-05	5.359e-12	1.404e-08	1.233e-07	7.996e-05	2.788e-14	0.0159	1.06e-07	0.1402	1.734e-06		FW01000000
FGRAMPH1_01T05801	46.25		7.87433	8.31395	5.41387	6.01751	3.54707	4.34547	3.66351	7.05774		C1	0		0.1481	2.7011	1.7737	-1.0232	1.9173	1.6672	-2.4383	-2.2661	-4.2188	-1.2385	-4.3669	-3.9396	-0.5983	-3.3952	-0.8484	-0.4271		0.8495	0.0002741	0.03045	0.2007	0.02103	0.04018	0.0008978	0.002053	1.842e-08	0.09081	1.025e-08	1.313e-07	0.4568	3.132e-05	0.3121	0.5945		FW11000001
FGRAMPH1_01T05803	50.22		8.17356	9.63205	5.27101	6.26116	6.27905	6.74045	5.34592	7.10806		C1	0		-0.926	0.3657	-0.0813	-0.8383	-1.0055	-0.474	-2.8901	-3.3309	-2.8075	-2.49	-1.8815	-2.8557	-0.9888	-1.7458	-0.4572	-1.4293		0.1431	0.5586	0.9064	0.2195	0.1444	0.4877	4.891e-06	1.093e-07	8.513e-06	6.757e-05	0.002753	4.918e-06	0.1511	0.01081	0.5033	0.03591		FW11000101
FGRAMPH1_01T05807	48.21		5.2362	7.05144	2.16876	3.02923	2.59125	3.34482	0.93473	3.74653		C1	0		-2.5286	0.4255	1.9646	-0.8018	-0.5323	-0.3761	-3.5011	-4.2133	-5.4912	-3.4035	-2.9625	-3.829	-1.0253	-3.7918	-0.8691	-1.7534		0.003019	0.4127	0.02941	0.1899	0.4518	0.5409	2.115e-09	3.79e-16	8.079e-12	3.021e-12	1.563e-07	6.863e-15	0.1317	8.599e-06	0.1779	0.001514		FW01000000
FGRAMPH1_01T05813	48.43		6.2559	9.40451	3.93976	5.73999	3.35163	5.23541	2.11063	7.341		C1	334		-1.3897	2.1002	2.0351	-1.5873	0.6445	0.5058	-2.3942	-3.6267	-4.4342	-2.0341	-3.0445	-4.1343	-1.8385	-5.4609	-1.9772	-3.0747		0.05927	0.0006367	0.008223	0.01896	0.3806	0.4596	0.0002002	3.369e-09	3.386e-10	0.0008157	5.045e-06	1.925e-11	0.008452	3.448e-13	0.006139	7.083e-06		FW01000001
FGRAMPH1_01T05819	51.81		4.06342	7.01616	2.51288	2.2679	1.99838	1.72828	1.01316	3.72633		C1	0		-1.7686	2.3484	2.3831	-1.6415	0.6493	0.6952	-1.8389	-5.0747	-4.2629	-3.4276	-2.4942	-5.776	0.2693	-3.7553	0.3151	-2.9588		0.04729	0.0002278	0.006516	0.01219	0.3739	0.3605	0.001479	2.642e-19	2.129e-07	5.217e-13	0.0001382	4.957e-21	0.6979	8.972e-06	0.6913	3.703e-07		FW01000000
FGRAMPH1_01T05831	48.91		6.2403	9.67419	3.35015	5.88984	4.50694	5.51539	3.93459	7.20641		C1	208		-0.5682	1.6902	-0.6423	-1.3067	-1.2126	0.3789	-3.0259	-3.7484	-2.3787	-2.4387	-1.8105	-4.1289	-2.6206	-3.285	-1.0291	-3.3495		0.3641	0.004339	0.3519	0.0411	0.07838	0.5572	2.166e-06	2.269e-10	0.0001252	3.197e-05	0.003443	3.219e-12	0.0001059	5.204e-07	0.1183	2.361e-07		FW01000001
FGRAMPH1_01T05841	51.69		8.11812	12.1582	5.575	7.96182	5.08097	7.16658	5.12688	9.01234		C1	700		0.0587	1.8303	0.4451	-1.0399	0.503	0.7895	-2.5529	-4.151	-2.9976	-3.1106	-3.0563	-4.9409	-2.3837	-3.8687	-2.0972	-3.9823		0.9121	0.0003047	0.4116	0.04708	0.3582	0.1334	8.328e-07	2.047e-16	8.146e-09	6.721e-10	6.015e-09	1.713e-22	7.621e-06	4.072e-13	0.0001061	3.982e-14		FW11010101
FGRAMPH1_01T05843	52.52		7.84699	11.192	5.94408	7.14576	5.40252	6.60883	4.50678	8.67719		C1	235		-0.8958	2.059	1.4454	-1.5203	0.5488	0.5372	-1.9247	-4.0127	-3.3699	-2.4914	-2.4742	-4.5504	-1.2037	-4.1695	-1.2154	-3.2925		0.07718	1.739e-05	0.005522	0.002329	0.2878	0.2858	7.951e-05	4.562e-17	1.463e-11	1.576e-07	5.594e-07	2.2e-21	0.01736	5.285e-16	0.01796	5.504e-11		FW11010001
FGRAMPH1_01T05851	49.39		5.83363	8.53081	3.20848	4.28637	3.35456	3.95336	3.13997	5.34327		C1	0		-0.1627	1.4513	0.0219	-1.0832	-0.151	0.3612	-2.779	-4.2855	-2.7917	-3.1992	-2.629	-4.6505	-1.1602	-2.2653	-0.6479	-2.6678		0.7854	0.007152	0.9727	0.06515	0.8163	0.5497	1.124e-06	5.199e-16	7.362e-07	4.973e-10	4.975e-06	2.726e-18	0.06263	0.0001814	0.3048	3.96e-06		FW01000000
FGRAMPH1_01T05855	56.21		5.2101	10.0523	2.94415	5.8199	2.80506	5.07935	3.05888	6.9274		C1	705		0.3781	1.8549	-0.2077	-1.1089	0.1589	0.7446	-2.5225	-4.2182	-2.3039	-3.1081	-2.682	-4.9629	-3.0333	-3.9345	-2.4476	-4.7409		0.5043	1.785e-05	0.7184	0.01789	0.7956	0.1203	1.646e-06	2.392e-23	5.65e-06	9.86e-14	1.104e-06	8.166e-31	1.543e-08	1.827e-14	1.456e-05	9.544e-22		FW01000001
FGRAMPH1_01T05857	50.18		7.45889	13.4527	5.24508	8.93594	4.76085	8.04554	5.15327	9.86844		C1	889		0.4082	1.7911	0.0874	-0.9145	0.4941	0.8745	-2.2186	-4.4332	-2.3057	-3.5176	-2.7139	-5.3088	-3.6488	-4.6507	-3.2684	-5.863		0.5403	0.005305	0.899	0.1736	0.478	0.1939	0.000738	4.845e-12	0.0004454	4.105e-08	4.412e-05	1.377e-16	8.494e-08	8.022e-12	2.066e-06	5.088e-18		FW11010101
FGRAMPH1_01T05859	51.13		7.14723	9.60418	5.58529	5.83357	4.81754	5.16922	3.70533	7.7363		C1	2		-1.1258	2.5611	1.9065	-1.8879	0.7796	0.6684	-1.5672	-3.7375	-3.4747	-1.8462	-2.3489	-4.4073	-0.2521	-4.0465	-0.3633	-2.4196		0.0667	1.07e-05	0.003082	0.002306	0.2194	0.2878	0.007416	1.099e-10	9.369e-09	0.001271	7.91e-05	4.087e-14	0.6869	2.317e-10	0.5691	9.944e-05		FW11000001
FGRAMPH1_01T05861	46.32		5.97082	10.5276	3.67221	5.67406	3.17512	4.75388	2.28051	6.16064		C1	184		-1.0909	1.4377	1.6412	-0.4911	0.5575	0.9425	-2.4554	-4.8389	-4.1071	-4.3467	-3.0162	-5.7844	-2.0742	-4.2065	-1.6893	-4.4643		0.08361	0.003291	0.009909	0.3472	0.3589	0.07693	2.941e-06	1.531e-24	2.804e-12	2.544e-20	5.795e-08	3.763e-33	0.0001766	5.331e-12	0.004149	2.663e-17		FW01000000
FGRAMPH1_01T05867	53.21		5.91546	10.3764	3.97379	6.41586	3.56029	5.12918	2.82923	7.49201		C1	688		-0.7855	2.3688	1.2429	-1.0733	0.4562	1.2935	-2.1025	-3.9442	-3.3467	-2.8697	-2.5611	-5.2385	-2.5052	-4.8215	-1.6679	-4.3564		0.1533	9.011e-08	0.02598	0.02213	0.4047	0.007213	1.461e-05	7.473e-20	1.167e-10	2.149e-11	4.586e-07	2.16e-32	5.523e-07	9.99e-20	0.001659	3.23e-19		FW01000001
FGRAMPH1_01T05875	49.92		2.55284	9.60945	3.27489	6.51074	2.02443	5.2916	2.58037	6.71625		C1	481		0.7191	1.4283	0.7657	-0.2014	1.4686	1.2142	0.5721	-3.0575	-0.1968	-2.8549	-0.916	-4.2832	-3.2964	-4.2635	-3.5509	-6.9244		0.3717	0.02425	0.3591	0.7908	0.09966	0.1121	0.4772	1.079e-06	0.8104	5.237e-06	0.2986	1.294e-11	3.031e-05	1.212e-07	4.387e-05	4.939e-15		FW01000001
FGRAMPH1_01T05881	48.71		6.91951	9.1347	4.45418	5.28896	5.0477	5.39952	4.07424	6.24855		C1	0		-0.9749	0.864	0.3695	-0.9687	-0.6072	-0.1066	-2.514	-3.8521	-2.8811	-2.8821	-1.9062	-3.7461	-0.8568	-2.195	-0.3561	-2.1944		0.05967	0.08009	0.5012	0.06482	0.2629	0.8402	7.939e-07	6.125e-15	1.818e-08	3.259e-09	0.0001578	2.447e-14	0.1119	4.124e-05	0.5034	2.487e-05		FW11000000
FGRAMPH1_01T05889	50.26		5.7581	10.3689	4.01919	5.77001	3.97164	5.08316	2.84992	7.0501		C1	468		-1.1438	1.9723	1.1961	-1.2849	0.0483	0.6876	-1.8794	-4.5982	-3.0714	-3.3129	-1.9276	-5.2852	-1.8156	-4.2966	-1.1763	-4.5387		0.01835	3.542e-07	0.01523	0.001379	0.918	0.09752	1.508e-05	4.791e-34	5.635e-11	3.448e-19	1.413e-05	5.162e-43	3.031e-05	1.842e-20	0.009006	1.748e-27		FW01000001
FGRAMPH1_01T05891	51.26		9.85809	12.9862	7.31739	8.63245	6.93577	8.33296	6.41545	10.4198		C1	78		-0.5115	2.0548	0.8882	-1.7556	0.3773	0.2944	-2.5087	-4.2842	-3.3984	-2.5246	-2.887	-4.5794	-1.2954	-3.9392	-1.3782	-3.0679		0.3955	0.0005587	0.1724	0.006589	0.5621	0.6491	2.709e-05	6.152e-13	1.429e-08	2.166e-05	1.457e-06	1.46e-14	0.04567	1.275e-09	0.0339	2.074e-06		FW11111101
FGRAMPH1_01T05909	51.73		6.08659	9.61385	4.08513	5.56941	3.82107	5.0896	3.44622	7.19943		C1	381		-0.342	2.1071	0.6325	-1.6264	0.284	0.4776	-2.1047	-4.0207	-2.7322	-2.3911	-2.3902	-4.4982	-1.523	-3.7819	-1.3295	-3.4436		0.5729	0.0001229	0.319	0.005824	0.6563	0.4255	0.0002719	1.763e-13	3.231e-06	8.975e-06	5.218e-05	2.489e-16	0.01278	7.129e-10	0.03374	8.716e-09		FW01000001
FGRAMPH1_01T05913	49.09		5.64544	11.0656	2.8026	6.46274	2.78995	5.94242	2.63145	7.77505		C1	768		-0.2415	1.8442	0.2373	-1.3147	-0.0039	0.5292	-3.1093	-4.6061	-3.3471	-3.2913	-3.1056	-5.1354	-3.8674	-5.4193	-3.3344	-5.3668		0.6472	1.2e-08	0.6447	5.7e-05	0.9942	0.1146	6.223e-12	1.849e-47	1.342e-13	5.813e-26	4.377e-11	1.925e-57	4.391e-19	1.294e-36	2.376e-13	1.522e-51		FW01000001
FGRAMPH1_01T05921	52.85		4.56827	9.49165	1.17059	4.62375	1.51221	4.48248	0.973575	4.35352		C1	94		-0.7866	-0.1081	0.265	0.2883	-0.523	0.1766	-4.0792	-4.906	-4.3416	-5.1957	-3.555	-5.0876	-4.2193	-4.196	-3.5197	-5.0506		0.379	0.7879	0.7762	0.5013	0.5618	0.6733	2.935e-08	2.241e-41	3.824e-09	1.887e-43	3.431e-07	2.832e-44	5.303e-09	9.318e-09	2.723e-07	1.5e-30		FW01000000
FGRAMPH1_01T05927	51.03		8.79409	11.9391	6.33326	8.15059	5.72497	7.90626	5.48011	9.54305		C1	333		-0.2383	1.6171	0.8467	-1.3739	0.608	0.2419	-2.4458	-3.7374	-3.2927	-2.3624	-3.0544	-3.9796	-1.8028	-4.0234	-2.1689	-3.0941		0.6787	0.003825	0.1542	0.0185	0.3075	0.6789	1.511e-05	2.303e-11	6.886e-09	2.297e-05	8.359e-08	1.105e-12	0.002163	8.991e-12	0.0002514	1.214e-07		FW11010101
FGRAMPH1_01T05935	53.46		6.76096	11.4393	4.71383	6.88475	4.53644	6.35345	4.34493	7.74065		C1	488		-0.1638	1.3836	0.3482	-0.8519	0.1821	0.531	-2.0904	-4.5202	-2.4365	-3.6679	-2.2726	-5.0515	-2.1966	-3.3967	-1.8477	-4.6269		0.7473	0.003123	0.5016	0.07889	0.7278	0.2769	2.304e-05	2.27e-22	8.901e-07	2.187e-15	5.814e-06	2.394e-27	1.197e-05	1.293e-11	0.0002965	6.055e-21		FW11010001
FGRAMPH1_01T05937	48.93		10.0221	14.1732	7.90908	9.54281	7.17727	8.53199	6.44714	10.3192		C1	163		-0.7221	1.7613	1.445	-0.7639	0.7236	0.9953	-2.0866	-4.5608	-3.5333	-3.796	-2.8112	-5.5573	-1.6104	-3.8193	-1.3387	-4.0821		0.2123	0.002102	0.01768	0.2063	0.2344	0.1001	0.0002794	1.525e-15	8.99e-10	3.13e-11	1.062e-06	2.793e-22	0.007849	3.317e-10	0.02768	1.492e-11		FW11111101
FGRAMPH1_01T05947	54.48		6.00525	10.7863	4.6551	6.43349	4.08034	5.52865	3.23266	7.44847		C1	655		-0.8351	1.9225	1.4398	-1.0124	0.5991	0.9083	-1.3943	-4.3281	-2.8294	-3.3147	-1.9943	-5.2372	-1.8061	-4.2582	-1.4969	-4.739		0.1201	3.82e-05	0.008613	0.03976	0.2663	0.06945	0.005032	4.865e-21	6.56e-08	3.82e-13	0.0001053	2.021e-29	0.00039	1.269e-15	0.004775	1.034e-20		FW01000001
FGRAMPH1_01T05953	51.17		8.60917	12.2553	6.22022	7.84804	5.36422	7.02404	4.7041	8.677		C1	108		-0.6698	1.6359	1.5288	-0.8179	0.8598	0.8162	-2.3756	-4.346	-3.9064	-3.5273	-3.2366	-5.1632	-1.6152	-3.962	-1.6588	-3.5846		0.2605	0.004296	0.013	0.1725	0.1614	0.1749	3.896e-05	2.666e-14	2.67e-11	6.081e-10	3.077e-08	1.815e-19	0.007475	9.145e-11	0.006702	2.354e-09		FW11010101
FGRAMPH1_01T05961	50.68		7.84602	12.4061	5.6973	7.90398	5.01774	6.86657	4.40838	8.84184		C1	3284		-0.6026	1.9673	1.2942	-0.9315	0.6903	1.0349	-2.1657	-4.4685	-3.459	-3.5367	-2.8564	-5.5039	-2.2117	-4.4374	-1.8671	-4.5147		0.2015	5.81e-06	0.006756	0.03795	0.1472	0.02215	1.223e-06	3.17e-25	4.563e-14	1.784e-16	4.057e-10	5.331e-37	1.382e-06	2.978e-21	7.275e-05	2.178e-23		FW11010101
FGRAMPH1_01T05965	50.61		9.23308	11.197	4.08452	6.28964	4.34724	5.85381	3.79672	7.18143		C1	0		-0.5451	1.3096	0.2775	-0.8783	-0.269	0.4278	-5.1191	-4.8162	-5.3944	-3.9351	-4.8493	-5.2447	-2.2152	-3.371	-1.5184	-1.9149		0.4625	0.06477	0.7259	0.248	0.7337	0.5752	1.379e-12	8.943e-12	8.851e-14	2.256e-08	1.936e-11	1.195e-13	0.004335	1.384e-05	0.05091	0.01125		FW11000001
FGRAMPH1_01T05971	55.65		5.28309	9.26227	3.85851	4.33735	3.72061	3.95111	2.05607	5.50836		C1	5		-1.8421	1.6018	1.9923	-1.1896	0.15	0.4043	-1.525	-4.9156	-3.5186	-3.7208	-1.6765	-5.3226	-0.5014	-3.6833	-0.2472	-3.8902		0.01	0.01033	0.00962	0.0857	0.8352	0.5675	0.01792	1.073e-15	6.593e-07	5.744e-10	0.01036	6.91e-18	0.4786	1.078e-06	0.7315	1.982e-08		FW01000000
FGRAMPH1_01T05995	54.32		7.4689	10.9096	5.0862	6.81397	4.67308	6.36225	4.3415	8.3378		C1	1853		-0.3266	1.9711	0.7558	-1.5147	0.4281	0.4543	-2.4127	-4.065	-3.1683	-2.549	-2.8417	-4.5201	-1.7415	-4.0121	-1.7152	-3.3945		0.5281	3.913e-05	0.1558	0.002632	0.4236	0.3712	1.114e-06	1.778e-17	2.841e-10	7.757e-08	1.834e-08	3.971e-21	0.0007459	1.21e-14	0.001132	2.214e-11		FW11010001
FGRAMPH1_01T05997	50.66		6.66618	10.1448	3.81087	6.1184	3.76706	5.61776	3.3516	7.58878		C1	327		-0.3968	1.9745	0.4446	-1.467	0.0443	0.5057	-2.9672	-4.0047	-3.4082	-2.5365	-3.0114	-4.511	-2.3771	-4.2887	-1.9158	-3.4185		0.4723	3.384e-05	0.4314	0.003261	0.9378	0.3178	8.715e-09	2.712e-17	6.494e-11	5.968e-08	9.652e-09	2.634e-21	7.959e-06	9.08e-16	0.000423	1.325e-11		FW11000001
FGRAMPH1_01T05999	47.74		4.73384	8.72335	2.9107	5.1321	1.65942	3.47416	1.41181	6.18885		C1	586		-0.3401	2.8095	1.9266	-1.062	1.5847	1.7377	-2.123	-3.592	-4.0589	-2.5278	-3.7188	-5.3373	-2.3745	-5.3631	-2.2214	-3.8653		0.6873	5.185e-08	0.01185	0.05308	0.04339	0.003002	0.0002349	8.676e-14	8.187e-09	9.125e-08	2.975e-07	3.852e-25	9.066e-05	1.029e-13	0.003844	2.525e-11		FW01000000
FGRAMPH1_01T06001	53.2		7.14646	11.249	5.32226	6.87001	5.13358	6.44865	4.32243	8.25528		C1	1784		-0.8161	1.7996	1.0125	-1.3786	0.1956	0.42	-1.8684	-4.3483	-2.8806	-2.9688	-2.0645	-4.7684	-1.558	-3.9492	-1.3336	-4.0392		0.09903	9.566e-05	0.04679	0.00416	0.6984	0.3867	9.267e-05	2.94e-21	3.524e-09	7.661e-11	1.935e-05	4.065e-25	0.001543	2.394e-15	0.007432	1.047e-16		FW11010001
FGRAMPH1_01T06013	49.28		7.00817	11.1699	4.65541	6.70567	4.155	6.11384	3.7801	7.13328		C1	185		-0.3544	1.0175	0.8811	-0.4241	0.523	0.5916	-2.3811	-4.4173	-3.2602	-3.9925	-2.9058	-5.01	-2.0667	-3.3719	-1.9982	-4.1019		0.5537	0.06426	0.1554	0.4684	0.4009	0.314	2.789e-05	5.387e-16	1.766e-08	2.205e-13	5.834e-07	5.308e-20	0.0005504	2.821e-08	0.001103	3.091e-12		FW11010001
FGRAMPH1_01T06019	44.87		6.7616	10.7447	4.91094	6.51569	5.76351	6.32402	4.95551	6.79728		C1	3		-0.8032	0.4761	-0.0606	-0.2813	-0.8646	0.194	-1.9064	-4.1999	-1.844	-3.9183	-1.0407	-4.3944	-1.6206	-1.8413	-0.562	-3.9157		0.1128	0.3345	0.9104	0.5891	0.1069	0.71	0.0001975	9.113e-18	0.000294	1.068e-15	0.03994	2.773e-19	0.0023	0.0004921	0.2858	8.739e-14		FW11000001
FGRAMPH1_01T06027	51.1		7.34301	11.3473	4.40859	6.81708	3.99787	5.8501	3.46807	7.72764		C1	4166		-0.5392	1.8814	0.9784	-0.9081	0.4378	0.9723	-3.0082	-4.5078	-3.986	-3.5994	-3.4468	-5.4807	-2.4508	-4.3372	-1.9163	-3.9524		0.2873	1.332e-05	0.05336	0.04147	0.3863	0.03159	4.571e-11	2.997e-26	4.88e-17	1.675e-17	3.557e-13	3.36e-37	1.741e-07	3.563e-19	9.164e-05	1.232e-18		FW11010001
FGRAMPH1_01T06037	54.89		5.58148	9.34323	4.45962	4.96649	3.54306	4.55779	3.00195	6.61533		C1	245		-0.5391	2.0814	1.5176	-1.6558	0.9726	0.4206	-1.239	-4.3678	-2.7544	-2.7085	-2.2153	-4.7899	-0.5254	-3.6988	-1.0774	-3.6597		0.3776	0.0001065	0.01577	0.004481	0.121	0.4806	0.02677	2.302e-16	2.942e-06	1.958e-07	0.0001647	4.042e-19	0.3788	1.808e-09	0.08558	6.226e-10		FW01000000
FGRAMPH1_01T06039	49.48		7.48221	10.6179	5.60815	7.53313	4.92759	7.13359	4.22243	9.02133		C1	667		-0.7012	1.8795	1.3986	-1.4801	0.696	0.3985	-1.9037	-3.072	-3.3015	-1.5912	-2.6004	-3.4707	-1.9334	-4.8122	-2.2309	-3.1024		0.1339	8.98e-06	0.003098	0.0007686	0.1382	0.3682	1.509e-05	4.182e-13	3.929e-13	0.0001598	8.381e-09	2.933e-16	1.767e-05	2.63e-25	1.395e-06	4.192e-12		FW11010101
FGRAMPH1_01T06055	51.07		12.2207	15.6862	9.85761	11.0981	10.168	11.0765	9.56361	11.7211		C1	0		-0.5659	0.6057	0.2737	-0.5828	-0.2893	0.0201	-2.2188	-4.33	-2.4939	-3.7446	-1.928	-4.3502	-1.1575	-2.0139	-0.8481	-3.2621		0.6329	0.6091	0.8271	0.6417	0.8174	0.9872	0.06106	0.0002563	0.03527	0.001569	0.1036	0.0002397	0.3554	0.1079	0.4983	0.009197		FW11111111
FGRAMPH1_01T06061	51.37		6.66818	11.0295	5.04094	6.75759	4.29557	5.35549	3.12348	7.16058		C1	272		-1.2964	1.8099	2.0643	-0.4004	0.7734	1.4074	-1.6548	-4.2406	-3.7264	-3.8399	-2.43	-5.6498	-1.7307	-4.1954	-1.0967	-4.3152		0.02102	0.0002529	0.0003299	0.4404	0.1629	0.007576	0.001126	1.893e-18	9.124e-12	1.857e-15	3.59e-06	1.491e-30	0.00108	1.152e-13	0.04695	2.307e-16		FW11010001
FGRAMPH1_01T06065	50.26		6.08053	7.81546	3.99343	4.8373	3.58572	4.15052	3.38847	6.76176		C1	7		-0.1422	2.6602	0.5938	-1.9361	0.4422	0.7159	-2.1756	-3.0183	-2.7627	-1.0773	-2.6204	-3.7375	-0.8771	-3.407	-0.6033	-1.7194		0.8127	1.172e-06	0.3448	0.0009967	0.488	0.2397	0.000116	3.294e-08	1.426e-06	0.04304	7.046e-06	1.704e-11	0.151	1.961e-08	0.3427	0.004017		FW01000001
FGRAMPH1_01T06077	48.65		8.89082	12.4669	6.45614	8.29559	5.88743	7.31763	4.96832	9.00699		C1	121		-0.9194	1.6702	1.4893	-0.7015	0.5703	0.9671	-2.4181	-4.1127	-3.9087	-3.4105	-2.9892	-5.0807	-1.822	-4.0128	-1.4253	-3.5159		0.1171	0.00337	0.01452	0.2389	0.347	0.1055	2.502e-05	4.416e-13	1.706e-11	1.84e-09	2.293e-07	4.389e-19	0.002367	3.464e-11	0.01837	3.769e-09		FW11010101
FGRAMPH1_01T06081	48.53		9.19677	13.3994	6.7839	8.78217	6.96311	8.4169	6.30679	9.33538		C1	107		-0.651	0.9103	0.4723	-0.5477	-0.1787	0.3621	-2.4039	-4.5701	-2.8761	-4.0221	-2.2251	-4.9324	-1.986	-3.006	-1.4452	-4.1517		0.1813	0.05729	0.3504	0.2715	0.7236	0.4678	6.749e-07	1.139e-21	2.984e-09	3.677e-17	4.317e-06	5.944e-25	7.524e-05	2.162e-09	0.004004	8.647e-17		FW11111101
FGRAMPH1_01T06103	50.12		10.9187	15.0692	8.93524	10.5233	8.67286	9.94828	8.04803	11.5864		C1	2938		-0.6029	1.5817	0.8549	-1.025	0.253	0.5542	-1.9153	-4.3947	-2.7718	-3.3681	-2.1688	-4.9498	-1.5306	-3.4105	-1.2294	-4.0068		0.4898	0.06962	0.3468	0.2587	0.7806	0.5415	0.02813	4.61e-07	0.001493	0.0001113	0.01294	1.361e-08	0.09186	0.0001732	0.1759	1.016e-05		FW11111111
FGRAMPH1_01T06109	49.53		6.61715	10.3801	4.52628	6.59908	4.07113	5.70328	3.563	7.04105		C1	1115		-0.5392	1.334	1.0091	-0.4363	0.4722	0.893	-2.134	-3.7263	-3.1476	-3.2888	-2.6083	-4.6227	-2.0786	-3.524	-1.6578	-3.6719		0.435	0.03871	0.1686	0.5324	0.519	0.2037	0.001286	5.912e-09	3.137e-06	2.705e-07	0.0001097	6.844e-13	0.003452	1.031e-06	0.02206	1.86e-07		FW01000001
FGRAMPH1_01T06117	49.27		6.07045	9.13114	3.7354	5.32305	2.78312	4.76482	2.7956	6.35218		C1	175		0.0493	1.603	1.0134	-1.0275	1.0577	0.5695	-2.4451	-3.7812	-3.4598	-2.7506	-3.5091	-4.3535	-1.637	-3.6779	-2.1253	-2.9782		0.9459	0.01008	0.1692	0.1294	0.1626	0.4065	0.0001699	9.242e-10	2.642e-07	7.011e-06	4.428e-07	2.524e-12	0.01938	2.759e-07	0.004306	1.28e-05		FW01000000
FGRAMPH1_01T06139	50.92		10.2729	14.496	7.07924	9.61969	6.60142	8.69024	6.61159	10.7837		C1	204		0.0116	2.0195	0.4498	-1.118	0.4612	0.8925	-3.084	-4.7089	-3.536	-3.5861	-3.5476	-5.6056	-2.4416	-4.0094	-2.0102	-4.0625		0.9896	0.02358	0.6415	0.2457	0.6335	0.3542	0.0005598	1.283e-07	7.671e-05	5.751e-05	7.393e-05	3.281e-10	0.01136	3.237e-05	0.03744	2.468e-05		FW11110101
FGRAMPH1_01T06143	50.28		7.37078	10.4981	4.57448	6.73897	4.19793	6.38226	3.72881	8.48073		C1	367		-0.4635	2.088	0.8496	-1.727	0.3839	0.3581	-2.8403	-3.7258	-3.6877	-1.9967	-3.2242	-4.0848	-2.1873	-4.7639	-2.213	-3.0747		0.4236	6.989e-05	0.155	0.00189	0.5209	0.5225	2.044e-07	1.259e-12	3.735e-11	0.0001281	7.658e-09	7.867e-15	0.0001364	2.298e-16	0.0001554	4.068e-08		FW11010001
FGRAMPH1_01T06151	47.06		5.70194	9.59715	3.58833	5.38471	3.1953	4.63021	2.02003	6.62314		C1	536		-1.4481	2.0186	1.8494	-1.2291	0.4255	0.773	-2.2433	-4.1726	-4.1203	-2.9362	-2.6722	-4.9547	-1.8472	-4.9257	-1.4997	-3.7831		0.05783	0.001497	0.02603	0.09359	0.5918	0.2983	0.0008086	3.051e-11	2.062e-08	2.355e-06	0.0001077	5.606e-15	0.01475	1.124e-09	0.0545	3.449e-07		FW01000000
FGRAMPH1_01T06163	50.15		8.26855	11.2589	6.21291	7.72327	5.33193	6.86999	3.95007	9.33281		C1	236		-1.4025	2.4491	2.296	-1.5972	0.8928	0.8506	-2.0639	-3.5084	-4.3602	-1.9104	-2.9577	-4.3595	-1.5085	-5.4017	-1.5508	-2.9532		0.005525	1.417e-07	8.155e-06	0.0009336	0.07497	0.08024	1.246e-05	3.963e-14	1.321e-18	3.552e-05	8.082e-10	8.132e-21	0.002018	2.592e-26	0.00189	1.194e-09		FW11010101
FGRAMPH1_01T06171	46.36		6.42101	9.82165	3.99832	5.22233	4.05094	4.91697	3.35174	5.94688		C1	0		-0.7174	1.0367	0.6682	-0.7263	-0.0508	0.3075	-2.4852	-4.5662	-3.1523	-3.8377	-2.4349	-4.8745	-1.2574	-2.6519	-0.8991	-3.337		0.2716	0.08876	0.34	0.2735	0.9418	0.6456	7.507e-05	3.375e-14	7.513e-07	1.362e-10	0.0001173	6.821e-16	0.06427	0.000107	0.1894	4.37e-07		FW01000000
FGRAMPH1_01T06173	50.25		6.69767	11.5102	4.3678	7.18035	4.44346	6.71826	4.00834	8.41015		C1	722		-0.4111	1.6839	0.3396	-1.2198	-0.0741	0.4628	-2.4052	-4.2895	-2.7425	-3.0689	-2.3314	-4.7528	-2.8431	-4.4026	-2.3063	-4.7296		0.454	0.000792	0.5478	0.0195	0.896	0.3782	6.606e-06	9.778e-18	3.099e-07	7.161e-10	1.438e-05	2.46e-21	1.724e-07	5.921e-16	2.612e-05	6.051e-19		FW11010101
FGRAMPH1_01T06175	45.61		5.81123	10.7606	5.61548	7.1978	3.48711	6.08153	0.892741	8.51205		C1	602		-3.4287	2.4022	5.6156	-1.2931	2.1986	1.104	-0.1956	-3.5112	-5.8302	-2.2153	-2.4015	-4.6175	-1.5721	-8.4809	-2.6667	-4.8807		0.0001865	0.0001339	1.097e-09	0.05429	0.00214	0.1026	0.764	2.058e-08	1.001e-10	0.0003885	0.0004695	2.169e-13	0.02045	2.245e-20	0.0001894	1.489e-12		FW01010001
FGRAMPH1_01T06267	52.3		5.3749	9.49293	3.97481	5.19819	3.39433	4.96298	3.76304	6.7218		C1	535		0.4538	1.7712	0.1708	-1.5315	0.6185	0.2381	-1.4956	-4.2916	-1.6609	-2.7586	-2.1147	-4.5298	-1.2747	-2.9771	-1.6551	-4.0722		0.4024	0.0001665	0.7522	0.002129	0.2763	0.6403	0.003797	4.704e-20	0.001276	1.59e-09	0.0001018	4.604e-22	0.01529	7.443e-09	0.002784	3.149e-15		FW01000001
FGRAMPH1_01T06271	56.17		8.09247	11.978	5.17931	6.88238	4.60869	6.47525	4.45887	8.69257		C1	130		-0.1549	2.1945	0.7339	-1.786	0.5793	0.4051	-2.91	-5.0242	-3.6452	-3.2356	-3.4903	-5.4301	-1.7021	-4.222	-1.8763	-3.8149		0.8061	0.0002573	0.2629	0.004865	0.3797	0.5252	1.888e-06	4.988e-17	3.214e-09	5.736e-08	1.803e-08	1.406e-19	0.008204	6.341e-11	0.004082	1.839e-09		FW11010001
FGRAMPH1_01T06273	47.14		6.91184	8.33816	4.15648	5.80332	4.22641	5.5198	3.44751	7.11712		C1	24		-0.8226	1.608	0.7562	-1.3171	-0.0658	0.2882	-2.8582	-2.541	-3.6157	-1.2219	-2.7932	-2.83	-1.6881	-3.7614	-1.3341	-1.3773		0.1202	0.0005923	0.1731	0.008574	0.9043	0.5705	7.817e-09	7.869e-08	1.151e-12	0.00886	2.318e-08	2.435e-09	0.001309	1.582e-12	0.01197	0.006844		FW11000001
FGRAMPH1_01T06275	49.18		8.92132	10.3133	6.32033	7.72665	5.69123	6.92819	5.01941	9.28801		C1	11		-0.6798	2.3471	1.3164	-1.5495	0.637	0.7959	-2.6021	-2.5733	-3.9198	-1.0228	-3.24	-3.3698	-1.4036	-4.2695	-1.2447	-1.3753		0.158	3.314e-07	0.008074	0.001256	0.1984	0.09997	2.117e-08	2.211e-08	1.057e-16	0.02556	5.773e-12	2.911e-13	0.003865	3.784e-18	0.01163	0.004394		FW11010101
FGRAMPH1_01T06277	50.12		7.54395	7.89591	5.2133	5.14015	5.60611	4.99019	4.85852	5.5683		C1	0		-0.7524	0.5874	0.3562	-0.4302	-0.3941	0.1547	-2.3253	-2.7572	-2.6823	-2.3256	-1.9299	-2.913	0.074	-0.7124	0.6228	-0.355		0.2486	0.3691	0.6143	0.5433	0.5762	0.8275	0.0003321	2.528e-05	3.591e-05	0.0003633	0.002862	8.61e-06	0.9168	0.3135	0.3785	0.6136		FW11000000
FGRAMPH1_01T06291	51.8		5.3628	10.1618	3.74001	5.76046	3.34565	5.18819	2.73777	6.68895		C1	715		-0.5844	1.5081	1.03	-0.9257	0.4344	0.578	-1.7404	-4.3682	-2.7624	-3.4402	-2.1781	-4.9482	-2.0763	-4.032	-1.9328	-4.7071		0.3654	0.006209	0.1275	0.1259	0.5184	0.3447	0.003638	1.059e-15	9.069e-06	1.95e-10	0.0004375	1.78e-19	0.001011	5.876e-10	0.003127	4.162e-14		FW01000001
FGRAMPH1_01T06299	49.91		5.25531	7.21781	2.9971	3.86203	2.7922	3.06067	2.89124	4.2972		C1	0		0.1859	1.3139	0.0748	-0.445	0.2408	0.8534	-2.4075	-3.3771	-2.4691	-2.9276	-2.655	-4.2414	-0.9228	-1.4426	-0.3101	-1.8944		0.8283	0.1104	0.9382	0.6348	0.8062	0.3709	0.003617	2.478e-05	0.002711	0.0002351	0.001678	2.076e-07	0.3334	0.1277	0.752	0.04209		FW01000000
FGRAMPH1_01T06303	49.8		7.53403	11.3921	5.51046	7.31602	5.53493	6.66027	4.68533	7.89062		C1	193		-0.8456	1.2219	0.8214	-0.5688	-0.0248	0.6521	-2.033	-4.0303	-2.8537	-3.4611	-2.0081	-4.683	-1.8051	-3.1952	-1.1282	-3.802		0.131	0.02354	0.1581	0.3123	0.9658	0.2486	0.0002217	6.034e-14	2.837e-07	1.063e-10	0.0002784	3.341e-18	0.001551	2.699e-08	0.04922	1.887e-11		FW11010101
FGRAMPH1_01T06305	47.24		5.94342	7.65019	3.95142	4.0697	4.70487	4.37226	3.50247	5.05485		C1	0		-1.2567	0.6999	0.4732	-1.0079	-0.7792	-0.3108	-2.0737	-3.6032	-2.548	-2.592	-1.2913	-3.2919	-0.1299	-1.611	0.3385	-1.6614		0.04503	0.2525	0.4968	0.1399	0.255	0.6512	0.0008618	5.352e-09	4.927e-05	1.785e-05	0.03554	6.617e-08	0.8513	0.0189	0.6181	0.01364		FW01000000
FGRAMPH1_01T06311	55.2		8.45753	11.5274	6.40999	7.39429	6.04486	7.2859	5.15772	9.30616		C1	147		-0.8849	1.9914	1.2469	-1.8813	0.3631	0.1068	-2.0332	-4.0685	-3.2818	-2.1841	-2.397	-4.1755	-0.9744	-4.1026	-1.2307	-3.0078		0.1592	0.001199	0.06001	0.003948	0.5826	0.8704	0.001037	3.716e-11	1.503e-07	0.0003672	0.0001179	1.125e-11	0.1377	4.891e-10	0.06179	4.222e-06		FW11010101
FGRAMPH1_01T06313	44.23		6.07988	8.80206	3.7096	5.07096	3.56667	5.27964	3.24969	6.62124		C1	160		-0.3177	1.3562	0.4725	-1.5567	0.1518	-0.2046	-2.5028	-3.7318	-2.9725	-2.1719	-2.6548	-3.5282	-1.4226	-3.4518	-1.779	-2.658		0.5956	0.00965	0.4522	0.006721	0.8106	0.7246	8.923e-06	1.702e-12	1.871e-07	2.776e-05	4.052e-06	1.849e-11	0.01838	9.147e-09	0.003646	4.559e-06		FW01000000
FGRAMPH1_01T06327	49.77		6.70727	10.4614	4.66304	6.34198	4.0757	5.76962	4.23473	7.57798		C1	440		0.2039	1.819	0.4193	-1.2366	0.6216	0.5817	-2.1175	-4.1029	-2.5358	-2.866	-2.7397	-4.685	-1.7096	-3.3654	-1.7494	-3.6964		0.6694	1.712e-05	0.37	0.004049	0.1983	0.1838	2.314e-06	1.209e-22	1.985e-08	4.594e-12	4.719e-09	1.246e-28	0.0001442	6.585e-14	0.0002099	3.066e-17		FW11000001
FGRAMPH1_01T06345	47.71		3.96693	7.62249	1.91728	4.3921	1.13503	2.77939	0.568	4.76982		C1	501		-1.3764	2.1057	2.5082	-0.3904	1.1541	1.7137	-2.5762	-3.3129	-5.1171	-2.9205	-3.7408	-5.0262	-2.842	-5.7407	-2.2824	-3.5964		0.242	6.738e-05	0.02048	0.4865	0.2191	0.00507	8.76e-05	1.082e-12	3.842e-07	2.244e-10	9.146e-06	4.578e-22	3.111e-05	1.402e-08	0.0103	2.439e-09		FW01000000
FGRAMPH1_01T06353	48.8		6.74318	8.73113	5.00854	5.4877	3.85926	4.44672	2.69208	7.12344		C1	0		-1.2921	2.6984	2.4904	-1.6361	1.2013	1.058	-1.7826	-3.2474	-4.2798	-1.6084	-2.9877	-4.3068	-0.4879	-4.6145	-0.6313	-1.9531		0.03548	4.403e-07	6.802e-05	0.003641	0.04504	0.06825	0.0008701	7.019e-10	3.851e-13	0.001922	1.041e-07	1.133e-15	0.3942	6.94e-14	0.2981	0.0005754		FW11000001
FGRAMPH1_01T06359	52.82		8.13137	12.6712	5.80975	8.04976	5.59275	7.54027	5.19849	9.2562		C1	2319		-0.3883	1.7051	0.6116	-1.1972	0.2227	0.507	-2.3315	-4.5834	-2.9429	-3.3856	-2.5546	-5.0907	-2.2409	-4.0497	-1.9566	-4.4927		0.4057	0.0001224	0.2035	0.009565	0.644	0.2745	3.184e-07	3.932e-25	1.479e-10	1.689e-14	2.848e-08	1.604e-30	1.92e-06	1.031e-17	3.854e-05	4.72e-22		FW11010101
FGRAMPH1_01T06363	46.88		5.57809	10.454	2.81096	6.1811	3.15645	5.65733	3.22481	7.12275		C1	591		0.17	1.4847	-0.5493	-0.9431	-0.3896	0.5385	-3.0092	-4.2653	-2.4492	-3.3214	-2.6192	-4.8061	-3.5641	-3.9579	-2.6361	-4.8272		0.7374	0.0001059	0.3077	0.02279	0.4898	0.2014	1.143e-09	1.035e-29	8.868e-08	4.411e-19	8.117e-08	1.233e-36	9.724e-13	8.429e-18	1.085e-07	2.826e-28		FW01000001
FGRAMPH1_01T06365	47.98		8.01029	13.0183	5.60412	8.30412	5.3053	7.01386	4.5306	8.68153		C1	383		-0.7847	1.6505	1.087	-0.3724	0.3027	1.2768	-2.4033	-4.6513	-3.4912	-4.2786	-2.7065	-5.9291	-2.6854	-4.1449	-1.7114	-4.9325		0.1758	0.002893	0.06947	0.5185	0.6114	0.02743	2.028e-05	3.138e-17	1.009e-09	7.946e-15	1.93e-06	8.132e-27	4.312e-06	2.42e-12	0.003762	1.755e-17		FW11010101
FGRAMPH1_01T06379	45.13		7.12038	10.8006	4.59601	6.52496	5.06292	6.37399	5.02809	7.05852		C1	11		-0.0154	0.6833	-0.4552	-0.5298	-0.4727	0.1523	-2.564	-4.2292	-2.1064	-3.6987	-2.091	-4.382	-1.9458	-2.0204	-1.3207	-3.6118		0.9788	0.225	0.4601	0.3749	0.4461	0.799	1.05e-05	4.546e-14	0.0002497	3.746e-11	0.0003092	5.45e-15	0.001436	0.0008046	0.02995	1.639e-09		FW11000001
FGRAMPH1_01T06385	52.16		6.61697	10.2324	4.76385	6.30039	4.31492	6.07429	3.92455	7.83428		C1	595		-0.369	1.7659	0.8432	-1.5304	0.4709	0.2334	-1.907	-3.9159	-2.7481	-2.3843	-2.3791	-4.1502	-1.5628	-3.9364	-1.8004	-3.5729		0.4582	6.751e-05	0.09673	0.001087	0.3561	0.6224	4.888e-05	9.17e-19	1.073e-08	5.024e-08	8.578e-07	7.811e-21	0.001286	1.144e-15	0.000311	7.234e-14		FW01000001
FGRAMPH1_01T06389	49.14		6.64392	9.00174	3.97671	4.99711	3.02359	4.32691	2.95313	6.16403		C1	0		-0.0117	1.8864	1.0515	-1.177	1.0321	0.7045	-2.7238	-4.0207	-3.7697	-2.8424	-3.7579	-4.7288	-1.0692	-3.2977	-1.3968	-2.3633		0.9838	7.281e-05	0.06353	0.01981	0.07874	0.1779	2.611e-08	4.305e-18	2.53e-13	3.587e-10	2.862e-12	1.575e-23	0.04328	1.389e-09	0.0163	2.311e-06		FW11000000
FGRAMPH1_01T06393	49.23		9.52323	12.6607	5.86305	8.69148	4.92185	8.27333	4.6462	9.25558		C1	133		-0.268	0.9627	1.2129	-0.5515	0.9443	0.4091	-3.6041	-3.8865	-4.8193	-3.3339	-4.5513	-4.2966	-2.7809	-4.5453	-3.3161	-3.064		0.7067	0.1617	0.1048	0.4515	0.2078	0.5767	2.04e-07	1.562e-08	5.726e-12	1.22e-06	8.885e-11	4.126e-10	0.0001626	9.484e-10	8.603e-06	2.893e-05		FW11010101
FGRAMPH1_01T06395	51.31		11.7076	16.5714	8.08241	11.6919	7.31294	11.1432	7.33231	12.3828		C1	406		0.0202	1.1984	0.7243	-0.6676	0.7444	0.53	-3.5035	-4.7244	-4.2284	-4.0563	-4.2485	-5.2547	-3.4854	-4.8773	-3.6998	-4.706		0.9813	0.1632	0.4137	0.4501	0.4012	0.5488	4.676e-05	3.854e-08	9.058e-07	2.356e-06	8.18e-07	9.698e-10	8.18e-05	3.595e-08	2.961e-05	1.02e-07		FW11111111
FGRAMPH1_01T06417	48.93		6.94653	10.6686	3.4862	5.80344	3.8627	5.38611	3.23348	6.5814		C1	10		-0.647	1.1953	0.2603	-0.7694	-0.388	0.42	-3.5405	-4.7948	-3.7996	-4.0223	-3.1526	-5.2176	-2.3715	-3.4012	-1.5634	-3.6282		0.3684	0.07303	0.7412	0.2972	0.6212	0.5713	3.707e-07	4.276e-13	5.135e-08	1.028e-09	5.583e-06	3.688e-15	0.001915	8.267e-06	0.04062	8.466e-07		FW11000000
FGRAMPH1_01T06419	48.2		7.03346	8.60921	4.91136	5.27668	4.40046	4.64819	3.89421	5.92462		C1	0		-0.5103	1.308	1.0468	-0.6513	0.5351	0.6549	-2.1755	-3.3214	-3.2221	-2.6701	-2.7118	-3.978	-0.3806	-2.0787	-0.2608	-1.5303		0.2872	0.003551	0.03141	0.1599	0.2711	0.1681	1.009e-06	3.979e-14	2.411e-12	7.665e-10	3.6e-09	5.104e-19	0.4185	1.473e-05	0.5951	0.0008302		FW11000000
FGRAMPH1_01T06423	50.62		9.44635	10.4643	6.93518	6.98891	6.29429	6.40354	5.3832	7.75697		C1	0		-0.9008	1.3364	1.5344	-0.7557	0.6346	0.5782	-2.4734	-3.4173	-4.0101	-2.6603	-3.1093	-3.9966	-0.0531	-2.3432	-0.1094	-0.9956		0.179	0.04405	0.02958	0.2806	0.367	0.4106	0.0001853	2.456e-07	1.764e-09	5.698e-05	2.871e-06	1.695e-09	0.9397	0.0008809	0.8767	0.1541		FW11110001
FGRAMPH1_01T06433	46.52		8.4909	10.7152	5.80934	7.27094	6.21913	7.34661	6.60605	8.36603		C1	0		0.3931	1.0133	-0.8031	-1.0865	-0.4107	-0.074	-2.6836	-3.4136	-1.8796	-2.3264	-2.2727	-3.3396	-1.4611	-1.7446	-1.1245	-2.1915		0.4429	0.04473	0.1316	0.0386	0.4437	0.8882	1.689e-07	1.453e-11	0.0002193	3.866e-06	9.158e-06	3.767e-11	0.006021	0.0009098	0.03413	3.116e-05		FW11010101
FGRAMPH1_01T06439	47.87		4.96534	7.90687	2.56904	4.28035	2.84006	4.08165	1.99995	5.92538		C1	284		-1.0417	1.9266	0.7488	-1.6857	-0.2902	0.2344	-2.7375	-3.7004	-3.491	-2.0129	-2.4492	-3.9395	-1.9001	-4.3346	-1.3755	-2.8721		0.07841	6.964e-07	0.2221	5.907e-05	0.6157	0.5987	4.321e-08	2.016e-21	1.004e-10	2.63e-08	9.328e-07	7.661e-24	0.0002292	5.652e-16	0.007754	4.457e-11		FW01000000
FGRAMPH1_01T06441	51.12		5.36198	9.11173	3.7554	5.42834	2.85464	4.75127	2.80634	6.6554		C1	662		0.0506	1.9391	0.9791	-1.2323	1.0168	0.7008	-1.7517	-3.6824	-2.7238	-2.4478	-2.7744	-4.3869	-1.7389	-3.9503	-2.0549	-3.6767		0.9336	5.35e-05	0.1015	0.01798	0.1023	0.1893	0.0009019	7.03e-15	8.24e-07	1.429e-07	1.71e-06	6.151e-20	0.001626	4.011e-12	0.0007042	1.096e-11		FW01000001
FGRAMPH1_01T06461	50.32		8.67849	13.9542	6.01185	9.08962	5.89781	8.33549	6.00371	10.1795		C1	584		0.1138	1.819	0.002	-1.0732	0.1148	0.7433	-2.6499	-4.7944	-2.6512	-3.7197	-2.765	-5.5387	-3.0472	-4.1224	-2.4187	-5.1899		0.8437	0.001267	0.9973	0.07332	0.8514	0.2155	3.712e-06	1.767e-17	3.548e-06	3.937e-11	1.512e-06	9.212e-23	4.776e-07	8.742e-12	6.887e-05	6.175e-18		FW11010101
FGRAMPH1_01T06465	49.22		8.63357	13.369	5.67377	8.46167	5.22871	7.5762	5.17513	9.5577		C1	1214		-0.0501	1.9691	0.5011	-1.0873	0.4507	0.8806	-2.9691	-4.866	-3.4702	-3.778	-3.4202	-5.7471	-2.7866	-4.375	-2.3567	-4.6835		0.9154	9.112e-06	0.3011	0.01909	0.3568	0.05878	7.029e-11	3.36e-28	3.476e-14	1.059e-17	1.433e-13	1.856e-38	4.007e-09	3.322e-20	9.953e-07	9.09e-24		FW11010101
FGRAMPH1_01T06467	48.88		8.35684	12.9968	6.61523	8.62204	5.6687	7.58152	5.6639	9.85755		C1	661		-0.0039	2.2611	0.9582	-1.2259	0.9542	1.0344	-1.7487	-4.3394	-2.7074	-3.113	-2.7035	-5.3741	-2.0007	-4.1848	-1.9206	-4.5913		0.9931	1.842e-07	0.03791	0.006296	0.04032	0.02184	7.395e-05	9.282e-24	1.195e-09	5.036e-13	1.752e-09	2.543e-35	1.035e-05	5.063e-20	3.324e-05	3.289e-24		FW11010101
FGRAMPH1_01T06471	49.75		7.56519	11.0634	5.43125	6.65309	4.89946	6.11768	4.25927	8.19358		C1	658		-0.6491	2.0791	1.1903	-1.5353	0.5406	0.5424	-2.1769	-4.387	-3.3669	-2.851	-2.7178	-4.9301	-1.2344	-3.96	-1.2327	-3.446		0.169	1.636e-06	0.01293	0.0006356	0.2564	0.2338	1.024e-06	2.404e-24	2.015e-13	2.349e-11	2.451e-09	5.025e-30	0.007298	2.903e-17	0.009005	2.357e-14		FW11010001
FGRAMPH1_01T06481	52.4		4.61874	8.20451	2.53266	4.37706	0.965593	4.43841	2.24675	5.80518		C1	592		2.0635	1.3967	0.2537	-1.4479	2.2702	-0.0585	-2.4069	-3.8589	-2.6385	-2.4056	-4.7019	-3.8023	-2.0378	-3.7394	-4.3665	-3.51		0.02799	0.005868	0.7287	0.01749	0.02123	0.9249	9.306e-05	4.127e-14	1.841e-05	1.08e-06	2.651e-07	6.257e-14	0.002685	2.138e-08	3.967e-06	2.917e-08		FW01000000
FGRAMPH1_01T06483	49.08		5.03155	9.66559	3.64074	5.40166	3.38683	5.11975	2.88208	6.62451		C1	765		-0.5531	1.5234	0.8369	-1.2277	0.2836	0.292	-1.5492	-4.2568	-2.3877	-3.0271	-1.8346	-4.5506	-1.8348	-3.8994	-1.8264	-4.5482		0.3423	0.001522	0.1637	0.01875	0.636	0.5822	0.004342	4.174e-19	2.283e-05	1.053e-10	0.001095	1.785e-21	0.0009706	7.713e-12	0.00151	1.026e-16		FW01000000
FGRAMPH1_01T06487	46.49		7.79013	9.84924	5.25955	6.23951	5.73377	6.22479	5.36611	7.22829		C1	0		-0.3577	0.9998	-0.1171	-0.9808	-0.4756	0.0168	-2.5429	-3.5729	-2.4242	-2.5903	-2.0664	-3.5901	-0.983	-1.8468	-0.4906	-2.0137		0.5473	0.08756	0.8537	0.1172	0.4547	0.9787	1.801e-05	1.039e-09	4.069e-05	8.708e-06	0.0004777	8.35e-10	0.1205	0.00329	0.437	0.001283		FW11000001
FGRAMPH1_01T06489	50.29		7.33765	12.8511	4.56137	8.49551	3.72855	7.29619	3.2334	8.80063		C1	742		-0.4909	1.497	1.3782	-0.3025	0.8843	1.1933	-2.8263	-4.3191	-4.2032	-4.0164	-3.7124	-5.5134	-3.9563	-5.637	-3.6473	-5.4505		0.3647	0.0008172	0.01028	0.5197	0.09981	0.01146	3.005e-09	2.393e-22	7.309e-17	1.484e-19	1.816e-13	4.489e-35	7.999e-16	1.291e-27	2.266e-12	3.584e-30		FW11010101
FGRAMPH1_01T06491	52.06		4.89369	10.7265	2.31258	6.30468	2.20454	4.94515	1.72266	6.41992		C1	717		-0.4577	1.48	0.6756	-0.1127	0.1804	1.3547	-2.8817	-4.3731	-3.5386	-4.2599	-3.0808	-5.7399	-4.1952	-4.9835	-3.0208	-5.7017		0.5715	0.01296	0.4519	0.8793	0.8409	0.07052	4.451e-05	5.99e-14	1.405e-06	2.629e-13	2.951e-05	2.657e-22	2.357e-07	2.571e-09	0.0003388	1.084e-13		FW01000000
FGRAMPH1_01T06503	52.36		9.26093	13.4179	6.97388	8.85433	7.13162	8.4344	6.39737	9.90904		C1	302		-0.7267	1.4598	0.5699	-1.0439	-0.157	0.4157	-2.2782	-4.5149	-2.8479	-3.4709	-2.1212	-4.9307	-1.8682	-3.4819	-1.2955	-4.105		0.1401	0.002612	0.2579	0.0355	0.7549	0.4032	3.266e-06	1.143e-20	6.518e-09	7.212e-13	1.496e-05	2.579e-24	0.0001856	3.44e-12	0.009638	1.58e-16		FW11111101
FGRAMPH1_01T06517	49.94		8.92235	12.0114	6.91221	7.92998	6.44582	7.25719	5.34045	9.78825		C1	93		-1.1076	2.516	1.5767	-1.8448	0.469	0.6707	-2.0128	-4.0503	-3.5896	-2.2052	-2.482	-4.7212	-1.0156	-4.4372	-0.8139	-3.0534		0.01505	1.095e-08	0.000661	4.126e-05	0.3068	0.1387	5.82e-06	2.892e-20	1.862e-15	4.574e-07	2.874e-08	8.154e-27	0.02521	4.391e-22	0.07564	1.309e-11		FW11110101
FGRAMPH1_01T06521	49.15		7.84043	10.5462	5.32484	6.40897	4.86463	6.26826	4.67645	8.26477		C1	47		-0.1743	1.9799	0.6454	-1.8375	0.4695	0.1395	-2.5234	-4.0925	-3.1684	-2.2522	-2.9941	-4.2321	-1.0877	-3.5706	-1.4177	-2.6564		0.7697	0.0005151	0.3002	0.002431	0.4535	0.8192	1.334e-05	7.244e-13	5.602e-08	6.958e-05	3.38e-07	1.177e-13	0.07682	6.216e-09	0.02258	1.191e-05		FW11000001
FGRAMPH1_01T06535	55.56		7.2678	10.3477	4.03734	5.99221	3.37221	5.00245	2.56703	6.74974		C1	11		-0.8892	1.7462	1.5972	-0.7483	0.7108	0.9893	-3.2442	-4.2856	-4.8497	-3.5339	-3.9605	-5.2801	-1.9737	-4.3192	-1.6952	-3.013		0.2538	0.01229	0.05308	0.3286	0.3828	0.2005	5.08e-06	5.216e-10	7.733e-11	2.75e-07	6.449e-08	3.073e-14	0.01161	9.925e-08	0.03536	8.194e-05		FW11000001
FGRAMPH1_01T06547	50.9		5.53348	9.258	3.04054	4.75141	3.36372	4.57305	2.37175	6.58848		C1	250		-1.0344	2.0579	0.7022	-1.8655	-0.3394	0.1897	-2.7406	-4.5378	-3.4374	-2.6709	-2.4029	-4.7289	-1.8537	-4.4214	-1.3246	-3.6607		0.03684	8.052e-10	0.1758	3.106e-07	0.4889	0.623	1.281e-10	2.065e-42	4.286e-14	4.23e-18	1.355e-08	9.136e-46	2.812e-05	2.092e-22	0.002609	9.216e-23		FW01000000
FGRAMPH1_01T06549	49.11		5.15686	8.15255	3.94749	4.56594	3.60582	3.97668	2.67972	6.3552		C1	195		-0.9938	2.4221	1.3648	-1.8158	0.369	0.6025	-1.3223	-3.6405	-2.6866	-1.8206	-1.6928	-4.2427	-0.6474	-3.828	-0.4138	-2.9642		0.0943	2.59e-06	0.02622	0.0009259	0.536	0.2922	0.01538	9.488e-13	3.93e-06	0.0002184	0.00266	2.954e-16	0.2576	1.012e-10	0.4878	1.613e-07		FW01000000
FGRAMPH1_01T06559	55.01		6.02543	8.27224	4.49173	5.13632	4.11421	5.26044	3.89392	6.38122		C1	90		-0.2007	1.1333	0.6035	-1.2475	0.3994	-0.1173	-1.6067	-3.1421	-2.2087	-1.8926	-2.008	-3.0259	-0.6648	-2.5158	-1.1815	-2.2019		0.7352	0.04077	0.3312	0.03686	0.5237	0.8457	0.005261	1.949e-08	0.0001474	0.0005974	0.0006346	5.55e-08	0.2759	3.587e-05	0.05639	0.000281		FW01000000
FGRAMPH1_01T06563	51.45		6.58677	11.6482	5.14114	6.93776	4.50889	5.99439	3.72355	7.89153		C1	564		-0.8148	1.9109	1.4658	-0.9532	0.6507	0.9574	-1.4853	-4.7037	-2.9509	-3.7505	-2.1362	-5.6614	-1.8268	-4.2458	-1.5201	-5.0455		0.03482	8.788e-10	8.272e-05	0.00216	0.07331	0.002756	1.325e-05	2.699e-54	1.314e-15	6.244e-36	2.995e-09	6.048e-75	2.981e-08	7.998e-33	1.803e-05	2.35e-54		FW01010001
FGRAMPH1_01T06565	51.13		6.80472	9.02299	3.39128	5.57937	3.5144	5.0362	3.1573	7.6078		C1	82		-0.3533	2.5636	0.2297	-2.0104	-0.1271	0.5459	-3.5132	-3.4118	-3.7397	-1.3958	-3.3864	-3.9593	-2.2597	-4.4998	-1.5868	-2.164		0.6126	4.892e-05	0.7571	0.003231	0.8647	0.4302	1.35e-07	6.404e-08	2.036e-08	0.02527	4.441e-07	4.276e-10	0.001604	2.389e-10	0.02816	0.001629		FW11000001
FGRAMPH1_01T06567	50.6		8.50314	12.2633	5.97877	7.88861	4.92795	6.72541	4.39	8.48621		C1	122		-0.5311	1.7503	1.5993	-0.5923	1.0669	1.1568	-2.5294	-4.3327	-4.1286	-3.74	-3.5975	-5.4902	-1.9061	-4.0977	-1.8162	-3.7095		0.3101	0.0003436	0.002661	0.2441	0.04484	0.02376	3.176e-07	4.246e-19	4.25e-16	1.166e-14	1.316e-12	2.184e-29	0.000212	7.042e-15	0.0005957	3.3e-13		FW11010101
FGRAMPH1_01T06569	47.26		8.96005	12.9356	6.50108	8.54856	7.14608	8.585	6.77012	9.00847		C1	21		-0.3706	0.4191	-0.2709	-0.4543	-0.6414	-0.0356	-2.4461	-4.3328	-2.1746	-3.8781	-1.8039	-4.2972	-2.031	-2.2143	-1.4251	-3.9168		0.4876	0.4278	0.6303	0.4147	0.2547	0.949	4.711e-06	2.274e-16	4.497e-05	1.99e-13	0.0007173	3.894e-16	0.0002922	7.47e-05	0.01086	2.181e-12		FW11011111
FGRAMPH1_01T06575	51.7		8.81187	11.1894	5.83169	7.41831	5.62917	7.38264	5.19131	9.49576		C1	78		-0.4257	2.0775	0.6302	-2.0387	0.204	0.0349	-2.9508	-3.7046	-3.5812	-1.662	-3.1555	-3.7395	-1.5696	-4.2385	-1.7387	-2.3234		0.5235	0.001443	0.3719	0.003321	0.7727	0.9601	7.427e-06	1.388e-08	5.979e-08	0.01067	1.82e-06	1.005e-08	0.02491	1.423e-09	0.01328	0.000829		FW11010101
FGRAMPH1_01T06587	51.62		8.51104	12.1118	6.242	7.98441	6.16846	7.75696	5.8052	9.29357		C1	2050		-0.3542	1.5173	0.4292	-1.2909	0.0746	0.2247	-2.2577	-4.0698	-2.6867	-2.7775	-2.3325	-4.2948	-1.7281	-3.4483	-1.5781	-3.5394		0.5403	0.007481	0.4791	0.03069	0.9022	0.7073	8.375e-05	7.066e-13	2.97e-06	9.176e-07	5.072e-05	3.642e-14	0.004094	1.008e-08	0.008942	3.446e-09		FW11010101
FGRAMPH1_01T06603	49.25		7.38496	10.2118	4.97994	6.61273	4.10185	5.9198	4.03191	8.16283		C1	235		-0.0377	2.2348	0.9504	-1.5356	0.9089	0.6953	-2.4171	-3.5648	-3.3661	-2.0269	-3.3284	-4.2618	-1.6417	-4.1276	-1.8553	-2.7886		0.9501	6.165e-05	0.1256	0.009463	0.148	0.2444	2.302e-05	1.438e-10	6.641e-09	0.0002445	1.589e-08	2.341e-14	0.006513	1.243e-11	0.002879	2.842e-06		FW11000001
FGRAMPH1_01T06615	50.12		4.99966	7.39454	3.09484	3.96889	3.09556	3.90632	2.32763	5.0039		C1	8		-0.8762	1.1469	0.8906	-1.0732	0.0166	0.0657	-2.0311	-3.4936	-2.928	-2.4132	-2.0518	-3.5601	-0.946	-2.9098	-0.8968	-2.401		0.194	0.04532	0.226	0.1034	0.9816	0.922	0.001038	1.178e-09	6.484e-06	1.512e-05	0.001154	4.939e-10	0.1713	3.682e-05	0.2005	0.0003102		FW01000000
FGRAMPH1_01T06619	52.33		7.07601	11.9639	5.15404	7.54814	4.11521	6.54986	3.27395	8.68479		C1	700		-0.8494	2.1247	1.9359	-1.1288	1.0838	0.9948	-1.959	-4.3819	-3.894	-3.2525	-3.0446	-5.3772	-2.407	-5.4717	-2.496	-4.8305		0.1102	2.793e-06	0.0002511	0.01676	0.03683	0.03673	3.559e-05	2.034e-22	1.631e-14	3.936e-13	9.203e-10	1.55e-32	7.071e-07	3.183e-26	1.02e-06	8.396e-24		FW11010001
FGRAMPH1_01T06621	49.35		9.10355	12.6661	6.8104	8.25657	7.02133	7.73289	6.24201	8.76177		C1	2		-0.7725	1.0173	0.5633	-0.4986	-0.2085	0.5173	-2.2771	-4.3508	-2.8409	-3.8515	-2.0684	-4.8688	-1.4317	-2.4936	-0.7059	-3.5037		0.1669	0.06585	0.3416	0.3953	0.7244	0.3785	4.237e-05	3.102e-15	3.442e-07	2.817e-12	0.0002012	1.173e-18	0.01507	2.356e-05	0.2313	2.339e-09		FW11111101
FGRAMPH1_01T06625	47.7		4.04526	7.28382	1.01021	3.25468	1.6693	3.04312	0.849652	3.96342		C1	30		-1.0854	0.9959	0.0755	-0.7481	-1.039	0.239	-3.973	-4.1775	-4.0064	-3.4262	-2.9209	-4.4221	-3.0071	-3.8307	-1.7291	-3.2348		0.2656	0.1194	0.9469	0.3335	0.3358	0.7623	1.195e-05	1.413e-11	4.806e-06	1.108e-08	0.0002908	1.095e-12	0.002325	6.035e-05	0.05569	2.984e-05		FW01000000
FGRAMPH1_01T06627	53.03		7.00774	12.3741	5.42432	7.5302	4.65858	6.81157	3.74616	8.5094		C1	695		-0.9125	1.6897	1.6959	-0.9722	0.7816	0.7168	-1.6179	-4.8022	-3.3124	-3.8296	-2.3999	-5.5193	-2.113	-4.781	-2.1777	-5.2977		0.07898	0.0002998	0.001143	0.04343	0.1279	0.139	0.0008666	4.698e-25	6.505e-11	1.319e-16	1.511e-06	2.433e-32	1.736e-05	9.119e-21	1.702e-05	2.757e-27		FW11010101
FGRAMPH1_01T06629	51.22		7.36542	10.2736	4.97768	6.34915	4.10814	5.83205	3.95015	7.55134		C1	82		-0.1495	1.7232	1.0595	-1.1986	0.9089	0.5235	-2.4139	-3.9061	-3.4736	-2.7069	-3.3241	-4.4301	-1.392	-3.6501	-1.7774	-2.8841		0.773	0.0001992	0.03937	0.01231	0.08158	0.2805	4.262e-07	2.111e-17	1.474e-12	2.94e-09	2.685e-11	1.002e-21	0.004682	3.39e-13	0.0005602	2.012e-09		FW11000001
FGRAMPH1_01T06635	53.88		6.38731	8.57807	4.50936	5.04482	3.75597	4.97236	3.46088	6.79466		C1	26		-0.2761	1.8458	1.0679	-1.7629	0.7881	0.0794	-1.9515	-3.5536	-3.0168	-1.788	-2.7407	-3.6339	-0.5525	-3.3833	-1.2612	-2.1555		0.6222	0.0002082	0.05982	0.0008957	0.1692	0.8834	0.0001539	1.404e-12	1.522e-08	0.000258	3.769e-07	4.007e-13	0.3121	8.951e-10	0.02647	5.467e-05		FW01000001
FGRAMPH1_01T06641	49.41		5.20495	8.93519	2.52051	4.58208	2.19056	2.85213	1.83556	4.62123		C1	6		-0.3683	1.8554	0.7742	-0.0371	0.3953	1.8193	-2.9401	-4.3887	-3.7048	-4.3522	-3.3364	-6.2077	-2.261	-3.0724	-0.837	-3.7116		0.6095	0.0008937	0.287	0.9485	0.5916	0.003205	6.897e-07	2.707e-19	3.848e-09	7.419e-19	1.968e-07	1.444e-30	0.0003862	5.042e-06	0.2449	7.895e-11		FW01000000
FGRAMPH1_01T06643	54.51		5.02065	8.31924	2.86059	4.20416	1.98617	3.29184	1.1919	4.80076		C1	38		-1.0589	1.6391	2.1143	-0.6176	1.0518	1.0067	-2.3894	-4.1312	-4.505	-3.5112	-3.4461	-5.1502	-1.4717	-4.2035	-1.5167	-3.2289		0.1984	0.002158	0.007955	0.2869	0.1568	0.09859	2.826e-05	8.22e-17	5.251e-10	5.365e-13	2.246e-07	5.813e-23	0.01862	3.42e-08	0.03759	2.521e-08		FW01000000
FGRAMPH1_01T06651	50.17		6.29353	7.89893	4.27419	4.87894	2.87125	3.66456	2.35625	5.4495		C1	0		-0.5441	1.827	2.0314	-0.5673	1.4819	1.2383	-2.05	-2.9751	-4.0942	-2.4012	-3.5501	-4.2282	-0.6072	-3.2059	-0.8509	-1.5331		0.5397	0.02488	0.03738	0.5435	0.1282	0.1915	0.01115	0.000202	1.36e-06	0.002598	2.704e-05	2.097e-07	0.5181	0.0009522	0.3863	0.1009		FW01000000
FGRAMPH1_01T06655	47.69		7.05394	11.3669	4.77834	7.03744	3.48265	5.66809	3.34397	7.52814		C1	339		-0.1194	1.8603	1.4834	-0.4873	1.3611	1.3708	-2.3313	-4.2939	-3.8141	-3.8061	-3.6947	-5.6664	-2.2783	-4.249	-2.2686	-4.2429		0.8369	0.0001789	0.009486	0.3494	0.01963	0.009343	5.502e-06	1.409e-18	1.347e-12	5.577e-15	1.908e-11	2.009e-30	2.071e-05	2.739e-14	8.242e-05	7.044e-16		FW11010001
FGRAMPH1_01T06661	48.42		6.87945	10.1107	4.37101	6.15461	4.37772	5.39774	3.75192	6.81724		C1	43		-0.6307	1.4185	0.6283	-0.6578	-0.0037	0.7573	-2.5429	-3.9122	-3.1703	-3.2528	-2.5396	-4.6713	-1.8036	-3.0898	-1.0427	-3.1727		0.3252	0.01902	0.3565	0.3104	0.9956	0.2468	4.263e-05	6.604e-11	4.454e-07	5.099e-08	4.917e-05	9.271e-15	0.00652	3.663e-06	0.1198	1.091e-06		FW11000001
FGRAMPH1_01T06665	46.77		9.34939	12.7897	6.5349	8.97043	5.72562	8.23262	5.00758	10.1158		C1	356		-0.7176	1.8527	1.5235	-1.1253	0.8062	0.7259	-2.7791	-3.7546	-4.3038	-2.6284	-3.5862	-4.4811	-2.4027	-5.0515	-2.4831	-3.3778		0.2575	0.002627	0.01966	0.07871	0.216	0.2574	7.467e-06	1.049e-09	6.573e-12	1.913e-05	9.695e-09	3.419e-13	0.0001896	7.36e-15	0.0001298	1.371e-07		FW11010101
FGRAMPH1_01T06669	48.58		6.6877	9.69487	4.28805	5.52714	3.2685	5.11346	3.33679	6.68159		C1	54		0.1072	1.5661	0.9976	-1.1465	1.0987	0.4135	-2.4423	-4.1255	-3.4435	-2.9743	-3.5507	-4.5404	-1.2585	-3.4026	-1.9438	-2.9403		0.8796	0.01423	0.1806	0.106	0.1483	0.5634	0.0001901	8.32e-11	2.631e-07	2.357e-06	2.275e-07	1.046e-12	0.0818	3.32e-06	0.009838	3.463e-05		FW11000001
FGRAMPH1_01T06677	50.29		7.47524	11.457	5.03081	7.3653	4.26092	6.41953	3.53042	8.48905		C1	454		-0.7931	2.0696	1.593	-1.1196	0.801	0.9493	-2.4821	-4.0729	-4.0769	-2.953	-3.2838	-5.0227	-2.3592	-5.0717	-2.2109	-3.9506		0.09186	1.441e-07	0.0005858	0.00559	0.07854	0.02045	2.066e-09	1.303e-25	3.829e-20	2.358e-14	4.438e-14	1.934e-37	2.113e-08	1.007e-29	6.617e-07	5.658e-22		FW11010001
FGRAMPH1_01T06681	45.68		6.7028	9.67428	4.16592	5.74957	3.44544	4.90377	2.97356	6.63304		C1	50		-0.5088	1.776	1.2812	-0.8875	0.7717	0.8858	-2.6193	-3.9348	-3.9008	-3.0471	-3.392	-4.8231	-1.6381	-3.8068	-1.524	-2.9545		0.3213	1.255e-05	0.009631	0.03213	0.1189	0.03855	1.118e-09	1.997e-23	5.18e-17	4.643e-15	3.149e-13	6.788e-33	0.0002049	6.35e-16	0.001614	1.225e-12		FW11000000
FGRAMPH1_01T06685	49.14		7.07186	10.5449	4.3735	6.33247	4.00638	5.36762	2.61818	6.98286		C1	73		-1.5235	1.6198	1.9115	-0.6471	0.3905	0.9696	-2.754	-4.1783	-4.6699	-3.5301	-3.1464	-5.1499	-1.9884	-4.547	-1.4093	-3.4144		0.01424	0.002373	0.003062	0.2559	0.5245	0.09251	5.617e-07	1.749e-15	6.035e-15	1.479e-11	2.389e-08	2.764e-22	0.000701	5.275e-13	0.0196	2.266e-09		FW11000001
FGRAMPH1_01T06689	52.79		8.02018	12.0073	5.85241	7.55686	5.14824	6.52691	4.227	8.30708		C1	178		-0.9341	1.7712	1.647	-0.7429	0.7127	1.0268	-2.1756	-4.4036	-3.8232	-3.6602	-2.8891	-5.4314	-1.7022	-4.0921	-1.3881	-3.93		0.08678	0.000567	0.003182	0.1637	0.1973	0.05578	2.951e-05	5.986e-18	8.935e-13	6.469e-13	4.766e-08	3.194e-26	0.001609	1.276e-13	0.01162	2.099e-13		FW11010001
FGRAMPH1_01T06693	52.52		10.1408	14.4453	6.99021	9.85515	6.99282	9.19647	7.30029	11.085		C1	328		0.3005	1.8292	-0.3008	-1.1848	-0.0024	0.6344	-3.0566	-4.4493	-2.7536	-3.2581	-3.0541	-5.0872	-2.7625	-3.6465	-2.1257	-4.1513		0.7211	0.02909	0.7458	0.2003	0.9979	0.4931	0.0002768	1.1e-07	0.001045	0.0001007	0.0002822	1.282e-09	0.002883	8.26e-05	0.02193	7.293e-06		FW11111111
FGRAMPH1_01T06701	48.27		7.94998	10.2676	4.93884	6.50584	5.00295	5.82002	4.36033	8.12029		C1	4		-0.6465	2.302	0.5822	-1.6072	-0.0649	0.6928	-3.0339	-3.742	-3.6154	-2.1337	-2.969	-4.4357	-1.5854	-3.7748	-0.8277	-2.2939		0.2028	1.436e-06	0.2674	0.00119	0.9012	0.1684	5.757e-10	3.342e-15	2.671e-13	5.797e-06	1.642e-09	1.763e-20	0.001889	1.503e-13	0.1086	3.852e-06		FW11000001
FGRAMPH1_01T06703	49.83		7.47806	11.442	4.70348	6.81994	5.54066	6.7188	4.83077	7.15739		C1	1		-0.706	0.4365	-0.1433	-0.3349	-0.8498	0.1012	-2.7915	-4.5699	-2.6468	-4.2347	-1.9408	-4.6713	-2.1313	-2.3229	-1.1804	-3.9092		0.2141	0.4284	0.811	0.5622	0.1549	0.8611	9.022e-07	7.843e-17	2.759e-06	1.07e-14	0.0005625	1.593e-17	0.0003079	7.481e-05	0.04366	1.392e-11		FW11010101
FGRAMPH1_01T06707	47.77		5.89644	9.18721	2.52271	5.33485	2.90658	4.76572	2.40184	6.61024		C1	239		-0.6335	1.8726	0.1947	-1.2782	-0.432	0.588	-3.6353	-3.8529	-3.8372	-2.5719	-3.2037	-4.4444	-3.0241	-4.497	-2.0041	-3.2496		0.3323	0.0002355	0.7817	0.0225	0.5355	0.3039	1.465e-09	1.934e-14	1.548e-10	2.067e-07	6.475e-08	2.348e-18	2.255e-06	1.074e-12	0.001623	1.16e-08		FW01000000
FGRAMPH1_01T06715	47.76		6.30579	9.53037	3.96016	5.54035	4.23034	5.27535	3.84101	6.0886		C1	8		-0.3743	0.8221	0.097	-0.5532	-0.2806	0.2678	-2.4591	-3.9861	-2.5528	-3.4321	-2.1784	-4.2542	-1.6349	-2.2852	-1.0865	-3.166		0.4705	0.08417	0.8594	0.2751	0.6101	0.6002	1.205e-06	2.14e-17	4.047e-07	1.847e-13	1.708e-05	1.663e-19	0.002056	1.346e-05	0.04098	4.815e-10		FW01000000
FGRAMPH1_01T06717	49.34		7.50876	10.6339	5.05678	6.42915	3.98803	5.58078	3.36727	7.4116		C1	42		-0.6623	1.8322	1.772	-0.9787	1.1102	0.8514	-2.4813	-4.1758	-4.256	-3.1961	-3.5936	-5.0282	-1.3864	-4.1371	-1.6452	-3.0814		0.2413	0.0002376	0.001881	0.06201	0.04975	0.1091	1.026e-06	2.293e-17	2.117e-15	6.599e-11	1.42e-11	4.595e-24	0.009607	1.463e-13	0.003421	4.35e-09		FW11000001
FGRAMPH1_01T06719	49.49		8.63161	12.15	6.32538	7.95501	5.04248	6.73258	4.36099	8.56037		C1	94		-0.6907	1.8023	1.9731	-0.5941	1.2838	1.2037	-2.2818	-4.1216	-4.2603	-3.5261	-3.5696	-5.3284	-1.6071	-4.1743	-1.6872	-3.4439		0.2997	0.004906	0.00518	0.3887	0.06815	0.08174	0.0003919	1.041e-10	7.874e-11	3.171e-08	4.598e-08	8.361e-17	0.02029	2.832e-09	0.01639	5.972e-07		FW11010101
FGRAMPH1_01T06731	48.06		8.76629	12.8673	6.25049	8.68185	5.57645	7.50177	5.44481	9.55385		C1	996		-0.1231	2.0273	0.7992	-0.8589	0.6753	1.1656	-2.4959	-4.1257	-3.2955	-3.2657	-3.1724	-5.293	-2.4071	-4.0652	-1.9169	-4.0355		0.8332	0.0003573	0.192	0.1529	0.2721	0.05308	1.357e-05	3.197e-13	1.096e-08	7.83e-09	4.295e-08	1.105e-20	7.045e-05	2.273e-11	0.001733	2.122e-11		FW11010101
FGRAMPH1_01T06739	49.43		7.9217	12.548	5.82591	7.89112	5.13706	7.0553	5.13339	9.13139		C1	1380		0.0082	2.062	0.6897	-1.2293	0.6971	0.8318	-2.1063	-4.6124	-2.7956	-3.3826	-2.8038	-5.4446	-2.0641	-3.9831	-1.9295	-4.5702		0.987	1.643e-05	0.1779	0.01287	0.1775	0.09426	1.679e-05	3.597e-22	1.426e-08	1.07e-12	1.828e-08	4.672e-30	3.929e-05	2.814e-15	0.0001648	4.358e-20		FW11010101
FGRAMPH1_01T06751	51.07		11.5924	16.8718	8.10901	12.3135	8.57657	11.3663	8.41396	13.0622		C1	549		-0.1546	1.6219	-0.2905	-0.715	-0.4448	0.9037	-3.3243	-4.3714	-3.033	-3.655	-2.8784	-5.277	-4.0048	-4.4294	-2.6563	-5.052		0.8769	0.1039	0.7799	0.4911	0.6688	0.3841	0.0008694	1.171e-05	0.002376	0.0002476	0.003935	1.219e-07	0.0001162	2.011e-05	0.01058	1.148e-06		FW11111111
FGRAMPH1_01T06755	56.53		8.61444	11.4562	5.80116	6.63121	4.82443	6.39809	4.03288	7.53565		C1	0		-0.811	1.1283	1.7988	-0.8952	0.9884	0.2317	-2.8014	-4.764	-4.6025	-3.8677	-3.7915	-4.996	-0.8293	-3.5233	-1.586	-2.7908		0.187	0.05246	0.004556	0.1439	0.1166	0.7063	1.664e-06	2.038e-16	1.735e-14	2.122e-11	1.95e-10	6.99e-18	0.179	2.203e-08	0.01151	4.671e-06		FW11000001
FGRAMPH1_01T06759	50.9		6.69762	9.36512	4.66128	5.15183	4.70883	4.97141	3.45389	6.93359		C1	0		-1.3008	1.9908	1.2531	-1.7914	-0.0481	0.196	-2.1096	-4.2075	-3.3623	-2.4143	-2.0615	-4.4051	-0.509	-3.5535	-0.2649	-2.6101		0.01179	2.487e-05	0.01996	0.0003341	0.9266	0.7014	1.398e-05	4.62e-19	3.405e-11	1.473e-07	2.524e-05	1.081e-20	0.3225	1.205e-11	0.6094	1.567e-07		FW11000001
FGRAMPH1_01T06761	49.46		5.69148	10.2136	3.42091	5.56636	2.84835	4.35354	1.2591	6.00187		C1	224		-2.0297	1.6736	2.6904	-0.4399	0.663	1.2322	-2.4614	-4.6438	-5.1583	-4.203	-3.1286	-5.8766	-2.2416	-5.3719	-1.6724	-4.4323		0.006059	0.0003233	0.000244	0.3721	0.2749	0.0155	1.324e-06	8.169e-26	7.958e-14	1.117e-21	1.554e-08	9.333e-38	2.576e-05	2.581e-14	0.004358	9.559e-19		FW01000000
FGRAMPH1_01T06763	47.4		8.12964	8.33279	5.28134	4.78233	4.14332	4.01253	3.55529	5.45233		C1	0		-0.5833	1.4444	1.7259	-0.6638	1.1425	0.7705	-2.794	-3.4791	-4.5297	-2.8101	-3.9464	-4.2545	0.4956	-1.8941	0.1236	-0.1862		0.5144	0.1011	0.07628	0.4923	0.24	0.4296	0.00124	6.712e-05	2.545e-07	0.001224	6.883e-06	1.306e-06	0.6078	0.05193	0.8999	0.8458		FW11000000
FGRAMPH1_01T06765	52.13		8.52683	12.2085	6.15885	7.92378	6.17594	7.47917	5.95702	9.25385		C1	221		-0.2065	1.7618	0.1913	-1.3192	-0.016	0.4419	-2.3675	-4.2463	-2.5581	-2.9266	-2.3516	-4.6884	-1.762	-3.2726	-1.3042	-3.6407		0.666	0.0001575	0.698	0.006223	0.9742	0.3615	5.96e-07	7.091e-20	6.842e-08	2.798e-10	7.693e-07	8.054e-24	0.0003092	1.815e-11	0.00784	5.402e-14		FW11010101
FGRAMPH1_01T06769	49.68		6.8621	9.67084	3.77407	5.70501	4.0409	5.10815	3.40375	7.25257		C1	45		-0.6651	2.1521	0.3772	-1.54	-0.2879	0.6064	-3.164	-3.9382	-3.5394	-2.3948	-2.8743	-4.5469	-1.9859	-3.9031	-1.0917	-2.762		0.2962	0.00024	0.5783	0.01423	0.6698	0.3412	2.47e-07	1.364e-11	9.616e-09	3.253e-05	2.752e-06	8.656e-15	0.002421	2.267e-09	0.09707	1.179e-05		FW11000001
FGRAMPH1_01T06771	48.69		9.96533	13.4455	6.89309	8.83338	7.19913	8.5953	6.43274	10.0431		C1	33		-0.7559	1.4247	0.4527	-1.1879	-0.302	0.234	-3.0313	-4.5353	-3.4845	-3.3451	-2.7287	-4.7698	-1.9112	-3.5518	-1.3752	-3.4132		0.2185	0.01921	0.4918	0.06891	0.6462	0.7203	7.203e-07	8.837e-14	1.265e-08	3.689e-08	8.143e-06	4.441e-15	0.003562	6.11e-08	0.03599	1.732e-07		FW11111101
FGRAMPH1_01T06779	51.3		9.8451	13.4004	7.75743	9.0379	6.49435	7.90034	6.34872	9.83906		C1	53		-0.1455	1.9191	1.4015	-0.7914	1.2561	1.1256	-2.0697	-4.312	-3.4729	-3.5198	-3.3274	-5.4389	-1.2678	-3.4607	-1.3983	-3.5082		0.7779	0.0001531	0.009606	0.1396	0.02058	0.03612	4.63e-05	1.447e-17	1.08e-11	3.183e-12	8.421e-11	6.787e-27	0.01828	1.431e-10	0.009935	5.968e-11		FW11110101
FGRAMPH1_01T06789	48.32		6.40752	10.7944	3.67428	5.98544	3.37375	5.54577	3.56907	6.69927		C1	165		0.2838	1.168	0.0492	-0.715	0.3279	0.4521	-2.8748	-4.8058	-2.9193	-4.0909	-3.2031	-5.2588	-2.4109	-3.1752	-2.2868	-4.3457		0.5313	0.0007427	0.9115	0.04801	0.4877	0.2203	9.811e-13	3.216e-46	1.851e-13	7.275e-35	9.284e-14	5.487e-54	3.807e-09	1.852e-15	1.791e-07	2.24e-32		FW01000001
FGRAMPH1_01T06793	49.09		8.22537	11.5659	5.30926	7.52821	4.67246	6.65123	4.62739	8.8517		C1	220		-0.0314	2.1779	0.6842	-1.3044	0.6514	0.87	-2.9129	-3.9795	-3.5975	-2.6732	-3.5661	-4.8511	-2.2104	-4.199	-1.9918	-3.2773		0.9598	0.0002396	0.2901	0.03736	0.3176	0.167	1.338e-06	1.654e-11	3.043e-09	5.765e-06	5.696e-09	2.75e-16	0.0005045	4.662e-11	0.002051	1.824e-07		FW11010101
FGRAMPH1_01T06797	48		4.0156	7.24027	1.89831	3.21826	0.671958	3.03689	1.3221	3.02942		C1	1		1.2012	0.0266	0.8685	0.2181	2.0486	0.2355	-2.6346	-4.147	-3.5158	-4.3686	-4.7171	-4.3952	-1.6007	-2.2511	-3.4139	-3.1375		0.2877	0.965	0.317	0.7498	0.06754	0.7261	0.0001143	2.8e-14	2.651e-06	8.633e-15	6.121e-06	1.106e-15	0.03177	0.005804	0.001484	1.217e-06		FW01000000
FGRAMPH1_01T06807	49.04		11.6264	15.8942	8.65207	11.6251	8.28302	10.7527	7.66272	12.1263		C1	358		-0.6012	1.3303	0.957	-0.4847	0.357	0.8434	-2.8805	-4.1399	-3.8394	-3.6544	-3.2383	-4.9847	-2.8738	-4.3155	-2.3874	-4.132		0.4714	0.1101	0.2724	0.5776	0.6821	0.3325	0.0005474	6.599e-07	4.138e-06	1.135e-05	0.0001028	2.135e-09	0.0009666	7.307e-07	0.006142	2.061e-06		FW11111111
FGRAMPH1_01T06813	49.67		6.67024	9.84482	4.52628	6.04209	3.43547	4.73142	2.41691	6.98217		C1	104		-1.2066	2.2607	2.3388	-0.9332	1.143	1.3206	-2.1793	-3.7677	-4.5326	-2.8319	-3.326	-5.0926	-1.5315	-4.8035	-1.3539	-3.1186		0.08931	0.0002157	0.001375	0.1553	0.1055	0.04801	0.000452	3.557e-10	2.373e-11	2.144e-06	3.209e-07	6.935e-17	0.02216	2.408e-11	0.05465	2.376e-06		FW11000001
FGRAMPH1_01T06817	47.34		7.34301	11.1081	5.05722	7.31438	5.16751	6.98617	4.27551	8.28315		C1	464		-0.9068	1.2899	0.7982	-0.9598	-0.1082	0.3283	-2.3052	-3.7553	-3.1041	-2.7944	-2.1973	-4.0843	-2.2629	-4.0209	-1.8265	-3.7129		0.1045	0.01441	0.1731	0.08512	0.8523	0.5573	2.329e-05	9.588e-13	1.864e-08	1.006e-07	5.839e-05	8.905e-15	7.018e-05	2.584e-12	0.001391	4.144e-11		FW11010101
FGRAMPH1_01T06819	51.11		6.41744	9.38111	4.1314	5.54406	3.53767	4.40074	2.37271	6.56683		C1	40		-1.4022	2.2123	2.0257	-1.0254	0.636	1.1796	-2.3308	-3.8334	-4.3714	-2.8059	-2.9693	-5.0182	-1.4545	-4.5056	-0.9109	-2.9535		0.02473	1.496e-05	0.001612	0.06079	0.2931	0.03646	9.504e-06	1.118e-14	1.669e-13	1.047e-08	7.178e-08	6.85e-23	0.01039	5.219e-13	0.13	8.286e-08		FW01000000
FGRAMPH1_01T06821	49.4		4.64163	9.76275	3.04944	4.75058	2.20729	4.24142	2.01898	5.60366		C1	462		-0.1628	1.4016	1.169	-0.8645	0.9932	0.5289	-1.7536	-5.0161	-2.9163	-4.148	-2.7535	-5.5496	-1.8201	-3.8536	-2.2844	-5.0819		0.8168	0.004588	0.1002	0.1419	0.1756	0.3793	0.002185	8.886e-26	2.839e-06	8.48e-19	2.278e-05	2.424e-30	0.004016	9.921e-09	0.001228	9.487e-17		FW01000000
FGRAMPH1_01T06825	51.39		8.10043	12.3322	6.11278	7.97635	5.91152	7.61957	5.49735	9.17574		C1	1957		-0.4042	1.5492	0.6101	-1.1924	0.2051	0.3562	-2.0097	-4.3262	-2.6192	-3.1334	-2.215	-4.6826	-1.8648	-3.6673	-1.7137	-4.1821		0.3506	0.0001815	0.1684	0.005253	0.6438	0.4064	2.263e-06	1.081e-25	9.22e-10	2.599e-14	2.354e-07	9.399e-30	1.769e-05	3.937e-17	9.243e-05	2.832e-22		FW11010101
FGRAMPH1_01T06827	53.1		6.76167	9.0643	4.1847	5.26821	4.1035	4.38315	2.82852	6.7312		C1	0		-1.3832	2.3927	1.4742	-1.4723	0.0923	0.9152	-2.664	-3.798	-4.1406	-2.3233	-2.7574	-4.716	-1.1218	-4.0684	-0.2989	-2.2603		0.01044	2.85e-07	0.009304	0.002948	0.864	0.07558	2.482e-08	6.848e-17	1.291e-15	1.721e-07	1.482e-08	5.092e-24	0.03028	9.54e-14	0.5772	4.893e-06		FW11000001
FGRAMPH1_01T06831	51.29		6.8354	10.6537	4.91562	6.57464	4.56413	6.18993	3.96929	7.91297		C1	3401		-0.5827	1.7107	0.947	-1.3266	0.3616	0.3819	-1.9629	-4.0349	-2.9081	-2.7064	-2.3254	-4.4172	-1.6693	-3.9429	-1.649	-3.7425		0.3255	0.002003	0.1256	0.02415	0.5578	0.5191	0.0006017	2.748e-13	5.8e-07	8.276e-07	6.169e-05	1.423e-15	0.00542	8.106e-11	0.006779	3.067e-10		FW11000001
FGRAMPH1_01T06837	49.78		7.97742	10.6029	5.18168	6.84936	4.45064	6.1016	4.24701	7.89537		C1	38		-0.1913	1.7887	0.9441	-1.0383	0.751	0.7481	-2.8013	-3.7236	-3.745	-2.6841	-3.5537	-4.4728	-1.6766	-3.659	-1.6795	-2.5982		0.7301	0.00052	0.09789	0.0562	0.1916	0.1725	9.609e-08	3.687e-13	2.335e-12	1.426e-07	4.34e-11	3.812e-18	0.002478	6.579e-11	0.00319	1.842e-06		FW11010001
FGRAMPH1_01T06845	49.97		6.21488	9.18385	3.9045	5.25567	3.08287	4.45718	2.61924	6.03484		C1	34		-0.5681	1.6313	1.4912	-0.7905	0.9273	0.8362	-2.4027	-3.9612	-3.9029	-3.1697	-3.3349	-4.8011	-1.4137	-3.6955	-1.5048	-2.9712		0.2821	1.753e-05	0.003333	0.04962	0.06649	0.04696	3.515e-09	6.181e-28	4.237e-17	3.115e-19	4.81e-13	1.15e-37	0.001121	1.706e-14	0.002331	1.764e-13		FW01000000
FGRAMPH1_01T06847	50.46		7.21464	10.7084	4.73438	6.53515	5.0002	6.31793	4.17641	7.12783		C1	45		-0.842	0.8129	0.5723	-0.5907	-0.2695	0.2212	-2.5008	-4.1439	-3.0732	-3.5528	-2.2313	-4.3657	-1.8221	-2.9851	-1.3314	-3.4642		0.1086	0.09854	0.2955	0.2521	0.6191	0.6693	9.861e-07	2.425e-17	2.648e-09	3.127e-13	1.27e-05	4.759e-19	0.0005845	2.198e-08	0.01207	2.231e-11		FW11000001
FGRAMPH1_01T06857	48.56		6.96897	11.2973	5.09518	6.89358	4.45079	5.79751	3.81948	7.5374		C1	297		-0.6484	1.7434	1.3133	-0.6404	0.6643	1.1008	-1.8964	-4.3706	-3.2103	-3.7297	-2.5619	-5.4731	-1.8116	-3.7653	-1.3751	-4.2847		0.2211	0.0003018	0.01566	0.2062	0.219	0.03177	0.0001373	3.787e-20	4.315e-10	3.523e-15	5.397e-07	4.418e-30	0.0004684	1.577e-12	0.01023	6.081e-17		FW11010001
FGRAMPH1_01T06875	50.42		7.59539	12.2679	5.9744	7.9963	5.25266	6.70215	3.86795	8.45783		C1	449		-1.4221	1.744	2.1503	-0.4567	0.729	1.2858	-1.6322	-4.226	-3.7841	-3.769	-2.362	-5.513	-2.0148	-4.6218	-1.458	-4.608		0.00959	0.0006442	0.0001425	0.3922	0.1869	0.01661	0.001705	7.985e-17	2.844e-12	1.031e-13	7.723e-06	3.102e-27	0.0001882	1.505e-16	0.007986	1.138e-17		FW11010101
FGRAMPH1_01T06877	52.25		6.68148	9.88832	4.91586	6.26802	4.33725	5.53987	2.2309	7.85483		C1	227		-2.3319	2.3165	2.9366	-1.5779	0.6083	0.7341	-1.8122	-3.5966	-4.7555	-2.016	-2.4235	-4.3325	-1.3663	-5.8808	-1.2405	-3.1518		0.0002211	8.572e-06	6.82e-06	0.004597	0.3025	0.1935	0.0007484	3.731e-12	1.445e-14	8.506e-05	1.09e-05	9.719e-17	0.01642	5.017e-20	0.03406	2.371e-08		FW11000001
FGRAMPH1_01T06883	50.14		7.03956	10.6234	5.02035	6.69529	4.59934	6.0234	3.94967	8.04956		C1	3662		-0.6378	2.0232	1.0788	-1.3488	0.438	0.6727	-2.0577	-3.9042	-3.1346	-2.5543	-2.4967	-4.5775	-1.6932	-4.1208	-1.4585	-3.5406		0.2041	9.025e-06	0.03651	0.004862	0.3934	0.1654	1.438e-05	6.502e-18	1.317e-10	1.294e-08	2.65e-07	9.368e-24	0.000591	2.449e-16	0.003923	3.013e-13		FW11010001
FGRAMPH1_01T06885	49.93		5.3648	6.92564	2.6329	4.14894	2.59125	3.74937	3.33557	5.67935		C1	2		0.8587	1.9845	-0.7954	-1.5241	0.0459	0.4326	-2.8856	-2.7938	-2.0729	-1.2543	-2.9316	-3.2388	-1.6192	-2.3479	-1.2326	-1.5305		0.3377	0.01782	0.4281	0.1131	0.9646	0.6575	0.001039	0.0009086	0.01525	0.1307	0.001017	0.0001305	0.1049	0.01522	0.2235	0.1157		FW01000000
FGRAMPH1_01T06889	50.87		6.85622	8.31457	4.29216	4.83924	3.86066	4.63707	3.68119	7.08351		C1	0		-0.1471	2.4573	0.61	-2.2521	0.4578	0.2001	-2.6191	-3.4879	-3.2261	-1.2303	-3.079	-3.6876	-0.5625	-3.4246	-0.8202	-1.4314		0.8139	2.358e-05	0.3499	0.0003109	0.4876	0.7537	1.004e-05	2.61e-09	7.607e-08	0.03146	4.086e-07	3.217e-10	0.3806	7.171e-08	0.211	0.0218		FW11000001
FGRAMPH1_01T06895	46.97		6.57673	8.9683	5.04852	6.03589	3.25577	4.41295	3.03136	7.31516		C1	63		-0.1988	2.9157	2.1002	-1.2686	1.896	1.6399	-1.5547	-2.9137	-3.6582	-1.6422	-3.4594	-4.5578	-0.9944	-4.3632	-1.2505	-2.3523		0.7707	1.531e-06	0.00222	0.04826	0.006416	0.01276	0.01066	9.919e-07	1.206e-08	0.005485	1.118e-07	7.208e-14	0.1266	1.253e-10	0.07508	0.0003001		FW01000001
FGRAMPH1_01T06903	49.63		7.62841	12.0585	5.69874	8.15655	4.94464	7.09854	4.90983	9.53439		C1	825		-0.0164	2.4062	0.7806	-1.3579	0.7627	1.0461	-1.9366	-3.8464	-2.7167	-2.4873	-2.7004	-4.8935	-2.4419	-4.5805	-2.1585	-4.3516		0.9783	2.99e-05	0.2065	0.02375	0.2204	0.08279	0.0009833	2.215e-11	4.406e-06	1.46e-05	5.965e-06	2.079e-17	5.884e-05	6.396e-14	0.0004749	6.703e-13		FW11010101
FGRAMPH1_01T06907	50.37		3.84964	6.91344	1.7156	2.23236	0.350384	2.63148	0.93327	4.01828		C1	36		1.4665	1.5264	1.1521	-1.9497	2.4612	-0.4725	-2.7026	-4.9565	-3.8516	-2.9398	-5.3181	-4.4662	-0.6654	-3.7671	-3.5991	-2.9339		0.2979	0.04236	0.3601	0.08041	0.09073	0.6777	0.00155	1.887e-10	4.786e-05	3.052e-05	4.869e-05	1.819e-09	0.572	0.001712	0.01145	0.007341		FW01000000
FGRAMPH1_01T06909	50		9.0243	12.2454	6.6979	8.27041	5.70285	7.19424	5.31914	9.39594		C1	120		-0.3791	2.1874	1.3787	-1.1164	0.9991	1.0701	-2.3223	-3.942	-3.701	-2.8252	-3.322	-5.0126	-1.5679	-4.063	-1.497	-3.1875		0.4199	1.17e-06	0.004026	0.01648	0.03749	0.02234	3.108e-07	1.341e-18	9.315e-16	2.562e-10	6.13e-13	7.635e-29	0.0008443	1.238e-17	0.001775	8.483e-12		FW11110101
FGRAMPH1_01T06911	47.45		8.19568	10.9941	6.07543	7.06209	5.64078	6.45576	4.78444	8.21845		C1	12		-0.8633	1.7532	1.3031	-1.1474	0.4401	0.6041	-2.1224	-3.8985	-3.4266	-2.75	-2.5634	-4.5032	-0.9866	-3.4371	-0.8226	-2.7619		0.09812	0.0004799	0.01659	0.02979	0.4155	0.2559	2.828e-05	6.358e-15	2.937e-11	3.31e-08	5.471e-07	2.811e-19	0.06421	1.809e-10	0.1271	1.764e-07		FW11010001
FGRAMPH1_01T06915	53.22		8.34888	11.727	5.89018	7.65483	4.51458	6.56041	4.51728	8.7767		C1	193		0.0124	2.2073	1.3933	-1.1135	1.405	1.0926	-2.4662	-4.0393	-3.86	-2.9253	-3.8724	-5.1326	-1.7659	-4.2728	-2.0783	-3.3392		0.9806	2.265e-06	0.005912	0.02093	0.006281	0.02472	1.931e-07	2.885e-18	1.767e-15	2.4e-10	4.251e-15	3.627e-28	0.0003092	1.121e-17	4.804e-05	5.214e-12		FW11010001
FGRAMPH1_01T06917	48.29		9.07291	10.4433	7.27261	7.41423	6.0326	6.57672	5.52776	8.93695		C1	0		-0.5	2.3226	1.7234	-1.4933	1.2245	0.8232	-1.7747	-2.9782	-3.5027	-1.481	-3.0027	-3.8035	-0.1395	-3.3562	-0.5407	-1.3402		0.4546	0.0004316	0.01619	0.03579	0.08754	0.249	0.007121	6.251e-06	1.33e-07	0.02433	6.121e-06	8.619e-09	0.8448	2.715e-06	0.4515	0.05981		FW11110001
FGRAMPH1_01T06923	50.69		7.86904	12.3193	5.96378	7.92428	5.06756	6.52692	4.28772	8.69007		C1	373		-0.7904	2.1424	1.6945	-0.755	0.9047	1.3835	-1.9078	-4.3353	-3.6051	-3.5791	-2.8147	-5.7215	-1.9458	-4.3952	-1.4669	-4.3714		0.1864	0.0001676	0.007133	0.2146	0.1487	0.02373	0.000926	1.785e-14	9.012e-10	2.352e-10	1.492e-06	7.995e-24	0.00152	1.972e-12	0.01884	8.689e-13		FW11010001
FGRAMPH1_01T06931	44.27		6.82799	10.1186	4.24606	5.42814	5.27299	6.0853	4.40808	6.17439		C1	0		-0.8591	0.0902	-0.1927	-0.7501	-1.0532	-0.6601	-2.6498	-4.6638	-2.4542	-3.9127	-1.5951	-4.0029	-1.2132	-1.7707	-0.8202	-3.2287		0.1182	0.8651	0.7432	0.1851	0.07139	0.2427	1.721e-06	1.697e-18	7.471e-06	1.13e-13	0.00334	2.709e-14	0.03713	0.001974	0.1482	8.731e-09		FW11000000
FGRAMPH1_01T06945	48.51		8.78206	11.8986	6.47586	7.73961	5.44793	6.60029	4.90545	8.62832		C1	20		-0.5485	2.0144	1.5826	-0.8793	1.0344	1.1336	-2.2957	-4.1122	-3.8796	-3.2324	-3.3311	-5.2467	-1.2573	-3.7191	-1.158	-3.0732		0.3174	0.0001373	0.00484	0.1081	0.0653	0.03957	1.508e-05	4.797e-15	6.105e-13	6.885e-10	6.143e-10	2.69e-23	0.02249	2.668e-11	0.039	1.997e-08		FW11010001
FGRAMPH1_01T06949	51.23		5.41087	7.53618	3.27738	3.55903	3.20657	3.78718	2.59231	5.66276		C1	0		-0.6289	1.9386	0.706	-2.1693	0.0698	-0.2366	-2.2793	-4.0907	-2.9769	-1.9162	-2.348	-3.8547	-0.3184	-3.1937	-0.6247	-2.126		0.3101	0.000285	0.2799	0.0002828	0.9143	0.7027	6.268e-05	1.038e-13	4.198e-07	0.0001855	5.635e-05	8.237e-13	0.615	2.5e-07	0.3255	0.0002958		FW01000000
FGRAMPH1_01T06955	51.12		7.76388	11.6291	5.70057	7.14829	4.65122	5.84276	4.10149	7.74034		C1	65		-0.5366	1.8861	1.606	-0.5856	1.0674	1.2988	-2.0642	-4.4262	-3.6698	-3.8401	-3.1332	-5.7262	-1.445	-3.6365	-1.2136	-3.8058		0.3689	0.000833	0.008512	0.3185	0.08002	0.0283	0.0002846	2.202e-15	2.989e-10	5.519e-12	7.274e-08	2.56e-24	0.01475	1.836e-09	0.0464	9.82e-11		FW11010001
FGRAMPH1_01T06959	54.14		12.2164	14.8207	7.43656	9.79411	8.06854	9.87606	9.05363	11.4012		C1	0		0.9456	1.4639	-1.5526	-1.5426	-0.607	-0.0787	-4.5887	-4.8318	-3.0361	-3.2892	-3.9818	-4.7531	-2.2628	-2.2528	-1.7345	-2.5059		0.3176	0.1214	0.1067	0.1085	0.5286	0.9348	1.24e-06	3.181e-07	0.001319	0.0004995	2.564e-05	4.92e-07	0.01871	0.01909	0.0714	0.009113		FW11111111
FGRAMPH1_01T06967	53.03		8.78876	12.6668	6.63085	8.52305	6.3943	8.2907	6.11349	9.71936		C1	1574		-0.2722	1.402	0.5065	-1.1713	0.2343	0.2276	-2.129	-4.0635	-2.6361	-2.8896	-2.3639	-4.2916	-1.8595	-3.5373	-1.8661	-3.791		0.6836	0.03351	0.4773	0.09741	0.7426	0.7476	0.001349	7.104e-10	7.388e-05	1.148e-05	0.0003848	7.564e-11	0.008779	6.252e-07	0.008689	8.579e-08		FW11010101
FGRAMPH1_01T06989	51.14		5.15881	8.55277	2.85869	4.41281	1.91976	3.97786	1.54964	5.56813		C1	215		-0.4133	1.6607	1.5995	-1.1797	1.1789	0.4747	-2.5638	-4.174	-4.1637	-2.9928	-3.7504	-4.6534	-1.7025	-4.4817	-2.4068	-3.3249		0.5846	0.0002455	0.02057	0.0162	0.09248	0.354	1.002e-06	2.228e-21	3.501e-11	1.434e-12	4.837e-09	2.505e-25	0.002101	2.85e-12	0.0003186	2.3e-11		FW01000000
FGRAMPH1_01T06991	50.73		5.99585	9.08249	4.21101	5.30689	3.45001	3.90865	3.0219	6.55294		C1	48		-0.4157	2.7236	1.2483	-1.2527	0.827	1.4631	-1.8636	-3.7815	-3.1104	-2.5267	-2.6947	-5.2504	-1.1334	-3.6344	-0.4973	-3.052		0.4692	6.739e-08	0.03154	0.01647	0.1563	0.007849	0.0002778	4.088e-15	8.703e-09	9.244e-08	7.252e-07	2.099e-25	0.03669	9.828e-11	0.3998	8.766e-09		FW01000000
FGRAMPH1_01T06997	54.8		9.50914	13.3788	7.1163	8.88724	6.53656	8.05513	6.1075	9.91326		C1	6020		-0.4232	1.8256	0.9949	-1.0048	0.5726	0.8161	-2.3561	-4.408	-3.3536	-3.4007	-2.9304	-5.2262	-1.739	-3.7387	-1.4954	-3.7868		0.5157	0.004552	0.1558	0.1485	0.4142	0.2412	0.0002647	6.914e-12	2.271e-07	1.187e-07	6.156e-06	4.46e-16	0.01266	8.852e-08	0.03267	5.297e-08		FW11110101
FGRAMPH1_01T07019	61.45		9.65483	16.7559	5.94592	10.6658	7.59354	10.2036	7.88423	10.8193		C1	69		0.2768	0.5858	-1.8198	-0.1445	-1.5469	0.4347	-3.5298	-5.8187	-1.6823	-5.6726	-1.9591	-6.2584	-4.4306	-2.7553	-2.449	-6.7154		0.7923	0.5767	0.128	0.9036	0.1959	0.7155	0.0008034	2.927e-08	0.1094	6.427e-08	0.06238	2.452e-09	0.0002097	0.02094	0.04021	1.823e-08		FW11011111
FGRAMPH1_01T07025	51.75		10.1221	14.6481	7.54998	10.0235	7.47855	9.50468	7.11843	11.0884		C1	1173		-0.3495	1.539	0.4183	-1.0322	0.0696	0.5029	-2.5025	-4.4964	-2.9218	-3.4616	-2.5723	-5.0006	-2.3995	-3.85	-1.9662	-4.3897		0.6597	0.05159	0.6197	0.2192	0.9342	0.5495	0.001591	1.283e-08	0.0002284	1.186e-05	0.00118	2.525e-10	0.004349	4.765e-06	0.01953	1.767e-07		FW11111111
FGRAMPH1_01T07027	52.41		7.35005	11.7734	5.04097	7.43539	4.98346	7.07807	4.6707	8.2911		C1	506		-0.3019	1.2066	0.3638	-0.8494	0.0608	0.3564	-2.3398	-4.2996	-2.7027	-3.4497	-2.4008	-4.6563	-2.4069	-3.6202	-2.1113	-4.3672		0.553	0.01148	0.4874	0.08747	0.908	0.475	2.528e-06	1.583e-19	6.081e-08	3.505e-13	1.685e-06	1.419e-22	2.412e-06	1.38e-12	4.148e-05	3.561e-18		FW11010101
FGRAMPH1_01T07055	47.85		5.86237	7.85149	3.46385	4.97677	3.6283	4.52433	2.82831	6.15482		C1	57		-0.8338	1.6662	0.6674	-1.1892	-0.1711	0.4718	-2.571	-2.9045	-3.2342	-1.7128	-2.4003	-3.379	-1.5942	-3.4508	-0.9513	-1.9364		0.1552	0.0009983	0.286	0.03085	0.7806	0.4027	2.519e-06	1.001e-08	8.702e-09	0.0005692	1.27e-05	3.957e-11	0.006519	5.824e-09	0.1089	0.0005695		FW01000000
FGRAMPH1_01T07059	50.32		8.91651	11.7881	5.96024	7.70678	5.85877	7.31987	5.90118	9.42996		C1	65		0.0523	2.0841	0.051	-1.6997	0.1024	0.3822	-2.9391	-4.0255	-2.9894	-2.324	-3.0417	-4.4081	-1.7346	-3.4854	-1.4548	-2.8209		0.929	0.0002857	0.9335	0.004785	0.8677	0.5272	4.17e-07	2.351e-12	2.552e-07	4.917e-05	1.804e-07	1.691e-14	0.004354	8.934e-09	0.01723	2.907e-06		FW11010101
FGRAMPH1_01T07061	58.69		7.18936	9.68367	5.67345	6.77331	3.5651	6.21602	2.02003	8.34639		C1	163		-1.8495	2.1052	3.9859	-1.5482	2.1526	0.5506	-1.4989	-2.8746	-5.5078	-1.3216	-3.6583	-3.4267	-1.0914	-6.6256	-2.6935	-2.4614		0.01604	0.001052	4.358e-07	0.02694	0.003544	0.4338	0.02148	7.817e-06	1.002e-13	0.03907	9.016e-08	1.053e-07	0.1218	2.872e-17	0.0002542	0.0004875		FW11010001
FGRAMPH1_01T07063	50.39		7.37508	11.5992	5.34442	6.8618	4.35776	6.03125	3.58227	8.3577		C1	864		-0.829	2.3174	1.8375	-1.4843	1.0105	0.8305	-2.044	-4.6941	-3.8849	-3.2082	-3.0559	-5.5257	-1.5249	-4.8468	-1.7049	-4.1736		0.1408	4.92e-06	0.001357	0.005419	0.07455	0.1237	8.252e-05	1.114e-20	9.062e-13	1.436e-10	1.225e-08	1.039e-27	0.005025	8.738e-18	0.00245	8.076e-15		FW11010001
FGRAMPH1_01T07069	51.51		7.48667	10.6028	5.22732	6.67917	4.87754	6.5614	4.90197	8.57478		C1	324		0.042	1.9925	0.3151	-1.8724	0.3556	0.118	-2.2697	-3.8709	-2.5838	-1.9966	-2.6258	-3.9891	-1.4529	-3.6403	-1.6905	-3.0543		0.946	0.0008452	0.6229	0.002714	0.5818	0.8509	0.0001967	9.343e-11	2.311e-05	0.0007801	2.003e-05	2.46e-11	0.02188	8.179e-09	0.008217	1.137e-06		FW11010001
FGRAMPH1_01T07073	47.71		7.03322	9.80064	4.87071	5.61827	4.25294	4.83717	2.80685	6.19644		C1	0		-1.5219	1.3547	2.1583	-0.5734	0.6388	0.7769	-2.1784	-4.1235	-4.3438	-3.5478	-2.8219	-4.9026	-0.7503	-3.4819	-0.6122	-2.6925		0.04122	0.05146	0.006846	0.4496	0.4111	0.3096	0.001783	1.99e-09	2.902e-09	2.243e-07	6.782e-05	1.416e-12	0.326	1.125e-05	0.4313	0.0003663		FW11000000
FGRAMPH1_01T07077	45.02		5.92706	7.27503	3.75676	4.54378	2.90427	4.04081	2.65535	5.60213		C1	0		-0.2272	1.5816	1.1648	-1.0646	0.929	0.5065	-2.2456	-2.748	-3.4116	-1.6747	-3.1844	-3.2563	-0.8056	-3.035	-1.2281	-1.3077		0.7848	0.03717	0.1912	0.2104	0.3014	0.5563	0.003576	0.0002993	1.709e-05	0.02596	7.284e-05	2.062e-05	0.3513	0.0005424	0.1704	0.1265		FW01000000
FGRAMPH1_01T07089	50.1		9.47108	13.4851	7.70675	9.64249	7.62552	9.03308	6.6917	10.4566		C1	690		-0.9219	1.4	1.0001	-0.7988	0.08	0.5984	-1.7401	-3.7774	-2.7422	-2.977	-1.8203	-4.377	-1.9027	-3.7017	-1.3843	-3.9368		0.1333	0.02159	0.1282	0.2215	0.903	0.36	0.004465	5.556e-10	7.819e-06	1.008e-06	0.002963	6.753e-13	0.003663	1.668e-08	0.03471	1.795e-09		FW11111111
FGRAMPH1_01T07093	52.44		7.22233	10.9812	5.09797	6.90814	5.01788	6.39309	4.85279	8.3118		C1	402		-0.1532	1.9132	0.2366	-1.3965	0.0825	0.5158	-2.1576	-4.045	-2.3934	-2.6479	-2.2402	-4.5611	-1.8259	-3.459	-1.3925	-3.7139		0.7549	3.62e-05	0.638	0.003566	0.8708	0.2862	7.422e-06	1.819e-18	6.774e-07	7.539e-09	4.031e-06	6.664e-23	0.0002096	1.666e-12	0.005204	1.879e-14		FW11010001
FGRAMPH1_01T07103	48.93		7.55676	10.2451	4.60472	5.80523	4.91112	5.86549	4.02813	6.50309		C1	0		-0.901	0.6398	0.5856	-0.6977	-0.3151	-0.0591	-2.9942	-4.4086	-3.5793	-3.7097	-2.6783	-4.3495	-1.2213	-2.5045	-0.9653	-2.637		0.112	0.2342	0.3318	0.2268	0.5981	0.9186	5.287e-08	1.768e-16	1.211e-10	3.118e-12	1.111e-06	3.764e-16	0.0382	2.309e-05	0.1005	4.012e-06		FW11000000
FGRAMPH1_01T07107	52.11		6.32446	9.38527	4.35889	5.54945	3.85408	4.92167	3.91971	7.1757		C1	178		0.1022	2.2792	0.4293	-1.635	0.5291	0.6422	-2.0391	-3.8334	-2.4664	-2.1971	-2.5686	-4.4763	-1.2228	-3.2871	-1.1097	-3.0184		0.8438	9.892e-07	0.407	0.0006492	0.32	0.1929	3.062e-05	9.104e-17	5.732e-07	1.167e-06	4.374e-07	8.469e-22	0.01465	3.707e-11	0.03444	5.724e-10		FW01000001
FGRAMPH1_01T07139	49.91		7.65825	11.8937	5.81471	7.60349	4.9949	6.50734	4.45513	9.1245		C1	529		-0.5306	2.6061	1.371	-1.5101	0.8389	1.0942	-1.8627	-4.2571	-3.2335	-2.746	-2.7029	-5.3521	-1.7915	-4.6727	-1.5362	-4.186		0.2757	7.899e-09	0.00574	0.001325	0.09066	0.02134	5.645e-05	2.14e-21	9.442e-12	7.497e-10	1.178e-08	1.976e-32	0.0001822	1.082e-21	0.001817	1.302e-18		FW11010001
FGRAMPH1_01T07153	51.93		6.40723	10.0342	4.65085	5.59376	4.20846	5.62066	3.50919	7.29551		C1	251		-0.6933	1.684	1.1632	-1.7045	0.4669	-0.0227	-1.8225	-4.4245	-2.984	-2.7182	-2.2907	-4.4022	-0.9624	-3.8301	-1.4519	-3.5655		0.2055	0.0005945	0.03702	0.000975	0.3987	0.9654	0.0003912	2.039e-19	2.058e-08	1.781e-08	1.408e-05	2.459e-19	0.07078	1.71e-12	0.007651	8.419e-12		FW01000001
FGRAMPH1_01T07159	48.92		8.88771	13.7724	6.75171	9.08419	5.9603	7.88177	5.7704	9.89334		C1	1023		-0.1824	1.9856	0.9713	-0.797	0.7884	1.1862	-2.1189	-4.6211	-3.0907	-3.8232	-2.9083	-5.8088	-2.3059	-4.0742	-1.9081	-4.8061		0.7517	0.0004246	0.1071	0.1795	0.192	0.0462	0.0001912	1.99e-16	6.17e-08	9.958e-12	3.777e-07	5.911e-25	0.0001124	1.07e-11	0.001535	6.912e-16		FW11110101
FGRAMPH1_01T07161	53.44		11.2985	15.0113	7.34618	10.1619	7.67721	9.33718	7.99447	11.1457		C1	11		0.3047	1.7334	-0.6204	-0.9407	-0.3167	0.7881	-3.789	-4.6575	-3.1666	-3.7143	-3.4713	-5.4477	-2.6911	-3.0114	-1.5863	-3.5594		0.7525	0.07238	0.541	0.3531	0.7551	0.4368	8.773e-05	1.375e-06	0.001038	0.0001175	0.0003263	1.633e-08	0.007979	0.00297	0.1179	0.0004427		FW11111111
FGRAMPH1_01T07163	60.63		12.2821	15.859	7.74644	10.7471	8.55689	10.3332	9.01221	11.7724		C1	0		0.4332	1.3712	-1.1861	-0.9654	-0.7592	0.3891	-4.3184	-4.8847	-3.1143	-3.9076	-3.5475	-5.2788	-2.815	-2.5943	-1.6667	-3.387		0.6759	0.1854	0.3195	0.4175	0.5242	0.7439	3.079e-05	2.376e-06	0.002636	0.0001601	0.0006159	3.414e-07	0.01814	0.02937	0.1618	0.004446		FW11111111
FGRAMPH1_01T07171	48.53		6.36054	9.70829	3.95469	5.97958	3.13927	4.97409	2.47216	6.82027		C1	272		-0.6808	1.8575	1.584	-0.836	0.8949	1.0155	-2.4837	-3.7027	-4.0655	-2.8645	-3.3848	-4.722	-2.0677	-4.4877	-1.9472	-3.2886		0.3233	0.001331	0.02503	0.1836	0.2008	0.1113	3.954e-05	8.714e-11	3.146e-10	4.491e-07	1.156e-07	2.934e-16	0.001481	6.431e-11	0.00463	2.277e-07		FW01000001
FGRAMPH1_01T07197	47.7		9.58314	12.7041	6.52067	7.85875	7.0598	7.70523	6.98595	8.09588		C1	0		-0.071	0.3837	-0.4608	-0.2325	-0.5318	0.1502	-3.0197	-4.7569	-2.5573	-4.5238	-2.4863	-4.9075	-1.3176	-1.0894	-0.6356	-3.0517		0.9129	0.553	0.5127	0.7402	0.4505	0.8304	3.245e-06	1.679e-13	7.776e-05	2.347e-12	0.0001249	2.844e-14	0.06099	0.1206	0.3657	1.29e-05		FW11011111
FGRAMPH1_01T07213	50.22		3.62959	7.80759	1.15778	3.66454	0	3.61965	1.35338	4.25881		C1	400		3.5541	0.6772	-0.2667	-0.6237	2.5223	0.0492	-3.3345	-4.2658	-3.076	-3.6394	-6.6303	-4.3166	-3.189	-3.546	-5.6621	-4.1434		0.03014	0.1976	0.7843	0.3311	0.05327	0.9396	4.923e-05	5.161e-17	4.608e-05	1.942e-13	3.126e-05	1.287e-17	0.0002077	7.148e-06	1.647e-06	7.113e-10		FW01000000
FGRAMPH1_01T07215	48.72		6.57902	10.6528	4.30683	5.95109	3.77405	5.09212	3.43218	6.87617		C1	128		-0.3038	1.7947	0.8786	-0.9224	0.5689	0.869	-2.3026	-4.6654	-3.1776	-3.7416	-2.8738	-5.5363	-1.6759	-3.4769	-1.3758	-4.0356		0.6169	0.001072	0.1588	0.1116	0.365	0.1398	5.07e-05	5.58e-18	4.628e-08	2.998e-12	9.589e-07	3.464e-24	0.005022	1.001e-08	0.02639	4.552e-12		FW01000001
FGRAMPH1_01T07217	50.64		6.81299	10.4479	4.43347	5.98097	3.98496	5.06943	2.0571	6.64655		C1	31		-2.2392	1.5791	2.6958	-0.6616	0.47	0.9138	-2.4124	-4.4209	-5.1236	-3.7577	-2.8845	-5.3369	-1.5681	-4.9255	-1.1243	-3.5747		0.001454	0.00725	0.0002437	0.2975	0.484	0.1548	6.037e-05	2.281e-14	7.223e-14	7.218e-11	2.713e-06	7.112e-20	0.0156	9.594e-12	0.09126	1.9e-08		FW11000001
FGRAMPH1_01T07241	52.22		8.34173	11.3261	5.77252	7.22922	5.71065	7.17995	4.75631	8.66348		C1	75		-0.9639	1.4785	1.0265	-1.4281	0.0624	0.05	-2.5876	-4.0744	-3.614	-2.646	-2.65	-4.1245	-1.4645	-3.9191	-1.4769	-2.9519		0.02999	0.0003955	0.02344	0.0008947	0.8892	0.9078	1.495e-09	1.629e-22	1.202e-16	1.74e-10	7.839e-10	4.634e-23	0.0008465	1.137e-18	0.000822	7.412e-12		FW11010101
FGRAMPH1_01T07245	46.6		4.75229	8.26763	2.79468	4.09698	2.90239	3.61393	1.15844	5.17383		C1	94		-2.5495	1.6487	2.4382	-1.1295	-0.0963	0.5152	-2.1485	-4.248	-4.6044	-3.115	-2.0549	-4.7638	-1.4293	-4.9971	-0.8178	-3.5285		0.0006141	2.606e-05	0.00116	0.00629	0.8595	0.2474	5.827e-06	1.214e-30	1.07e-10	1.286e-19	2.362e-05	9.562e-36	0.003316	1.432e-12	0.1072	6.525e-17		FW01000000
FGRAMPH1_01T07247	49.87		6.63414	8.97669	4.36857	5.14507	4.23252	4.54133	4.35294	6.5201		C1	0		0.1495	2.0153	-0.0022	-1.3869	0.1449	0.6264	-2.3391	-3.8583	-2.335	-2.4706	-2.4844	-4.4859	-0.809	-2.1937	-0.3276	-2.3285		0.7456	3.013e-06	0.9963	0.001899	0.7651	0.1774	1.344e-07	8.284e-20	1.085e-07	1.99e-09	4.277e-08	2.375e-25	0.08302	1.235e-06	0.4975	1.652e-07		FW01000000
FGRAMPH1_01T07253	48.15		12.7123	17.0894	10.4327	12.8844	9.4907	11.6448	8.96165	13.6527		C1	503		-0.5045	1.9218	1.4045	-0.7362	0.8997	1.1865	-2.1793	-4.0354	-3.583	-3.2996	-3.0785	-5.2213	-2.3452	-4.4859	-2.0584	-4.202		0.6083	0.05071	0.1579	0.459	0.3657	0.2327	0.02673	4.073e-05	0.0002711	0.0007934	0.001755	1.103e-07	0.01834	6.458e-06	0.03848	2.374e-05		FW11111111
FGRAMPH1_01T07259	47.56		6.68934	10.8426	4.49845	6.64725	4.27589	6.14461	3.50263	8.02041		C1	816		-0.7901	1.869	1.0219	-1.3639	0.2303	0.5029	-2.2595	-4.1583	-3.2802	-2.7929	-2.4902	-4.6619	-2.1777	-4.5635	-1.9052	-4.0792		0.1625	0.0002278	0.08071	0.01102	0.6907	0.3527	2.321e-05	1.773e-16	2.42e-09	2.563e-08	4.533e-06	3.464e-20	8.761e-05	8.793e-16	0.0007525	6.887e-14		FW11010001
FGRAMPH1_01T07265	51.91		5.86796	7.99863	3.29047	4.89107	3.25267	5.11291	2.8063	6.58295		C1	198		-0.44	1.4833	0.4924	-1.7024	0.0457	-0.2224	-2.6554	-3.14	-3.1418	-1.4347	-2.7018	-2.9179	-1.7009	-3.8956	-1.9689	-2.1785		0.463	0.002621	0.4325	0.001771	0.9421	0.6874	1.489e-06	4.605e-10	2.241e-08	0.00344	1.706e-06	5.104e-09	0.003827	3.121e-11	0.0009603	9.203e-05		FW01000000
FGRAMPH1_01T07275	52.44		8.05847	11.2803	5.47728	6.86239	4.79	6.37107	4.45521	8.1548		C1	52		-0.3377	1.7713	1.0362	-1.2787	0.6985	0.4899	-2.5828	-4.3663	-3.6204	-3.0858	-3.2827	-4.8571	-1.3849	-3.6998	-1.5935	-3.1675		0.5697	0.001708	0.09353	0.0325	0.2597	0.4154	6.418e-06	8.526e-15	4.346e-10	3.63e-08	1.7e-08	7.135e-18	0.02219	1.359e-09	0.009649	1.195e-07		FW11010001
FGRAMPH1_01T07281	48.12		5.65203	10.0269	2.81504	5.4269	3.66622	5.69592	3.86761	6.23641		C1	56		0.2487	0.5458	-1.1925	-0.8137	-0.9505	-0.2696	-3.1266	-4.5898	-1.9227	-3.7744	-2.1714	-4.3202	-2.7817	-2.4029	-2.1008	-4.2627		0.6371	0.2382	0.04817	0.1206	0.1254	0.6082	1.528e-08	2.294e-23	0.0001373	1.121e-16	3.47e-05	3.341e-21	2.347e-06	8.704e-06	0.0001778	1.37e-15		FW01000000
FGRAMPH1_01T07283	49.46		6.38281	9.46966	4.30585	5.80053	3.80802	4.86276	2.76126	7.19261		C1	209		-1.0771	2.3482	1.6148	-1.3855	0.5322	0.9569	-2.1354	-3.6483	-3.7475	-2.2604	-2.6704	-4.6087	-1.5271	-4.5273	-1.1024	-3.0407		0.08736	2.116e-05	0.01336	0.01854	0.4021	0.1109	0.0001885	2.252e-11	7.026e-10	2.819e-05	5.824e-06	7.589e-17	0.01183	1.073e-12	0.0797	3.361e-07		FW01000001
FGRAMPH1_01T07285	51.44		4.77262	8.03767	2.81292	3.63305	2.02865	2.69657	1.46705	4.0563		C1	0		-0.541	1.4593	1.5504	-0.4424	0.9606	1.0106	-2.0884	-4.4652	-3.6072	-4.0195	-3.0661	-5.4788	-0.9113	-2.9041	-0.8612	-3.2652		0.5075	0.02255	0.07686	0.5628	0.2699	0.2036	0.001229	2.393e-14	7.359e-07	3.363e-12	2.433e-05	7.476e-19	0.2485	0.0006701	0.3252	1.433e-05		FW01000000
FGRAMPH1_01T07289	52.44		5.01577	7.25949	2.00816	3.8593	2.27201	3.71941	1.79237	5.54467		C1	67		-0.7285	1.9045	0.3518	-1.7356	-0.3665	0.1633	-3.359	-3.4922	-3.7168	-1.7542	-2.9883	-3.6588	-2.1747	-4.2621	-1.6449	-2.3074		0.2911	2.12e-05	0.6278	0.0004646	0.606	0.7552	1.654e-08	1.635e-14	8.568e-10	3.284e-05	3.55e-07	8.651e-16	0.0005335	4.325e-12	0.00804	5.216e-06		FW01000000
FGRAMPH1_01T07291	51.2		6.55903	9.44416	4.70685	5.79778	3.97742	5.23654	3.58184	7.01829		C1	416		-0.3729	1.795	1.1419	-1.2238	0.7649	0.5695	-1.9197	-3.6465	-3.0589	-2.4217	-2.686	-4.2168	-1.1168	-3.4824	-1.3121	-2.8456		0.454	3.504e-05	0.02258	0.007373	0.1292	0.2224	2.247e-05	2.097e-17	9.244e-11	1.031e-08	1.654e-08	2.468e-22	0.01818	7.4e-13	0.00847	7.917e-10		FW01000001
FGRAMPH1_01T07295	51.62		4.36919	7.57573	2.51047	3.06943	1.8662	3.16442	1.69912	4.86983		C1	55		-0.0747	1.8841	0.8973	-1.9014	0.8021	-0.0379	-2.1258	-4.6565	-3.0072	-2.7506	-2.9325	-4.6347	-0.6687	-3.4674	-1.5087	-3.201		0.9195	0.0001776	0.2049	0.0009704	0.2812	0.9507	0.0002382	3.751e-20	1.563e-06	9.769e-10	1.2e-05	1.035e-20	0.2986	8.596e-08	0.03567	1.441e-08		FW01000000
FGRAMPH1_01T07299	53.33		7.6035	10.0838	5.41095	5.88792	4.25771	5.35418	3.75793	7.64979		C1	0		-0.4978	2.283	1.6783	-1.7449	1.1787	0.5327	-2.2017	-4.1503	-3.8823	-2.4012	-3.3845	-4.6842	-0.479	-3.9023	-1.125	-2.4257		0.4491	0.0002246	0.01471	0.008663	0.08662	0.4279	0.0004008	1.655e-11	1.217e-09	8.48e-05	1.163e-07	3.763e-14	0.4754	1.039e-08	0.1023	0.0002574		FW11000001
FGRAMPH1_01T07301	50		6.98992	9.34242	4.67189	5.36199	3.5192	4.60552	3.18341	6.86956		C1	0		-0.3476	2.3058	1.5635	-1.5149	1.214	0.7856	-2.3867	-3.9852	-3.9506	-2.4681	-3.603	-4.7739	-0.7097	-3.7881	-1.1382	-2.3107		0.5269	9.171e-07	0.004292	0.002338	0.02804	0.1267	4.965e-07	5.355e-18	6.249e-15	4.493e-08	2.026e-12	2.795e-24	0.1661	1.274e-12	0.04009	3.119e-06		FW11000001
FGRAMPH1_01T07303	48.62		6.29476	7.73166	3.64084	4.32665	2.33144	3.3411	1.97942	5.85799		C1	0		-0.3339	2.6442	1.8574	-1.5648	1.5095	1.0631	-2.7464	-3.4417	-4.6016	-1.8694	-4.2677	-4.5136	-0.7206	-4.1427	-1.167	-1.4161		0.648	3.304e-06	0.009159	0.01072	0.03686	0.1013	1.138e-06	3.671e-10	5.383e-13	0.0004353	5.494e-11	3.234e-15	0.259	1.952e-09	0.111	0.02011		FW01000000
FGRAMPH1_01T07325	49.63		8.53448	12.3521	6.70104	8.54674	5.83976	7.70892	5.2656	9.74561		C1	568		-0.563	2.0176	1.4288	-1.1858	0.865	0.8305	-1.8301	-3.7637	-3.259	-2.5772	-2.696	-4.5948	-1.8335	-4.4482	-1.868	-3.7667		0.28	5.984e-05	0.007605	0.02316	0.1058	0.1129	0.0003204	6.269e-14	2.475e-10	2.668e-07	1.598e-07	6.181e-20	0.0004922	5.79e-17	0.0004528	7.172e-13		FW11110101
FGRAMPH1_01T07333	48.98		6.78745	10.0094	4.82787	5.75725	5.02395	5.26928	3.59495	6.55057		C1	0		-1.4674	1.2907	1.2712	-0.7951	-0.1967	0.4945	-2.0105	-4.2357	-3.2813	-3.44	-1.814	-4.7308	-0.9475	-3.0139	-0.2563	-3.1736		0.005333	0.008575	0.02003	0.1194	0.7103	0.3392	6.334e-05	2.244e-18	3.179e-10	7.916e-13	0.0003171	2.889e-22	0.06922	1.903e-08	0.6257	5.062e-10		FW11000000
FGRAMPH1_01T07341	50.46		8.43695	11.9372	5.68919	7.59724	4.65267	6.79324	4.37899	8.56081		C1	135		-0.2655	1.7582	1.3234	-0.956	1.0569	0.8014	-2.7555	-4.3009	-4.0787	-3.3446	-3.8132	-5.1028	-1.9104	-4.1898	-2.1659	-3.4561		0.6092	0.0002462	0.01111	0.05352	0.04395	0.1077	1.629e-08	1.901e-19	3.22e-16	2.011e-12	3.505e-14	1.59e-26	0.0001472	3.284e-16	3.087e-05	3.237e-12		FW11010101
FGRAMPH1_01T07345	48.46		11.9389	16.573	9.9208	11.8607	9.59566	11.2588	8.9439	12.9924		C1	3104		-0.6225	1.6605	0.9321	-1.0832	0.3104	0.5755	-1.9308	-4.5237	-2.8641	-3.4393	-2.2416	-5.0998	-1.8537	-3.869	-1.5886	-4.4445		0.5234	0.08852	0.3538	0.2809	0.7574	0.5668	0.04771	3.476e-06	0.00332	0.0004183	0.02154	1.683e-07	0.06508	0.0001182	0.114	9.716e-06		FW11111111
FGRAMPH1_01T07355	50.33		9.82116	13.2359	7.55571	9.08094	7.33662	8.82121	6.98502	10.5056		C1	3083		-0.3442	1.6568	0.5601	-1.3982	0.2162	0.2551	-2.2333	-4.0844	-2.7942	-2.6834	-2.45	-4.3401	-1.4998	-3.458	-1.4609	-3.348		0.5762	0.00672	0.3966	0.03338	0.7436	0.6981	0.0002731	2.334e-11	5.386e-06	1.11e-05	6.693e-05	1.239e-12	0.02283	1.54e-07	0.02682	3.579e-07		FW11111111
FGRAMPH1_01T07357	53.36		6.82844	9.00535	4.70163	5.31558	3.78501	4.5735	2.35776	7.1281		C1	2		-1.6652	2.5849	2.6287	-1.8182	0.973	0.7609	-2.1899	-3.686	-4.8326	-1.864	-3.1675	-4.4489	-0.6286	-5.0755	-0.8407	-2.1276		0.007161	3.614e-07	3.184e-05	0.0008191	0.09662	0.1741	2.051e-05	2.184e-13	2.959e-16	0.0001515	4.62e-09	2.782e-18	0.2593	2.621e-16	0.1528	9.33e-05		FW11000001
FGRAMPH1_01T07361	58		10.8197	15.5288	8.90085	10.6524	8.57643	10.483	8.09839	11.7389		C1	405		-0.4599	1.2101	0.7693	-1.0432	0.3113	0.1626	-1.8484	-4.705	-2.6208	-3.6581	-2.1609	-4.8682	-1.6803	-3.4929	-1.8291	-4.5289		0.6112	0.1804	0.4256	0.2795	0.7472	0.8662	0.04091	1.9e-07	0.003756	5.117e-05	0.01687	7.069e-08	0.08163	0.0002957	0.0581	2.677e-06		FW11111111
FGRAMPH1_01T07365	57.53		7.01224	8.82037	5.16812	5.34456	5.53436	5.72942	5.00168	6.46344		C1	0		-0.5207	0.7369	0.1522	-1.1181	-0.3696	-0.3833	-1.8684	-3.4553	-2.0185	-2.3348	-1.4978	-3.0717	-0.1794	-1.4496	-0.1931	-1.7659		0.389	0.2166	0.8145	0.08252	0.5687	0.553	0.001979	8.709e-09	0.000825	8.598e-05	0.01304	2.65e-07	0.7823	0.02424	0.7648	0.006017		FW11000000
FGRAMPH1_01T07367	49.3		7.86099	9.99088	7.17845	6.98699	5.49409	5.95491	4.73591	8.53923		C1	0		-0.7619	2.5728	2.4488	-1.5409	1.6869	1.0292	-0.6926	-2.9796	-3.1435	-1.4369	-2.3816	-4.0098	0.1914	-3.7983	-0.4663	-2.0945		0.1545	6.173e-07	9.417e-06	0.004338	0.002169	0.05967	0.1797	6.722e-09	2.763e-09	0.004932	5.975e-06	9.618e-15	0.7238	5.528e-12	0.4007	0.0001183		FW11110001
FGRAMPH1_01T07375	53.22		6.42567	9.05356	4.47331	5.3024	4.08219	5.1047	3.79154	6.88657		C1	56		-0.2722	1.8005	0.6844	-1.5944	0.4088	0.2025	-2.0477	-3.7443	-2.7296	-2.1468	-2.4573	-3.9474	-0.8477	-3.1265	-1.0539	-2.5493		0.6213	0.0003577	0.2304	0.003085	0.4774	0.7118	9.265e-05	1.219e-13	2.939e-07	1.465e-05	4.823e-06	5.838e-15	0.1268	1.739e-08	0.06376	2.61e-06		FW01000001
FGRAMPH1_01T07393	46.28		7.81972	10.8743	5.10601	6.58476	5.75273	6.63307	4.9608	7.37369		C1	0		-0.7927	0.7384	0.1398	-0.7834	-0.6527	-0.0462	-2.7241	-4.2482	-2.8632	-3.4639	-2.0705	-4.2023	-1.4874	-2.4106	-0.8809	-3.011		0.1492	0.1671	0.8107	0.1674	0.2617	0.9353	6.152e-07	1.644e-15	1.547e-07	7.023e-11	0.0001382	3.033e-15	0.009922	2.706e-05	0.1244	1.073e-07		FW11000001
FGRAMPH1_01T07395	47.55		5.13098	7.14926	2.9498	3.77815	2.66303	3.417	1.62692	3.95004		C1	0		-1.2295	0.5786	1.5845	-0.1801	0.3495	0.3917	-2.4118	-3.44	-3.9999	-3.2586	-2.7704	-3.8372	-0.9025	-2.6671	-0.8603	-1.9434		0.1247	0.385	0.06705	0.8142	0.6717	0.6119	0.0003821	9.432e-08	1.184e-07	4.141e-07	9.054e-05	3.711e-09	0.2498	0.001683	0.29	0.009835		FW01000000
FGRAMPH1_01T07399	47.54		7.51204	10.695	4.76756	6.31851	5.02698	6.45198	4.59249	7.18795		C1	2		-0.4231	0.7339	0.1646	-0.865	-0.2601	-0.1323	-2.7738	-4.3347	-2.9369	-3.4684	-2.5138	-4.2023	-1.5653	-2.5949	-1.4374	-3.1266		0.4608	0.1819	0.7856	0.1384	0.6676	0.8212	9.22e-07	2.863e-15	1.985e-07	2.163e-10	8.776e-06	1.698e-14	0.008631	1.214e-05	0.01573	8.289e-08		FW11000001
FGRAMPH1_01T07405	53.68		3.58942	7.23216	1.46118	3.33482	2.18747	2.82308	1.98037	4.2606		C1	104		-0.2243	1.6067	-0.7906	-0.9972	-1.0198	0.5962	-2.6714	-3.9881	-1.8671	-2.9858	-1.6427	-4.5925	-2.3562	-2.5628	-0.7403	-3.6828		0.7405	0.002182	0.3175	0.07712	0.2075	0.3253	0.0002901	3.882e-16	0.003375	8.426e-11	0.01284	2.538e-19	0.001533	4.186e-05	0.2799	7.721e-10		FW01000000
FGRAMPH1_01T07413	45.8		6.17585	9.81324	3.00757	5.00782	3.53915	5.09574	3.00189	5.61617		C1	0		-0.5117	0.5347	-0.0605	-0.6165	-0.584	-0.0856	-3.3007	-4.794	-3.2253	-4.1746	-2.7136	-4.7093	-2.1186	-2.6746	-1.6202	-3.6081		0.4088	0.3285	0.9305	0.322	0.3992	0.8909	4.094e-08	8.019e-19	4.817e-08	7.001e-15	4.333e-06	2.254e-18	0.00145	4.146e-05	0.01318	5.269e-09		FW01000000
FGRAMPH1_01T07423	47.61		8.91179	11.9836	6.1622	7.64217	6.9331	7.93302	6.31559	8.38516		C1	0		-0.6098	0.4466	-0.1554	-0.7315	-0.7642	-0.286	-2.7269	-4.2763	-2.5705	-3.5431	-1.9608	-3.9897	-1.4651	-2.0411	-0.9869	-3.0124		0.3104	0.4535	0.8114	0.2572	0.2404	0.6578	5.717e-06	6.973e-13	1.822e-05	2.567e-09	0.001072	2.004e-11	0.02408	0.00162	0.1274	3.028e-06		FW11011101
FGRAMPH1_01T07435	50.82		7.55966	10.2235	5.12799	6.41191	5.01327	6.28871	4.07436	7.88988		C1	61		-0.9408	1.5954	1.0613	-1.4698	0.1189	0.1238	-2.4627	-3.7831	-3.5228	-2.3117	-2.582	-3.9071	-1.2959	-3.827	-1.2911	-2.6177		0.07951	0.00147	0.05795	0.00564	0.8298	0.817	1.736e-06	4.809e-14	2.172e-11	3.413e-06	6.713e-07	6.962e-15	0.01682	3.156e-12	0.01812	8.973e-07		FW11000001
FGRAMPH1_01T07443	49.99		8.6021	13.0412	6.81793	8.83084	5.69837	7.80774	5.25633	10.1964		C1	656		-0.4436	2.3694	1.5694	-1.3528	1.1257	1.0159	-1.7878	-4.1706	-3.3577	-2.8174	-2.9141	-5.1868	-2.0026	-4.9248	-2.1125	-4.3855		0.3601	3.107e-07	0.001404	0.004546	0.02207	0.03381	0.000139	1.682e-19	1.874e-12	9.828e-10	1.009e-09	3.883e-29	3.118e-05	5.266e-24	1.6e-05	6.097e-20		FW11110101
[truncated: 7,756 more rows]
[truncated: 4 more columns]

## Sheet: B. DEFE stats
FW	8809		FRS	8803		FT	8331		FR	4387
FW00000001	1		FRS000020	1		FT0002	196		FR000002	12
FW00100000	1		FRS000200	9		FT0202	5		FR000010	15
FW00100001	1		FRS000220	1		FT0222	1		FR000020	3
[truncated: 29 more rows]

## Sheet: C. TraitInfo_FgInoculated
Trait	HCFg_2d	HCFg_4d	NFg_2d	NFg_4d	SFg_2d	SFg_4d	WFg_2d	WFg_4d
[truncated: 8 more rows]

[truncated: 1 more sheets: D. Fg_moduleTraitCor]
