# Supplementary material for: Transcriptome dynamics associated with resistance and susceptibility against fusarium head blight in four wheat genotypes
Source: BMC Genomics. 2018 Aug 29;19:642. doi: 10.1186/s12864-018-5012-3 (PMC6116500; doi:10.1186/s12864-018-5012-3)
Supplement: Supplementary file 10 — Gene ontology annotations compiled from three versions of the wheat genome: IWGSC Survey genome 2.2, TGACv1 and IWGSC-RefSeqv1.0. (XLSX 18572 kb) [file 12864_2018_5012_MOESM10_ESM.xlsx]

## Sheet: gene_association
!Additional File 10 - GO annotations
! User Defined: Jan, 2018
! Data obtained from IWGSC sequence repository hosted by URGI-INRA; Ensembl Genomes release 34 through BioMart, taxon:4565 = Triticum aestivum ; and Ensemble Plant v22 through BioMart, taxon:4565 = Triticum aestivum
!https://wheat-urgi.versailles.inra.fr/Seq-Repository/Assemblies
! http://plants.ensembl.org/biomart/martview/a6481f23fe5aba84c7ae9f012cf0e669
! http://plants.ensembl.org/biomart/martview/e4749162edbfcd2cfe4a61f2bea939d8
! Submission Date: for lab use only, not to be submitted to GOC
!
!
! Contact Email: ziying.liu@nrc-cnrc.gc.ca
! Source DB	GeneID	NA	Human-Readable-Description	GO term accession	GO term name	Pfam-IDs-Description	Interpro-IDs-Description	GO-domain	Pfam-IDs	NA	NA	NA	Date	Assigned_by
IWGSC_refV1.0	TraesCS1A01G001800		50S ribosomal protein L28	GO:0003735	structural constituent of ribosome	PF00830: Ribosomal L28 family	IPR001383: Ribosomal protein L28; IPR026569: Ribosomal protein L28/L24; IPR034704: L28p-like	F	PF00830			NA	20170530	TraesCS1A01G001800
IWGSC_refV1.0	TraesCS1A01G001800		50S ribosomal protein L28	GO:0005622	intracellular	PF00830: Ribosomal L28 family	IPR001383: Ribosomal protein L28; IPR026569: Ribosomal protein L28/L24; IPR034704: L28p-like	C	PF00830			NA	20170530	TraesCS1A01G001800
IWGSC_refV1.0	TraesCS1A01G001800		50S ribosomal protein L28	GO:0005840	ribosome	PF00830: Ribosomal L28 family	IPR001383: Ribosomal protein L28; IPR026569: Ribosomal protein L28/L24; IPR034704: L28p-like	C	PF00830			NA	20170530	TraesCS1A01G001800
IWGSC_refV1.0	TraesCS1A01G001800		50S ribosomal protein L28	GO:0006412	translation	PF00830: Ribosomal L28 family	IPR001383: Ribosomal protein L28; IPR026569: Ribosomal protein L28/L24; IPR034704: L28p-like	P	PF00830			NA	20170530	TraesCS1A01G001800
TGCAv1_release 34	TraesCS1A01G001900		Peroxisomal membrane protein PEX14	GO:0005515	protein binding	PF04695: Peroxisomal membrane anchor protein (Pex14p) conserved region	IPR006785: Peroxisome membrane anchor protein Pex14p, N-terminal	F	PF04695			NA	20170114	TRIAE_CS42_U_TGACv1_641506_AA2096870
TGCAv1_release 34	TraesCS1A01G001900		Peroxisomal membrane protein PEX14	GO:0005739	mitochondrion	PF04695: Peroxisomal membrane anchor protein (Pex14p) conserved region	IPR006785: Peroxisome membrane anchor protein Pex14p, N-terminal	C	PF04695			NA	20170114	TRIAE_CS42_U_TGACv1_641506_AA2096870
TGCAv1_release 34	TraesCS1A01G001900		Peroxisomal membrane protein PEX14	GO:0005777	peroxisome	PF04695: Peroxisomal membrane anchor protein (Pex14p) conserved region	IPR006785: Peroxisome membrane anchor protein Pex14p, N-terminal	C	PF04695			NA	20170114	TRIAE_CS42_U_TGACv1_641506_AA2096870
TGCAv1_release 34	TraesCS1A01G001900		Peroxisomal membrane protein PEX14	GO:0005778	peroxisomal membrane	PF04695: Peroxisomal membrane anchor protein (Pex14p) conserved region	IPR006785: Peroxisome membrane anchor protein Pex14p, N-terminal	C	PF04695			NA	20170114	TRIAE_CS42_U_TGACv1_641506_AA2096870
TGCAv1_release 34	TraesCS1A01G001900		Peroxisomal membrane protein PEX14	GO:0005829	cytosol	PF04695: Peroxisomal membrane anchor protein (Pex14p) conserved region	IPR006785: Peroxisome membrane anchor protein Pex14p, N-terminal	C	PF04695			NA	20170114	TRIAE_CS42_U_TGACv1_641506_AA2096870
TGCAv1_release 34	TraesCS1A01G001900		Peroxisomal membrane protein PEX14	GO:0005886	plasma membrane	PF04695: Peroxisomal membrane anchor protein (Pex14p) conserved region	IPR006785: Peroxisome membrane anchor protein Pex14p, N-terminal	C	PF04695			NA	20170114	TRIAE_CS42_U_TGACv1_641506_AA2096870
TGCAv1_release 34	TraesCS1A01G001900		Peroxisomal membrane protein PEX14	GO:0007031	peroxisome organization	PF04695: Peroxisomal membrane anchor protein (Pex14p) conserved region	IPR006785: Peroxisome membrane anchor protein Pex14p, N-terminal	P	PF04695			NA	20170114	TRIAE_CS42_U_TGACv1_641506_AA2096870
TGCAv1_release 34	TraesCS1A01G001900		Peroxisomal membrane protein PEX14	GO:0016560	protein import into peroxisome matrix, docking	PF04695: Peroxisomal membrane anchor protein (Pex14p) conserved region	IPR006785: Peroxisome membrane anchor protein Pex14p, N-terminal	P	PF04695			NA	20170114	TRIAE_CS42_U_TGACv1_641506_AA2096870
IWGSC_refV1.0	TraesCS1A01G002000		RING-finger ubiquitin ligase	GO:0005515	protein binding	PF13639: Ring finger domain	IPR001841: Zinc finger, RING-type; IPR013083: Zinc finger, RING/FYVE/PHD-type	F	PF13639			NA	20170530	TraesCS1A01G002000
IWGSC_refV1.0	TraesCS1A01G002000		RING-finger ubiquitin ligase	GO:0008270	zinc ion binding	PF13639: Ring finger domain	IPR001841: Zinc finger, RING-type; IPR013083: Zinc finger, RING/FYVE/PHD-type	F	PF13639			NA	20170530	TraesCS1A01G002000
TGCAv1_release 34	TraesCS1A01G002000		RING-finger ubiquitin ligase	GO:0004842	ubiquitin-protein transferase activity	PF13639: Ring finger domain	IPR001841: Zinc finger, RING-type; IPR013083: Zinc finger, RING/FYVE/PHD-type	F	PF13639			NA	20170114	TRIAE_CS42_U_TGACv1_641506_AA2096880
TGCAv1_release 34	TraesCS1A01G002000		RING-finger ubiquitin ligase	GO:0010182	sugar mediated signaling pathway	PF13639: Ring finger domain	IPR001841: Zinc finger, RING-type; IPR013083: Zinc finger, RING/FYVE/PHD-type	P	PF13639			NA	20170114	TRIAE_CS42_U_TGACv1_641506_AA2096880
TGCAv1_release 34	TraesCS1A01G002000		RING-finger ubiquitin ligase	GO:0016021	integral component of membrane	PF13639: Ring finger domain	IPR001841: Zinc finger, RING-type; IPR013083: Zinc finger, RING/FYVE/PHD-type	C	PF13639			NA	20170114	TRIAE_CS42_U_TGACv1_641506_AA2096880
TGCAv1_release 34	TraesCS1A01G002000		RING-finger ubiquitin ligase	GO:0016567	protein ubiquitination	PF13639: Ring finger domain	IPR001841: Zinc finger, RING-type; IPR013083: Zinc finger, RING/FYVE/PHD-type	P	PF13639			NA	20170114	TRIAE_CS42_U_TGACv1_641506_AA2096880
IWGSP1_2.2	TraesCS1A01G002000		RING-finger ubiquitin ligase	GO:0009644	response to high light intensity	PF13639: Ring finger domain	IPR001841: Zinc finger, RING-type; IPR013083: Zinc finger, RING/FYVE/PHD-type	P	PF13639			NA	20140326	Traes_1AS_A90E617A6
IWGSP1_2.2	TraesCS1A01G002000		RING-finger ubiquitin ligase	GO:0010413	glucuronoxylan metabolic process	PF13639: Ring finger domain	IPR001841: Zinc finger, RING-type; IPR013083: Zinc finger, RING/FYVE/PHD-type	P	PF13639			NA	20140326	Traes_1AS_A90E617A6
IWGSP1_2.2	TraesCS1A01G002000		RING-finger ubiquitin ligase	GO:0016020	membrane	PF13639: Ring finger domain	IPR001841: Zinc finger, RING-type; IPR013083: Zinc finger, RING/FYVE/PHD-type	C	PF13639			NA	20140326	Traes_1AS_A90E617A6
IWGSP1_2.2	TraesCS1A01G002000		RING-finger ubiquitin ligase	GO:0016874	ligase activity	PF13639: Ring finger domain	IPR001841: Zinc finger, RING-type; IPR013083: Zinc finger, RING/FYVE/PHD-type	F	PF13639			NA	20140326	Traes_1AS_A90E617A6
IWGSP1_2.2	TraesCS1A01G002000		RING-finger ubiquitin ligase	GO:0042542	response to hydrogen peroxide	PF13639: Ring finger domain	IPR001841: Zinc finger, RING-type; IPR013083: Zinc finger, RING/FYVE/PHD-type	P	PF13639			NA	20140326	Traes_1AS_A90E617A6
IWGSP1_2.2	TraesCS1A01G002000		RING-finger ubiquitin ligase	GO:0045492	xylan biosynthetic process	PF13639: Ring finger domain	IPR001841: Zinc finger, RING-type; IPR013083: Zinc finger, RING/FYVE/PHD-type	P	PF13639			NA	20140326	Traes_1AS_A90E617A6
IWGSP1_2.2	TraesCS1A01G002000		RING-finger ubiquitin ligase	GO:0046872	metal ion binding	PF13639: Ring finger domain	IPR001841: Zinc finger, RING-type; IPR013083: Zinc finger, RING/FYVE/PHD-type	F	PF13639			NA	20140326	Traes_1AS_A90E617A6
IWGSP1_2.2	TraesCS1A01G002300		Endoribonuclease E-like protein	GO:0008150	biological_process	NA	NA	P	NA			NA	20140326	Traes_1AS_3451447E0
IWGSP1_2.2	TraesCS1A01G002300		Endoribonuclease E-like protein	GO:0009073	aromatic amino acid family biosynthetic process	NA	NA	P	NA			NA	20140326	Traes_1AS_3451447E0
IWGSP1_2.2	TraesCS1A01G002300		Endoribonuclease E-like protein	GO:0016226	iron-sulfur cluster assembly	NA	NA	P	NA			NA	20140326	Traes_1AS_3451447E0
IWGSC_refV1.0	TraesCS1A01G002400		Cytochrome P450	GO:0005506	iron ion binding	PF00067: Cytochrome P450	IPR001128: Cytochrome P450; IPR002401: Cytochrome P450, E-class, group I	F	PF00067			NA	20170530	TraesCS1A01G002400
IWGSC_refV1.0	TraesCS1A01G002400		Cytochrome P450	GO:0016705	oxidoreductase activity, acting on paired donors, with incorporation or reduction of molecular oxygen	PF00067: Cytochrome P450	IPR001128: Cytochrome P450; IPR002401: Cytochrome P450, E-class, group I	F	PF00067			NA	20170530	TraesCS1A01G002400
IWGSC_refV1.0	TraesCS1A01G002400		Cytochrome P450	GO:0020037	heme binding	PF00067: Cytochrome P450	IPR001128: Cytochrome P450; IPR002401: Cytochrome P450, E-class, group I	F	PF00067			NA	20170530	TraesCS1A01G002400
IWGSC_refV1.0	TraesCS1A01G002400		Cytochrome P450	GO:0055114	oxidation-reduction process	PF00067: Cytochrome P450	IPR001128: Cytochrome P450; IPR002401: Cytochrome P450, E-class, group I	P	PF00067			NA	20170530	TraesCS1A01G002400
IWGSC_refV1.0	TraesCS1A01G002500		Phospholipid-transporting ATPase	GO:0000166	nucleotide binding	PF16209: Phospholipid-translocating ATPase N-terminal; PF00122: E1-E2 ATPase; PF13246: Cation transport ATPase (P-type); PF16212: Phospholipid-translocating P-type ATPase C-terminal	IPR001757: P-type ATPase; IPR006539: P-type ATPase, subfamily IV; IPR008250: P-type ATPase, A domain; IPR018303: P-type ATPase, phosphorylation site; IPR023214: HAD-like domain; IPR023299: P-type ATPase, cytoplasmic domain N; IPR032630: P-type ATPase, C-terminal; IPR032631: P-type ATPase, N-terminal	F	PF16209; PF00122; PF13246; PF16212			NA	20170530	TraesCS1A01G002500
IWGSC_refV1.0	TraesCS1A01G002500		Phospholipid-transporting ATPase	GO:0000287	magnesium ion binding	PF16209: Phospholipid-translocating ATPase N-terminal; PF00122: E1-E2 ATPase; PF13246: Cation transport ATPase (P-type); PF16212: Phospholipid-translocating P-type ATPase C-terminal	IPR001757: P-type ATPase; IPR006539: P-type ATPase, subfamily IV; IPR008250: P-type ATPase, A domain; IPR018303: P-type ATPase, phosphorylation site; IPR023214: HAD-like domain; IPR023299: P-type ATPase, cytoplasmic domain N; IPR032630: P-type ATPase, C-terminal; IPR032631: P-type ATPase, N-terminal	F	PF16209; PF00122; PF13246; PF16212			NA	20170530	TraesCS1A01G002500
IWGSC_refV1.0	TraesCS1A01G002500		Phospholipid-transporting ATPase	GO:0004012	phospholipid-translocating ATPase activity	PF16209: Phospholipid-translocating ATPase N-terminal; PF00122: E1-E2 ATPase; PF13246: Cation transport ATPase (P-type); PF16212: Phospholipid-translocating P-type ATPase C-terminal	IPR001757: P-type ATPase; IPR006539: P-type ATPase, subfamily IV; IPR008250: P-type ATPase, A domain; IPR018303: P-type ATPase, phosphorylation site; IPR023214: HAD-like domain; IPR023299: P-type ATPase, cytoplasmic domain N; IPR032630: P-type ATPase, C-terminal; IPR032631: P-type ATPase, N-terminal	F	PF16209; PF00122; PF13246; PF16212			NA	20170530	TraesCS1A01G002500
IWGSC_refV1.0	TraesCS1A01G002500		Phospholipid-transporting ATPase	GO:0005524	ATP binding	PF16209: Phospholipid-translocating ATPase N-terminal; PF00122: E1-E2 ATPase; PF13246: Cation transport ATPase (P-type); PF16212: Phospholipid-translocating P-type ATPase C-terminal	IPR001757: P-type ATPase; IPR006539: P-type ATPase, subfamily IV; IPR008250: P-type ATPase, A domain; IPR018303: P-type ATPase, phosphorylation site; IPR023214: HAD-like domain; IPR023299: P-type ATPase, cytoplasmic domain N; IPR032630: P-type ATPase, C-terminal; IPR032631: P-type ATPase, N-terminal	F	PF16209; PF00122; PF13246; PF16212			NA	20170530	TraesCS1A01G002500
IWGSC_refV1.0	TraesCS1A01G002500		Phospholipid-transporting ATPase	GO:0015914	phospholipid transport	PF16209: Phospholipid-translocating ATPase N-terminal; PF00122: E1-E2 ATPase; PF13246: Cation transport ATPase (P-type); PF16212: Phospholipid-translocating P-type ATPase C-terminal	IPR001757: P-type ATPase; IPR006539: P-type ATPase, subfamily IV; IPR008250: P-type ATPase, A domain; IPR018303: P-type ATPase, phosphorylation site; IPR023214: HAD-like domain; IPR023299: P-type ATPase, cytoplasmic domain N; IPR032630: P-type ATPase, C-terminal; IPR032631: P-type ATPase, N-terminal	P	PF16209; PF00122; PF13246; PF16212			NA	20170530	TraesCS1A01G002500
IWGSC_refV1.0	TraesCS1A01G002500		Phospholipid-transporting ATPase	GO:0016021	integral component of membrane	PF16209: Phospholipid-translocating ATPase N-terminal; PF00122: E1-E2 ATPase; PF13246: Cation transport ATPase (P-type); PF16212: Phospholipid-translocating P-type ATPase C-terminal	IPR001757: P-type ATPase; IPR006539: P-type ATPase, subfamily IV; IPR008250: P-type ATPase, A domain; IPR018303: P-type ATPase, phosphorylation site; IPR023214: HAD-like domain; IPR023299: P-type ATPase, cytoplasmic domain N; IPR032630: P-type ATPase, C-terminal; IPR032631: P-type ATPase, N-terminal	C	PF16209; PF00122; PF13246; PF16212			NA	20170530	TraesCS1A01G002500
IWGSC_refV1.0	TraesCS1A01G002500		Phospholipid-transporting ATPase	GO:0046872	metal ion binding	PF16209: Phospholipid-translocating ATPase N-terminal; PF00122: E1-E2 ATPase; PF13246: Cation transport ATPase (P-type); PF16212: Phospholipid-translocating P-type ATPase C-terminal	IPR001757: P-type ATPase; IPR006539: P-type ATPase, subfamily IV; IPR008250: P-type ATPase, A domain; IPR018303: P-type ATPase, phosphorylation site; IPR023214: HAD-like domain; IPR023299: P-type ATPase, cytoplasmic domain N; IPR032630: P-type ATPase, C-terminal; IPR032631: P-type ATPase, N-terminal	F	PF16209; PF00122; PF13246; PF16212			NA	20170530	TraesCS1A01G002500
IWGSP1_2.2	TraesCS1A01G002500		Phospholipid-transporting ATPase	GO:0006812	cation transport	PF16209: Phospholipid-translocating ATPase N-terminal; PF00122: E1-E2 ATPase; PF13246: Cation transport ATPase (P-type); PF16212: Phospholipid-translocating P-type ATPase C-terminal	IPR001757: P-type ATPase; IPR006539: P-type ATPase, subfamily IV; IPR008250: P-type ATPase, A domain; IPR018303: P-type ATPase, phosphorylation site; IPR023214: HAD-like domain; IPR023299: P-type ATPase, cytoplasmic domain N; IPR032630: P-type ATPase, C-terminal; IPR032631: P-type ATPase, N-terminal	P	PF16209; PF00122; PF13246; PF16212			NA	20140326	Traes_1AS_972AA6CB4
IWGSP1_2.2	TraesCS1A01G002500		Phospholipid-transporting ATPase	GO:0008152	metabolic process	PF16209: Phospholipid-translocating ATPase N-terminal; PF00122: E1-E2 ATPase; PF13246: Cation transport ATPase (P-type); PF16212: Phospholipid-translocating P-type ATPase C-terminal	IPR001757: P-type ATPase; IPR006539: P-type ATPase, subfamily IV; IPR008250: P-type ATPase, A domain; IPR018303: P-type ATPase, phosphorylation site; IPR023214: HAD-like domain; IPR023299: P-type ATPase, cytoplasmic domain N; IPR032630: P-type ATPase, C-terminal; IPR032631: P-type ATPase, N-terminal	P	PF16209; PF00122; PF13246; PF16212			NA	20140326	Traes_1AS_972AA6CB4
IWGSP1_2.2	TraesCS1A01G002500		Phospholipid-transporting ATPase	GO:0016020	membrane	PF16209: Phospholipid-translocating ATPase N-terminal; PF00122: E1-E2 ATPase; PF13246: Cation transport ATPase (P-type); PF16212: Phospholipid-translocating P-type ATPase C-terminal	IPR001757: P-type ATPase; IPR006539: P-type ATPase, subfamily IV; IPR008250: P-type ATPase, A domain; IPR018303: P-type ATPase, phosphorylation site; IPR023214: HAD-like domain; IPR023299: P-type ATPase, cytoplasmic domain N; IPR032630: P-type ATPase, C-terminal; IPR032631: P-type ATPase, N-terminal	C	PF16209; PF00122; PF13246; PF16212			NA	20140326	Traes_1AS_972AA6CB4
IWGSP1_2.2	TraesCS1A01G002500		Phospholipid-transporting ATPase	GO:0016787	hydrolase activity	PF16209: Phospholipid-translocating ATPase N-terminal; PF00122: E1-E2 ATPase; PF13246: Cation transport ATPase (P-type); PF16212: Phospholipid-translocating P-type ATPase C-terminal	IPR001757: P-type ATPase; IPR006539: P-type ATPase, subfamily IV; IPR008250: P-type ATPase, A domain; IPR018303: P-type ATPase, phosphorylation site; IPR023214: HAD-like domain; IPR023299: P-type ATPase, cytoplasmic domain N; IPR032630: P-type ATPase, C-terminal; IPR032631: P-type ATPase, N-terminal	F	PF16209; PF00122; PF13246; PF16212			NA	20140326	Traes_1AS_972AA6CB4
IWGSP1_2.2	TraesCS1A01G002500		Phospholipid-transporting ATPase	GO:0019829	cation-transporting ATPase activity	PF16209: Phospholipid-translocating ATPase N-terminal; PF00122: E1-E2 ATPase; PF13246: Cation transport ATPase (P-type); PF16212: Phospholipid-translocating P-type ATPase C-terminal	IPR001757: P-type ATPase; IPR006539: P-type ATPase, subfamily IV; IPR008250: P-type ATPase, A domain; IPR018303: P-type ATPase, phosphorylation site; IPR023214: HAD-like domain; IPR023299: P-type ATPase, cytoplasmic domain N; IPR032630: P-type ATPase, C-terminal; IPR032631: P-type ATPase, N-terminal	F	PF16209; PF00122; PF13246; PF16212			NA	20140326	Traes_1AS_972AA6CB4
IWGSP1_2.2	TraesCS1A01G002500		Phospholipid-transporting ATPase	GO:0045332	phospholipid translocation	PF16209: Phospholipid-translocating ATPase N-terminal; PF00122: E1-E2 ATPase; PF13246: Cation transport ATPase (P-type); PF16212: Phospholipid-translocating P-type ATPase C-terminal	IPR001757: P-type ATPase; IPR006539: P-type ATPase, subfamily IV; IPR008250: P-type ATPase, A domain; IPR018303: P-type ATPase, phosphorylation site; IPR023214: HAD-like domain; IPR023299: P-type ATPase, cytoplasmic domain N; IPR032630: P-type ATPase, C-terminal; IPR032631: P-type ATPase, N-terminal	P	PF16209; PF00122; PF13246; PF16212			NA	20140326	Traes_1AS_972AA6CB4
IWGSC_refV1.0	TraesCS1A01G002600		L-carnitine/gamma-butyrobetaine antiporter&&BED zinc finger,hAT family dimerization domain&&Chaperone protein dnaJ 10	GO:0003676	nucleic acid binding	PF02892: BED zinc finger	IPR003656: Zinc finger, BED-type; IPR013087: Zinc finger C2H2-type&&IPR003441: NAC domain; IPR003656: Zinc finger, BED-type; IPR013087: Zinc finger C2H2-type	F	PF02892			NA	20170530	TraesCS1A01G002600
IWGSC_refV1.0	TraesCS1A01G002600		L-carnitine/gamma-butyrobetaine antiporter&&BED zinc finger,hAT family dimerization domain&&Chaperone protein dnaJ 10	GO:0003677	DNA binding	PF02892: BED zinc finger	IPR003656: Zinc finger, BED-type; IPR013087: Zinc finger C2H2-type&&IPR003441: NAC domain; IPR003656: Zinc finger, BED-type; IPR013087: Zinc finger C2H2-type	F	PF02892			NA	20170530	TraesCS1A01G002600
IWGSC_refV1.0	TraesCS1A01G002600		L-carnitine/gamma-butyrobetaine antiporter&&BED zinc finger,hAT family dimerization domain&&Chaperone protein dnaJ 10	GO:0006355	regulation of transcription, DNA-templated	PF02892: BED zinc finger	IPR003656: Zinc finger, BED-type; IPR013087: Zinc finger C2H2-type&&IPR003441: NAC domain; IPR003656: Zinc finger, BED-type; IPR013087: Zinc finger C2H2-type	P	PF02892			NA	20170530	TraesCS1A01G002600
IWGSC_refV1.0	TraesCS1A01G002700		Paired amphipathic helix protein Sin3	GO:0006355	regulation of transcription, DNA-templated	PF02671: Paired amphipathic helix repeat; PF08295: Sin3 family co-repressor; PF16879: C-terminal domain of Sin3a protein	IPR003822: Paired amphipathic helix; IPR013194: Histone deacetylase interacting domain; IPR031693: Sin3, C-terminal	P	PF02671; PF08295; PF16879			NA	20170530	TraesCS1A01G002700
IWGSC_refV1.0	TraesCS1A01G002800		Werner Syndrome-like exonuclease	GO:0003676	nucleic acid binding	PF01612: 3'-5' exonuclease	IPR002562: 3'-5' exonuclease domain; IPR012337: Ribonuclease H-like domain	F	PF01612			NA	20170530	TraesCS1A01G002800
IWGSC_refV1.0	TraesCS1A01G002800		Werner Syndrome-like exonuclease	GO:0006139	nucleobase-containing compound metabolic process	PF01612: 3'-5' exonuclease	IPR002562: 3'-5' exonuclease domain; IPR012337: Ribonuclease H-like domain	P	PF01612			NA	20170530	TraesCS1A01G002800
IWGSC_refV1.0	TraesCS1A01G002800		Werner Syndrome-like exonuclease	GO:0008408	3'-5' exonuclease activity	PF01612: 3'-5' exonuclease	IPR002562: 3'-5' exonuclease domain; IPR012337: Ribonuclease H-like domain	F	PF01612			NA	20170530	TraesCS1A01G002800
IWGSC_refV1.0	TraesCS1A01G002900		receptor kinase 1	GO:0004672	protein kinase activity	PF00069: Protein kinase domain	IPR000719: Protein kinase domain; IPR008271: Serine/threonine-protein kinase, active site; IPR011009: Protein kinase-like domain; IPR017441: Protein kinase, ATP binding site	F	PF00069			NA	20170530	TraesCS1A01G002900
IWGSC_refV1.0	TraesCS1A01G002900		receptor kinase 1	GO:0005524	ATP binding	PF00069: Protein kinase domain	IPR000719: Protein kinase domain; IPR008271: Serine/threonine-protein kinase, active site; IPR011009: Protein kinase-like domain; IPR017441: Protein kinase, ATP binding site	F	PF00069			NA	20170530	TraesCS1A01G002900
IWGSC_refV1.0	TraesCS1A01G002900		receptor kinase 1	GO:0006468	protein phosphorylation	PF00069: Protein kinase domain	IPR000719: Protein kinase domain; IPR008271: Serine/threonine-protein kinase, active site; IPR011009: Protein kinase-like domain; IPR017441: Protein kinase, ATP binding site	P	PF00069			NA	20170530	TraesCS1A01G002900
IWGSC_refV1.0	TraesCS1A01G003100		disease resistance protein (TIR-NBS-LRR class)	GO:0043531	ADP binding	PF00931: NB-ARC domain	IPR002182: NB-ARC; IPR011991: Winged helix-turn-helix DNA-binding domain; IPR027417: P-loop containing nucleoside triphosphate hydrolase; IPR032675: Leucine-rich repeat domain, L domain-like	F	PF00931			NA	20170530	TraesCS1A01G003100
IWGSC_refV1.0	TraesCS1A01G003200		Protein ROOT HAIR DEFECTIVE 3 homolog	GO:0005525	GTP binding	PF05879: Root hair defective 3 GTP-binding protein (RHD3)	IPR008803: RHD3/Sey1; IPR027417: P-loop containing nucleoside triphosphate hydrolase; IPR030386: GB1/RHD3-type guanine nucleotide-binding (G) domain	F	PF05879			NA	20170530	TraesCS1A01G003200
TGCAv1_release 34	TraesCS1A01G003300		Protein ROOT HAIR DEFECTIVE 3 homolog	GO:0005525	GTP binding	PF05879: Root hair defective 3 GTP-binding protein (RHD3)	IPR008803: RHD3/Sey1	F	PF05879			NA	20170114	TRIAE_CS42_1AS_TGACv1_019050_AA0058980
IWGSC_refV1.0	TraesCS1A01G003400		3'-N-debenzoyl-2'-deoxytaxol N-benzoyltransferase	GO:0016747	transferase activity, transferring acyl groups other than amino-acyl groups	PF02458: Transferase family	IPR003480: Transferase	F	PF02458			NA	20170530	TraesCS1A01G003400
IWGSC_refV1.0	TraesCS1A01G003600		Protein kinase family protein	GO:0004672	protein kinase activity	PF13947: Wall-associated receptor kinase galacturonan-binding; PF00069: Protein kinase domain	IPR000719: Protein kinase domain; IPR001881: EGF-like calcium-binding domain; IPR008271: Serine/threonine-protein kinase, active site; IPR009030: Growth factor receptor cysteine-rich domain; IPR011009: Protein kinase-like domain; IPR017441: Protein kinase, ATP binding site; IPR018097: EGF-like calcium-binding, conserved site; IPR025287: Wall-associated receptor kinase, galacturonan-binding domain	F	PF13947; PF00069			NA	20170530	TraesCS1A01G003600
IWGSC_refV1.0	TraesCS1A01G003600		Protein kinase family protein	GO:0005509	calcium ion binding	PF13947: Wall-associated receptor kinase galacturonan-binding; PF00069: Protein kinase domain	IPR000719: Protein kinase domain; IPR001881: EGF-like calcium-binding domain; IPR008271: Serine/threonine-protein kinase, active site; IPR009030: Growth factor receptor cysteine-rich domain; IPR011009: Protein kinase-like domain; IPR017441: Protein kinase, ATP binding site; IPR018097: EGF-like calcium-binding, conserved site; IPR025287: Wall-associated receptor kinase, galacturonan-binding domain	F	PF13947; PF00069			NA	20170530	TraesCS1A01G003600
IWGSC_refV1.0	TraesCS1A01G003600		Protein kinase family protein	GO:0005524	ATP binding	PF13947: Wall-associated receptor kinase galacturonan-binding; PF00069: Protein kinase domain	IPR000719: Protein kinase domain; IPR001881: EGF-like calcium-binding domain; IPR008271: Serine/threonine-protein kinase, active site; IPR009030: Growth factor receptor cysteine-rich domain; IPR011009: Protein kinase-like domain; IPR017441: Protein kinase, ATP binding site; IPR018097: EGF-like calcium-binding, conserved site; IPR025287: Wall-associated receptor kinase, galacturonan-binding domain	F	PF13947; PF00069			NA	20170530	TraesCS1A01G003600
IWGSC_refV1.0	TraesCS1A01G003600		Protein kinase family protein	GO:0006468	protein phosphorylation	PF13947: Wall-associated receptor kinase galacturonan-binding; PF00069: Protein kinase domain	IPR000719: Protein kinase domain; IPR001881: EGF-like calcium-binding domain; IPR008271: Serine/threonine-protein kinase, active site; IPR009030: Growth factor receptor cysteine-rich domain; IPR011009: Protein kinase-like domain; IPR017441: Protein kinase, ATP binding site; IPR018097: EGF-like calcium-binding, conserved site; IPR025287: Wall-associated receptor kinase, galacturonan-binding domain	P	PF13947; PF00069			NA	20170530	TraesCS1A01G003600
IWGSC_refV1.0	TraesCS1A01G003600		Protein kinase family protein	GO:0030247	polysaccharide binding	PF13947: Wall-associated receptor kinase galacturonan-binding; PF00069: Protein kinase domain	IPR000719: Protein kinase domain; IPR001881: EGF-like calcium-binding domain; IPR008271: Serine/threonine-protein kinase, active site; IPR009030: Growth factor receptor cysteine-rich domain; IPR011009: Protein kinase-like domain; IPR017441: Protein kinase, ATP binding site; IPR018097: EGF-like calcium-binding, conserved site; IPR025287: Wall-associated receptor kinase, galacturonan-binding domain	F	PF13947; PF00069			NA	20170530	TraesCS1A01G003600
IWGSC_refV1.0	TraesCS1A01G003700		F1F0-ATPase inhibitor protein	GO:0005739	mitochondrion	PF04568: Mitochondrial ATPase inhibitor, IATP	IPR007648: Mitochondrial ATPase inhibitor	C	PF04568			NA	20170530	TraesCS1A01G003700
IWGSC_refV1.0	TraesCS1A01G003700		F1F0-ATPase inhibitor protein	GO:0032780	negative regulation of ATPase activity	PF04568: Mitochondrial ATPase inhibitor, IATP	IPR007648: Mitochondrial ATPase inhibitor	P	PF04568			NA	20170530	TraesCS1A01G003700
IWGSC_refV1.0	TraesCS1A01G003700		F1F0-ATPase inhibitor protein	GO:0042030	ATPase inhibitor activity	PF04568: Mitochondrial ATPase inhibitor, IATP	IPR007648: Mitochondrial ATPase inhibitor	F	PF04568			NA	20170530	TraesCS1A01G003700
IWGSP1_2.2	TraesCS1A01G003700		F1F0-ATPase inhibitor protein	GO:0004857	enzyme inhibitor activity	PF04568: Mitochondrial ATPase inhibitor, IATP	IPR007648: Mitochondrial ATPase inhibitor	F	PF04568			NA	20140326	Traes_1AS_85B551D28
IWGSP1_2.2	TraesCS1A01G003700		F1F0-ATPase inhibitor protein	GO:0043086	negative regulation of catalytic activity	PF04568: Mitochondrial ATPase inhibitor, IATP	IPR007648: Mitochondrial ATPase inhibitor	P	PF04568			NA	20140326	Traes_1AS_85B551D28
IWGSP1_2.2	TraesCS1A01G003700		F1F0-ATPase inhibitor protein	GO:0045980	negative regulation of nucleotide metabolic process	PF04568: Mitochondrial ATPase inhibitor, IATP	IPR007648: Mitochondrial ATPase inhibitor	P	PF04568			NA	20140326	Traes_1AS_85B551D28
IWGSC_refV1.0	TraesCS1A01G003800		ATP-dependent zinc metalloprotease FtsH	GO:0005524	ATP binding	PF14363: Domain associated at C-terminal with AAA; PF00004: ATPase family associated with various cellular activities (AAA)	IPR003593: AAA+ ATPase domain; IPR003959: ATPase, AAA-type, core; IPR003960: ATPase, AAA-type, conserved site; IPR025753: AAA-type ATPase, N-terminal domain; IPR027417: P-loop containing nucleoside triphosphate hydrolase	F	PF14363; PF00004			NA	20170530	TraesCS1A01G003800
IWGSP1_2.2	TraesCS1A01G003800		ATP-dependent zinc metalloprotease FtsH	GO:0000166	nucleotide binding	PF14363: Domain associated at C-terminal with AAA; PF00004: ATPase family associated with various cellular activities (AAA)	IPR003593: AAA+ ATPase domain; IPR003959: ATPase, AAA-type, core; IPR003960: ATPase, AAA-type, conserved site; IPR025753: AAA-type ATPase, N-terminal domain; IPR027417: P-loop containing nucleoside triphosphate hydrolase	F	PF14363; PF00004			NA	20140326	Traes_1AS_CACF50DDD
IWGSP1_2.2	TraesCS1A01G003800		ATP-dependent zinc metalloprotease FtsH	GO:0008152	metabolic process	PF14363: Domain associated at C-terminal with AAA; PF00004: ATPase family associated with various cellular activities (AAA)	IPR003593: AAA+ ATPase domain; IPR003959: ATPase, AAA-type, core; IPR003960: ATPase, AAA-type, conserved site; IPR025753: AAA-type ATPase, N-terminal domain; IPR027417: P-loop containing nucleoside triphosphate hydrolase	P	PF14363; PF00004			NA	20140326	Traes_1AS_CACF50DDD
IWGSP1_2.2	TraesCS1A01G003800		ATP-dependent zinc metalloprotease FtsH	GO:0017111	nucleoside-triphosphatase activity	PF14363: Domain associated at C-terminal with AAA; PF00004: ATPase family associated with various cellular activities (AAA)	IPR003593: AAA+ ATPase domain; IPR003959: ATPase, AAA-type, core; IPR003960: ATPase, AAA-type, conserved site; IPR025753: AAA-type ATPase, N-terminal domain; IPR027417: P-loop containing nucleoside triphosphate hydrolase	F	PF14363; PF00004			NA	20140326	Traes_1AS_CACF50DDD
IWGSC_refV1.0	TraesCS1A01G003900		receptor kinase 1	GO:0004672	protein kinase activity	PF00069: Protein kinase domain	IPR000719: Protein kinase domain; IPR008271: Serine/threonine-protein kinase, active site; IPR011009: Protein kinase-like domain	F	PF00069			NA	20170530	TraesCS1A01G003900
IWGSC_refV1.0	TraesCS1A01G003900		receptor kinase 1	GO:0005524	ATP binding	PF00069: Protein kinase domain	IPR000719: Protein kinase domain; IPR008271: Serine/threonine-protein kinase, active site; IPR011009: Protein kinase-like domain	F	PF00069			NA	20170530	TraesCS1A01G003900
IWGSC_refV1.0	TraesCS1A01G003900		receptor kinase 1	GO:0006468	protein phosphorylation	PF00069: Protein kinase domain	IPR000719: Protein kinase domain; IPR008271: Serine/threonine-protein kinase, active site; IPR011009: Protein kinase-like domain	P	PF00069			NA	20170530	TraesCS1A01G003900
IWGSC_refV1.0	TraesCS1A01G004000		NBS-LRR-like resistance protein	GO:0043531	ADP binding	PF00931: NB-ARC domain	IPR002182: NB-ARC; IPR011991: Winged helix-turn-helix DNA-binding domain; IPR027417: P-loop containing nucleoside triphosphate hydrolase; IPR032675: Leucine-rich repeat domain, L domain-like	F	PF00931			NA	20170530	TraesCS1A01G004000
IWGSP1_2.2	TraesCS1A01G004000		NBS-LRR-like resistance protein	GO:0006952	defense response	PF00931: NB-ARC domain	IPR002182: NB-ARC; IPR011991: Winged helix-turn-helix DNA-binding domain; IPR027417: P-loop containing nucleoside triphosphate hydrolase; IPR032675: Leucine-rich repeat domain, L domain-like	P	PF00931			NA	20140326	Traes_1AS_0F7CF1F34
IWGSC_refV1.0	TraesCS1A01G004100		Disease resistance protein (NBS-LRR class) family	GO:0043531	ADP binding	PF00931: NB-ARC domain	IPR002182: NB-ARC; IPR011991: Winged helix-turn-helix DNA-binding domain; IPR027417: P-loop containing nucleoside triphosphate hydrolase; IPR032675: Leucine-rich repeat domain, L domain-like	F	PF00931			NA	20170530	TraesCS1A01G004100
IWGSP1_2.2	TraesCS1A01G004100		Disease resistance protein (NBS-LRR class) family	GO:0005515	protein binding	PF00931: NB-ARC domain	IPR002182: NB-ARC; IPR011991: Winged helix-turn-helix DNA-binding domain; IPR027417: P-loop containing nucleoside triphosphate hydrolase; IPR032675: Leucine-rich repeat domain, L domain-like	F	PF00931			NA	20140326	Traes_1AS_F98F74FCD
IWGSP1_2.2	TraesCS1A01G004100		Disease resistance protein (NBS-LRR class) family	GO:0006952	defense response	PF00931: NB-ARC domain	IPR002182: NB-ARC; IPR011991: Winged helix-turn-helix DNA-binding domain; IPR027417: P-loop containing nucleoside triphosphate hydrolase; IPR032675: Leucine-rich repeat domain, L domain-like	P	PF00931			NA	20140326	Traes_1AS_F98F74FCD
IWGSC_refV1.0	TraesCS1A01G004200		SNF1-related protein kinase regulatory subunit beta-2	GO:0005515	protein binding	PF04739: 5'-AMP-activated protein kinase beta subunit, interaction domain	IPR006828: Association with the SNF1 complex (ASC) domain	F	PF04739			NA	20170530	TraesCS1A01G004200
TGCAv1_release 34	TraesCS1A01G004200		SNF1-related protein kinase regulatory subunit beta-2	GO:0019887	protein kinase regulator activity	PF04739: 5'-AMP-activated protein kinase beta subunit, interaction domain	IPR006828: Association with the SNF1 complex (ASC) domain	F	PF04739			NA	20170114	TRIAE_CS42_1AS_TGACv1_019895_AA0072600
IWGSP1_2.2	TraesCS1A01G004200		SNF1-related protein kinase regulatory subunit beta-2	GO:0005975	carbohydrate metabolic process	PF04739: 5'-AMP-activated protein kinase beta subunit, interaction domain	IPR006828: Association with the SNF1 complex (ASC) domain	P	PF04739			NA	20140326	Traes_1AS_311BDE417
IWGSP1_2.2	TraesCS1A01G004200		SNF1-related protein kinase regulatory subunit beta-2	GO:0045859	regulation of protein kinase activity	PF04739: 5'-AMP-activated protein kinase beta subunit, interaction domain	IPR006828: Association with the SNF1 complex (ASC) domain	P	PF04739			NA	20160427	Traes_1AS_311BDE417
IWGSC_refV1.0	TraesCS1A01G004400		Protein SAWADEE HOMEODOMAIN-like protein 2	GO:0003677	DNA binding	PF16719: SAWADEE domain	IPR001356: Homeobox domain; IPR009057: Homeobox domain-like; IPR032001: SAWADEE domain	F	PF16719			NA	20170530	TraesCS1A01G004400
IWGSC_refV1.0	TraesCS1A01G004400		Protein SAWADEE HOMEODOMAIN-like protein 2	GO:0003682	chromatin binding	PF16719: SAWADEE domain	IPR001356: Homeobox domain; IPR009057: Homeobox domain-like; IPR032001: SAWADEE domain	F	PF16719			NA	20170530	TraesCS1A01G004400
IWGSC_refV1.0	TraesCS1A01G004500		Protein sawadee homeodomain-like 2	GO:0003677	DNA binding	PF00046: Homeobox domain; PF16719: SAWADEE domain	IPR001356: Homeobox domain; IPR009057: Homeobox domain-like; IPR032001: SAWADEE domain	F	PF00046; PF16719			NA	20170530	TraesCS1A01G004500
IWGSC_refV1.0	TraesCS1A01G004500		Protein sawadee homeodomain-like 2	GO:0003682	chromatin binding	PF00046: Homeobox domain; PF16719: SAWADEE domain	IPR001356: Homeobox domain; IPR009057: Homeobox domain-like; IPR032001: SAWADEE domain	F	PF00046; PF16719			NA	20170530	TraesCS1A01G004500
IWGSC_refV1.0	TraesCS1A01G004600		Protein SAWADEE HOMEODOMAIN-like protein 2	GO:0003677	DNA binding	PF16719: SAWADEE domain	IPR001356: Homeobox domain; IPR009057: Homeobox domain-like; IPR032001: SAWADEE domain	F	PF16719			NA	20170530	TraesCS1A01G004600
IWGSC_refV1.0	TraesCS1A01G004600		Protein SAWADEE HOMEODOMAIN-like protein 2	GO:0003682	chromatin binding	PF16719: SAWADEE domain	IPR001356: Homeobox domain; IPR009057: Homeobox domain-like; IPR032001: SAWADEE domain	F	PF16719			NA	20170530	TraesCS1A01G004600
IWGSC_refV1.0	TraesCS1A01G004800		Protein kinase family protein	GO:0004672	protein kinase activity	PF13947: Wall-associated receptor kinase galacturonan-binding; PF07645: Calcium-binding EGF domain; PF00069: Protein kinase domain	IPR000719: Protein kinase domain; IPR000742: EGF-like domain; IPR001881: EGF-like calcium-binding domain; IPR008271: Serine/threonine-protein kinase, active site; IPR009030: Growth factor receptor cysteine-rich domain; IPR011009: Protein kinase-like domain; IPR017441: Protein kinase, ATP binding site; IPR025287: Wall-associated receptor kinase, galacturonan-binding domain	F	PF13947; PF07645; PF00069			NA	20170530	TraesCS1A01G004800
IWGSC_refV1.0	TraesCS1A01G004800		Protein kinase family protein	GO:0005509	calcium ion binding	PF13947: Wall-associated receptor kinase galacturonan-binding; PF07645: Calcium-binding EGF domain; PF00069: Protein kinase domain	IPR000719: Protein kinase domain; IPR000742: EGF-like domain; IPR001881: EGF-like calcium-binding domain; IPR008271: Serine/threonine-protein kinase, active site; IPR009030: Growth factor receptor cysteine-rich domain; IPR011009: Protein kinase-like domain; IPR017441: Protein kinase, ATP binding site; IPR025287: Wall-associated receptor kinase, galacturonan-binding domain	F	PF13947; PF07645; PF00069			NA	20170530	TraesCS1A01G004800
IWGSC_refV1.0	TraesCS1A01G004800		Protein kinase family protein	GO:0005515	protein binding	PF13947: Wall-associated receptor kinase galacturonan-binding; PF07645: Calcium-binding EGF domain; PF00069: Protein kinase domain	IPR000719: Protein kinase domain; IPR000742: EGF-like domain; IPR001881: EGF-like calcium-binding domain; IPR008271: Serine/threonine-protein kinase, active site; IPR009030: Growth factor receptor cysteine-rich domain; IPR011009: Protein kinase-like domain; IPR017441: Protein kinase, ATP binding site; IPR025287: Wall-associated receptor kinase, galacturonan-binding domain	F	PF13947; PF07645; PF00069			NA	20170530	TraesCS1A01G004800
IWGSC_refV1.0	TraesCS1A01G004800		Protein kinase family protein	GO:0005524	ATP binding	PF13947: Wall-associated receptor kinase galacturonan-binding; PF07645: Calcium-binding EGF domain; PF00069: Protein kinase domain	IPR000719: Protein kinase domain; IPR000742: EGF-like domain; IPR001881: EGF-like calcium-binding domain; IPR008271: Serine/threonine-protein kinase, active site; IPR009030: Growth factor receptor cysteine-rich domain; IPR011009: Protein kinase-like domain; IPR017441: Protein kinase, ATP binding site; IPR025287: Wall-associated receptor kinase, galacturonan-binding domain	F	PF13947; PF07645; PF00069			NA	20170530	TraesCS1A01G004800
IWGSC_refV1.0	TraesCS1A01G004800		Protein kinase family protein	GO:0006468	protein phosphorylation	PF13947: Wall-associated receptor kinase galacturonan-binding; PF07645: Calcium-binding EGF domain; PF00069: Protein kinase domain	IPR000719: Protein kinase domain; IPR000742: EGF-like domain; IPR001881: EGF-like calcium-binding domain; IPR008271: Serine/threonine-protein kinase, active site; IPR009030: Growth factor receptor cysteine-rich domain; IPR011009: Protein kinase-like domain; IPR017441: Protein kinase, ATP binding site; IPR025287: Wall-associated receptor kinase, galacturonan-binding domain	P	PF13947; PF07645; PF00069			NA	20170530	TraesCS1A01G004800
IWGSC_refV1.0	TraesCS1A01G004800		Protein kinase family protein	GO:0030247	polysaccharide binding	PF13947: Wall-associated receptor kinase galacturonan-binding; PF07645: Calcium-binding EGF domain; PF00069: Protein kinase domain	IPR000719: Protein kinase domain; IPR000742: EGF-like domain; IPR001881: EGF-like calcium-binding domain; IPR008271: Serine/threonine-protein kinase, active site; IPR009030: Growth factor receptor cysteine-rich domain; IPR011009: Protein kinase-like domain; IPR017441: Protein kinase, ATP binding site; IPR025287: Wall-associated receptor kinase, galacturonan-binding domain	F	PF13947; PF07645; PF00069			NA	20170530	TraesCS1A01G004800
IWGSC_refV1.0	TraesCS1A01G004900		F-box/LRR-repeat protein	GO:0005515	protein binding	PF13516: Leucine Rich repeat	IPR001611: Leucine-rich repeat; IPR006553: Leucine-rich repeat, cysteine-containing subtype; IPR032675: Leucine-rich repeat domain, L domain-like	F	PF13516			NA	20170530	TraesCS1A01G004900
IWGSC_refV1.0	TraesCS1A01G005000		Leucine-rich repeat receptor-like protein kinase family protein, putative	GO:0004672	protein kinase activity	PF13855: Leucine rich repeat; PF00069: Protein kinase domain	IPR000719: Protein kinase domain; IPR001611: Leucine-rich repeat; IPR003591: Leucine-rich repeat, typical subtype; IPR011009: Protein kinase-like domain; IPR017441: Protein kinase, ATP binding site; IPR032675: Leucine-rich repeat domain, L domain-like	F	PF13855; PF00069			NA	20170530	TraesCS1A01G005000
IWGSC_refV1.0	TraesCS1A01G005000		Leucine-rich repeat receptor-like protein kinase family protein, putative	GO:0005515	protein binding	PF13855: Leucine rich repeat; PF00069: Protein kinase domain	IPR000719: Protein kinase domain; IPR001611: Leucine-rich repeat; IPR003591: Leucine-rich repeat, typical subtype; IPR011009: Protein kinase-like domain; IPR017441: Protein kinase, ATP binding site; IPR032675: Leucine-rich repeat domain, L domain-like	F	PF13855; PF00069			NA	20170530	TraesCS1A01G005000
IWGSC_refV1.0	TraesCS1A01G005000		Leucine-rich repeat receptor-like protein kinase family protein, putative	GO:0005524	ATP binding	PF13855: Leucine rich repeat; PF00069: Protein kinase domain	IPR000719: Protein kinase domain; IPR001611: Leucine-rich repeat; IPR003591: Leucine-rich repeat, typical subtype; IPR011009: Protein kinase-like domain; IPR017441: Protein kinase, ATP binding site; IPR032675: Leucine-rich repeat domain, L domain-like	F	PF13855; PF00069			NA	20170530	TraesCS1A01G005000
IWGSC_refV1.0	TraesCS1A01G005000		Leucine-rich repeat receptor-like protein kinase family protein, putative	GO:0006468	protein phosphorylation	PF13855: Leucine rich repeat; PF00069: Protein kinase domain	IPR000719: Protein kinase domain; IPR001611: Leucine-rich repeat; IPR003591: Leucine-rich repeat, typical subtype; IPR011009: Protein kinase-like domain; IPR017441: Protein kinase, ATP binding site; IPR032675: Leucine-rich repeat domain, L domain-like	P	PF13855; PF00069			NA	20170530	TraesCS1A01G005000
IWGSC_refV1.0	TraesCS1A01G005100		Charged multivesicular body protein 5	GO:0007034	vacuolar transport	PF03357: Snf7	IPR005024: Snf7 family	P	PF03357			NA	20170530	TraesCS1A01G005100
IWGSP1_2.2	TraesCS1A01G005100		Charged multivesicular body protein 5	GO:0015031	protein transport	PF03357: Snf7	IPR005024: Snf7 family	P	PF03357			NA	20140326	Traes_1AS_F671FDEF4
IWGSC_refV1.0	TraesCS1A01G005200		Receptor protein kinase, putative	GO:0004672	protein kinase activity	PF08263: Leucine rich repeat N-terminal domain; PF13855: Leucine rich repeat; PF00069: Protein kinase domain	IPR000719: Protein kinase domain; IPR001611: Leucine-rich repeat; IPR003591: Leucine-rich repeat, typical subtype; IPR008266: Tyrosine-protein kinase, active site; IPR011009: Protein kinase-like domain; IPR013210: Leucine-rich repeat-containing N-terminal, plant-type; IPR032675: Leucine-rich repeat domain, L domain-like	F	PF08263; PF13855; PF00069			NA	20170530	TraesCS1A01G005200
IWGSC_refV1.0	TraesCS1A01G005200		Receptor protein kinase, putative	GO:0005515	protein binding	PF08263: Leucine rich repeat N-terminal domain; PF13855: Leucine rich repeat; PF00069: Protein kinase domain	IPR000719: Protein kinase domain; IPR001611: Leucine-rich repeat; IPR003591: Leucine-rich repeat, typical subtype; IPR008266: Tyrosine-protein kinase, active site; IPR011009: Protein kinase-like domain; IPR013210: Leucine-rich repeat-containing N-terminal, plant-type; IPR032675: Leucine-rich repeat domain, L domain-like	F	PF08263; PF13855; PF00069			NA	20170530	TraesCS1A01G005200
IWGSC_refV1.0	TraesCS1A01G005200		Receptor protein kinase, putative	GO:0005524	ATP binding	PF08263: Leucine rich repeat N-terminal domain; PF13855: Leucine rich repeat; PF00069: Protein kinase domain	IPR000719: Protein kinase domain; IPR001611: Leucine-rich repeat; IPR003591: Leucine-rich repeat, typical subtype; IPR008266: Tyrosine-protein kinase, active site; IPR011009: Protein kinase-like domain; IPR013210: Leucine-rich repeat-containing N-terminal, plant-type; IPR032675: Leucine-rich repeat domain, L domain-like	F	PF08263; PF13855; PF00069			NA	20170530	TraesCS1A01G005200
IWGSC_refV1.0	TraesCS1A01G005200		Receptor protein kinase, putative	GO:0006468	protein phosphorylation	PF08263: Leucine rich repeat N-terminal domain; PF13855: Leucine rich repeat; PF00069: Protein kinase domain	IPR000719: Protein kinase domain; IPR001611: Leucine-rich repeat; IPR003591: Leucine-rich repeat, typical subtype; IPR008266: Tyrosine-protein kinase, active site; IPR011009: Protein kinase-like domain; IPR013210: Leucine-rich repeat-containing N-terminal, plant-type; IPR032675: Leucine-rich repeat domain, L domain-like	P	PF08263; PF13855; PF00069			NA	20170530	TraesCS1A01G005200
IWGSP1_2.2	TraesCS1A01G005200		Receptor protein kinase, putative	GO:0016020	membrane	PF08263: Leucine rich repeat N-terminal domain; PF13855: Leucine rich repeat; PF00069: Protein kinase domain	IPR000719: Protein kinase domain; IPR001611: Leucine-rich repeat; IPR003591: Leucine-rich repeat, typical subtype; IPR008266: Tyrosine-protein kinase, active site; IPR011009: Protein kinase-like domain; IPR013210: Leucine-rich repeat-containing N-terminal, plant-type; IPR032675: Leucine-rich repeat domain, L domain-like	C	PF08263; PF13855; PF00069			NA	20140326	Traes_1AS_BDECE97A5
IWGSP1_2.2	TraesCS1A01G005200		Receptor protein kinase, putative	GO:0016021	integral component of membrane	PF08263: Leucine rich repeat N-terminal domain; PF13855: Leucine rich repeat; PF00069: Protein kinase domain	IPR000719: Protein kinase domain; IPR001611: Leucine-rich repeat; IPR003591: Leucine-rich repeat, typical subtype; IPR008266: Tyrosine-protein kinase, active site; IPR011009: Protein kinase-like domain; IPR013210: Leucine-rich repeat-containing N-terminal, plant-type; IPR032675: Leucine-rich repeat domain, L domain-like	C	PF08263; PF13855; PF00069			NA	20140326	Traes_1AS_BDECE97A5
IWGSP1_2.2	TraesCS1A01G005200		Receptor protein kinase, putative	GO:0016772	transferase activity, transferring phosphorus-containing groups	PF08263: Leucine rich repeat N-terminal domain; PF13855: Leucine rich repeat; PF00069: Protein kinase domain	IPR000719: Protein kinase domain; IPR001611: Leucine-rich repeat; IPR003591: Leucine-rich repeat, typical subtype; IPR008266: Tyrosine-protein kinase, active site; IPR011009: Protein kinase-like domain; IPR013210: Leucine-rich repeat-containing N-terminal, plant-type; IPR032675: Leucine-rich repeat domain, L domain-like	F	PF08263; PF13855; PF00069			NA	20140326	Traes_1AS_BDECE97A5
IWGSC_refV1.0	TraesCS1A01G005300		F-box/LRR-repeat protein	GO:0005515	protein binding	PF00646: F-box domain; PF13516: Leucine Rich repeat	IPR001611: Leucine-rich repeat; IPR001810: F-box domain; IPR006553: Leucine-rich repeat, cysteine-containing subtype; IPR032675: Leucine-rich repeat domain, L domain-like	F	PF00646; PF13516			NA	20170530	TraesCS1A01G005300
IWGSC_refV1.0	TraesCS1A01G005400		APOLLO	GO:0003676	nucleic acid binding	NA	IPR012337: Ribonuclease H-like domain; IPR013520: Exonuclease, RNase T/DNA polymerase III	F	NA			NA	20170530	TraesCS1A01G005400
IWGSC_refV1.0	TraesCS1A01G005600		Transcription initiation factor TFIID subunit 6	GO:0005488	binding	PF02969: TATA box binding protein associated factor (TAF); PF07571: TAF6 C-terminal HEAT repeat domain	IPR004823: TATA box binding protein associated factor (TAF); IPR009072: Histone-fold; IPR011442: TAF6, C-terminal HEAT repeat domain; IPR011989: Armadillo-like helical; IPR016024: Armadillo-type fold	F	PF02969; PF07571			NA	20170530	TraesCS1A01G005600
IWGSC_refV1.0	TraesCS1A01G005600		Transcription initiation factor TFIID subunit 6	GO:0005634	nucleus	PF02969: TATA box binding protein associated factor (TAF); PF07571: TAF6 C-terminal HEAT repeat domain	IPR004823: TATA box binding protein associated factor (TAF); IPR009072: Histone-fold; IPR011442: TAF6, C-terminal HEAT repeat domain; IPR011989: Armadillo-like helical; IPR016024: Armadillo-type fold	C	PF02969; PF07571			NA	20170530	TraesCS1A01G005600
IWGSC_refV1.0	TraesCS1A01G005600		Transcription initiation factor TFIID subunit 6	GO:0006352	DNA-templated transcription, initiation	PF02969: TATA box binding protein associated factor (TAF); PF07571: TAF6 C-terminal HEAT repeat domain	IPR004823: TATA box binding protein associated factor (TAF); IPR009072: Histone-fold; IPR011442: TAF6, C-terminal HEAT repeat domain; IPR011989: Armadillo-like helical; IPR016024: Armadillo-type fold	P	PF02969; PF07571			NA	20170530	TraesCS1A01G005600
IWGSC_refV1.0	TraesCS1A01G005600		Transcription initiation factor TFIID subunit 6	GO:0046982	protein heterodimerization activity	PF02969: TATA box binding protein associated factor (TAF); PF07571: TAF6 C-terminal HEAT repeat domain	IPR004823: TATA box binding protein associated factor (TAF); IPR009072: Histone-fold; IPR011442: TAF6, C-terminal HEAT repeat domain; IPR011989: Armadillo-like helical; IPR016024: Armadillo-type fold	F	PF02969; PF07571			NA	20170530	TraesCS1A01G005600
IWGSC_refV1.0	TraesCS1A01G005600		Transcription initiation factor TFIID subunit 6	GO:0051090	regulation of sequence-specific DNA binding transcription factor activity	PF02969: TATA box binding protein associated factor (TAF); PF07571: TAF6 C-terminal HEAT repeat domain	IPR004823: TATA box binding protein associated factor (TAF); IPR009072: Histone-fold; IPR011442: TAF6, C-terminal HEAT repeat domain; IPR011989: Armadillo-like helical; IPR016024: Armadillo-type fold	P	PF02969; PF07571			NA	20170530	TraesCS1A01G005600
IWGSC_refV1.0	TraesCS1A01G005700		E3 ubiquitin-protein ligase ORTHRUS 2	GO:0005515	protein binding	PF13920: Zinc finger, C3HC4 type (RING finger); PF02182: SAD/SRA domain; PF13445: RING-type zinc-finger	IPR001841: Zinc finger, RING-type; IPR001965: Zinc finger, PHD-type; IPR003105: SRA-YDG; IPR011011: Zinc finger, FYVE/PHD-type; IPR013083: Zinc finger, RING/FYVE/PHD-type; IPR015947: PUA-like domain; IPR017907: Zinc finger, RING-type, conserved site; IPR019786: Zinc finger, PHD-type, conserved site; IPR019787: Zinc finger, PHD-finger; IPR027370: RING-type zinc-finger, LisH dimerisation motif	F	PF13920; PF02182; PF13445			NA	20170530	TraesCS1A01G005700
IWGSC_refV1.0	TraesCS1A01G005700		E3 ubiquitin-protein ligase ORTHRUS 2	GO:0008270	zinc ion binding	PF13920: Zinc finger, C3HC4 type (RING finger); PF02182: SAD/SRA domain; PF13445: RING-type zinc-finger	IPR001841: Zinc finger, RING-type; IPR001965: Zinc finger, PHD-type; IPR003105: SRA-YDG; IPR011011: Zinc finger, FYVE/PHD-type; IPR013083: Zinc finger, RING/FYVE/PHD-type; IPR015947: PUA-like domain; IPR017907: Zinc finger, RING-type, conserved site; IPR019786: Zinc finger, PHD-type, conserved site; IPR019787: Zinc finger, PHD-finger; IPR027370: RING-type zinc-finger, LisH dimerisation motif	F	PF13920; PF02182; PF13445			NA	20170530	TraesCS1A01G005700
IWGSC_refV1.0	TraesCS1A01G005700		E3 ubiquitin-protein ligase ORTHRUS 2	GO:0042393	histone binding	PF13920: Zinc finger, C3HC4 type (RING finger); PF02182: SAD/SRA domain; PF13445: RING-type zinc-finger	IPR001841: Zinc finger, RING-type; IPR001965: Zinc finger, PHD-type; IPR003105: SRA-YDG; IPR011011: Zinc finger, FYVE/PHD-type; IPR013083: Zinc finger, RING/FYVE/PHD-type; IPR015947: PUA-like domain; IPR017907: Zinc finger, RING-type, conserved site; IPR019786: Zinc finger, PHD-type, conserved site; IPR019787: Zinc finger, PHD-finger; IPR027370: RING-type zinc-finger, LisH dimerisation motif	F	PF13920; PF02182; PF13445			NA	20170530	TraesCS1A01G005700
IWGSP1_2.2	TraesCS1A01G005700		E3 ubiquitin-protein ligase ORTHRUS 2	GO:0046872	metal ion binding	PF13920: Zinc finger, C3HC4 type (RING finger); PF02182: SAD/SRA domain; PF13445: RING-type zinc-finger	IPR001841: Zinc finger, RING-type; IPR001965: Zinc finger, PHD-type; IPR003105: SRA-YDG; IPR011011: Zinc finger, FYVE/PHD-type; IPR013083: Zinc finger, RING/FYVE/PHD-type; IPR015947: PUA-like domain; IPR017907: Zinc finger, RING-type, conserved site; IPR019786: Zinc finger, PHD-type, conserved site; IPR019787: Zinc finger, PHD-finger; IPR027370: RING-type zinc-finger, LisH dimerisation motif	F	PF13920; PF02182; PF13445			NA	20140326	Traes_1AS_37424AFD6
IWGSC_refV1.0	TraesCS1A01G005800		Mei2-like protein	GO:0003676	nucleic acid binding	PF00076: RNA recognition motif. (a.k.a. RRM, RBD, or RNP domain); PF13893: RNA recognition motif. (a.k.a. RRM, RBD, or RNP domain); PF04059: RNA recognition motif 2	IPR000504: RNA recognition motif domain; IPR007201: Mei2/Mei2-like, C-terminal RNA recognition motif	F	PF00076; PF13893; PF04059			NA	20170530	TraesCS1A01G005800
TGCAv1_release 34	TraesCS1A01G005800		Mei2-like protein	GO:0000166	nucleotide binding	PF00076: RNA recognition motif. (a.k.a. RRM, RBD, or RNP domain); PF13893: RNA recognition motif. (a.k.a. RRM, RBD, or RNP domain); PF04059: RNA recognition motif 2	IPR000504: RNA recognition motif domain; IPR007201: Mei2/Mei2-like, C-terminal RNA recognition motif	F	PF00076; PF13893; PF04059			NA	20170114	TRIAE_CS42_1AS_TGACv1_019686_AA0069930
IWGSC_refV1.0	TraesCS1A01G005900		Charged multivesicular body protein 5	GO:0007034	vacuolar transport	PF03357: Snf7	IPR005024: Snf7 family	P	PF03357			NA	20170530	TraesCS1A01G005900
IWGSP1_2.2	TraesCS1A01G005900		Charged multivesicular body protein 5	GO:0015031	protein transport	PF03357: Snf7	IPR005024: Snf7 family	P	PF03357			NA	20140326	Traes_1AS_34DBDBA7D
IWGSC_refV1.0	TraesCS1A01G006000		Leucine-rich repeat receptor-like protein kinase family protein, putative	GO:0004672	protein kinase activity	PF08263: Leucine rich repeat N-terminal domain; PF00560: Leucine Rich Repeat; PF13855: Leucine rich repeat; PF07714: Protein tyrosine kinase	IPR000719: Protein kinase domain; IPR001245: Serine-threonine/tyrosine-protein kinase, catalytic domain; IPR001611: Leucine-rich repeat; IPR003591: Leucine-rich repeat, typical subtype; IPR011009: Protein kinase-like domain; IPR013210: Leucine-rich repeat-containing N-terminal, plant-type; IPR017441: Protein kinase, ATP binding site; IPR032675: Leucine-rich repeat domain, L domain-like	F	PF08263; PF00560; PF13855; PF07714			NA	20170530	TraesCS1A01G006000
IWGSC_refV1.0	TraesCS1A01G006000		Leucine-rich repeat receptor-like protein kinase family protein, putative	GO:0005515	protein binding	PF08263: Leucine rich repeat N-terminal domain; PF00560: Leucine Rich Repeat; PF13855: Leucine rich repeat; PF07714: Protein tyrosine kinase	IPR000719: Protein kinase domain; IPR001245: Serine-threonine/tyrosine-protein kinase, catalytic domain; IPR001611: Leucine-rich repeat; IPR003591: Leucine-rich repeat, typical subtype; IPR011009: Protein kinase-like domain; IPR013210: Leucine-rich repeat-containing N-terminal, plant-type; IPR017441: Protein kinase, ATP binding site; IPR032675: Leucine-rich repeat domain, L domain-like	F	PF08263; PF00560; PF13855; PF07714			NA	20170530	TraesCS1A01G006000
IWGSC_refV1.0	TraesCS1A01G006000		Leucine-rich repeat receptor-like protein kinase family protein, putative	GO:0005524	ATP binding	PF08263: Leucine rich repeat N-terminal domain; PF00560: Leucine Rich Repeat; PF13855: Leucine rich repeat; PF07714: Protein tyrosine kinase	IPR000719: Protein kinase domain; IPR001245: Serine-threonine/tyrosine-protein kinase, catalytic domain; IPR001611: Leucine-rich repeat; IPR003591: Leucine-rich repeat, typical subtype; IPR011009: Protein kinase-like domain; IPR013210: Leucine-rich repeat-containing N-terminal, plant-type; IPR017441: Protein kinase, ATP binding site; IPR032675: Leucine-rich repeat domain, L domain-like	F	PF08263; PF00560; PF13855; PF07714			NA	20170530	TraesCS1A01G006000
IWGSC_refV1.0	TraesCS1A01G006000		Leucine-rich repeat receptor-like protein kinase family protein, putative	GO:0006468	protein phosphorylation	PF08263: Leucine rich repeat N-terminal domain; PF00560: Leucine Rich Repeat; PF13855: Leucine rich repeat; PF07714: Protein tyrosine kinase	IPR000719: Protein kinase domain; IPR001245: Serine-threonine/tyrosine-protein kinase, catalytic domain; IPR001611: Leucine-rich repeat; IPR003591: Leucine-rich repeat, typical subtype; IPR011009: Protein kinase-like domain; IPR013210: Leucine-rich repeat-containing N-terminal, plant-type; IPR017441: Protein kinase, ATP binding site; IPR032675: Leucine-rich repeat domain, L domain-like	P	PF08263; PF00560; PF13855; PF07714			NA	20170530	TraesCS1A01G006000
IWGSP1_2.2	TraesCS1A01G006000		Leucine-rich repeat receptor-like protein kinase family protein, putative	GO:0016772	transferase activity, transferring phosphorus-containing groups	PF08263: Leucine rich repeat N-terminal domain; PF00560: Leucine Rich Repeat; PF13855: Leucine rich repeat; PF07714: Protein tyrosine kinase	IPR000719: Protein kinase domain; IPR001245: Serine-threonine/tyrosine-protein kinase, catalytic domain; IPR001611: Leucine-rich repeat; IPR003591: Leucine-rich repeat, typical subtype; IPR011009: Protein kinase-like domain; IPR013210: Leucine-rich repeat-containing N-terminal, plant-type; IPR017441: Protein kinase, ATP binding site; IPR032675: Leucine-rich repeat domain, L domain-like	F	PF08263; PF00560; PF13855; PF07714			NA	20140326	Traes_1AS_D99A204A0
IWGSC_refV1.0	TraesCS1A01G006200		Receptor protein kinase, putative	GO:0004672	protein kinase activity	PF08263: Leucine rich repeat N-terminal domain; PF13855: Leucine rich repeat; PF00069: Protein kinase domain	IPR000719: Protein kinase domain; IPR001611: Leucine-rich repeat; IPR003591: Leucine-rich repeat, typical subtype; IPR008266: Tyrosine-protein kinase, active site; IPR011009: Protein kinase-like domain; IPR013210: Leucine-rich repeat-containing N-terminal, plant-type; IPR017441: Protein kinase, ATP binding site; IPR032675: Leucine-rich repeat domain, L domain-like	F	PF08263; PF13855; PF00069			NA	20170530	TraesCS1A01G006200
IWGSC_refV1.0	TraesCS1A01G006200		Receptor protein kinase, putative	GO:0005515	protein binding	PF08263: Leucine rich repeat N-terminal domain; PF13855: Leucine rich repeat; PF00069: Protein kinase domain	IPR000719: Protein kinase domain; IPR001611: Leucine-rich repeat; IPR003591: Leucine-rich repeat, typical subtype; IPR008266: Tyrosine-protein kinase, active site; IPR011009: Protein kinase-like domain; IPR013210: Leucine-rich repeat-containing N-terminal, plant-type; IPR017441: Protein kinase, ATP binding site; IPR032675: Leucine-rich repeat domain, L domain-like	F	PF08263; PF13855; PF00069			NA	20170530	TraesCS1A01G006200
IWGSC_refV1.0	TraesCS1A01G006200		Receptor protein kinase, putative	GO:0005524	ATP binding	PF08263: Leucine rich repeat N-terminal domain; PF13855: Leucine rich repeat; PF00069: Protein kinase domain	IPR000719: Protein kinase domain; IPR001611: Leucine-rich repeat; IPR003591: Leucine-rich repeat, typical subtype; IPR008266: Tyrosine-protein kinase, active site; IPR011009: Protein kinase-like domain; IPR013210: Leucine-rich repeat-containing N-terminal, plant-type; IPR017441: Protein kinase, ATP binding site; IPR032675: Leucine-rich repeat domain, L domain-like	F	PF08263; PF13855; PF00069			NA	20170530	TraesCS1A01G006200
IWGSC_refV1.0	TraesCS1A01G006200		Receptor protein kinase, putative	GO:0006468	protein phosphorylation	PF08263: Leucine rich repeat N-terminal domain; PF13855: Leucine rich repeat; PF00069: Protein kinase domain	IPR000719: Protein kinase domain; IPR001611: Leucine-rich repeat; IPR003591: Leucine-rich repeat, typical subtype; IPR008266: Tyrosine-protein kinase, active site; IPR011009: Protein kinase-like domain; IPR013210: Leucine-rich repeat-containing N-terminal, plant-type; IPR017441: Protein kinase, ATP binding site; IPR032675: Leucine-rich repeat domain, L domain-like	P	PF08263; PF13855; PF00069			NA	20170530	TraesCS1A01G006200
IWGSP1_2.2	TraesCS1A01G006200		Receptor protein kinase, putative	GO:0000166	nucleotide binding	PF08263: Leucine rich repeat N-terminal domain; PF13855: Leucine rich repeat; PF00069: Protein kinase domain	IPR000719: Protein kinase domain; IPR001611: Leucine-rich repeat; IPR003591: Leucine-rich repeat, typical subtype; IPR008266: Tyrosine-protein kinase, active site; IPR011009: Protein kinase-like domain; IPR013210: Leucine-rich repeat-containing N-terminal, plant-type; IPR017441: Protein kinase, ATP binding site; IPR032675: Leucine-rich repeat domain, L domain-like	F	PF08263; PF13855; PF00069			NA	20140326	Traes_1AS_5F591BB6F
IWGSP1_2.2	TraesCS1A01G006200		Receptor protein kinase, putative	GO:0004713	protein tyrosine kinase activity	PF08263: Leucine rich repeat N-terminal domain; PF13855: Leucine rich repeat; PF00069: Protein kinase domain	IPR000719: Protein kinase domain; IPR001611: Leucine-rich repeat; IPR003591: Leucine-rich repeat, typical subtype; IPR008266: Tyrosine-protein kinase, active site; IPR011009: Protein kinase-like domain; IPR013210: Leucine-rich repeat-containing N-terminal, plant-type; IPR017441: Protein kinase, ATP binding site; IPR032675: Leucine-rich repeat domain, L domain-like	F	PF08263; PF13855; PF00069			NA	20140326	Traes_1AS_5F591BB6F
IWGSP1_2.2	TraesCS1A01G006200		Receptor protein kinase, putative	GO:0016020	membrane	PF08263: Leucine rich repeat N-terminal domain; PF13855: Leucine rich repeat; PF00069: Protein kinase domain	IPR000719: Protein kinase domain; IPR001611: Leucine-rich repeat; IPR003591: Leucine-rich repeat, typical subtype; IPR008266: Tyrosine-protein kinase, active site; IPR011009: Protein kinase-like domain; IPR013210: Leucine-rich repeat-containing N-terminal, plant-type; IPR017441: Protein kinase, ATP binding site; IPR032675: Leucine-rich repeat domain, L domain-like	C	PF08263; PF13855; PF00069			NA	20140326	Traes_1AS_5F591BB6F
IWGSP1_2.2	TraesCS1A01G006200		Receptor protein kinase, putative	GO:0016021	integral component of membrane	PF08263: Leucine rich repeat N-terminal domain; PF13855: Leucine rich repeat; PF00069: Protein kinase domain	IPR000719: Protein kinase domain; IPR001611: Leucine-rich repeat; IPR003591: Leucine-rich repeat, typical subtype; IPR008266: Tyrosine-protein kinase, active site; IPR011009: Protein kinase-like domain; IPR013210: Leucine-rich repeat-containing N-terminal, plant-type; IPR017441: Protein kinase, ATP binding site; IPR032675: Leucine-rich repeat domain, L domain-like	C	PF08263; PF13855; PF00069			NA	20140326	Traes_1AS_5F591BB6F
IWGSP1_2.2	TraesCS1A01G006200		Receptor protein kinase, putative	GO:0016301	kinase activity	PF08263: Leucine rich repeat N-terminal domain; PF13855: Leucine rich repeat; PF00069: Protein kinase domain	IPR000719: Protein kinase domain; IPR001611: Leucine-rich repeat; IPR003591: Leucine-rich repeat, typical subtype; IPR008266: Tyrosine-protein kinase, active site; IPR011009: Protein kinase-like domain; IPR013210: Leucine-rich repeat-containing N-terminal, plant-type; IPR017441: Protein kinase, ATP binding site; IPR032675: Leucine-rich repeat domain, L domain-like	F	PF08263; PF13855; PF00069			NA	20140326	Traes_1AS_5F591BB6F
IWGSP1_2.2	TraesCS1A01G006200		Receptor protein kinase, putative	GO:0016310	phosphorylation	PF08263: Leucine rich repeat N-terminal domain; PF13855: Leucine rich repeat; PF00069: Protein kinase domain	IPR000719: Protein kinase domain; IPR001611: Leucine-rich repeat; IPR003591: Leucine-rich repeat, typical subtype; IPR008266: Tyrosine-protein kinase, active site; IPR011009: Protein kinase-like domain; IPR013210: Leucine-rich repeat-containing N-terminal, plant-type; IPR017441: Protein kinase, ATP binding site; IPR032675: Leucine-rich repeat domain, L domain-like	P	PF08263; PF13855; PF00069			NA	20140326	Traes_1AS_5F591BB6F
IWGSP1_2.2	TraesCS1A01G006200		Receptor protein kinase, putative	GO:0016740	transferase activity	PF08263: Leucine rich repeat N-terminal domain; PF13855: Leucine rich repeat; PF00069: Protein kinase domain	IPR000719: Protein kinase domain; IPR001611: Leucine-rich repeat; IPR003591: Leucine-rich repeat, typical subtype; IPR008266: Tyrosine-protein kinase, active site; IPR011009: Protein kinase-like domain; IPR013210: Leucine-rich repeat-containing N-terminal, plant-type; IPR017441: Protein kinase, ATP binding site; IPR032675: Leucine-rich repeat domain, L domain-like	F	PF08263; PF13855; PF00069			NA	20140326	Traes_1AS_5F591BB6F
IWGSP1_2.2	TraesCS1A01G006200		Receptor protein kinase, putative	GO:0016772	transferase activity, transferring phosphorus-containing groups	PF08263: Leucine rich repeat N-terminal domain; PF13855: Leucine rich repeat; PF00069: Protein kinase domain	IPR000719: Protein kinase domain; IPR001611: Leucine-rich repeat; IPR003591: Leucine-rich repeat, typical subtype; IPR008266: Tyrosine-protein kinase, active site; IPR011009: Protein kinase-like domain; IPR013210: Leucine-rich repeat-containing N-terminal, plant-type; IPR017441: Protein kinase, ATP binding site; IPR032675: Leucine-rich repeat domain, L domain-like	F	PF08263; PF13855; PF00069			NA	20140326	Traes_1AS_5F591BB6F
IWGSP1_2.2	TraesCS1A01G006200		Receptor protein kinase, putative	GO:0018108	peptidyl-tyrosine phosphorylation	PF08263: Leucine rich repeat N-terminal domain; PF13855: Leucine rich repeat; PF00069: Protein kinase domain	IPR000719: Protein kinase domain; IPR001611: Leucine-rich repeat; IPR003591: Leucine-rich repeat, typical subtype; IPR008266: Tyrosine-protein kinase, active site; IPR011009: Protein kinase-like domain; IPR013210: Leucine-rich repeat-containing N-terminal, plant-type; IPR017441: Protein kinase, ATP binding site; IPR032675: Leucine-rich repeat domain, L domain-like	P	PF08263; PF13855; PF00069			NA	20140326	Traes_1AS_5F591BB6F
IWGSC_refV1.0	TraesCS1A01G006300		Receptor protein kinase, putative	GO:0004672	protein kinase activity	PF08263: Leucine rich repeat N-terminal domain; PF00560: Leucine Rich Repeat; PF13855: Leucine rich repeat; PF00069: Protein kinase domain	IPR000719: Protein kinase domain; IPR001611: Leucine-rich repeat; IPR003591: Leucine-rich repeat, typical subtype; IPR008266: Tyrosine-protein kinase, active site; IPR011009: Protein kinase-like domain; IPR013210: Leucine-rich repeat-containing N-terminal, plant-type; IPR017441: Protein kinase, ATP binding site; IPR032675: Leucine-rich repeat domain, L domain-like	F	PF08263; PF00560; PF13855; PF00069			NA	20170530	TraesCS1A01G006300
IWGSC_refV1.0	TraesCS1A01G006300		Receptor protein kinase, putative	GO:0005515	protein binding	PF08263: Leucine rich repeat N-terminal domain; PF00560: Leucine Rich Repeat; PF13855: Leucine rich repeat; PF00069: Protein kinase domain	IPR000719: Protein kinase domain; IPR001611: Leucine-rich repeat; IPR003591: Leucine-rich repeat, typical subtype; IPR008266: Tyrosine-protein kinase, active site; IPR011009: Protein kinase-like domain; IPR013210: Leucine-rich repeat-containing N-terminal, plant-type; IPR017441: Protein kinase, ATP binding site; IPR032675: Leucine-rich repeat domain, L domain-like	F	PF08263; PF00560; PF13855; PF00069			NA	20170530	TraesCS1A01G006300
IWGSC_refV1.0	TraesCS1A01G006300		Receptor protein kinase, putative	GO:0005524	ATP binding	PF08263: Leucine rich repeat N-terminal domain; PF00560: Leucine Rich Repeat; PF13855: Leucine rich repeat; PF00069: Protein kinase domain	IPR000719: Protein kinase domain; IPR001611: Leucine-rich repeat; IPR003591: Leucine-rich repeat, typical subtype; IPR008266: Tyrosine-protein kinase, active site; IPR011009: Protein kinase-like domain; IPR013210: Leucine-rich repeat-containing N-terminal, plant-type; IPR017441: Protein kinase, ATP binding site; IPR032675: Leucine-rich repeat domain, L domain-like	F	PF08263; PF00560; PF13855; PF00069			NA	20170530	TraesCS1A01G006300
IWGSC_refV1.0	TraesCS1A01G006300		Receptor protein kinase, putative	GO:0006468	protein phosphorylation	PF08263: Leucine rich repeat N-terminal domain; PF00560: Leucine Rich Repeat; PF13855: Leucine rich repeat; PF00069: Protein kinase domain	IPR000719: Protein kinase domain; IPR001611: Leucine-rich repeat; IPR003591: Leucine-rich repeat, typical subtype; IPR008266: Tyrosine-protein kinase, active site; IPR011009: Protein kinase-like domain; IPR013210: Leucine-rich repeat-containing N-terminal, plant-type; IPR017441: Protein kinase, ATP binding site; IPR032675: Leucine-rich repeat domain, L domain-like	P	PF08263; PF00560; PF13855; PF00069			NA	20170530	TraesCS1A01G006300
IWGSC_refV1.0	TraesCS1A01G006400		F-box/LRR-repeat protein	GO:0005515	protein binding	PF13516: Leucine Rich repeat	IPR001611: Leucine-rich repeat; IPR001810: F-box domain; IPR006553: Leucine-rich repeat, cysteine-containing subtype; IPR032675: Leucine-rich repeat domain, L domain-like	F	PF13516			NA	20170530	TraesCS1A01G006400
IWGSC_refV1.0	TraesCS1A01G006500		Receptor protein kinase, putative	GO:0004672	protein kinase activity	PF08263: Leucine rich repeat N-terminal domain; PF00560: Leucine Rich Repeat; PF13855: Leucine rich repeat; PF00069: Protein kinase domain	IPR000719: Protein kinase domain; IPR001611: Leucine-rich repeat; IPR003591: Leucine-rich repeat, typical subtype; IPR008266: Tyrosine-protein kinase, active site; IPR011009: Protein kinase-like domain; IPR013210: Leucine-rich repeat-containing N-terminal, plant-type; IPR017441: Protein kinase, ATP binding site; IPR032675: Leucine-rich repeat domain, L domain-like	F	PF08263; PF00560; PF13855; PF00069			NA	20170530	TraesCS1A01G006500
IWGSC_refV1.0	TraesCS1A01G006500		Receptor protein kinase, putative	GO:0005515	protein binding	PF08263: Leucine rich repeat N-terminal domain; PF00560: Leucine Rich Repeat; PF13855: Leucine rich repeat; PF00069: Protein kinase domain	IPR000719: Protein kinase domain; IPR001611: Leucine-rich repeat; IPR003591: Leucine-rich repeat, typical subtype; IPR008266: Tyrosine-protein kinase, active site; IPR011009: Protein kinase-like domain; IPR013210: Leucine-rich repeat-containing N-terminal, plant-type; IPR017441: Protein kinase, ATP binding site; IPR032675: Leucine-rich repeat domain, L domain-like	F	PF08263; PF00560; PF13855; PF00069			NA	20170530	TraesCS1A01G006500
IWGSC_refV1.0	TraesCS1A01G006500		Receptor protein kinase, putative	GO:0005524	ATP binding	PF08263: Leucine rich repeat N-terminal domain; PF00560: Leucine Rich Repeat; PF13855: Leucine rich repeat; PF00069: Protein kinase domain	IPR000719: Protein kinase domain; IPR001611: Leucine-rich repeat; IPR003591: Leucine-rich repeat, typical subtype; IPR008266: Tyrosine-protein kinase, active site; IPR011009: Protein kinase-like domain; IPR013210: Leucine-rich repeat-containing N-terminal, plant-type; IPR017441: Protein kinase, ATP binding site; IPR032675: Leucine-rich repeat domain, L domain-like	F	PF08263; PF00560; PF13855; PF00069			NA	20170530	TraesCS1A01G006500
IWGSC_refV1.0	TraesCS1A01G006500		Receptor protein kinase, putative	GO:0006468	protein phosphorylation	PF08263: Leucine rich repeat N-terminal domain; PF00560: Leucine Rich Repeat; PF13855: Leucine rich repeat; PF00069: Protein kinase domain	IPR000719: Protein kinase domain; IPR001611: Leucine-rich repeat; IPR003591: Leucine-rich repeat, typical subtype; IPR008266: Tyrosine-protein kinase, active site; IPR011009: Protein kinase-like domain; IPR013210: Leucine-rich repeat-containing N-terminal, plant-type; IPR017441: Protein kinase, ATP binding site; IPR032675: Leucine-rich repeat domain, L domain-like	P	PF08263; PF00560; PF13855; PF00069			NA	20170530	TraesCS1A01G006500
IWGSC_refV1.0	TraesCS1A01G006600		Gag polyprotein	GO:0003676	nucleic acid binding	NA	IPR001878: Zinc finger, CCHC-type	F	NA			NA	20170530	TraesCS1A01G006600
IWGSC_refV1.0	TraesCS1A01G006600		Gag polyprotein	GO:0008270	zinc ion binding	NA	IPR001878: Zinc finger, CCHC-type	F	NA			NA	20170530	TraesCS1A01G006600
IWGSC_refV1.0	TraesCS1A01G006700		Disease resistance protein (TIR-NBS-LRR class) family	GO:0043531	ADP binding	PF00931: NB-ARC domain	IPR002182: NB-ARC; IPR011991: Winged helix-turn-helix DNA-binding domain; IPR027417: P-loop containing nucleoside triphosphate hydrolase; IPR032675: Leucine-rich repeat domain, L domain-like	F	PF00931			NA	20170530	TraesCS1A01G006700
IWGSC_refV1.0	TraesCS1A01G006800		Receptor protein kinase, putative	GO:0004672	protein kinase activity	PF08263: Leucine rich repeat N-terminal domain; PF13855: Leucine rich repeat; PF12799: Leucine Rich repeats (2 copies); PF00560: Leucine Rich Repeat; PF00069: Protein kinase domain	IPR000719: Protein kinase domain; IPR001611: Leucine-rich repeat; IPR003591: Leucine-rich repeat, typical subtype; IPR008266: Tyrosine-protein kinase, active site; IPR011009: Protein kinase-like domain; IPR013210: Leucine-rich repeat-containing N-terminal, plant-type; IPR017441: Protein kinase, ATP binding site; IPR025875: Leucine rich repeat 4; IPR032675: Leucine-rich repeat domain, L domain-like	F	PF08263; PF13855; PF12799; PF00560; PF00069			NA	20170530	TraesCS1A01G006800
IWGSC_refV1.0	TraesCS1A01G006800		Receptor protein kinase, putative	GO:0005515	protein binding	PF08263: Leucine rich repeat N-terminal domain; PF13855: Leucine rich repeat; PF12799: Leucine Rich repeats (2 copies); PF00560: Leucine Rich Repeat; PF00069: Protein kinase domain	IPR000719: Protein kinase domain; IPR001611: Leucine-rich repeat; IPR003591: Leucine-rich repeat, typical subtype; IPR008266: Tyrosine-protein kinase, active site; IPR011009: Protein kinase-like domain; IPR013210: Leucine-rich repeat-containing N-terminal, plant-type; IPR017441: Protein kinase, ATP binding site; IPR025875: Leucine rich repeat 4; IPR032675: Leucine-rich repeat domain, L domain-like	F	PF08263; PF13855; PF12799; PF00560; PF00069			NA	20170530	TraesCS1A01G006800
IWGSC_refV1.0	TraesCS1A01G006800		Receptor protein kinase, putative	GO:0005524	ATP binding	PF08263: Leucine rich repeat N-terminal domain; PF13855: Leucine rich repeat; PF12799: Leucine Rich repeats (2 copies); PF00560: Leucine Rich Repeat; PF00069: Protein kinase domain	IPR000719: Protein kinase domain; IPR001611: Leucine-rich repeat; IPR003591: Leucine-rich repeat, typical subtype; IPR008266: Tyrosine-protein kinase, active site; IPR011009: Protein kinase-like domain; IPR013210: Leucine-rich repeat-containing N-terminal, plant-type; IPR017441: Protein kinase, ATP binding site; IPR025875: Leucine rich repeat 4; IPR032675: Leucine-rich repeat domain, L domain-like	F	PF08263; PF13855; PF12799; PF00560; PF00069			NA	20170530	TraesCS1A01G006800
IWGSC_refV1.0	TraesCS1A01G006800		Receptor protein kinase, putative	GO:0006468	protein phosphorylation	PF08263: Leucine rich repeat N-terminal domain; PF13855: Leucine rich repeat; PF12799: Leucine Rich repeats (2 copies); PF00560: Leucine Rich Repeat; PF00069: Protein kinase domain	IPR000719: Protein kinase domain; IPR001611: Leucine-rich repeat; IPR003591: Leucine-rich repeat, typical subtype; IPR008266: Tyrosine-protein kinase, active site; IPR011009: Protein kinase-like domain; IPR013210: Leucine-rich repeat-containing N-terminal, plant-type; IPR017441: Protein kinase, ATP binding site; IPR025875: Leucine rich repeat 4; IPR032675: Leucine-rich repeat domain, L domain-like	P	PF08263; PF13855; PF12799; PF00560; PF00069			NA	20170530	TraesCS1A01G006800
IWGSC_refV1.0	TraesCS1A01G006900		Receptor protein kinase, putative	GO:0004672	protein kinase activity	PF13855: Leucine rich repeat; PF00069: Protein kinase domain	IPR000719: Protein kinase domain; IPR001611: Leucine-rich repeat; IPR003591: Leucine-rich repeat, typical subtype; IPR008266: Tyrosine-protein kinase, active site; IPR011009: Protein kinase-like domain; IPR017441: Protein kinase, ATP binding site; IPR032675: Leucine-rich repeat domain, L domain-like	F	PF13855; PF00069			NA	20170530	TraesCS1A01G006900
IWGSC_refV1.0	TraesCS1A01G006900		Receptor protein kinase, putative	GO:0005515	protein binding	PF13855: Leucine rich repeat; PF00069: Protein kinase domain	IPR000719: Protein kinase domain; IPR001611: Leucine-rich repeat; IPR003591: Leucine-rich repeat, typical subtype; IPR008266: Tyrosine-protein kinase, active site; IPR011009: Protein kinase-like domain; IPR017441: Protein kinase, ATP binding site; IPR032675: Leucine-rich repeat domain, L domain-like	F	PF13855; PF00069			NA	20170530	TraesCS1A01G006900
IWGSC_refV1.0	TraesCS1A01G006900		Receptor protein kinase, putative	GO:0005524	ATP binding	PF13855: Leucine rich repeat; PF00069: Protein kinase domain	IPR000719: Protein kinase domain; IPR001611: Leucine-rich repeat; IPR003591: Leucine-rich repeat, typical subtype; IPR008266: Tyrosine-protein kinase, active site; IPR011009: Protein kinase-like domain; IPR017441: Protein kinase, ATP binding site; IPR032675: Leucine-rich repeat domain, L domain-like	F	PF13855; PF00069			NA	20170530	TraesCS1A01G006900
IWGSC_refV1.0	TraesCS1A01G006900		Receptor protein kinase, putative	GO:0006468	protein phosphorylation	PF13855: Leucine rich repeat; PF00069: Protein kinase domain	IPR000719: Protein kinase domain; IPR001611: Leucine-rich repeat; IPR003591: Leucine-rich repeat, typical subtype; IPR008266: Tyrosine-protein kinase, active site; IPR011009: Protein kinase-like domain; IPR017441: Protein kinase, ATP binding site; IPR032675: Leucine-rich repeat domain, L domain-like	P	PF13855; PF00069			NA	20170530	TraesCS1A01G006900
IWGSP1_2.2	TraesCS1A01G006900		Receptor protein kinase, putative	GO:0004713	protein tyrosine kinase activity	PF13855: Leucine rich repeat; PF00069: Protein kinase domain	IPR000719: Protein kinase domain; IPR001611: Leucine-rich repeat; IPR003591: Leucine-rich repeat, typical subtype; IPR008266: Tyrosine-protein kinase, active site; IPR011009: Protein kinase-like domain; IPR017441: Protein kinase, ATP binding site; IPR032675: Leucine-rich repeat domain, L domain-like	F	PF13855; PF00069			NA	20140326	Traes_1AS_9F3DF35FC
IWGSP1_2.2	TraesCS1A01G006900		Receptor protein kinase, putative	GO:0016772	transferase activity, transferring phosphorus-containing groups	PF13855: Leucine rich repeat; PF00069: Protein kinase domain	IPR000719: Protein kinase domain; IPR001611: Leucine-rich repeat; IPR003591: Leucine-rich repeat, typical subtype; IPR008266: Tyrosine-protein kinase, active site; IPR011009: Protein kinase-like domain; IPR017441: Protein kinase, ATP binding site; IPR032675: Leucine-rich repeat domain, L domain-like	F	PF13855; PF00069			NA	20140326	Traes_1AS_9F3DF35FC
IWGSP1_2.2	TraesCS1A01G006900		Receptor protein kinase, putative	GO:0018108	peptidyl-tyrosine phosphorylation	PF13855: Leucine rich repeat; PF00069: Protein kinase domain	IPR000719: Protein kinase domain; IPR001611: Leucine-rich repeat; IPR003591: Leucine-rich repeat, typical subtype; IPR008266: Tyrosine-protein kinase, active site; IPR011009: Protein kinase-like domain; IPR017441: Protein kinase, ATP binding site; IPR032675: Leucine-rich repeat domain, L domain-like	P	PF13855; PF00069			NA	20140326	Traes_1AS_9F3DF35FC
IWGSC_refV1.0	TraesCS1A01G007000		Receptor protein kinase, putative	GO:0004672	protein kinase activity	PF12799: Leucine Rich repeats (2 copies); PF13855: Leucine rich repeat; PF00069: Protein kinase domain	IPR000719: Protein kinase domain; IPR001611: Leucine-rich repeat; IPR003591: Leucine-rich repeat, typical subtype; IPR008266: Tyrosine-protein kinase, active site; IPR011009: Protein kinase-like domain; IPR017441: Protein kinase, ATP binding site; IPR025875: Leucine rich repeat 4; IPR032675: Leucine-rich repeat domain, L domain-like	F	PF12799; PF13855; PF00069			NA	20170530	TraesCS1A01G007000
IWGSC_refV1.0	TraesCS1A01G007000		Receptor protein kinase, putative	GO:0005515	protein binding	PF12799: Leucine Rich repeats (2 copies); PF13855: Leucine rich repeat; PF00069: Protein kinase domain	IPR000719: Protein kinase domain; IPR001611: Leucine-rich repeat; IPR003591: Leucine-rich repeat, typical subtype; IPR008266: Tyrosine-protein kinase, active site; IPR011009: Protein kinase-like domain; IPR017441: Protein kinase, ATP binding site; IPR025875: Leucine rich repeat 4; IPR032675: Leucine-rich repeat domain, L domain-like	F	PF12799; PF13855; PF00069			NA	20170530	TraesCS1A01G007000
IWGSC_refV1.0	TraesCS1A01G007000		Receptor protein kinase, putative	GO:0005524	ATP binding	PF12799: Leucine Rich repeats (2 copies); PF13855: Leucine rich repeat; PF00069: Protein kinase domain	IPR000719: Protein kinase domain; IPR001611: Leucine-rich repeat; IPR003591: Leucine-rich repeat, typical subtype; IPR008266: Tyrosine-protein kinase, active site; IPR011009: Protein kinase-like domain; IPR017441: Protein kinase, ATP binding site; IPR025875: Leucine rich repeat 4; IPR032675: Leucine-rich repeat domain, L domain-like	F	PF12799; PF13855; PF00069			NA	20170530	TraesCS1A01G007000
IWGSC_refV1.0	TraesCS1A01G007000		Receptor protein kinase, putative	GO:0006468	protein phosphorylation	PF12799: Leucine Rich repeats (2 copies); PF13855: Leucine rich repeat; PF00069: Protein kinase domain	IPR000719: Protein kinase domain; IPR001611: Leucine-rich repeat; IPR003591: Leucine-rich repeat, typical subtype; IPR008266: Tyrosine-protein kinase, active site; IPR011009: Protein kinase-like domain; IPR017441: Protein kinase, ATP binding site; IPR025875: Leucine rich repeat 4; IPR032675: Leucine-rich repeat domain, L domain-like	P	PF12799; PF13855; PF00069			NA	20170530	TraesCS1A01G007000
IWGSC_refV1.0	TraesCS1A01G007100		Receptor protein kinase, putative	GO:0004672	protein kinase activity	PF00560: Leucine Rich Repeat; PF00069: Protein kinase domain	IPR000719: Protein kinase domain; IPR001611: Leucine-rich repeat; IPR008266: Tyrosine-protein kinase, active site; IPR011009: Protein kinase-like domain; IPR017441: Protein kinase, ATP binding site; IPR032675: Leucine-rich repeat domain, L domain-like	F	PF00560; PF00069			NA	20170530	TraesCS1A01G007100
IWGSC_refV1.0	TraesCS1A01G007100		Receptor protein kinase, putative	GO:0005515	protein binding	PF00560: Leucine Rich Repeat; PF00069: Protein kinase domain	IPR000719: Protein kinase domain; IPR001611: Leucine-rich repeat; IPR008266: Tyrosine-protein kinase, active site; IPR011009: Protein kinase-like domain; IPR017441: Protein kinase, ATP binding site; IPR032675: Leucine-rich repeat domain, L domain-like	F	PF00560; PF00069			NA	20170530	TraesCS1A01G007100
IWGSC_refV1.0	TraesCS1A01G007100		Receptor protein kinase, putative	GO:0005524	ATP binding	PF00560: Leucine Rich Repeat; PF00069: Protein kinase domain	IPR000719: Protein kinase domain; IPR001611: Leucine-rich repeat; IPR008266: Tyrosine-protein kinase, active site; IPR011009: Protein kinase-like domain; IPR017441: Protein kinase, ATP binding site; IPR032675: Leucine-rich repeat domain, L domain-like	F	PF00560; PF00069			NA	20170530	TraesCS1A01G007100
IWGSC_refV1.0	TraesCS1A01G007100		Receptor protein kinase, putative	GO:0006468	protein phosphorylation	PF00560: Leucine Rich Repeat; PF00069: Protein kinase domain	IPR000719: Protein kinase domain; IPR001611: Leucine-rich repeat; IPR008266: Tyrosine-protein kinase, active site; IPR011009: Protein kinase-like domain; IPR017441: Protein kinase, ATP binding site; IPR032675: Leucine-rich repeat domain, L domain-like	P	PF00560; PF00069			NA	20170530	TraesCS1A01G007100
IWGSP1_2.2	TraesCS1A01G007100		Receptor protein kinase, putative	GO:0000166	nucleotide binding	PF00560: Leucine Rich Repeat; PF00069: Protein kinase domain	IPR000719: Protein kinase domain; IPR001611: Leucine-rich repeat; IPR008266: Tyrosine-protein kinase, active site; IPR011009: Protein kinase-like domain; IPR017441: Protein kinase, ATP binding site; IPR032675: Leucine-rich repeat domain, L domain-like	F	PF00560; PF00069			NA	20140326	Traes_1AS_0D7003754
IWGSP1_2.2	TraesCS1A01G007100		Receptor protein kinase, putative	GO:0004713	protein tyrosine kinase activity	PF00560: Leucine Rich Repeat; PF00069: Protein kinase domain	IPR000719: Protein kinase domain; IPR001611: Leucine-rich repeat; IPR008266: Tyrosine-protein kinase, active site; IPR011009: Protein kinase-like domain; IPR017441: Protein kinase, ATP binding site; IPR032675: Leucine-rich repeat domain, L domain-like	F	PF00560; PF00069			NA	20140326	Traes_1AS_0D7003754
IWGSP1_2.2	TraesCS1A01G007100		Receptor protein kinase, putative	GO:0016301	kinase activity	PF00560: Leucine Rich Repeat; PF00069: Protein kinase domain	IPR000719: Protein kinase domain; IPR001611: Leucine-rich repeat; IPR008266: Tyrosine-protein kinase, active site; IPR011009: Protein kinase-like domain; IPR017441: Protein kinase, ATP binding site; IPR032675: Leucine-rich repeat domain, L domain-like	F	PF00560; PF00069			NA	20140326	Traes_1AS_0D7003754
IWGSP1_2.2	TraesCS1A01G007100		Receptor protein kinase, putative	GO:0016310	phosphorylation	PF00560: Leucine Rich Repeat; PF00069: Protein kinase domain	IPR000719: Protein kinase domain; IPR001611: Leucine-rich repeat; IPR008266: Tyrosine-protein kinase, active site; IPR011009: Protein kinase-like domain; IPR017441: Protein kinase, ATP binding site; IPR032675: Leucine-rich repeat domain, L domain-like	P	PF00560; PF00069			NA	20140326	Traes_1AS_0D7003754
IWGSP1_2.2	TraesCS1A01G007100		Receptor protein kinase, putative	GO:0016740	transferase activity	PF00560: Leucine Rich Repeat; PF00069: Protein kinase domain	IPR000719: Protein kinase domain; IPR001611: Leucine-rich repeat; IPR008266: Tyrosine-protein kinase, active site; IPR011009: Protein kinase-like domain; IPR017441: Protein kinase, ATP binding site; IPR032675: Leucine-rich repeat domain, L domain-like	F	PF00560; PF00069			NA	20140326	Traes_1AS_0D7003754
IWGSP1_2.2	TraesCS1A01G007100		Receptor protein kinase, putative	GO:0016772	transferase activity, transferring phosphorus-containing groups	PF00560: Leucine Rich Repeat; PF00069: Protein kinase domain	IPR000719: Protein kinase domain; IPR001611: Leucine-rich repeat; IPR008266: Tyrosine-protein kinase, active site; IPR011009: Protein kinase-like domain; IPR017441: Protein kinase, ATP binding site; IPR032675: Leucine-rich repeat domain, L domain-like	F	PF00560; PF00069			NA	20140326	Traes_1AS_0D7003754
IWGSP1_2.2	TraesCS1A01G007100		Receptor protein kinase, putative	GO:0018108	peptidyl-tyrosine phosphorylation	PF00560: Leucine Rich Repeat; PF00069: Protein kinase domain	IPR000719: Protein kinase domain; IPR001611: Leucine-rich repeat; IPR008266: Tyrosine-protein kinase, active site; IPR011009: Protein kinase-like domain; IPR017441: Protein kinase, ATP binding site; IPR032675: Leucine-rich repeat domain, L domain-like	P	PF00560; PF00069			NA	20140326	Traes_1AS_0D7003754
IWGSC_refV1.0	TraesCS1A01G007200		Gamma-gliadin	GO:0045735	nutrient reservoir activity	PF13016: Cys-rich Gliadin N-terminal	IPR001954: Gliadin/LMW glutenin; IPR016140: Bifunctional inhibitor/plant lipid transfer protein/seed storage helical domain	F	PF13016			NA	20170530	TraesCS1A01G007200
IWGSC_refV1.0	TraesCS1A01G007300		Gamma-gliadin	GO:0045735	nutrient reservoir activity	PF13016: Cys-rich Gliadin N-terminal	IPR001954: Gliadin/LMW glutenin; IPR016140: Bifunctional inhibitor/plant lipid transfer protein/seed storage helical domain	F	PF13016			NA	20170530	TraesCS1A01G007300
IWGSC_refV1.0	TraesCS1A01G007400		Gamma-gliadin	GO:0045735	nutrient reservoir activity	PF13016: Cys-rich Gliadin N-terminal	IPR001954: Gliadin/LMW glutenin; IPR016140: Bifunctional inhibitor/plant lipid transfer protein/seed storage helical domain	F	PF13016			NA	20170530	TraesCS1A01G007400
IWGSC_refV1.0	TraesCS1A01G007500		Peptidyl-prolyl cis-trans isomerase	GO:0000413	protein peptidyl-prolyl isomerization	PF00160: Cyclophilin type peptidyl-prolyl cis-trans isomerase/CLD	IPR002130: Cyclophilin-type peptidyl-prolyl cis-trans isomerase domain; IPR020892: Cyclophilin-type peptidyl-prolyl cis-trans isomerase, conserved site; IPR029000: Cyclophilin-like domain	P	PF00160			NA	20170530	TraesCS1A01G007500
IWGSC_refV1.0	TraesCS1A01G007500		Peptidyl-prolyl cis-trans isomerase	GO:0003755	peptidyl-prolyl cis-trans isomerase activity	PF00160: Cyclophilin type peptidyl-prolyl cis-trans isomerase/CLD	IPR002130: Cyclophilin-type peptidyl-prolyl cis-trans isomerase domain; IPR020892: Cyclophilin-type peptidyl-prolyl cis-trans isomerase, conserved site; IPR029000: Cyclophilin-like domain	F	PF00160			NA	20170530	TraesCS1A01G007500
IWGSC_refV1.0	TraesCS1A01G007500		Peptidyl-prolyl cis-trans isomerase	GO:0006457	protein folding	PF00160: Cyclophilin type peptidyl-prolyl cis-trans isomerase/CLD	IPR002130: Cyclophilin-type peptidyl-prolyl cis-trans isomerase domain; IPR020892: Cyclophilin-type peptidyl-prolyl cis-trans isomerase, conserved site; IPR029000: Cyclophilin-like domain	P	PF00160			NA	20170530	TraesCS1A01G007500
IWGSP1_2.2	TraesCS1A01G007500		Peptidyl-prolyl cis-trans isomerase	GO:0005515	protein binding	PF00160: Cyclophilin type peptidyl-prolyl cis-trans isomerase/CLD	IPR002130: Cyclophilin-type peptidyl-prolyl cis-trans isomerase domain; IPR020892: Cyclophilin-type peptidyl-prolyl cis-trans isomerase, conserved site; IPR029000: Cyclophilin-like domain	F	PF00160			NA	20140326	Traes_1AS_70E8717D0
IWGSP1_2.2	TraesCS1A01G007500		Peptidyl-prolyl cis-trans isomerase	GO:0009507	chloroplast	PF00160: Cyclophilin type peptidyl-prolyl cis-trans isomerase/CLD	IPR002130: Cyclophilin-type peptidyl-prolyl cis-trans isomerase domain; IPR020892: Cyclophilin-type peptidyl-prolyl cis-trans isomerase, conserved site; IPR029000: Cyclophilin-like domain	C	PF00160			NA	20140326	Traes_1AS_70E8717D0
IWGSP1_2.2	TraesCS1A01G007500		Peptidyl-prolyl cis-trans isomerase	GO:0009533	chloroplast stromal thylakoid	PF00160: Cyclophilin type peptidyl-prolyl cis-trans isomerase/CLD	IPR002130: Cyclophilin-type peptidyl-prolyl cis-trans isomerase domain; IPR020892: Cyclophilin-type peptidyl-prolyl cis-trans isomerase, conserved site; IPR029000: Cyclophilin-like domain	C	PF00160			NA	20140326	Traes_1AS_70E8717D0
IWGSP1_2.2	TraesCS1A01G007500		Peptidyl-prolyl cis-trans isomerase	GO:0009534	chloroplast thylakoid	PF00160: Cyclophilin type peptidyl-prolyl cis-trans isomerase/CLD	IPR002130: Cyclophilin-type peptidyl-prolyl cis-trans isomerase domain; IPR020892: Cyclophilin-type peptidyl-prolyl cis-trans isomerase, conserved site; IPR029000: Cyclophilin-like domain	C	PF00160			NA	20140326	Traes_1AS_70E8717D0
IWGSP1_2.2	TraesCS1A01G007500		Peptidyl-prolyl cis-trans isomerase	GO:0009535	chloroplast thylakoid membrane	PF00160: Cyclophilin type peptidyl-prolyl cis-trans isomerase/CLD	IPR002130: Cyclophilin-type peptidyl-prolyl cis-trans isomerase domain; IPR020892: Cyclophilin-type peptidyl-prolyl cis-trans isomerase, conserved site; IPR029000: Cyclophilin-like domain	C	PF00160			NA	20140326	Traes_1AS_70E8717D0
IWGSP1_2.2	TraesCS1A01G007500		Peptidyl-prolyl cis-trans isomerase	GO:0009536	plastid	PF00160: Cyclophilin type peptidyl-prolyl cis-trans isomerase/CLD	IPR002130: Cyclophilin-type peptidyl-prolyl cis-trans isomerase domain; IPR020892: Cyclophilin-type peptidyl-prolyl cis-trans isomerase, conserved site; IPR029000: Cyclophilin-like domain	C	PF00160			NA	20140326	Traes_1AS_70E8717D0
IWGSP1_2.2	TraesCS1A01G007500		Peptidyl-prolyl cis-trans isomerase	GO:0009543	chloroplast thylakoid lumen	PF00160: Cyclophilin type peptidyl-prolyl cis-trans isomerase/CLD	IPR002130: Cyclophilin-type peptidyl-prolyl cis-trans isomerase domain; IPR020892: Cyclophilin-type peptidyl-prolyl cis-trans isomerase, conserved site; IPR029000: Cyclophilin-like domain	C	PF00160			NA	20140326	Traes_1AS_70E8717D0
IWGSP1_2.2	TraesCS1A01G007500		Peptidyl-prolyl cis-trans isomerase	GO:0009579	thylakoid	PF00160: Cyclophilin type peptidyl-prolyl cis-trans isomerase/CLD	IPR002130: Cyclophilin-type peptidyl-prolyl cis-trans isomerase domain; IPR020892: Cyclophilin-type peptidyl-prolyl cis-trans isomerase, conserved site; IPR029000: Cyclophilin-like domain	C	PF00160			NA	20140326	Traes_1AS_70E8717D0
IWGSP1_2.2	TraesCS1A01G007500		Peptidyl-prolyl cis-trans isomerase	GO:0010275	NAD(P)H dehydrogenase complex assembly	PF00160: Cyclophilin type peptidyl-prolyl cis-trans isomerase/CLD	IPR002130: Cyclophilin-type peptidyl-prolyl cis-trans isomerase domain; IPR020892: Cyclophilin-type peptidyl-prolyl cis-trans isomerase, conserved site; IPR029000: Cyclophilin-like domain	P	PF00160			NA	20140326	Traes_1AS_70E8717D0
IWGSP1_2.2	TraesCS1A01G007500		Peptidyl-prolyl cis-trans isomerase	GO:0016020	membrane	PF00160: Cyclophilin type peptidyl-prolyl cis-trans isomerase/CLD	IPR002130: Cyclophilin-type peptidyl-prolyl cis-trans isomerase domain; IPR020892: Cyclophilin-type peptidyl-prolyl cis-trans isomerase, conserved site; IPR029000: Cyclophilin-like domain	C	PF00160			NA	20140326	Traes_1AS_70E8717D0
IWGSP1_2.2	TraesCS1A01G007500		Peptidyl-prolyl cis-trans isomerase	GO:0016853	isomerase activity	PF00160: Cyclophilin type peptidyl-prolyl cis-trans isomerase/CLD	IPR002130: Cyclophilin-type peptidyl-prolyl cis-trans isomerase domain; IPR020892: Cyclophilin-type peptidyl-prolyl cis-trans isomerase, conserved site; IPR029000: Cyclophilin-like domain	F	PF00160			NA	20140326	Traes_1AS_70E8717D0
IWGSP1_2.2	TraesCS1A01G007500		Peptidyl-prolyl cis-trans isomerase	GO:0019344	cysteine biosynthetic process	PF00160: Cyclophilin type peptidyl-prolyl cis-trans isomerase/CLD	IPR002130: Cyclophilin-type peptidyl-prolyl cis-trans isomerase domain; IPR020892: Cyclophilin-type peptidyl-prolyl cis-trans isomerase, conserved site; IPR029000: Cyclophilin-like domain	P	PF00160			NA	20140326	Traes_1AS_70E8717D0
IWGSP1_2.2	TraesCS1A01G007500		Peptidyl-prolyl cis-trans isomerase	GO:0031969	chloroplast membrane	PF00160: Cyclophilin type peptidyl-prolyl cis-trans isomerase/CLD	IPR002130: Cyclophilin-type peptidyl-prolyl cis-trans isomerase domain; IPR020892: Cyclophilin-type peptidyl-prolyl cis-trans isomerase, conserved site; IPR029000: Cyclophilin-like domain	C	PF00160			NA	20140326	Traes_1AS_70E8717D0
IWGSP1_2.2	TraesCS1A01G007500		Peptidyl-prolyl cis-trans isomerase	GO:0031977	thylakoid lumen	PF00160: Cyclophilin type peptidyl-prolyl cis-trans isomerase/CLD	IPR002130: Cyclophilin-type peptidyl-prolyl cis-trans isomerase domain; IPR020892: Cyclophilin-type peptidyl-prolyl cis-trans isomerase, conserved site; IPR029000: Cyclophilin-like domain	C	PF00160			NA	20140326	Traes_1AS_70E8717D0
IWGSP1_2.2	TraesCS1A01G007500		Peptidyl-prolyl cis-trans isomerase	GO:0042277	peptide binding	PF00160: Cyclophilin type peptidyl-prolyl cis-trans isomerase/CLD	IPR002130: Cyclophilin-type peptidyl-prolyl cis-trans isomerase domain; IPR020892: Cyclophilin-type peptidyl-prolyl cis-trans isomerase, conserved site; IPR029000: Cyclophilin-like domain	F	PF00160			NA	20140326	Traes_1AS_70E8717D0
IWGSP1_2.2	TraesCS1A01G007500		Peptidyl-prolyl cis-trans isomerase	GO:0043424	protein histidine kinase binding	PF00160: Cyclophilin type peptidyl-prolyl cis-trans isomerase/CLD	IPR002130: Cyclophilin-type peptidyl-prolyl cis-trans isomerase domain; IPR020892: Cyclophilin-type peptidyl-prolyl cis-trans isomerase, conserved site; IPR029000: Cyclophilin-like domain	F	PF00160			NA	20140326	Traes_1AS_70E8717D0
IWGSC_refV1.0	TraesCS1A01G007700		Gamma gliadin	GO:0045735	nutrient reservoir activity	PF13016: Cys-rich Gliadin N-terminal	IPR001954: Gliadin/LMW glutenin; IPR016140: Bifunctional inhibitor/plant lipid transfer protein/seed storage helical domain	F	PF13016			NA	20170530	TraesCS1A01G007700
IWGSC_refV1.0	TraesCS1A01G008000		Low molecular weight glutenin subunit	GO:0045735	nutrient reservoir activity	PF13016: Cys-rich Gliadin N-terminal	IPR001954: Gliadin/LMW glutenin; IPR016140: Bifunctional inhibitor/plant lipid transfer protein/seed storage helical domain	F	PF13016			NA	20170530	TraesCS1A01G008000
IWGSC_refV1.0	TraesCS1A01G008100		Powdery mildew resistance protein	GO:0043531	ADP binding	PF00931: NB-ARC domain	IPR002182: NB-ARC; IPR011991: Winged helix-turn-helix DNA-binding domain; IPR027417: P-loop containing nucleoside triphosphate hydrolase; IPR032675: Leucine-rich repeat domain, L domain-like	F	PF00931			NA	20170530	TraesCS1A01G008100
IWGSP1_2.2	TraesCS1A01G008100		Powdery mildew resistance protein	GO:0006952	defense response	PF00931: NB-ARC domain	IPR002182: NB-ARC; IPR011991: Winged helix-turn-helix DNA-binding domain; IPR027417: P-loop containing nucleoside triphosphate hydrolase; IPR032675: Leucine-rich repeat domain, L domain-like	P	PF00931			NA	20140326	Traes_1AS_1ED7A9DDF
IWGSP1_2.2	TraesCS1A01G008100		Powdery mildew resistance protein	GO:0016301	kinase activity	PF00931: NB-ARC domain	IPR002182: NB-ARC; IPR011991: Winged helix-turn-helix DNA-binding domain; IPR027417: P-loop containing nucleoside triphosphate hydrolase; IPR032675: Leucine-rich repeat domain, L domain-like	F	PF00931			NA	20140326	Traes_1AS_1ED7A9DDF
IWGSP1_2.2	TraesCS1A01G008100		Powdery mildew resistance protein	GO:0016310	phosphorylation	PF00931: NB-ARC domain	IPR002182: NB-ARC; IPR011991: Winged helix-turn-helix DNA-binding domain; IPR027417: P-loop containing nucleoside triphosphate hydrolase; IPR032675: Leucine-rich repeat domain, L domain-like	P	PF00931			NA	20140326	Traes_1AS_1ED7A9DDF
IWGSC_refV1.0	TraesCS1A01G008300		Pm3-like disease resistance protein	GO:0043531	ADP binding	PF00931: NB-ARC domain	IPR002182: NB-ARC; IPR011991: Winged helix-turn-helix DNA-binding domain; IPR027417: P-loop containing nucleoside triphosphate hydrolase; IPR032675: Leucine-rich repeat domain, L domain-like	F	PF00931			NA	20170530	TraesCS1A01G008300
IWGSC_refV1.0	TraesCS1A01G008400		2-oxoglutarate (2OG) and Fe(II)-dependent oxygenase superfamily protein	GO:0016491	oxidoreductase activity	PF14226: non-haem dioxygenase in morphine synthesis N-terminal; PF03171: 2OG-Fe(II) oxygenase superfamily	IPR005123: Oxoglutarate/iron-dependent dioxygenase; IPR026992: Non-haem dioxygenase N-terminal domain; IPR027443: Isopenicillin N synthase-like	F	PF14226; PF03171			NA	20170530	TraesCS1A01G008400
IWGSC_refV1.0	TraesCS1A01G008400		2-oxoglutarate (2OG) and Fe(II)-dependent oxygenase superfamily protein	GO:0055114	oxidation-reduction process	PF14226: non-haem dioxygenase in morphine synthesis N-terminal; PF03171: 2OG-Fe(II) oxygenase superfamily	IPR005123: Oxoglutarate/iron-dependent dioxygenase; IPR026992: Non-haem dioxygenase N-terminal domain; IPR027443: Isopenicillin N synthase-like	P	PF14226; PF03171			NA	20170530	TraesCS1A01G008400
IWGSC_refV1.0	TraesCS1A01G008500		HXXXD-type acyl-transferase family protein	GO:0016747	transferase activity, transferring acyl groups other than amino-acyl groups	PF02458: Transferase family	IPR003480: Transferase	F	PF02458			NA	20170530	TraesCS1A01G008500
IWGSC_refV1.0	TraesCS1A01G008600		Terpene synthase	GO:0000287	magnesium ion binding	PF01397: Terpene synthase, N-terminal domain; PF03936: Terpene synthase family, metal binding domain	IPR001906: Terpene synthase, N-terminal domain; IPR005630: Terpene synthase, metal-binding domain; IPR008930: Terpenoid cyclases/protein prenyltransferase alpha-alpha toroid; IPR008949: Isoprenoid synthase domain	F	PF01397; PF03936			NA	20170530	TraesCS1A01G008600
IWGSC_refV1.0	TraesCS1A01G008600		Terpene synthase	GO:0008152	metabolic process	PF01397: Terpene synthase, N-terminal domain; PF03936: Terpene synthase family, metal binding domain	IPR001906: Terpene synthase, N-terminal domain; IPR005630: Terpene synthase, metal-binding domain; IPR008930: Terpenoid cyclases/protein prenyltransferase alpha-alpha toroid; IPR008949: Isoprenoid synthase domain	P	PF01397; PF03936			NA	20170530	TraesCS1A01G008600
IWGSC_refV1.0	TraesCS1A01G008600		Terpene synthase	GO:0010333	terpene synthase activity	PF01397: Terpene synthase, N-terminal domain; PF03936: Terpene synthase family, metal binding domain	IPR001906: Terpene synthase, N-terminal domain; IPR005630: Terpene synthase, metal-binding domain; IPR008930: Terpenoid cyclases/protein prenyltransferase alpha-alpha toroid; IPR008949: Isoprenoid synthase domain	F	PF01397; PF03936			NA	20170530	TraesCS1A01G008600
IWGSC_refV1.0	TraesCS1A01G008600		Terpene synthase	GO:0016829	lyase activity	PF01397: Terpene synthase, N-terminal domain; PF03936: Terpene synthase family, metal binding domain	IPR001906: Terpene synthase, N-terminal domain; IPR005630: Terpene synthase, metal-binding domain; IPR008930: Terpenoid cyclases/protein prenyltransferase alpha-alpha toroid; IPR008949: Isoprenoid synthase domain	F	PF01397; PF03936			NA	20170530	TraesCS1A01G008600
IWGSP1_2.2	TraesCS1A01G008600		Terpene synthase	GO:0046872	metal ion binding	PF01397: Terpene synthase, N-terminal domain; PF03936: Terpene synthase family, metal binding domain	IPR001906: Terpene synthase, N-terminal domain; IPR005630: Terpene synthase, metal-binding domain; IPR008930: Terpenoid cyclases/protein prenyltransferase alpha-alpha toroid; IPR008949: Isoprenoid synthase domain	F	PF01397; PF03936			NA	20140326	Traes_1AS_DD4560564
IWGSC_refV1.0	TraesCS1A01G009000		Ankyrin repeat family protein	GO:0005515	protein binding	PF12796: Ankyrin repeats (3 copies); PF13606: Ankyrin repeat	IPR002110: Ankyrin repeat; IPR011990: Tetratricopeptide-like helical domain; IPR013026: Tetratricopeptide repeat-containing domain; IPR019734: Tetratricopeptide repeat; IPR020683: Ankyrin repeat-containing domain&&IPR002110: Ankyrin repeat; IPR011990: Tetratricopeptide-like helical domain; IPR020683: Ankyrin repeat-containing domain&&IPR002110: Ankyrin repeat; IPR020683: Ankyrin repeat-containing…	F	PF12796; PF13606			NA	20170530	TraesCS1A01G009000
IWGSP1_2.2	TraesCS1A01G009000		Ankyrin repeat family protein	GO:0000741	karyogamy	PF12796: Ankyrin repeats (3 copies); PF13606: Ankyrin repeat	IPR002110: Ankyrin repeat; IPR011990: Tetratricopeptide-like helical domain; IPR013026: Tetratricopeptide repeat-containing domain; IPR019734: Tetratricopeptide repeat; IPR020683: Ankyrin repeat-containing domain&&IPR002110: Ankyrin repeat; IPR011990: Tetratricopeptide-like helical domain; IPR020683: Ankyrin repeat-containing domain&&IPR002110: Ankyrin repeat; IPR020683: Ankyrin repeat-containing…	P	PF12796; PF13606			NA	20140326	Traes_1AS_D58BCFA35
IWGSP1_2.2	TraesCS1A01G009000		Ankyrin repeat family protein	GO:0005575	cellular_component	PF12796: Ankyrin repeats (3 copies); PF13606: Ankyrin repeat	IPR002110: Ankyrin repeat; IPR011990: Tetratricopeptide-like helical domain; IPR013026: Tetratricopeptide repeat-containing domain; IPR019734: Tetratricopeptide repeat; IPR020683: Ankyrin repeat-containing domain&&IPR002110: Ankyrin repeat; IPR011990: Tetratricopeptide-like helical domain; IPR020683: Ankyrin repeat-containing domain&&IPR002110: Ankyrin repeat; IPR020683: Ankyrin repeat-containing…	C	PF12796; PF13606			NA	20140326	Traes_1AS_D58BCFA35
IWGSP1_2.2	TraesCS1A01G009000		Ankyrin repeat family protein	GO:0006457	protein folding	PF12796: Ankyrin repeats (3 copies); PF13606: Ankyrin repeat	IPR002110: Ankyrin repeat; IPR011990: Tetratricopeptide-like helical domain; IPR013026: Tetratricopeptide repeat-containing domain; IPR019734: Tetratricopeptide repeat; IPR020683: Ankyrin repeat-containing domain&&IPR002110: Ankyrin repeat; IPR011990: Tetratricopeptide-like helical domain; IPR020683: Ankyrin repeat-containing domain&&IPR002110: Ankyrin repeat; IPR020683: Ankyrin repeat-containing…	P	PF12796; PF13606			NA	20140326	Traes_1AS_D58BCFA35
IWGSP1_2.2	TraesCS1A01G009000		Ankyrin repeat family protein	GO:0008150	biological_process	PF12796: Ankyrin repeats (3 copies); PF13606: Ankyrin repeat	IPR002110: Ankyrin repeat; IPR011990: Tetratricopeptide-like helical domain; IPR013026: Tetratricopeptide repeat-containing domain; IPR019734: Tetratricopeptide repeat; IPR020683: Ankyrin repeat-containing domain&&IPR002110: Ankyrin repeat; IPR011990: Tetratricopeptide-like helical domain; IPR020683: Ankyrin repeat-containing domain&&IPR002110: Ankyrin repeat; IPR020683: Ankyrin repeat-containing…	P	PF12796; PF13606			NA	20140326	Traes_1AS_D58BCFA35
IWGSP1_2.2	TraesCS1A01G009000		Ankyrin repeat family protein	GO:0009408	response to heat	PF12796: Ankyrin repeats (3 copies); PF13606: Ankyrin repeat	IPR002110: Ankyrin repeat; IPR011990: Tetratricopeptide-like helical domain; IPR013026: Tetratricopeptide repeat-containing domain; IPR019734: Tetratricopeptide repeat; IPR020683: Ankyrin repeat-containing domain&&IPR002110: Ankyrin repeat; IPR011990: Tetratricopeptide-like helical domain; IPR020683: Ankyrin repeat-containing domain&&IPR002110: Ankyrin repeat; IPR020683: Ankyrin repeat-containing…	P	PF12796; PF13606			NA	20140326	Traes_1AS_D58BCFA35
IWGSP1_2.2	TraesCS1A01G009000		Ankyrin repeat family protein	GO:0009560	embryo sac egg cell differentiation	PF12796: Ankyrin repeats (3 copies); PF13606: Ankyrin repeat	IPR002110: Ankyrin repeat; IPR011990: Tetratricopeptide-like helical domain; IPR013026: Tetratricopeptide repeat-containing domain; IPR019734: Tetratricopeptide repeat; IPR020683: Ankyrin repeat-containing domain&&IPR002110: Ankyrin repeat; IPR011990: Tetratricopeptide-like helical domain; IPR020683: Ankyrin repeat-containing domain&&IPR002110: Ankyrin repeat; IPR020683: Ankyrin repeat-containing…	P	PF12796; PF13606			NA	20140326	Traes_1AS_D58BCFA35
IWGSP1_2.2	TraesCS1A01G009000		Ankyrin repeat family protein	GO:0009644	response to high light intensity	PF12796: Ankyrin repeats (3 copies); PF13606: Ankyrin repeat	IPR002110: Ankyrin repeat; IPR011990: Tetratricopeptide-like helical domain; IPR013026: Tetratricopeptide repeat-containing domain; IPR019734: Tetratricopeptide repeat; IPR020683: Ankyrin repeat-containing domain&&IPR002110: Ankyrin repeat; IPR011990: Tetratricopeptide-like helical domain; IPR020683: Ankyrin repeat-containing domain&&IPR002110: Ankyrin repeat; IPR020683: Ankyrin repeat-containing…	P	PF12796; PF13606			NA	20140326	Traes_1AS_D58BCFA35
IWGSP1_2.2	TraesCS1A01G009000		Ankyrin repeat family protein	GO:0034976	response to endoplasmic reticulum stress	PF12796: Ankyrin repeats (3 copies); PF13606: Ankyrin repeat	IPR002110: Ankyrin repeat; IPR011990: Tetratricopeptide-like helical domain; IPR013026: Tetratricopeptide repeat-containing domain; IPR019734: Tetratricopeptide repeat; IPR020683: Ankyrin repeat-containing domain&&IPR002110: Ankyrin repeat; IPR011990: Tetratricopeptide-like helical domain; IPR020683: Ankyrin repeat-containing domain&&IPR002110: Ankyrin repeat; IPR020683: Ankyrin repeat-containing…	P	PF12796; PF13606			NA	20140326	Traes_1AS_D58BCFA35
IWGSP1_2.2	TraesCS1A01G009000		Ankyrin repeat family protein	GO:0042542	response to hydrogen peroxide	PF12796: Ankyrin repeats (3 copies); PF13606: Ankyrin repeat	IPR002110: Ankyrin repeat; IPR011990: Tetratricopeptide-like helical domain; IPR013026: Tetratricopeptide repeat-containing domain; IPR019734: Tetratricopeptide repeat; IPR020683: Ankyrin repeat-containing domain&&IPR002110: Ankyrin repeat; IPR011990: Tetratricopeptide-like helical domain; IPR020683: Ankyrin repeat-containing domain&&IPR002110: Ankyrin repeat; IPR020683: Ankyrin repeat-containing…	P	PF12796; PF13606			NA	20140326	Traes_1AS_D58BCFA35
IWGSP1_2.2	TraesCS1A01G009000		Ankyrin repeat family protein	GO:0051510	regulation of unidimensional cell growth	PF12796: Ankyrin repeats (3 copies); PF13606: Ankyrin repeat	IPR002110: Ankyrin repeat; IPR011990: Tetratricopeptide-like helical domain; IPR013026: Tetratricopeptide repeat-containing domain; IPR019734: Tetratricopeptide repeat; IPR020683: Ankyrin repeat-containing domain&&IPR002110: Ankyrin repeat; IPR011990: Tetratricopeptide-like helical domain; IPR020683: Ankyrin repeat-containing domain&&IPR002110: Ankyrin repeat; IPR020683: Ankyrin repeat-containing…	P	PF12796; PF13606			NA	20140326	Traes_1AS_D58BCFA35
IWGSC_refV1.0	TraesCS1A01G009300		Pm3-like disease resistance protein	GO:0043531	ADP binding	PF00931: NB-ARC domain	IPR002182: NB-ARC; IPR011991: Winged helix-turn-helix DNA-binding domain; IPR027417: P-loop containing nucleoside triphosphate hydrolase; IPR032675: Leucine-rich repeat domain, L domain-like	F	PF00931			NA	20170530	TraesCS1A01G009300
IWGSP1_2.2	TraesCS1A01G009300		Pm3-like disease resistance protein	GO:0006952	defense response	PF00931: NB-ARC domain	IPR002182: NB-ARC; IPR011991: Winged helix-turn-helix DNA-binding domain; IPR027417: P-loop containing nucleoside triphosphate hydrolase; IPR032675: Leucine-rich repeat domain, L domain-like	P	PF00931			NA	20140326	Traes_1AS_BBA61C13B
IWGSP1_2.2	TraesCS1A01G009300		Pm3-like disease resistance protein	GO:0016301	kinase activity	PF00931: NB-ARC domain	IPR002182: NB-ARC; IPR011991: Winged helix-turn-helix DNA-binding domain; IPR027417: P-loop containing nucleoside triphosphate hydrolase; IPR032675: Leucine-rich repeat domain, L domain-like	F	PF00931			NA	20140326	Traes_1AS_BBA61C13B
IWGSP1_2.2	TraesCS1A01G009300		Pm3-like disease resistance protein	GO:0016310	phosphorylation	PF00931: NB-ARC domain	IPR002182: NB-ARC; IPR011991: Winged helix-turn-helix DNA-binding domain; IPR027417: P-loop containing nucleoside triphosphate hydrolase; IPR032675: Leucine-rich repeat domain, L domain-like	P	PF00931			NA	20140326	Traes_1AS_BBA61C13B
IWGSC_refV1.0	TraesCS1A01G009400		Pm3-like disease resistance protein	GO:0043531	ADP binding	PF00931: NB-ARC domain	IPR002182: NB-ARC; IPR011991: Winged helix-turn-helix DNA-binding domain; IPR027417: P-loop containing nucleoside triphosphate hydrolase; IPR032675: Leucine-rich repeat domain, L domain-like	F	PF00931			NA	20170530	TraesCS1A01G009400
IWGSC_refV1.0	TraesCS1A01G009500		Receptor-kinase, putative	GO:0004672	protein kinase activity	PF08263: Leucine rich repeat N-terminal domain; PF13855: Leucine rich repeat; PF00069: Protein kinase domain	IPR000719: Protein kinase domain; IPR001611: Leucine-rich repeat; IPR003591: Leucine-rich repeat, typical subtype; IPR008271: Serine/threonine-protein kinase, active site; IPR011009: Protein kinase-like domain; IPR013210: Leucine-rich repeat-containing N-terminal, plant-type; IPR017441: Protein kinase, ATP binding site; IPR032675: Leucine-rich repeat domain, L domain-like	F	PF08263; PF13855; PF00069			NA	20170530	TraesCS1A01G009500
IWGSC_refV1.0	TraesCS1A01G009500		Receptor-kinase, putative	GO:0005515	protein binding	PF08263: Leucine rich repeat N-terminal domain; PF13855: Leucine rich repeat; PF00069: Protein kinase domain	IPR000719: Protein kinase domain; IPR001611: Leucine-rich repeat; IPR003591: Leucine-rich repeat, typical subtype; IPR008271: Serine/threonine-protein kinase, active site; IPR011009: Protein kinase-like domain; IPR013210: Leucine-rich repeat-containing N-terminal, plant-type; IPR017441: Protein kinase, ATP binding site; IPR032675: Leucine-rich repeat domain, L domain-like	F	PF08263; PF13855; PF00069			NA	20170530	TraesCS1A01G009500
IWGSC_refV1.0	TraesCS1A01G009500		Receptor-kinase, putative	GO:0005524	ATP binding	PF08263: Leucine rich repeat N-terminal domain; PF13855: Leucine rich repeat; PF00069: Protein kinase domain	IPR000719: Protein kinase domain; IPR001611: Leucine-rich repeat; IPR003591: Leucine-rich repeat, typical subtype; IPR008271: Serine/threonine-protein kinase, active site; IPR011009: Protein kinase-like domain; IPR013210: Leucine-rich repeat-containing N-terminal, plant-type; IPR017441: Protein kinase, ATP binding site; IPR032675: Leucine-rich repeat domain, L domain-like	F	PF08263; PF13855; PF00069			NA	20170530	TraesCS1A01G009500
IWGSC_refV1.0	TraesCS1A01G009500		Receptor-kinase, putative	GO:0006468	protein phosphorylation	PF08263: Leucine rich repeat N-terminal domain; PF13855: Leucine rich repeat; PF00069: Protein kinase domain	IPR000719: Protein kinase domain; IPR001611: Leucine-rich repeat; IPR003591: Leucine-rich repeat, typical subtype; IPR008271: Serine/threonine-protein kinase, active site; IPR011009: Protein kinase-like domain; IPR013210: Leucine-rich repeat-containing N-terminal, plant-type; IPR017441: Protein kinase, ATP binding site; IPR032675: Leucine-rich repeat domain, L domain-like	P	PF08263; PF13855; PF00069			NA	20170530	TraesCS1A01G009500
IWGSP1_2.2	TraesCS1A01G009500		Receptor-kinase, putative	GO:0000166	nucleotide binding	PF08263: Leucine rich repeat N-terminal domain; PF13855: Leucine rich repeat; PF00069: Protein kinase domain	IPR000719: Protein kinase domain; IPR001611: Leucine-rich repeat; IPR003591: Leucine-rich repeat, typical subtype; IPR008271: Serine/threonine-protein kinase, active site; IPR011009: Protein kinase-like domain; IPR013210: Leucine-rich repeat-containing N-terminal, plant-type; IPR017441: Protein kinase, ATP binding site; IPR032675: Leucine-rich repeat domain, L domain-like	F	PF08263; PF13855; PF00069			NA	20140326	Traes_1AS_A3515C561
IWGSP1_2.2	TraesCS1A01G009500		Receptor-kinase, putative	GO:0004674	protein serine/threonine kinase activity	PF08263: Leucine rich repeat N-terminal domain; PF13855: Leucine rich repeat; PF00069: Protein kinase domain	IPR000719: Protein kinase domain; IPR001611: Leucine-rich repeat; IPR003591: Leucine-rich repeat, typical subtype; IPR008271: Serine/threonine-protein kinase, active site; IPR011009: Protein kinase-like domain; IPR013210: Leucine-rich repeat-containing N-terminal, plant-type; IPR017441: Protein kinase, ATP binding site; IPR032675: Leucine-rich repeat domain, L domain-like	F	PF08263; PF13855; PF00069			NA	20140326	Traes_1AS_A3515C561
IWGSP1_2.2	TraesCS1A01G009500		Receptor-kinase, putative	GO:0016772	transferase activity, transferring phosphorus-containing groups	PF08263: Leucine rich repeat N-terminal domain; PF13855: Leucine rich repeat; PF00069: Protein kinase domain	IPR000719: Protein kinase domain; IPR001611: Leucine-rich repeat; IPR003591: Leucine-rich repeat, typical subtype; IPR008271: Serine/threonine-protein kinase, active site; IPR011009: Protein kinase-like domain; IPR013210: Leucine-rich repeat-containing N-terminal, plant-type; IPR017441: Protein kinase, ATP binding site; IPR032675: Leucine-rich repeat domain, L domain-like	F	PF08263; PF13855; PF00069			NA	20140326	Traes_1AS_A3515C561
IWGSC_refV1.0	TraesCS1A01G009600		Pm3-like disease resistance protein	GO:0043531	ADP binding	PF00931: NB-ARC domain	IPR002182: NB-ARC; IPR011991: Winged helix-turn-helix DNA-binding domain; IPR027417: P-loop containing nucleoside triphosphate hydrolase; IPR032675: Leucine-rich repeat domain, L domain-like	F	PF00931			NA	20170530	TraesCS1A01G009600
IWGSP1_2.2	TraesCS1A01G009600		Pm3-like disease resistance protein	GO:0006952	defense response	PF00931: NB-ARC domain	IPR002182: NB-ARC; IPR011991: Winged helix-turn-helix DNA-binding domain; IPR027417: P-loop containing nucleoside triphosphate hydrolase; IPR032675: Leucine-rich repeat domain, L domain-like	P	PF00931			NA	20140326	Traes_1AS_0D7CDF330
IWGSC_refV1.0	TraesCS1A01G009900		Disease resistance protein (NBS-LRR class) family	GO:0043531	ADP binding	PF00931: NB-ARC domain	IPR002182: NB-ARC; IPR011991: Winged helix-turn-helix DNA-binding domain; IPR027417: P-loop containing nucleoside triphosphate hydrolase; IPR032675: Leucine-rich repeat domain, L domain-like	F	PF00931			NA	20170530	TraesCS1A01G009900
IWGSC_refV1.0	TraesCS1A01G010200		Glucan 1,3-beta-glucosidase	GO:0004553	hydrolase activity, hydrolyzing O-glycosyl compounds	PF00150: Cellulase (glycosyl hydrolase family 5)	IPR001547: Glycoside hydrolase, family 5; IPR008999: Actin cross-linking; IPR017853: Glycoside hydrolase superfamily; IPR018087: Glycoside hydrolase, family 5, conserved site	F	PF00150			NA	20170530	TraesCS1A01G010200
IWGSC_refV1.0	TraesCS1A01G010200		Glucan 1,3-beta-glucosidase	GO:0005975	carbohydrate metabolic process	PF00150: Cellulase (glycosyl hydrolase family 5)	IPR001547: Glycoside hydrolase, family 5; IPR008999: Actin cross-linking; IPR017853: Glycoside hydrolase superfamily; IPR018087: Glycoside hydrolase, family 5, conserved site	P	PF00150			NA	20170530	TraesCS1A01G010200
TGCAv1_release 34	TraesCS1A01G010200		Glucan 1,3-beta-glucosidase	GO:0007015	actin filament organization	PF00150: Cellulase (glycosyl hydrolase family 5)	IPR001547: Glycoside hydrolase, family 5; IPR008999: Actin cross-linking; IPR017853: Glycoside hydrolase superfamily; IPR018087: Glycoside hydrolase, family 5, conserved site	P	PF00150			NA	20170114	TRIAE_CS42_1AS_TGACv1_019563_AA0068350
TGCAv1_release 34	TraesCS1A01G010200		Glucan 1,3-beta-glucosidase	GO:0051015	actin filament binding	PF00150: Cellulase (glycosyl hydrolase family 5)	IPR001547: Glycoside hydrolase, family 5; IPR008999: Actin cross-linking; IPR017853: Glycoside hydrolase superfamily; IPR018087: Glycoside hydrolase, family 5, conserved site	F	PF00150			NA	20170114	TRIAE_CS42_1AS_TGACv1_019563_AA0068350
IWGSP1_2.2	TraesCS1A01G010200		Glucan 1,3-beta-glucosidase	GO:0030674	protein binding, bridging	PF00150: Cellulase (glycosyl hydrolase family 5)	IPR001547: Glycoside hydrolase, family 5; IPR008999: Actin cross-linking; IPR017853: Glycoside hydrolase superfamily; IPR018087: Glycoside hydrolase, family 5, conserved site	F	PF00150			NA	20140326	Traes_1AS_FC877F04D
IWGSC_refV1.0	TraesCS1A01G010400		Pm3-like disease resistance protein	GO:0005515	protein binding	PF00931: NB-ARC domain	IPR001611: Leucine-rich repeat; IPR002182: NB-ARC; IPR011991: Winged helix-turn-helix DNA-binding domain; IPR027417: P-loop containing nucleoside triphosphate hydrolase; IPR032675: Leucine-rich repeat domain, L domain-like	F	PF00931			NA	20170530	TraesCS1A01G010400
IWGSC_refV1.0	TraesCS1A01G010400		Pm3-like disease resistance protein	GO:0043531	ADP binding	PF00931: NB-ARC domain	IPR001611: Leucine-rich repeat; IPR002182: NB-ARC; IPR011991: Winged helix-turn-helix DNA-binding domain; IPR027417: P-loop containing nucleoside triphosphate hydrolase; IPR032675: Leucine-rich repeat domain, L domain-like	F	PF00931			NA	20170530	TraesCS1A01G010400
IWGSP1_2.2	TraesCS1A01G010400		Pm3-like disease resistance protein	GO:0006952	defense response	PF00931: NB-ARC domain	IPR001611: Leucine-rich repeat; IPR002182: NB-ARC; IPR011991: Winged helix-turn-helix DNA-binding domain; IPR027417: P-loop containing nucleoside triphosphate hydrolase; IPR032675: Leucine-rich repeat domain, L domain-like	P	PF00931			NA	20140326	Traes_1AS_09B08479A
IWGSP1_2.2	TraesCS1A01G010400		Pm3-like disease resistance protein	GO:0016301	kinase activity	PF00931: NB-ARC domain	IPR001611: Leucine-rich repeat; IPR002182: NB-ARC; IPR011991: Winged helix-turn-helix DNA-binding domain; IPR027417: P-loop containing nucleoside triphosphate hydrolase; IPR032675: Leucine-rich repeat domain, L domain-like	F	PF00931			NA	20140326	Traes_1AS_09B08479A
IWGSP1_2.2	TraesCS1A01G010400		Pm3-like disease resistance protein	GO:0016310	phosphorylation	PF00931: NB-ARC domain	IPR001611: Leucine-rich repeat; IPR002182: NB-ARC; IPR011991: Winged helix-turn-helix DNA-binding domain; IPR027417: P-loop containing nucleoside triphosphate hydrolase; IPR032675: Leucine-rich repeat domain, L domain-like	P	PF00931			NA	20140326	Traes_1AS_09B08479A
IWGSC_refV1.0	TraesCS1A01G010700		Ribosomal RNA small subunit methyltransferase NEP1	GO:0008168	methyltransferase activity	PF03587: EMG1/NEP1 methyltransferase	IPR005304: Ribosomal biogenesis, methyltransferase, EMG1/NEP1; IPR029028: Alpha/beta knot methyltransferases	F	PF03587			NA	20170530	TraesCS1A01G010700
IWGSC_refV1.0	TraesCS1A01G010900		Low molecular weight glutenin subunit	GO:0045735	nutrient reservoir activity	PF13016: Cys-rich Gliadin N-terminal	IPR001954: Gliadin/LMW glutenin; IPR016140: Bifunctional inhibitor/plant lipid transfer protein/seed storage helical domain	F	PF13016			NA	20170530	TraesCS1A01G010900
IWGSC_refV1.0	TraesCS1A01G011100		30S ribosomal protein S19	GO:0003735	structural constituent of ribosome	PF00203: Ribosomal protein S19	IPR002222: Ribosomal protein S19/S15; IPR023575: Ribosomal protein S19, superfamily	F	PF00203			NA	20170530	TraesCS1A01G011100
IWGSC_refV1.0	TraesCS1A01G011100		30S ribosomal protein S19	GO:0005840	ribosome	PF00203: Ribosomal protein S19	IPR002222: Ribosomal protein S19/S15; IPR023575: Ribosomal protein S19, superfamily	C	PF00203			NA	20170530	TraesCS1A01G011100
IWGSC_refV1.0	TraesCS1A01G011100		30S ribosomal protein S19	GO:0006412	translation	PF00203: Ribosomal protein S19	IPR002222: Ribosomal protein S19/S15; IPR023575: Ribosomal protein S19, superfamily	P	PF00203			NA	20170530	TraesCS1A01G011100
IWGSP1_2.2	TraesCS1A01G011100		30S ribosomal protein S19	GO:0030529	ribonucleoprotein complex	PF00203: Ribosomal protein S19	IPR002222: Ribosomal protein S19/S15; IPR023575: Ribosomal protein S19, superfamily	C	PF00203			NA	20140326	Traes_1AS_AC7CAC6F3
IWGSC_refV1.0	TraesCS1A01G011700		RING/U-box superfamily protein	GO:0005515	protein binding	PF13639: Ring finger domain	IPR001841: Zinc finger, RING-type; IPR013083: Zinc finger, RING/FYVE/PHD-type	F	PF13639			NA	20170530	TraesCS1A01G011700
IWGSC_refV1.0	TraesCS1A01G011700		RING/U-box superfamily protein	GO:0008270	zinc ion binding	PF13639: Ring finger domain	IPR001841: Zinc finger, RING-type; IPR013083: Zinc finger, RING/FYVE/PHD-type	F	PF13639			NA	20170530	TraesCS1A01G011700
IWGSC_refV1.0	TraesCS1A01G011900		Protein kinase	GO:0004672	protein kinase activity	PF13947: Wall-associated receptor kinase galacturonan-binding; PF07714: Protein tyrosine kinase	IPR000719: Protein kinase domain; IPR000742: EGF-like domain; IPR001245: Serine-threonine/tyrosine-protein kinase, catalytic domain; IPR001881: EGF-like calcium-binding domain; IPR011009: Protein kinase-like domain; IPR017441: Protein kinase, ATP binding site; IPR018097: EGF-like calcium-binding, conserved site; IPR025287: Wall-associated receptor kinase, galacturonan-binding domain	F	PF13947; PF07714			NA	20170530	TraesCS1A01G011900
IWGSC_refV1.0	TraesCS1A01G011900		Protein kinase	GO:0005509	calcium ion binding	PF13947: Wall-associated receptor kinase galacturonan-binding; PF07714: Protein tyrosine kinase	IPR000719: Protein kinase domain; IPR000742: EGF-like domain; IPR001245: Serine-threonine/tyrosine-protein kinase, catalytic domain; IPR001881: EGF-like calcium-binding domain; IPR011009: Protein kinase-like domain; IPR017441: Protein kinase, ATP binding site; IPR018097: EGF-like calcium-binding, conserved site; IPR025287: Wall-associated receptor kinase, galacturonan-binding domain	F	PF13947; PF07714			NA	20170530	TraesCS1A01G011900
IWGSC_refV1.0	TraesCS1A01G011900		Protein kinase	GO:0005515	protein binding	PF13947: Wall-associated receptor kinase galacturonan-binding; PF07714: Protein tyrosine kinase	IPR000719: Protein kinase domain; IPR000742: EGF-like domain; IPR001245: Serine-threonine/tyrosine-protein kinase, catalytic domain; IPR001881: EGF-like calcium-binding domain; IPR011009: Protein kinase-like domain; IPR017441: Protein kinase, ATP binding site; IPR018097: EGF-like calcium-binding, conserved site; IPR025287: Wall-associated receptor kinase, galacturonan-binding domain	F	PF13947; PF07714			NA	20170530	TraesCS1A01G011900
IWGSC_refV1.0	TraesCS1A01G011900		Protein kinase	GO:0005524	ATP binding	PF13947: Wall-associated receptor kinase galacturonan-binding; PF07714: Protein tyrosine kinase	IPR000719: Protein kinase domain; IPR000742: EGF-like domain; IPR001245: Serine-threonine/tyrosine-protein kinase, catalytic domain; IPR001881: EGF-like calcium-binding domain; IPR011009: Protein kinase-like domain; IPR017441: Protein kinase, ATP binding site; IPR018097: EGF-like calcium-binding, conserved site; IPR025287: Wall-associated receptor kinase, galacturonan-binding domain	F	PF13947; PF07714			NA	20170530	TraesCS1A01G011900
IWGSC_refV1.0	TraesCS1A01G011900		Protein kinase	GO:0006468	protein phosphorylation	PF13947: Wall-associated receptor kinase galacturonan-binding; PF07714: Protein tyrosine kinase	IPR000719: Protein kinase domain; IPR000742: EGF-like domain; IPR001245: Serine-threonine/tyrosine-protein kinase, catalytic domain; IPR001881: EGF-like calcium-binding domain; IPR011009: Protein kinase-like domain; IPR017441: Protein kinase, ATP binding site; IPR018097: EGF-like calcium-binding, conserved site; IPR025287: Wall-associated receptor kinase, galacturonan-binding domain	P	PF13947; PF07714			NA	20170530	TraesCS1A01G011900
IWGSC_refV1.0	TraesCS1A01G011900		Protein kinase	GO:0030247	polysaccharide binding	PF13947: Wall-associated receptor kinase galacturonan-binding; PF07714: Protein tyrosine kinase	IPR000719: Protein kinase domain; IPR000742: EGF-like domain; IPR001245: Serine-threonine/tyrosine-protein kinase, catalytic domain; IPR001881: EGF-like calcium-binding domain; IPR011009: Protein kinase-like domain; IPR017441: Protein kinase, ATP binding site; IPR018097: EGF-like calcium-binding, conserved site; IPR025287: Wall-associated receptor kinase, galacturonan-binding domain	F	PF13947; PF07714			NA	20170530	TraesCS1A01G011900
TGCAv1_release 34	TraesCS1A01G011900		Protein kinase	GO:0016021	integral component of membrane	PF13947: Wall-associated receptor kinase galacturonan-binding; PF07714: Protein tyrosine kinase	IPR000719: Protein kinase domain; IPR000742: EGF-like domain; IPR001245: Serine-threonine/tyrosine-protein kinase, catalytic domain; IPR001881: EGF-like calcium-binding domain; IPR011009: Protein kinase-like domain; IPR017441: Protein kinase, ATP binding site; IPR018097: EGF-like calcium-binding, conserved site; IPR025287: Wall-associated receptor kinase, galacturonan-binding domain	C	PF13947; PF07714			NA	20170114	TRIAE_CS42_1AS_TGACv1_020010_AA0073840
IWGSP1_2.2	TraesCS1A01G011900		Protein kinase	GO:0004674	protein serine/threonine kinase activity	PF13947: Wall-associated receptor kinase galacturonan-binding; PF07714: Protein tyrosine kinase	IPR000719: Protein kinase domain; IPR000742: EGF-like domain; IPR001245: Serine-threonine/tyrosine-protein kinase, catalytic domain; IPR001881: EGF-like calcium-binding domain; IPR011009: Protein kinase-like domain; IPR017441: Protein kinase, ATP binding site; IPR018097: EGF-like calcium-binding, conserved site; IPR025287: Wall-associated receptor kinase, galacturonan-binding domain	F	PF13947; PF07714			NA	20140326	Traes_1AS_5BC49FEB8
IWGSP1_2.2	TraesCS1A01G011900		Protein kinase	GO:0016301	kinase activity	PF13947: Wall-associated receptor kinase galacturonan-binding; PF07714: Protein tyrosine kinase	IPR000719: Protein kinase domain; IPR000742: EGF-like domain; IPR001245: Serine-threonine/tyrosine-protein kinase, catalytic domain; IPR001881: EGF-like calcium-binding domain; IPR011009: Protein kinase-like domain; IPR017441: Protein kinase, ATP binding site; IPR018097: EGF-like calcium-binding, conserved site; IPR025287: Wall-associated receptor kinase, galacturonan-binding domain	F	PF13947; PF07714			NA	20140326	Traes_1AS_5BC49FEB8
IWGSP1_2.2	TraesCS1A01G011900		Protein kinase	GO:0016310	phosphorylation	PF13947: Wall-associated receptor kinase galacturonan-binding; PF07714: Protein tyrosine kinase	IPR000719: Protein kinase domain; IPR000742: EGF-like domain; IPR001245: Serine-threonine/tyrosine-protein kinase, catalytic domain; IPR001881: EGF-like calcium-binding domain; IPR011009: Protein kinase-like domain; IPR017441: Protein kinase, ATP binding site; IPR018097: EGF-like calcium-binding, conserved site; IPR025287: Wall-associated receptor kinase, galacturonan-binding domain	P	PF13947; PF07714			NA	20140326	Traes_1AS_5BC49FEB8
IWGSP1_2.2	TraesCS1A01G011900		Protein kinase	GO:0016772	transferase activity, transferring phosphorus-containing groups	PF13947: Wall-associated receptor kinase galacturonan-binding; PF07714: Protein tyrosine kinase	IPR000719: Protein kinase domain; IPR000742: EGF-like domain; IPR001245: Serine-threonine/tyrosine-protein kinase, catalytic domain; IPR001881: EGF-like calcium-binding domain; IPR011009: Protein kinase-like domain; IPR017441: Protein kinase, ATP binding site; IPR018097: EGF-like calcium-binding, conserved site; IPR025287: Wall-associated receptor kinase, galacturonan-binding domain	F	PF13947; PF07714			NA	20140326	Traes_1AS_5BC49FEB8
IWGSC_refV1.0	TraesCS1A01G012000		Protein kinase	GO:0004672	protein kinase activity	PF13947: Wall-associated receptor kinase galacturonan-binding; PF07714: Protein tyrosine kinase	IPR000719: Protein kinase domain; IPR000742: EGF-like domain; IPR001245: Serine-threonine/tyrosine-protein kinase, catalytic domain; IPR001881: EGF-like calcium-binding domain; IPR008271: Serine/threonine-protein kinase, active site; IPR011009: Protein kinase-like domain; IPR017441: Protein kinase, ATP binding site; IPR018097: EGF-like calcium-binding, conserved site; IPR025287: Wall-associated r…	F	PF13947; PF07714			NA	20170530	TraesCS1A01G012000
IWGSC_refV1.0	TraesCS1A01G012000		Protein kinase	GO:0005509	calcium ion binding	PF13947: Wall-associated receptor kinase galacturonan-binding; PF07714: Protein tyrosine kinase	IPR000719: Protein kinase domain; IPR000742: EGF-like domain; IPR001245: Serine-threonine/tyrosine-protein kinase, catalytic domain; IPR001881: EGF-like calcium-binding domain; IPR008271: Serine/threonine-protein kinase, active site; IPR011009: Protein kinase-like domain; IPR017441: Protein kinase, ATP binding site; IPR018097: EGF-like calcium-binding, conserved site; IPR025287: Wall-associated r…	F	PF13947; PF07714			NA	20170530	TraesCS1A01G012000
IWGSC_refV1.0	TraesCS1A01G012000		Protein kinase	GO:0005515	protein binding	PF13947: Wall-associated receptor kinase galacturonan-binding; PF07714: Protein tyrosine kinase	IPR000719: Protein kinase domain; IPR000742: EGF-like domain; IPR001245: Serine-threonine/tyrosine-protein kinase, catalytic domain; IPR001881: EGF-like calcium-binding domain; IPR008271: Serine/threonine-protein kinase, active site; IPR011009: Protein kinase-like domain; IPR017441: Protein kinase, ATP binding site; IPR018097: EGF-like calcium-binding, conserved site; IPR025287: Wall-associated r…	F	PF13947; PF07714			NA	20170530	TraesCS1A01G012000
IWGSC_refV1.0	TraesCS1A01G012000		Protein kinase	GO:0005524	ATP binding	PF13947: Wall-associated receptor kinase galacturonan-binding; PF07714: Protein tyrosine kinase	IPR000719: Protein kinase domain; IPR000742: EGF-like domain; IPR001245: Serine-threonine/tyrosine-protein kinase, catalytic domain; IPR001881: EGF-like calcium-binding domain; IPR008271: Serine/threonine-protein kinase, active site; IPR011009: Protein kinase-like domain; IPR017441: Protein kinase, ATP binding site; IPR018097: EGF-like calcium-binding, conserved site; IPR025287: Wall-associated r…	F	PF13947; PF07714			NA	20170530	TraesCS1A01G012000
IWGSC_refV1.0	TraesCS1A01G012000		Protein kinase	GO:0006468	protein phosphorylation	PF13947: Wall-associated receptor kinase galacturonan-binding; PF07714: Protein tyrosine kinase	IPR000719: Protein kinase domain; IPR000742: EGF-like domain; IPR001245: Serine-threonine/tyrosine-protein kinase, catalytic domain; IPR001881: EGF-like calcium-binding domain; IPR008271: Serine/threonine-protein kinase, active site; IPR011009: Protein kinase-like domain; IPR017441: Protein kinase, ATP binding site; IPR018097: EGF-like calcium-binding, conserved site; IPR025287: Wall-associated r…	P	PF13947; PF07714			NA	20170530	TraesCS1A01G012000
IWGSC_refV1.0	TraesCS1A01G012000		Protein kinase	GO:0030247	polysaccharide binding	PF13947: Wall-associated receptor kinase galacturonan-binding; PF07714: Protein tyrosine kinase	IPR000719: Protein kinase domain; IPR000742: EGF-like domain; IPR001245: Serine-threonine/tyrosine-protein kinase, catalytic domain; IPR001881: EGF-like calcium-binding domain; IPR008271: Serine/threonine-protein kinase, active site; IPR011009: Protein kinase-like domain; IPR017441: Protein kinase, ATP binding site; IPR018097: EGF-like calcium-binding, conserved site; IPR025287: Wall-associated r…	F	PF13947; PF07714			NA	20170530	TraesCS1A01G012000
IWGSP1_2.2	TraesCS1A01G012000		Protein kinase	GO:0004674	protein serine/threonine kinase activity	PF13947: Wall-associated receptor kinase galacturonan-binding; PF07714: Protein tyrosine kinase	IPR000719: Protein kinase domain; IPR000742: EGF-like domain; IPR001245: Serine-threonine/tyrosine-protein kinase, catalytic domain; IPR001881: EGF-like calcium-binding domain; IPR008271: Serine/threonine-protein kinase, active site; IPR011009: Protein kinase-like domain; IPR017441: Protein kinase, ATP binding site; IPR018097: EGF-like calcium-binding, conserved site; IPR025287: Wall-associated r…	F	PF13947; PF07714			NA	20140326	Traes_1AS_AD9B92506
IWGSP1_2.2	TraesCS1A01G012000		Protein kinase	GO:0016772	transferase activity, transferring phosphorus-containing groups	PF13947: Wall-associated receptor kinase galacturonan-binding; PF07714: Protein tyrosine kinase	IPR000719: Protein kinase domain; IPR000742: EGF-like domain; IPR001245: Serine-threonine/tyrosine-protein kinase, catalytic domain; IPR001881: EGF-like calcium-binding domain; IPR008271: Serine/threonine-protein kinase, active site; IPR011009: Protein kinase-like domain; IPR017441: Protein kinase, ATP binding site; IPR018097: EGF-like calcium-binding, conserved site; IPR025287: Wall-associated r…	F	PF13947; PF07714			NA	20140326	Traes_1AS_AD9B92506
IWGSC_refV1.0	TraesCS1A01G012100		Kinase-like protein	GO:0004672	protein kinase activity	PF00069: Protein kinase domain	IPR000719: Protein kinase domain; IPR008271: Serine/threonine-protein kinase, active site; IPR011009: Protein kinase-like domain	F	PF00069			NA	20170530	TraesCS1A01G012100
IWGSC_refV1.0	TraesCS1A01G012100		Kinase-like protein	GO:0005524	ATP binding	PF00069: Protein kinase domain	IPR000719: Protein kinase domain; IPR008271: Serine/threonine-protein kinase, active site; IPR011009: Protein kinase-like domain	F	PF00069			NA	20170530	TraesCS1A01G012100
IWGSC_refV1.0	TraesCS1A01G012100		Kinase-like protein	GO:0006468	protein phosphorylation	PF00069: Protein kinase domain	IPR000719: Protein kinase domain; IPR008271: Serine/threonine-protein kinase, active site; IPR011009: Protein kinase-like domain	P	PF00069			NA	20170530	TraesCS1A01G012100
IWGSC_refV1.0	TraesCS1A01G012400		F-box protein	GO:0005515	protein binding	PF00646: F-box domain	IPR001810: F-box domain; IPR015915: Kelch-type beta propeller	F	PF00646			NA	20170530	TraesCS1A01G012400
IWGSC_refV1.0	TraesCS1A01G012500		Transforming growth factor-beta receptor-associated protein 1	GO:0005515	protein binding	PF00780: CNH domain; PF10366: Vacuolar sorting protein 39 domain 1; PF00637: Region in Clathrin and VPS; PF10367: Vacuolar sorting protein 39 domain 2&&PF00780: CNH domain; PF10366: Vacuolar sorting protein 39 domain 1; PF00637: Region in Clathrin and VPS&&PF00780: CNH domain; PF10366: Vacuolar sorting protein 39 domain 1	IPR000547: Clathrin, heavy chain/VPS, 7-fold repeat; IPR001180: Citron homology (CNH) domain; IPR011990: Tetratricopeptide-like helical domain; IPR015943: WD40/YVTN repeat-like-containing domain; IPR019452: Vacuolar sorting protein 39/Transforming growth factor beta receptor-associated domain 1; IPR019453: Vacuolar sorting protein 39/Transforming growth factor beta receptor-associated domain 2&&I…	F	PF00780; PF10366; PF00637; PF10367&&PF00780; PF10366; PF00637&&PF00780; PF10366			NA	20170530	TraesCS1A01G012500
IWGSC_refV1.0	TraesCS1A01G012500		Transforming growth factor-beta receptor-associated protein 1	GO:0006886	intracellular protein transport	PF00780: CNH domain; PF10366: Vacuolar sorting protein 39 domain 1; PF00637: Region in Clathrin and VPS; PF10367: Vacuolar sorting protein 39 domain 2&&PF00780: CNH domain; PF10366: Vacuolar sorting protein 39 domain 1; PF00637: Region in Clathrin and VPS&&PF00780: CNH domain; PF10366: Vacuolar sorting protein 39 domain 1	IPR000547: Clathrin, heavy chain/VPS, 7-fold repeat; IPR001180: Citron homology (CNH) domain; IPR011990: Tetratricopeptide-like helical domain; IPR015943: WD40/YVTN repeat-like-containing domain; IPR019452: Vacuolar sorting protein 39/Transforming growth factor beta receptor-associated domain 1; IPR019453: Vacuolar sorting protein 39/Transforming growth factor beta receptor-associated domain 2&&I…	P	PF00780; PF10366; PF00637; PF10367&&PF00780; PF10366; PF00637&&PF00780; PF10366			NA	20170530	TraesCS1A01G012500
IWGSC_refV1.0	TraesCS1A01G012500		Transforming growth factor-beta receptor-associated protein 1	GO:0016192	vesicle-mediated transport	PF00780: CNH domain; PF10366: Vacuolar sorting protein 39 domain 1; PF00637: Region in Clathrin and VPS; PF10367: Vacuolar sorting protein 39 domain 2&&PF00780: CNH domain; PF10366: Vacuolar sorting protein 39 domain 1; PF00637: Region in Clathrin and VPS&&PF00780: CNH domain; PF10366: Vacuolar sorting protein 39 domain 1	IPR000547: Clathrin, heavy chain/VPS, 7-fold repeat; IPR001180: Citron homology (CNH) domain; IPR011990: Tetratricopeptide-like helical domain; IPR015943: WD40/YVTN repeat-like-containing domain; IPR019452: Vacuolar sorting protein 39/Transforming growth factor beta receptor-associated domain 1; IPR019453: Vacuolar sorting protein 39/Transforming growth factor beta receptor-associated domain 2&&I…	P	PF00780; PF10366; PF00637; PF10367&&PF00780; PF10366; PF00637&&PF00780; PF10366			NA	20170530	TraesCS1A01G012500
IWGSP1_2.2	TraesCS1A01G012500		Transforming growth factor-beta receptor-associated protein 1	GO:0005083	small GTPase regulator activity	PF00780: CNH domain; PF10366: Vacuolar sorting protein 39 domain 1; PF00637: Region in Clathrin and VPS; PF10367: Vacuolar sorting protein 39 domain 2&&PF00780: CNH domain; PF10366: Vacuolar sorting protein 39 domain 1; PF00637: Region in Clathrin and VPS&&PF00780: CNH domain; PF10366: Vacuolar sorting protein 39 domain 1	IPR000547: Clathrin, heavy chain/VPS, 7-fold repeat; IPR001180: Citron homology (CNH) domain; IPR011990: Tetratricopeptide-like helical domain; IPR015943: WD40/YVTN repeat-like-containing domain; IPR019452: Vacuolar sorting protein 39/Transforming growth factor beta receptor-associated domain 1; IPR019453: Vacuolar sorting protein 39/Transforming growth factor beta receptor-associated domain 2&&I…	F	PF00780; PF10366; PF00637; PF10367&&PF00780; PF10366; PF00637&&PF00780; PF10366			NA	20140326	Traes_1AS_CF73818A9
IWGSP1_2.2	TraesCS1A01G012500		Transforming growth factor-beta receptor-associated protein 1	GO:0050790	regulation of catalytic activity	PF00780: CNH domain; PF10366: Vacuolar sorting protein 39 domain 1; PF00637: Region in Clathrin and VPS; PF10367: Vacuolar sorting protein 39 domain 2&&PF00780: CNH domain; PF10366: Vacuolar sorting protein 39 domain 1; PF00637: Region in Clathrin and VPS&&PF00780: CNH domain; PF10366: Vacuolar sorting protein 39 domain 1	IPR000547: Clathrin, heavy chain/VPS, 7-fold repeat; IPR001180: Citron homology (CNH) domain; IPR011990: Tetratricopeptide-like helical domain; IPR015943: WD40/YVTN repeat-like-containing domain; IPR019452: Vacuolar sorting protein 39/Transforming growth factor beta receptor-associated domain 1; IPR019453: Vacuolar sorting protein 39/Transforming growth factor beta receptor-associated domain 2&&I…	P	PF00780; PF10366; PF00637; PF10367&&PF00780; PF10366; PF00637&&PF00780; PF10366			NA	20140326	Traes_1AS_CF73818A9
IWGSC_refV1.0	TraesCS1A01G012600		Leucine-rich repeat receptor-like protein kinase family protein	GO:0005515	protein binding	PF08263: Leucine rich repeat N-terminal domain; PF00560: Leucine Rich Repeat	IPR001611: Leucine-rich repeat; IPR013210: Leucine-rich repeat-containing N-terminal, plant-type; IPR032675: Leucine-rich repeat domain, L domain-like	F	PF08263; PF00560			NA	20170530	TraesCS1A01G012600
IWGSC_refV1.0	TraesCS1A01G012700		Fatty acid oxidation complex subunit alpha	GO:0003824	catalytic activity	PF00378: Enoyl-CoA hydratase/isomerase	IPR001753: Crotonase superfamily; IPR029045: ClpP/crotonase-like domain	F	PF00378			NA	20170530	TraesCS1A01G012700
IWGSC_refV1.0	TraesCS1A01G012700		Fatty acid oxidation complex subunit alpha	GO:0008152	metabolic process	PF00378: Enoyl-CoA hydratase/isomerase	IPR001753: Crotonase superfamily; IPR029045: ClpP/crotonase-like domain	P	PF00378			NA	20170530	TraesCS1A01G012700
IWGSC_refV1.0	TraesCS1A01G012800		Fatty acid oxidation complex subunit alpha	GO:0003824	catalytic activity	PF00378: Enoyl-CoA hydratase/isomerase	IPR001753: Crotonase superfamily; IPR029045: ClpP/crotonase-like domain	F	PF00378			NA	20170530	TraesCS1A01G012800
IWGSC_refV1.0	TraesCS1A01G012800		Fatty acid oxidation complex subunit alpha	GO:0008152	metabolic process	PF00378: Enoyl-CoA hydratase/isomerase	IPR001753: Crotonase superfamily; IPR029045: ClpP/crotonase-like domain	P	PF00378			NA	20170530	TraesCS1A01G012800
IWGSC_refV1.0	TraesCS1A01G012900		Fatty acid oxidation complex subunit alpha	GO:0003824	catalytic activity	PF00378: Enoyl-CoA hydratase/isomerase	IPR001753: Crotonase superfamily; IPR029045: ClpP/crotonase-like domain	F	PF00378			NA	20170530	TraesCS1A01G012900
IWGSC_refV1.0	TraesCS1A01G012900		Fatty acid oxidation complex subunit alpha	GO:0008152	metabolic process	PF00378: Enoyl-CoA hydratase/isomerase	IPR001753: Crotonase superfamily; IPR029045: ClpP/crotonase-like domain	P	PF00378			NA	20170530	TraesCS1A01G012900
IWGSC_refV1.0	TraesCS1A01G013000		Disease resistance family protein&&Disease resistance protein	GO:0043531	ADP binding	PF00931: NB-ARC domain	IPR002182: NB-ARC; IPR011991: Winged helix-turn-helix DNA-binding domain; IPR027417: P-loop containing nucleoside triphosphate hydrolase; IPR032675: Leucine-rich repeat domain, L domain-like	F	PF00931			NA	20170530	TraesCS1A01G013000
IWGSC_refV1.0	TraesCS1A01G013100		MADS-box transcription factor family protein	GO:0003677	DNA binding	PF00319: SRF-type transcription factor (DNA-binding and dimerisation domain)	IPR002100: Transcription factor, MADS-box	F	PF00319			NA	20170530	TraesCS1A01G013100
IWGSC_refV1.0	TraesCS1A01G013100		MADS-box transcription factor family protein	GO:0046983	protein dimerization activity	PF00319: SRF-type transcription factor (DNA-binding and dimerisation domain)	IPR002100: Transcription factor, MADS-box	F	PF00319			NA	20170530	TraesCS1A01G013100
IWGSC_refV1.0	TraesCS1A01G013200		Ankyrin repeat protein family-like protein	GO:0005515	protein binding	PF12796: Ankyrin repeats (3 copies); PF13857: Ankyrin repeats (many copies); PF13962: Domain of unknown function	IPR002110: Ankyrin repeat; IPR020683: Ankyrin repeat-containing domain; IPR026961: PGG domain	F	PF12796; PF13857; PF13962			NA	20170530	TraesCS1A01G013200
IWGSC_refV1.0	TraesCS1A01G013600		Defensin	GO:0006952	defense response	PF00304: Gamma-thionin family	IPR003614: Knottin, scorpion toxin-like; IPR008176: Defensin, plant	P	PF00304			NA	20170530	TraesCS1A01G013600
TGCAv1_release 34	TraesCS1A01G013600		Defensin	GO:0031640	killing of cells of other organism	PF00304: Gamma-thionin family	IPR003614: Knottin, scorpion toxin-like; IPR008176: Defensin, plant	P	PF00304			NA	20170114	TRIAE_CS42_1AS_TGACv1_019763_AA0071120
TGCAv1_release 34	TraesCS1A01G013600		Defensin	GO:0050832	defense response to fungus	PF00304: Gamma-thionin family	IPR003614: Knottin, scorpion toxin-like; IPR008176: Defensin, plant	P	PF00304			NA	20170114	TRIAE_CS42_1AS_TGACv1_019763_AA0071120
IWGSC_refV1.0	TraesCS1A01G013700		U-box domain protein	GO:0004842	ubiquitin-protein transferase activity	PF04564: U-box domain	IPR003613: U box domain; IPR011990: Tetratricopeptide-like helical domain; IPR013026: Tetratricopeptide repeat-containing domain; IPR013083: Zinc finger, RING/FYVE/PHD-type; IPR019734: Tetratricopeptide repeat	F	PF04564			NA	20170530	TraesCS1A01G013700
IWGSC_refV1.0	TraesCS1A01G013700		U-box domain protein	GO:0005515	protein binding	PF04564: U-box domain	IPR003613: U box domain; IPR011990: Tetratricopeptide-like helical domain; IPR013026: Tetratricopeptide repeat-containing domain; IPR013083: Zinc finger, RING/FYVE/PHD-type; IPR019734: Tetratricopeptide repeat	F	PF04564			NA	20170530	TraesCS1A01G013700
IWGSC_refV1.0	TraesCS1A01G013700		U-box domain protein	GO:0016567	protein ubiquitination	PF04564: U-box domain	IPR003613: U box domain; IPR011990: Tetratricopeptide-like helical domain; IPR013026: Tetratricopeptide repeat-containing domain; IPR013083: Zinc finger, RING/FYVE/PHD-type; IPR019734: Tetratricopeptide repeat	P	PF04564			NA	20170530	TraesCS1A01G013700
IWGSP1_2.2	TraesCS1A01G013700		U-box domain protein	GO:0000151	ubiquitin ligase complex	PF04564: U-box domain	IPR003613: U box domain; IPR011990: Tetratricopeptide-like helical domain; IPR013026: Tetratricopeptide repeat-containing domain; IPR013083: Zinc finger, RING/FYVE/PHD-type; IPR019734: Tetratricopeptide repeat	C	PF04564			NA	20140326	Traes_1AS_4DBC278B8
IWGSP1_2.2	TraesCS1A01G013700		U-box domain protein	GO:0016874	ligase activity	PF04564: U-box domain	IPR003613: U box domain; IPR011990: Tetratricopeptide-like helical domain; IPR013026: Tetratricopeptide repeat-containing domain; IPR013083: Zinc finger, RING/FYVE/PHD-type; IPR019734: Tetratricopeptide repeat	F	PF04564			NA	20160427	Traes_1AS_4DBC278B8
IWGSC_refV1.0	TraesCS1A01G013800		Methionine S-methyltransferase	GO:0003824	catalytic activity	PF13847: Methyltransferase domain; PF00155: Aminotransferase class I and II	IPR004839: Aminotransferase, class I/classII; IPR015421: Pyridoxal phosphate-dependent transferase, major region, subdomain 1; IPR015422: Pyridoxal phosphate-dependent transferase, subdomain 2; IPR015424: Pyridoxal phosphate-dependent transferase; IPR025714: Methyltransferase domain; IPR025779: Methionine S-methyltransferase; IPR029063: S-adenosyl-L-methionine-dependent methyltransferase	F	PF13847; PF00155			NA	20170530	TraesCS1A01G013800
IWGSC_refV1.0	TraesCS1A01G013800		Methionine S-methyltransferase	GO:0008168	methyltransferase activity	PF13847: Methyltransferase domain; PF00155: Aminotransferase class I and II	IPR004839: Aminotransferase, class I/classII; IPR015421: Pyridoxal phosphate-dependent transferase, major region, subdomain 1; IPR015422: Pyridoxal phosphate-dependent transferase, subdomain 2; IPR015424: Pyridoxal phosphate-dependent transferase; IPR025714: Methyltransferase domain; IPR025779: Methionine S-methyltransferase; IPR029063: S-adenosyl-L-methionine-dependent methyltransferase	F	PF13847; PF00155			NA	20170530	TraesCS1A01G013800
IWGSC_refV1.0	TraesCS1A01G013800		Methionine S-methyltransferase	GO:0009058	biosynthetic process	PF13847: Methyltransferase domain; PF00155: Aminotransferase class I and II	IPR004839: Aminotransferase, class I/classII; IPR015421: Pyridoxal phosphate-dependent transferase, major region, subdomain 1; IPR015422: Pyridoxal phosphate-dependent transferase, subdomain 2; IPR015424: Pyridoxal phosphate-dependent transferase; IPR025714: Methyltransferase domain; IPR025779: Methionine S-methyltransferase; IPR029063: S-adenosyl-L-methionine-dependent methyltransferase	P	PF13847; PF00155			NA	20170530	TraesCS1A01G013800
IWGSC_refV1.0	TraesCS1A01G013800		Methionine S-methyltransferase	GO:0030170	pyridoxal phosphate binding	PF13847: Methyltransferase domain; PF00155: Aminotransferase class I and II	IPR004839: Aminotransferase, class I/classII; IPR015421: Pyridoxal phosphate-dependent transferase, major region, subdomain 1; IPR015422: Pyridoxal phosphate-dependent transferase, subdomain 2; IPR015424: Pyridoxal phosphate-dependent transferase; IPR025714: Methyltransferase domain; IPR025779: Methionine S-methyltransferase; IPR029063: S-adenosyl-L-methionine-dependent methyltransferase	F	PF13847; PF00155			NA	20170530	TraesCS1A01G013800
IWGSP1_2.2	TraesCS1A01G013800		Methionine S-methyltransferase	GO:0032259	methylation	PF13847: Methyltransferase domain; PF00155: Aminotransferase class I and II	IPR004839: Aminotransferase, class I/classII; IPR015421: Pyridoxal phosphate-dependent transferase, major region, subdomain 1; IPR015422: Pyridoxal phosphate-dependent transferase, subdomain 2; IPR015424: Pyridoxal phosphate-dependent transferase; IPR025714: Methyltransferase domain; IPR025779: Methionine S-methyltransferase; IPR029063: S-adenosyl-L-methionine-dependent methyltransferase	P	PF13847; PF00155			NA	20140326	Traes_1AS_87B7A8114
IWGSC_refV1.0	TraesCS1A01G013900		Glutathione s-transferase	GO:0005515	protein binding	PF02798: Glutathione S-transferase, N-terminal domain; PF00043: Glutathione S-transferase, C-terminal domain	IPR004045: Glutathione S-transferase, N-terminal; IPR004046: Glutathione S-transferase, C-terminal; IPR010987: Glutathione S-transferase, C-terminal-like; IPR012336: Thioredoxin-like fold	F	PF02798; PF00043			NA	20170530	TraesCS1A01G013900
IWGSC_refV1.0	TraesCS1A01G014000		Defensin	GO:0006952	defense response	PF00304: Gamma-thionin family	IPR003614: Knottin, scorpion toxin-like; IPR008176: Defensin, plant	P	PF00304			NA	20170530	TraesCS1A01G014000
TGCAv1_release 34	TraesCS1A01G014000		Defensin	GO:0031640	killing of cells of other organism	PF00304: Gamma-thionin family	IPR003614: Knottin, scorpion toxin-like; IPR008176: Defensin, plant	P	PF00304			NA	20170114	TRIAE_CS42_1AS_TGACv1_019763_AA0071190
TGCAv1_release 34	TraesCS1A01G014000		Defensin	GO:0050832	defense response to fungus	PF00304: Gamma-thionin family	IPR003614: Knottin, scorpion toxin-like; IPR008176: Defensin, plant	P	PF00304			NA	20170114	TRIAE_CS42_1AS_TGACv1_019763_AA0071190
IWGSC_refV1.0	TraesCS1A01G014100		Defensin	GO:0006952	defense response	PF00304: Gamma-thionin family	IPR003614: Knottin, scorpion toxin-like; IPR008176: Defensin, plant	P	PF00304			NA	20170530	TraesCS1A01G014100
IWGSC_refV1.0	TraesCS1A01G014300		C2 calcium/lipid-binding and GRAM domain protein	GO:0005515	protein binding	PF00168: C2 domain; PF08372: Plant phosphoribosyltransferase C-terminal	IPR000008: C2 domain; IPR013583: Phosphoribosyltransferase C-terminal	F	PF00168; PF08372			NA	20170530	TraesCS1A01G014300
IWGSC_refV1.0	TraesCS1A01G014400		Serine/threonine-protein kinase	GO:0004672	protein kinase activity	PF00069: Protein kinase domain	IPR000719: Protein kinase domain; IPR008271: Serine/threonine-protein kinase, active site; IPR011009: Protein kinase-like domain	F	PF00069			NA	20170530	TraesCS1A01G014400
IWGSC_refV1.0	TraesCS1A01G014400		Serine/threonine-protein kinase	GO:0005524	ATP binding	PF00069: Protein kinase domain	IPR000719: Protein kinase domain; IPR008271: Serine/threonine-protein kinase, active site; IPR011009: Protein kinase-like domain	F	PF00069			NA	20170530	TraesCS1A01G014400
IWGSC_refV1.0	TraesCS1A01G014400		Serine/threonine-protein kinase	GO:0006468	protein phosphorylation	PF00069: Protein kinase domain	IPR000719: Protein kinase domain; IPR008271: Serine/threonine-protein kinase, active site; IPR011009: Protein kinase-like domain	P	PF00069			NA	20170530	TraesCS1A01G014400
IWGSC_refV1.0	TraesCS1A01G014500		Serine/threonine-protein kinase	GO:0004672	protein kinase activity	PF01453: D-mannose binding lectin; PF00954: S-locus glycoprotein domain; PF08276: PAN-like domain; PF00069: Protein kinase domain	IPR000719: Protein kinase domain; IPR000858: S-locus glycoprotein domain; IPR001480: Bulb-type lectin domain; IPR003609: PAN/Apple domain; IPR008271: Serine/threonine-protein kinase, active site; IPR011009: Protein kinase-like domain; IPR017441: Protein kinase, ATP binding site; IPR024171: S-receptor-like serine/threonine-protein kinase	F	PF01453; PF00954; PF08276; PF00069			NA	20170530	TraesCS1A01G014500
IWGSC_refV1.0	TraesCS1A01G014500		Serine/threonine-protein kinase	GO:0004674	protein serine/threonine kinase activity	PF01453: D-mannose binding lectin; PF00954: S-locus glycoprotein domain; PF08276: PAN-like domain; PF00069: Protein kinase domain	IPR000719: Protein kinase domain; IPR000858: S-locus glycoprotein domain; IPR001480: Bulb-type lectin domain; IPR003609: PAN/Apple domain; IPR008271: Serine/threonine-protein kinase, active site; IPR011009: Protein kinase-like domain; IPR017441: Protein kinase, ATP binding site; IPR024171: S-receptor-like serine/threonine-protein kinase	F	PF01453; PF00954; PF08276; PF00069			NA	20170530	TraesCS1A01G014500
IWGSC_refV1.0	TraesCS1A01G014500		Serine/threonine-protein kinase	GO:0005524	ATP binding	PF01453: D-mannose binding lectin; PF00954: S-locus glycoprotein domain; PF08276: PAN-like domain; PF00069: Protein kinase domain	IPR000719: Protein kinase domain; IPR000858: S-locus glycoprotein domain; IPR001480: Bulb-type lectin domain; IPR003609: PAN/Apple domain; IPR008271: Serine/threonine-protein kinase, active site; IPR011009: Protein kinase-like domain; IPR017441: Protein kinase, ATP binding site; IPR024171: S-receptor-like serine/threonine-protein kinase	F	PF01453; PF00954; PF08276; PF00069			NA	20170530	TraesCS1A01G014500
IWGSC_refV1.0	TraesCS1A01G014500		Serine/threonine-protein kinase	GO:0006468	protein phosphorylation	PF01453: D-mannose binding lectin; PF00954: S-locus glycoprotein domain; PF08276: PAN-like domain; PF00069: Protein kinase domain	IPR000719: Protein kinase domain; IPR000858: S-locus glycoprotein domain; IPR001480: Bulb-type lectin domain; IPR003609: PAN/Apple domain; IPR008271: Serine/threonine-protein kinase, active site; IPR011009: Protein kinase-like domain; IPR017441: Protein kinase, ATP binding site; IPR024171: S-receptor-like serine/threonine-protein kinase	P	PF01453; PF00954; PF08276; PF00069			NA	20170530	TraesCS1A01G014500
IWGSC_refV1.0	TraesCS1A01G014500		Serine/threonine-protein kinase	GO:0048544	recognition of pollen	PF01453: D-mannose binding lectin; PF00954: S-locus glycoprotein domain; PF08276: PAN-like domain; PF00069: Protein kinase domain	IPR000719: Protein kinase domain; IPR000858: S-locus glycoprotein domain; IPR001480: Bulb-type lectin domain; IPR003609: PAN/Apple domain; IPR008271: Serine/threonine-protein kinase, active site; IPR011009: Protein kinase-like domain; IPR017441: Protein kinase, ATP binding site; IPR024171: S-receptor-like serine/threonine-protein kinase	P	PF01453; PF00954; PF08276; PF00069			NA	20170530	TraesCS1A01G014500
IWGSP1_2.2	TraesCS1A01G014500		Serine/threonine-protein kinase	GO:0000166	nucleotide binding	PF01453: D-mannose binding lectin; PF00954: S-locus glycoprotein domain; PF08276: PAN-like domain; PF00069: Protein kinase domain	IPR000719: Protein kinase domain; IPR000858: S-locus glycoprotein domain; IPR001480: Bulb-type lectin domain; IPR003609: PAN/Apple domain; IPR008271: Serine/threonine-protein kinase, active site; IPR011009: Protein kinase-like domain; IPR017441: Protein kinase, ATP binding site; IPR024171: S-receptor-like serine/threonine-protein kinase	F	PF01453; PF00954; PF08276; PF00069			NA	20140326	Traes_1AS_A79E210D7
IWGSP1_2.2	TraesCS1A01G014500		Serine/threonine-protein kinase	GO:0016301	kinase activity	PF01453: D-mannose binding lectin; PF00954: S-locus glycoprotein domain; PF08276: PAN-like domain; PF00069: Protein kinase domain	IPR000719: Protein kinase domain; IPR000858: S-locus glycoprotein domain; IPR001480: Bulb-type lectin domain; IPR003609: PAN/Apple domain; IPR008271: Serine/threonine-protein kinase, active site; IPR011009: Protein kinase-like domain; IPR017441: Protein kinase, ATP binding site; IPR024171: S-receptor-like serine/threonine-protein kinase	F	PF01453; PF00954; PF08276; PF00069			NA	20140326	Traes_1AS_A79E210D7
IWGSP1_2.2	TraesCS1A01G014500		Serine/threonine-protein kinase	GO:0016310	phosphorylation	PF01453: D-mannose binding lectin; PF00954: S-locus glycoprotein domain; PF08276: PAN-like domain; PF00069: Protein kinase domain	IPR000719: Protein kinase domain; IPR000858: S-locus glycoprotein domain; IPR001480: Bulb-type lectin domain; IPR003609: PAN/Apple domain; IPR008271: Serine/threonine-protein kinase, active site; IPR011009: Protein kinase-like domain; IPR017441: Protein kinase, ATP binding site; IPR024171: S-receptor-like serine/threonine-protein kinase	P	PF01453; PF00954; PF08276; PF00069			NA	20140326	Traes_1AS_A79E210D7
IWGSP1_2.2	TraesCS1A01G014500		Serine/threonine-protein kinase	GO:0016740	transferase activity	PF01453: D-mannose binding lectin; PF00954: S-locus glycoprotein domain; PF08276: PAN-like domain; PF00069: Protein kinase domain	IPR000719: Protein kinase domain; IPR000858: S-locus glycoprotein domain; IPR001480: Bulb-type lectin domain; IPR003609: PAN/Apple domain; IPR008271: Serine/threonine-protein kinase, active site; IPR011009: Protein kinase-like domain; IPR017441: Protein kinase, ATP binding site; IPR024171: S-receptor-like serine/threonine-protein kinase	F	PF01453; PF00954; PF08276; PF00069			NA	20140326	Traes_1AS_A79E210D7
IWGSP1_2.2	TraesCS1A01G014500		Serine/threonine-protein kinase	GO:0016772	transferase activity, transferring phosphorus-containing groups	PF01453: D-mannose binding lectin; PF00954: S-locus glycoprotein domain; PF08276: PAN-like domain; PF00069: Protein kinase domain	IPR000719: Protein kinase domain; IPR000858: S-locus glycoprotein domain; IPR001480: Bulb-type lectin domain; IPR003609: PAN/Apple domain; IPR008271: Serine/threonine-protein kinase, active site; IPR011009: Protein kinase-like domain; IPR017441: Protein kinase, ATP binding site; IPR024171: S-receptor-like serine/threonine-protein kinase	F	PF01453; PF00954; PF08276; PF00069			NA	20140326	Traes_1AS_A79E210D7
IWGSC_refV1.0	TraesCS1A01G014600		Zinc finger BED domain-containing protein DAYSLEEPER	GO:0003676	nucleic acid binding	PF05699: hAT family C-terminal dimerisation region	IPR008906: HAT, C-terminal dimerisation domain; IPR012337: Ribonuclease H-like domain	F	PF05699			NA	20170530	TraesCS1A01G014600
IWGSC_refV1.0	TraesCS1A01G014600		Zinc finger BED domain-containing protein DAYSLEEPER	GO:0046983	protein dimerization activity	PF05699: hAT family C-terminal dimerisation region	IPR008906: HAT, C-terminal dimerisation domain; IPR012337: Ribonuclease H-like domain	F	PF05699			NA	20170530	TraesCS1A01G014600
IWGSC_refV1.0	TraesCS1A01G014800		Defensin	GO:0006952	defense response	PF00304: Gamma-thionin family	IPR003614: Knottin, scorpion toxin-like; IPR008176: Defensin, plant	P	PF00304			NA	20170530	TraesCS1A01G014800
TGCAv1_release 34	TraesCS1A01G014800		Defensin	GO:0031640	killing of cells of other organism	PF00304: Gamma-thionin family	IPR003614: Knottin, scorpion toxin-like; IPR008176: Defensin, plant	P	PF00304			NA	20170114	TRIAE_CS42_1AS_TGACv1_020738_AA0079660
TGCAv1_release 34	TraesCS1A01G014800		Defensin	GO:0050832	defense response to fungus	PF00304: Gamma-thionin family	IPR003614: Knottin, scorpion toxin-like; IPR008176: Defensin, plant	P	PF00304			NA	20170114	TRIAE_CS42_1AS_TGACv1_020738_AA0079660
IWGSC_refV1.0	TraesCS1A01G014900		Serine/threonine-protein kinase	GO:0004672	protein kinase activity	PF01453: D-mannose binding lectin; PF00954: S-locus glycoprotein domain; PF08276: PAN-like domain; PF00069: Protein kinase domain	IPR000719: Protein kinase domain; IPR000858: S-locus glycoprotein domain; IPR001480: Bulb-type lectin domain; IPR003609: PAN/Apple domain; IPR008271: Serine/threonine-protein kinase, active site; IPR011009: Protein kinase-like domain; IPR017441: Protein kinase, ATP binding site; IPR024171: S-receptor-like serine/threonine-protein kinase	F	PF01453; PF00954; PF08276; PF00069			NA	20170530	TraesCS1A01G014900
IWGSC_refV1.0	TraesCS1A01G014900		Serine/threonine-protein kinase	GO:0004674	protein serine/threonine kinase activity	PF01453: D-mannose binding lectin; PF00954: S-locus glycoprotein domain; PF08276: PAN-like domain; PF00069: Protein kinase domain	IPR000719: Protein kinase domain; IPR000858: S-locus glycoprotein domain; IPR001480: Bulb-type lectin domain; IPR003609: PAN/Apple domain; IPR008271: Serine/threonine-protein kinase, active site; IPR011009: Protein kinase-like domain; IPR017441: Protein kinase, ATP binding site; IPR024171: S-receptor-like serine/threonine-protein kinase	F	PF01453; PF00954; PF08276; PF00069			NA	20170530	TraesCS1A01G014900
IWGSC_refV1.0	TraesCS1A01G014900		Serine/threonine-protein kinase	GO:0005524	ATP binding	PF01453: D-mannose binding lectin; PF00954: S-locus glycoprotein domain; PF08276: PAN-like domain; PF00069: Protein kinase domain	IPR000719: Protein kinase domain; IPR000858: S-locus glycoprotein domain; IPR001480: Bulb-type lectin domain; IPR003609: PAN/Apple domain; IPR008271: Serine/threonine-protein kinase, active site; IPR011009: Protein kinase-like domain; IPR017441: Protein kinase, ATP binding site; IPR024171: S-receptor-like serine/threonine-protein kinase	F	PF01453; PF00954; PF08276; PF00069			NA	20170530	TraesCS1A01G014900
IWGSC_refV1.0	TraesCS1A01G014900		Serine/threonine-protein kinase	GO:0006468	protein phosphorylation	PF01453: D-mannose binding lectin; PF00954: S-locus glycoprotein domain; PF08276: PAN-like domain; PF00069: Protein kinase domain	IPR000719: Protein kinase domain; IPR000858: S-locus glycoprotein domain; IPR001480: Bulb-type lectin domain; IPR003609: PAN/Apple domain; IPR008271: Serine/threonine-protein kinase, active site; IPR011009: Protein kinase-like domain; IPR017441: Protein kinase, ATP binding site; IPR024171: S-receptor-like serine/threonine-protein kinase	P	PF01453; PF00954; PF08276; PF00069			NA	20170530	TraesCS1A01G014900
IWGSC_refV1.0	TraesCS1A01G014900		Serine/threonine-protein kinase	GO:0048544	recognition of pollen	PF01453: D-mannose binding lectin; PF00954: S-locus glycoprotein domain; PF08276: PAN-like domain; PF00069: Protein kinase domain	IPR000719: Protein kinase domain; IPR000858: S-locus glycoprotein domain; IPR001480: Bulb-type lectin domain; IPR003609: PAN/Apple domain; IPR008271: Serine/threonine-protein kinase, active site; IPR011009: Protein kinase-like domain; IPR017441: Protein kinase, ATP binding site; IPR024171: S-receptor-like serine/threonine-protein kinase	P	PF01453; PF00954; PF08276; PF00069			NA	20170530	TraesCS1A01G014900
IWGSP1_2.2	TraesCS1A01G014900		Serine/threonine-protein kinase	GO:0000166	nucleotide binding	PF01453: D-mannose binding lectin; PF00954: S-locus glycoprotein domain; PF08276: PAN-like domain; PF00069: Protein kinase domain	IPR000719: Protein kinase domain; IPR000858: S-locus glycoprotein domain; IPR001480: Bulb-type lectin domain; IPR003609: PAN/Apple domain; IPR008271: Serine/threonine-protein kinase, active site; IPR011009: Protein kinase-like domain; IPR017441: Protein kinase, ATP binding site; IPR024171: S-receptor-like serine/threonine-protein kinase	F	PF01453; PF00954; PF08276; PF00069			NA	20140326	Traes_1AS_231DA1EB5
IWGSP1_2.2	TraesCS1A01G014900		Serine/threonine-protein kinase	GO:0016301	kinase activity	PF01453: D-mannose binding lectin; PF00954: S-locus glycoprotein domain; PF08276: PAN-like domain; PF00069: Protein kinase domain	IPR000719: Protein kinase domain; IPR000858: S-locus glycoprotein domain; IPR001480: Bulb-type lectin domain; IPR003609: PAN/Apple domain; IPR008271: Serine/threonine-protein kinase, active site; IPR011009: Protein kinase-like domain; IPR017441: Protein kinase, ATP binding site; IPR024171: S-receptor-like serine/threonine-protein kinase	F	PF01453; PF00954; PF08276; PF00069			NA	20140326	Traes_1AS_231DA1EB5
IWGSP1_2.2	TraesCS1A01G014900		Serine/threonine-protein kinase	GO:0016310	phosphorylation	PF01453: D-mannose binding lectin; PF00954: S-locus glycoprotein domain; PF08276: PAN-like domain; PF00069: Protein kinase domain	IPR000719: Protein kinase domain; IPR000858: S-locus glycoprotein domain; IPR001480: Bulb-type lectin domain; IPR003609: PAN/Apple domain; IPR008271: Serine/threonine-protein kinase, active site; IPR011009: Protein kinase-like domain; IPR017441: Protein kinase, ATP binding site; IPR024171: S-receptor-like serine/threonine-protein kinase	P	PF01453; PF00954; PF08276; PF00069			NA	20140326	Traes_1AS_231DA1EB5
IWGSP1_2.2	TraesCS1A01G014900		Serine/threonine-protein kinase	GO:0016740	transferase activity	PF01453: D-mannose binding lectin; PF00954: S-locus glycoprotein domain; PF08276: PAN-like domain; PF00069: Protein kinase domain	IPR000719: Protein kinase domain; IPR000858: S-locus glycoprotein domain; IPR001480: Bulb-type lectin domain; IPR003609: PAN/Apple domain; IPR008271: Serine/threonine-protein kinase, active site; IPR011009: Protein kinase-like domain; IPR017441: Protein kinase, ATP binding site; IPR024171: S-receptor-like serine/threonine-protein kinase	F	PF01453; PF00954; PF08276; PF00069			NA	20140326	Traes_1AS_231DA1EB5
IWGSP1_2.2	TraesCS1A01G014900		Serine/threonine-protein kinase	GO:0016772	transferase activity, transferring phosphorus-containing groups	PF01453: D-mannose binding lectin; PF00954: S-locus glycoprotein domain; PF08276: PAN-like domain; PF00069: Protein kinase domain	IPR000719: Protein kinase domain; IPR000858: S-locus glycoprotein domain; IPR001480: Bulb-type lectin domain; IPR003609: PAN/Apple domain; IPR008271: Serine/threonine-protein kinase, active site; IPR011009: Protein kinase-like domain; IPR017441: Protein kinase, ATP binding site; IPR024171: S-receptor-like serine/threonine-protein kinase	F	PF01453; PF00954; PF08276; PF00069			NA	20140326	Traes_1AS_231DA1EB5
IWGSC_refV1.0	TraesCS1A01G015000		Serine/threonine-protein kinase	GO:0004672	protein kinase activity	PF01453: D-mannose binding lectin; PF00954: S-locus glycoprotein domain; PF08276: PAN-like domain; PF00069: Protein kinase domain	IPR000719: Protein kinase domain; IPR000858: S-locus glycoprotein domain; IPR001480: Bulb-type lectin domain; IPR003609: PAN/Apple domain; IPR008271: Serine/threonine-protein kinase, active site; IPR011009: Protein kinase-like domain; IPR017441: Protein kinase, ATP binding site; IPR024171: S-receptor-like serine/threonine-protein kinase	F	PF01453; PF00954; PF08276; PF00069			NA	20170530	TraesCS1A01G015000
IWGSC_refV1.0	TraesCS1A01G015000		Serine/threonine-protein kinase	GO:0004674	protein serine/threonine kinase activity	PF01453: D-mannose binding lectin; PF00954: S-locus glycoprotein domain; PF08276: PAN-like domain; PF00069: Protein kinase domain	IPR000719: Protein kinase domain; IPR000858: S-locus glycoprotein domain; IPR001480: Bulb-type lectin domain; IPR003609: PAN/Apple domain; IPR008271: Serine/threonine-protein kinase, active site; IPR011009: Protein kinase-like domain; IPR017441: Protein kinase, ATP binding site; IPR024171: S-receptor-like serine/threonine-protein kinase	F	PF01453; PF00954; PF08276; PF00069			NA	20170530	TraesCS1A01G015000
IWGSC_refV1.0	TraesCS1A01G015000		Serine/threonine-protein kinase	GO:0005524	ATP binding	PF01453: D-mannose binding lectin; PF00954: S-locus glycoprotein domain; PF08276: PAN-like domain; PF00069: Protein kinase domain	IPR000719: Protein kinase domain; IPR000858: S-locus glycoprotein domain; IPR001480: Bulb-type lectin domain; IPR003609: PAN/Apple domain; IPR008271: Serine/threonine-protein kinase, active site; IPR011009: Protein kinase-like domain; IPR017441: Protein kinase, ATP binding site; IPR024171: S-receptor-like serine/threonine-protein kinase	F	PF01453; PF00954; PF08276; PF00069			NA	20170530	TraesCS1A01G015000
IWGSC_refV1.0	TraesCS1A01G015000		Serine/threonine-protein kinase	GO:0006468	protein phosphorylation	PF01453: D-mannose binding lectin; PF00954: S-locus glycoprotein domain; PF08276: PAN-like domain; PF00069: Protein kinase domain	IPR000719: Protein kinase domain; IPR000858: S-locus glycoprotein domain; IPR001480: Bulb-type lectin domain; IPR003609: PAN/Apple domain; IPR008271: Serine/threonine-protein kinase, active site; IPR011009: Protein kinase-like domain; IPR017441: Protein kinase, ATP binding site; IPR024171: S-receptor-like serine/threonine-protein kinase	P	PF01453; PF00954; PF08276; PF00069			NA	20170530	TraesCS1A01G015000
IWGSC_refV1.0	TraesCS1A01G015000		Serine/threonine-protein kinase	GO:0048544	recognition of pollen	PF01453: D-mannose binding lectin; PF00954: S-locus glycoprotein domain; PF08276: PAN-like domain; PF00069: Protein kinase domain	IPR000719: Protein kinase domain; IPR000858: S-locus glycoprotein domain; IPR001480: Bulb-type lectin domain; IPR003609: PAN/Apple domain; IPR008271: Serine/threonine-protein kinase, active site; IPR011009: Protein kinase-like domain; IPR017441: Protein kinase, ATP binding site; IPR024171: S-receptor-like serine/threonine-protein kinase	P	PF01453; PF00954; PF08276; PF00069			NA	20170530	TraesCS1A01G015000
IWGSP1_2.2	TraesCS1A01G015000		Serine/threonine-protein kinase	GO:0008152	metabolic process	PF01453: D-mannose binding lectin; PF00954: S-locus glycoprotein domain; PF08276: PAN-like domain; PF00069: Protein kinase domain	IPR000719: Protein kinase domain; IPR000858: S-locus glycoprotein domain; IPR001480: Bulb-type lectin domain; IPR003609: PAN/Apple domain; IPR008271: Serine/threonine-protein kinase, active site; IPR011009: Protein kinase-like domain; IPR017441: Protein kinase, ATP binding site; IPR024171: S-receptor-like serine/threonine-protein kinase	P	PF01453; PF00954; PF08276; PF00069			NA	20140326	Traes_1AS_A91C6B2BF
IWGSP1_2.2	TraesCS1A01G015000		Serine/threonine-protein kinase	GO:0016772	transferase activity, transferring phosphorus-containing groups	PF01453: D-mannose binding lectin; PF00954: S-locus glycoprotein domain; PF08276: PAN-like domain; PF00069: Protein kinase domain	IPR000719: Protein kinase domain; IPR000858: S-locus glycoprotein domain; IPR001480: Bulb-type lectin domain; IPR003609: PAN/Apple domain; IPR008271: Serine/threonine-protein kinase, active site; IPR011009: Protein kinase-like domain; IPR017441: Protein kinase, ATP binding site; IPR024171: S-receptor-like serine/threonine-protein kinase	F	PF01453; PF00954; PF08276; PF00069			NA	20140326	Traes_1AS_A91C6B2BF
IWGSC_refV1.0	TraesCS1A01G015200		Tubulin-specific chaperone cofactor E-like protein	GO:0005515	protein binding	PF01302: CAP-Gly domain; PF14580: Leucine-rich repeat	IPR000938: CAP Gly-rich domain; IPR001611: Leucine-rich repeat; IPR003591: Leucine-rich repeat, typical subtype; IPR029071: Ubiquitin-related domain; IPR032675: Leucine-rich repeat domain, L domain-like	F	PF01302; PF14580			NA	20170530	TraesCS1A01G015200
IWGSP1_2.2	TraesCS1A01G015200		Tubulin-specific chaperone cofactor E-like protein	GO:0005737	cytoplasm	PF01302: CAP-Gly domain; PF14580: Leucine-rich repeat	IPR000938: CAP Gly-rich domain; IPR001611: Leucine-rich repeat; IPR003591: Leucine-rich repeat, typical subtype; IPR029071: Ubiquitin-related domain; IPR032675: Leucine-rich repeat domain, L domain-like	C	PF01302; PF14580			NA	20140326	Traes_1AS_0D320EF1F
IWGSP1_2.2	TraesCS1A01G015200		Tubulin-specific chaperone cofactor E-like protein	GO:0009507	chloroplast	PF01302: CAP-Gly domain; PF14580: Leucine-rich repeat	IPR000938: CAP Gly-rich domain; IPR001611: Leucine-rich repeat; IPR003591: Leucine-rich repeat, typical subtype; IPR029071: Ubiquitin-related domain; IPR032675: Leucine-rich repeat domain, L domain-like	C	PF01302; PF14580			NA	20140326	Traes_1AS_0D320EF1F
IWGSP1_2.2	TraesCS1A01G015200		Tubulin-specific chaperone cofactor E-like protein	GO:0009793	embryo development ending in seed dormancy	PF01302: CAP-Gly domain; PF14580: Leucine-rich repeat	IPR000938: CAP Gly-rich domain; IPR001611: Leucine-rich repeat; IPR003591: Leucine-rich repeat, typical subtype; IPR029071: Ubiquitin-related domain; IPR032675: Leucine-rich repeat domain, L domain-like	P	PF01302; PF14580			NA	20140326	Traes_1AS_0D320EF1F
IWGSC_refV1.0	TraesCS1A01G015300		Ras-like protein	GO:0003924	GTPase activity	PF00071: Ras family	IPR001806: Small GTPase superfamily; IPR005225: Small GTP-binding protein domain; IPR027417: P-loop containing nucleoside triphosphate hydrolase	F	PF00071			NA	20170530	TraesCS1A01G015300
IWGSC_refV1.0	TraesCS1A01G015300		Ras-like protein	GO:0005525	GTP binding	PF00071: Ras family	IPR001806: Small GTPase superfamily; IPR005225: Small GTP-binding protein domain; IPR027417: P-loop containing nucleoside triphosphate hydrolase	F	PF00071			NA	20170530	TraesCS1A01G015300
TGCAv1_release 34	TraesCS1A01G015300		Ras-like protein	GO:0007264	small GTPase mediated signal transduction	PF00071: Ras family	IPR001806: Small GTPase superfamily; IPR005225: Small GTP-binding protein domain; IPR027417: P-loop containing nucleoside triphosphate hydrolase	P	PF00071			NA	20170114	TRIAE_CS42_1AS_TGACv1_019551_AA0068060
IWGSP1_2.2	TraesCS1A01G015300		Ras-like protein	GO:0000166	nucleotide binding	PF00071: Ras family	IPR001806: Small GTPase superfamily; IPR005225: Small GTP-binding protein domain; IPR027417: P-loop containing nucleoside triphosphate hydrolase	F	PF00071			NA	20140326	Traes_1AS_BEEC10025
IWGSP1_2.2	TraesCS1A01G015300		Ras-like protein	GO:0005622	intracellular	PF00071: Ras family	IPR001806: Small GTPase superfamily; IPR005225: Small GTP-binding protein domain; IPR027417: P-loop containing nucleoside triphosphate hydrolase	C	PF00071			NA	20140326	Traes_1AS_BEEC10025
IWGSP1_2.2	TraesCS1A01G015300		Ras-like protein	GO:0006184	GTP catabolic process	PF00071: Ras family	IPR001806: Small GTPase superfamily; IPR005225: Small GTP-binding protein domain; IPR027417: P-loop containing nucleoside triphosphate hydrolase	P	PF00071			NA	20140326	Traes_1AS_BEEC10025
IWGSP1_2.2	TraesCS1A01G015300		Ras-like protein	GO:0007165	signal transduction	PF00071: Ras family	IPR001806: Small GTPase superfamily; IPR005225: Small GTP-binding protein domain; IPR027417: P-loop containing nucleoside triphosphate hydrolase	P	PF00071			NA	20140326	Traes_1AS_BEEC10025
IWGSP1_2.2	TraesCS1A01G015300		Ras-like protein	GO:0015031	protein transport	PF00071: Ras family	IPR001806: Small GTPase superfamily; IPR005225: Small GTP-binding protein domain; IPR027417: P-loop containing nucleoside triphosphate hydrolase	P	PF00071			NA	20140326	Traes_1AS_BEEC10025
IWGSP1_2.2	TraesCS1A01G015300		Ras-like protein	GO:0016020	membrane	PF00071: Ras family	IPR001806: Small GTPase superfamily; IPR005225: Small GTP-binding protein domain; IPR027417: P-loop containing nucleoside triphosphate hydrolase	C	PF00071			NA	20140326	Traes_1AS_BEEC10025
IWGSC_refV1.0	TraesCS1A01G015400		Ras-related protein Rab-11A	GO:0003924	GTPase activity	PF00071: Ras family	IPR001806: Small GTPase superfamily; IPR005225: Small GTP-binding protein domain; IPR027417: P-loop containing nucleoside triphosphate hydrolase	F	PF00071			NA	20170530	TraesCS1A01G015400
IWGSC_refV1.0	TraesCS1A01G015400		Ras-related protein Rab-11A	GO:0005525	GTP binding	PF00071: Ras family	IPR001806: Small GTPase superfamily; IPR005225: Small GTP-binding protein domain; IPR027417: P-loop containing nucleoside triphosphate hydrolase	F	PF00071			NA	20170530	TraesCS1A01G015400
TGCAv1_release 34	TraesCS1A01G015400		Ras-related protein Rab-11A	GO:0000911	cytokinesis by cell plate formation	PF00071: Ras family	IPR001806: Small GTPase superfamily; IPR005225: Small GTP-binding protein domain; IPR027417: P-loop containing nucleoside triphosphate hydrolase	P	PF00071			NA	20170114	TRIAE_CS42_1AS_TGACv1_019551_AA0068080
TGCAv1_release 34	TraesCS1A01G015400		Ras-related protein Rab-11A	GO:0005768	endosome	PF00071: Ras family	IPR001806: Small GTPase superfamily; IPR005225: Small GTP-binding protein domain; IPR027417: P-loop containing nucleoside triphosphate hydrolase	C	PF00071			NA	20170114	TRIAE_CS42_1AS_TGACv1_019551_AA0068080
TGCAv1_release 34	TraesCS1A01G015400		Ras-related protein Rab-11A	GO:0005829	cytosol	PF00071: Ras family	IPR001806: Small GTPase superfamily; IPR005225: Small GTP-binding protein domain; IPR027417: P-loop containing nucleoside triphosphate hydrolase	C	PF00071			NA	20170114	TRIAE_CS42_1AS_TGACv1_019551_AA0068080
TGCAv1_release 34	TraesCS1A01G015400		Ras-related protein Rab-11A	GO:0005886	plasma membrane	PF00071: Ras family	IPR001806: Small GTPase superfamily; IPR005225: Small GTP-binding protein domain; IPR027417: P-loop containing nucleoside triphosphate hydrolase	C	PF00071			NA	20170114	TRIAE_CS42_1AS_TGACv1_019551_AA0068080
TGCAv1_release 34	TraesCS1A01G015400		Ras-related protein Rab-11A	GO:0007264	small GTPase mediated signal transduction	PF00071: Ras family	IPR001806: Small GTPase superfamily; IPR005225: Small GTP-binding protein domain; IPR027417: P-loop containing nucleoside triphosphate hydrolase	P	PF00071			NA	20170114	TRIAE_CS42_1AS_TGACv1_019551_AA0068080
TGCAv1_release 34	TraesCS1A01G015400		Ras-related protein Rab-11A	GO:0009504	cell plate	PF00071: Ras family	IPR001806: Small GTPase superfamily; IPR005225: Small GTP-binding protein domain; IPR027417: P-loop containing nucleoside triphosphate hydrolase	C	PF00071			NA	20170114	TRIAE_CS42_1AS_TGACv1_019551_AA0068080
IWGSP1_2.2	TraesCS1A01G015400		Ras-related protein Rab-11A	GO:0000166	nucleotide binding	PF00071: Ras family	IPR001806: Small GTPase superfamily; IPR005225: Small GTP-binding protein domain; IPR027417: P-loop containing nucleoside triphosphate hydrolase	F	PF00071			NA	20140326	Traes_1AS_737669F3E
IWGSP1_2.2	TraesCS1A01G015400		Ras-related protein Rab-11A	GO:0005622	intracellular	PF00071: Ras family	IPR001806: Small GTPase superfamily; IPR005225: Small GTP-binding protein domain; IPR027417: P-loop containing nucleoside triphosphate hydrolase	C	PF00071			NA	20140326	Traes_1AS_737669F3E
IWGSP1_2.2	TraesCS1A01G015400		Ras-related protein Rab-11A	GO:0006184	GTP catabolic process	PF00071: Ras family	IPR001806: Small GTPase superfamily; IPR005225: Small GTP-binding protein domain; IPR027417: P-loop containing nucleoside triphosphate hydrolase	P	PF00071			NA	20140326	Traes_1AS_737669F3E
IWGSP1_2.2	TraesCS1A01G015400		Ras-related protein Rab-11A	GO:0006886	intracellular protein transport	PF00071: Ras family	IPR001806: Small GTPase superfamily; IPR005225: Small GTP-binding protein domain; IPR027417: P-loop containing nucleoside triphosphate hydrolase	P	PF00071			NA	20140326	Traes_1AS_737669F3E
IWGSP1_2.2	TraesCS1A01G015400		Ras-related protein Rab-11A	GO:0006913	nucleocytoplasmic transport	PF00071: Ras family	IPR001806: Small GTPase superfamily; IPR005225: Small GTP-binding protein domain; IPR027417: P-loop containing nucleoside triphosphate hydrolase	P	PF00071			NA	20140326	Traes_1AS_737669F3E
IWGSP1_2.2	TraesCS1A01G015400		Ras-related protein Rab-11A	GO:0007165	signal transduction	PF00071: Ras family	IPR001806: Small GTPase superfamily; IPR005225: Small GTP-binding protein domain; IPR027417: P-loop containing nucleoside triphosphate hydrolase	P	PF00071			NA	20140326	Traes_1AS_737669F3E
IWGSP1_2.2	TraesCS1A01G015400		Ras-related protein Rab-11A	GO:0015031	protein transport	PF00071: Ras family	IPR001806: Small GTPase superfamily; IPR005225: Small GTP-binding protein domain; IPR027417: P-loop containing nucleoside triphosphate hydrolase	P	PF00071			NA	20140326	Traes_1AS_737669F3E
IWGSP1_2.2	TraesCS1A01G015400		Ras-related protein Rab-11A	GO:0016020	membrane	PF00071: Ras family	IPR001806: Small GTPase superfamily; IPR005225: Small GTP-binding protein domain; IPR027417: P-loop containing nucleoside triphosphate hydrolase	C	PF00071			NA	20140326	Traes_1AS_737669F3E
IWGSC_refV1.0	TraesCS1A01G015500		12-oxophytodienoate reductase-like protein	GO:0003824	catalytic activity	PF00724: NADH:flavin oxidoreductase / NADH oxidase family	IPR001155: NADH:flavin oxidoreductase/NADH oxidase, N-terminal; IPR013785: Aldolase-type TIM barrel	F	PF00724			NA	20170530	TraesCS1A01G015500
IWGSC_refV1.0	TraesCS1A01G015500		12-oxophytodienoate reductase-like protein	GO:0010181	FMN binding	PF00724: NADH:flavin oxidoreductase / NADH oxidase family	IPR001155: NADH:flavin oxidoreductase/NADH oxidase, N-terminal; IPR013785: Aldolase-type TIM barrel	F	PF00724			NA	20170530	TraesCS1A01G015500
IWGSC_refV1.0	TraesCS1A01G015500		12-oxophytodienoate reductase-like protein	GO:0016491	oxidoreductase activity	PF00724: NADH:flavin oxidoreductase / NADH oxidase family	IPR001155: NADH:flavin oxidoreductase/NADH oxidase, N-terminal; IPR013785: Aldolase-type TIM barrel	F	PF00724			NA	20170530	TraesCS1A01G015500
IWGSC_refV1.0	TraesCS1A01G015500		12-oxophytodienoate reductase-like protein	GO:0055114	oxidation-reduction process	PF00724: NADH:flavin oxidoreductase / NADH oxidase family	IPR001155: NADH:flavin oxidoreductase/NADH oxidase, N-terminal; IPR013785: Aldolase-type TIM barrel	P	PF00724			NA	20170530	TraesCS1A01G015500
IWGSC_refV1.0	TraesCS1A01G015600		12-oxophytodienoate reductase-like protein	GO:0003824	catalytic activity	PF00724: NADH:flavin oxidoreductase / NADH oxidase family	IPR001155: NADH:flavin oxidoreductase/NADH oxidase, N-terminal; IPR013785: Aldolase-type TIM barrel	F	PF00724			NA	20170530	TraesCS1A01G015600
IWGSC_refV1.0	TraesCS1A01G015600		12-oxophytodienoate reductase-like protein	GO:0010181	FMN binding	PF00724: NADH:flavin oxidoreductase / NADH oxidase family	IPR001155: NADH:flavin oxidoreductase/NADH oxidase, N-terminal; IPR013785: Aldolase-type TIM barrel	F	PF00724			NA	20170530	TraesCS1A01G015600
IWGSC_refV1.0	TraesCS1A01G015600		12-oxophytodienoate reductase-like protein	GO:0016491	oxidoreductase activity	PF00724: NADH:flavin oxidoreductase / NADH oxidase family	IPR001155: NADH:flavin oxidoreductase/NADH oxidase, N-terminal; IPR013785: Aldolase-type TIM barrel	F	PF00724			NA	20170530	TraesCS1A01G015600
IWGSC_refV1.0	TraesCS1A01G015600		12-oxophytodienoate reductase-like protein	GO:0055114	oxidation-reduction process	PF00724: NADH:flavin oxidoreductase / NADH oxidase family	IPR001155: NADH:flavin oxidoreductase/NADH oxidase, N-terminal; IPR013785: Aldolase-type TIM barrel	P	PF00724			NA	20170530	TraesCS1A01G015600
IWGSC_refV1.0	TraesCS1A01G015700		12-oxophytodienoate reductase-like protein	GO:0003824	catalytic activity	PF00724: NADH:flavin oxidoreductase / NADH oxidase family	IPR001155: NADH:flavin oxidoreductase/NADH oxidase, N-terminal; IPR013785: Aldolase-type TIM barrel	F	PF00724			NA	20170530	TraesCS1A01G015700
IWGSC_refV1.0	TraesCS1A01G015700		12-oxophytodienoate reductase-like protein	GO:0010181	FMN binding	PF00724: NADH:flavin oxidoreductase / NADH oxidase family	IPR001155: NADH:flavin oxidoreductase/NADH oxidase, N-terminal; IPR013785: Aldolase-type TIM barrel	F	PF00724			NA	20170530	TraesCS1A01G015700
IWGSC_refV1.0	TraesCS1A01G015700		12-oxophytodienoate reductase-like protein	GO:0016491	oxidoreductase activity	PF00724: NADH:flavin oxidoreductase / NADH oxidase family	IPR001155: NADH:flavin oxidoreductase/NADH oxidase, N-terminal; IPR013785: Aldolase-type TIM barrel	F	PF00724			NA	20170530	TraesCS1A01G015700
IWGSC_refV1.0	TraesCS1A01G015700		12-oxophytodienoate reductase-like protein	GO:0055114	oxidation-reduction process	PF00724: NADH:flavin oxidoreductase / NADH oxidase family	IPR001155: NADH:flavin oxidoreductase/NADH oxidase, N-terminal; IPR013785: Aldolase-type TIM barrel	P	PF00724			NA	20170530	TraesCS1A01G015700
IWGSC_refV1.0	TraesCS1A01G015800		12-oxophytodienoate reductase-like protein	GO:0003824	catalytic activity	PF00724: NADH:flavin oxidoreductase / NADH oxidase family	IPR001155: NADH:flavin oxidoreductase/NADH oxidase, N-terminal; IPR013785: Aldolase-type TIM barrel	F	PF00724			NA	20170530	TraesCS1A01G015800
IWGSC_refV1.0	TraesCS1A01G015800		12-oxophytodienoate reductase-like protein	GO:0010181	FMN binding	PF00724: NADH:flavin oxidoreductase / NADH oxidase family	IPR001155: NADH:flavin oxidoreductase/NADH oxidase, N-terminal; IPR013785: Aldolase-type TIM barrel	F	PF00724			NA	20170530	TraesCS1A01G015800
IWGSC_refV1.0	TraesCS1A01G015800		12-oxophytodienoate reductase-like protein	GO:0016491	oxidoreductase activity	PF00724: NADH:flavin oxidoreductase / NADH oxidase family	IPR001155: NADH:flavin oxidoreductase/NADH oxidase, N-terminal; IPR013785: Aldolase-type TIM barrel	F	PF00724			NA	20170530	TraesCS1A01G015800
IWGSC_refV1.0	TraesCS1A01G015800		12-oxophytodienoate reductase-like protein	GO:0055114	oxidation-reduction process	PF00724: NADH:flavin oxidoreductase / NADH oxidase family	IPR001155: NADH:flavin oxidoreductase/NADH oxidase, N-terminal; IPR013785: Aldolase-type TIM barrel	P	PF00724			NA	20170530	TraesCS1A01G015800
IWGSC_refV1.0	TraesCS1A01G015900		Serine/threonine-protein kinase	GO:0004672	protein kinase activity	PF01453: D-mannose binding lectin; PF00954: S-locus glycoprotein domain; PF08276: PAN-like domain; PF00069: Protein kinase domain	IPR000719: Protein kinase domain; IPR000858: S-locus glycoprotein domain; IPR001480: Bulb-type lectin domain; IPR003609: PAN/Apple domain; IPR008271: Serine/threonine-protein kinase, active site; IPR011009: Protein kinase-like domain; IPR017441: Protein kinase, ATP binding site; IPR024171: S-receptor-like serine/threonine-protein kinase	F	PF01453; PF00954; PF08276; PF00069			NA	20170530	TraesCS1A01G015900
IWGSC_refV1.0	TraesCS1A01G015900		Serine/threonine-protein kinase	GO:0004674	protein serine/threonine kinase activity	PF01453: D-mannose binding lectin; PF00954: S-locus glycoprotein domain; PF08276: PAN-like domain; PF00069: Protein kinase domain	IPR000719: Protein kinase domain; IPR000858: S-locus glycoprotein domain; IPR001480: Bulb-type lectin domain; IPR003609: PAN/Apple domain; IPR008271: Serine/threonine-protein kinase, active site; IPR011009: Protein kinase-like domain; IPR017441: Protein kinase, ATP binding site; IPR024171: S-receptor-like serine/threonine-protein kinase	F	PF01453; PF00954; PF08276; PF00069			NA	20170530	TraesCS1A01G015900
IWGSC_refV1.0	TraesCS1A01G015900		Serine/threonine-protein kinase	GO:0005524	ATP binding	PF01453: D-mannose binding lectin; PF00954: S-locus glycoprotein domain; PF08276: PAN-like domain; PF00069: Protein kinase domain	IPR000719: Protein kinase domain; IPR000858: S-locus glycoprotein domain; IPR001480: Bulb-type lectin domain; IPR003609: PAN/Apple domain; IPR008271: Serine/threonine-protein kinase, active site; IPR011009: Protein kinase-like domain; IPR017441: Protein kinase, ATP binding site; IPR024171: S-receptor-like serine/threonine-protein kinase	F	PF01453; PF00954; PF08276; PF00069			NA	20170530	TraesCS1A01G015900
IWGSC_refV1.0	TraesCS1A01G015900		Serine/threonine-protein kinase	GO:0006468	protein phosphorylation	PF01453: D-mannose binding lectin; PF00954: S-locus glycoprotein domain; PF08276: PAN-like domain; PF00069: Protein kinase domain	IPR000719: Protein kinase domain; IPR000858: S-locus glycoprotein domain; IPR001480: Bulb-type lectin domain; IPR003609: PAN/Apple domain; IPR008271: Serine/threonine-protein kinase, active site; IPR011009: Protein kinase-like domain; IPR017441: Protein kinase, ATP binding site; IPR024171: S-receptor-like serine/threonine-protein kinase	P	PF01453; PF00954; PF08276; PF00069			NA	20170530	TraesCS1A01G015900
IWGSC_refV1.0	TraesCS1A01G015900		Serine/threonine-protein kinase	GO:0048544	recognition of pollen	PF01453: D-mannose binding lectin; PF00954: S-locus glycoprotein domain; PF08276: PAN-like domain; PF00069: Protein kinase domain	IPR000719: Protein kinase domain; IPR000858: S-locus glycoprotein domain; IPR001480: Bulb-type lectin domain; IPR003609: PAN/Apple domain; IPR008271: Serine/threonine-protein kinase, active site; IPR011009: Protein kinase-like domain; IPR017441: Protein kinase, ATP binding site; IPR024171: S-receptor-like serine/threonine-protein kinase	P	PF01453; PF00954; PF08276; PF00069			NA	20170530	TraesCS1A01G015900
TGCAv1_release 34	TraesCS1A01G015900		Serine/threonine-protein kinase	GO:0016021	integral component of membrane	PF01453: D-mannose binding lectin; PF00954: S-locus glycoprotein domain; PF08276: PAN-like domain; PF00069: Protein kinase domain	IPR000719: Protein kinase domain; IPR000858: S-locus glycoprotein domain; IPR001480: Bulb-type lectin domain; IPR003609: PAN/Apple domain; IPR008271: Serine/threonine-protein kinase, active site; IPR011009: Protein kinase-like domain; IPR017441: Protein kinase, ATP binding site; IPR024171: S-receptor-like serine/threonine-protein kinase	C	PF01453; PF00954; PF08276; PF00069			NA	20170114	TRIAE_CS42_1AS_TGACv1_019415_AA0066330
IWGSP1_2.2	TraesCS1A01G015900		Serine/threonine-protein kinase	GO:0000166	nucleotide binding	PF01453: D-mannose binding lectin; PF00954: S-locus glycoprotein domain; PF08276: PAN-like domain; PF00069: Protein kinase domain	IPR000719: Protein kinase domain; IPR000858: S-locus glycoprotein domain; IPR001480: Bulb-type lectin domain; IPR003609: PAN/Apple domain; IPR008271: Serine/threonine-protein kinase, active site; IPR011009: Protein kinase-like domain; IPR017441: Protein kinase, ATP binding site; IPR024171: S-receptor-like serine/threonine-protein kinase	F	PF01453; PF00954; PF08276; PF00069			NA	20140326	Traes_1AS_48F12954A
IWGSP1_2.2	TraesCS1A01G015900		Serine/threonine-protein kinase	GO:0016301	kinase activity	PF01453: D-mannose binding lectin; PF00954: S-locus glycoprotein domain; PF08276: PAN-like domain; PF00069: Protein kinase domain	IPR000719: Protein kinase domain; IPR000858: S-locus glycoprotein domain; IPR001480: Bulb-type lectin domain; IPR003609: PAN/Apple domain; IPR008271: Serine/threonine-protein kinase, active site; IPR011009: Protein kinase-like domain; IPR017441: Protein kinase, ATP binding site; IPR024171: S-receptor-like serine/threonine-protein kinase	F	PF01453; PF00954; PF08276; PF00069			NA	20140326	Traes_1AS_48F12954A
IWGSP1_2.2	TraesCS1A01G015900		Serine/threonine-protein kinase	GO:0016310	phosphorylation	PF01453: D-mannose binding lectin; PF00954: S-locus glycoprotein domain; PF08276: PAN-like domain; PF00069: Protein kinase domain	IPR000719: Protein kinase domain; IPR000858: S-locus glycoprotein domain; IPR001480: Bulb-type lectin domain; IPR003609: PAN/Apple domain; IPR008271: Serine/threonine-protein kinase, active site; IPR011009: Protein kinase-like domain; IPR017441: Protein kinase, ATP binding site; IPR024171: S-receptor-like serine/threonine-protein kinase	P	PF01453; PF00954; PF08276; PF00069			NA	20140326	Traes_1AS_48F12954A
IWGSP1_2.2	TraesCS1A01G015900		Serine/threonine-protein kinase	GO:0016740	transferase activity	PF01453: D-mannose binding lectin; PF00954: S-locus glycoprotein domain; PF08276: PAN-like domain; PF00069: Protein kinase domain	IPR000719: Protein kinase domain; IPR000858: S-locus glycoprotein domain; IPR001480: Bulb-type lectin domain; IPR003609: PAN/Apple domain; IPR008271: Serine/threonine-protein kinase, active site; IPR011009: Protein kinase-like domain; IPR017441: Protein kinase, ATP binding site; IPR024171: S-receptor-like serine/threonine-protein kinase	F	PF01453; PF00954; PF08276; PF00069			NA	20140326	Traes_1AS_48F12954A
IWGSP1_2.2	TraesCS1A01G015900		Serine/threonine-protein kinase	GO:0016772	transferase activity, transferring phosphorus-containing groups	PF01453: D-mannose binding lectin; PF00954: S-locus glycoprotein domain; PF08276: PAN-like domain; PF00069: Protein kinase domain	IPR000719: Protein kinase domain; IPR000858: S-locus glycoprotein domain; IPR001480: Bulb-type lectin domain; IPR003609: PAN/Apple domain; IPR008271: Serine/threonine-protein kinase, active site; IPR011009: Protein kinase-like domain; IPR017441: Protein kinase, ATP binding site; IPR024171: S-receptor-like serine/threonine-protein kinase	F	PF01453; PF00954; PF08276; PF00069			NA	20140326	Traes_1AS_48F12954A
IWGSC_refV1.0	TraesCS1A01G016000		Serine/threonine-protein kinase	GO:0004672	protein kinase activity	PF01453: D-mannose binding lectin; PF00954: S-locus glycoprotein domain; PF08276: PAN-like domain; PF00069: Protein kinase domain	IPR000719: Protein kinase domain; IPR000858: S-locus glycoprotein domain; IPR001480: Bulb-type lectin domain; IPR003609: PAN/Apple domain; IPR008271: Serine/threonine-protein kinase, active site; IPR011009: Protein kinase-like domain; IPR017441: Protein kinase, ATP binding site; IPR024171: S-receptor-like serine/threonine-protein kinase	F	PF01453; PF00954; PF08276; PF00069			NA	20170530	TraesCS1A01G016000
IWGSC_refV1.0	TraesCS1A01G016000		Serine/threonine-protein kinase	GO:0004674	protein serine/threonine kinase activity	PF01453: D-mannose binding lectin; PF00954: S-locus glycoprotein domain; PF08276: PAN-like domain; PF00069: Protein kinase domain	IPR000719: Protein kinase domain; IPR000858: S-locus glycoprotein domain; IPR001480: Bulb-type lectin domain; IPR003609: PAN/Apple domain; IPR008271: Serine/threonine-protein kinase, active site; IPR011009: Protein kinase-like domain; IPR017441: Protein kinase, ATP binding site; IPR024171: S-receptor-like serine/threonine-protein kinase	F	PF01453; PF00954; PF08276; PF00069			NA	20170530	TraesCS1A01G016000
IWGSC_refV1.0	TraesCS1A01G016000		Serine/threonine-protein kinase	GO:0005524	ATP binding	PF01453: D-mannose binding lectin; PF00954: S-locus glycoprotein domain; PF08276: PAN-like domain; PF00069: Protein kinase domain	IPR000719: Protein kinase domain; IPR000858: S-locus glycoprotein domain; IPR001480: Bulb-type lectin domain; IPR003609: PAN/Apple domain; IPR008271: Serine/threonine-protein kinase, active site; IPR011009: Protein kinase-like domain; IPR017441: Protein kinase, ATP binding site; IPR024171: S-receptor-like serine/threonine-protein kinase	F	PF01453; PF00954; PF08276; PF00069			NA	20170530	TraesCS1A01G016000
IWGSC_refV1.0	TraesCS1A01G016000		Serine/threonine-protein kinase	GO:0006468	protein phosphorylation	PF01453: D-mannose binding lectin; PF00954: S-locus glycoprotein domain; PF08276: PAN-like domain; PF00069: Protein kinase domain	IPR000719: Protein kinase domain; IPR000858: S-locus glycoprotein domain; IPR001480: Bulb-type lectin domain; IPR003609: PAN/Apple domain; IPR008271: Serine/threonine-protein kinase, active site; IPR011009: Protein kinase-like domain; IPR017441: Protein kinase, ATP binding site; IPR024171: S-receptor-like serine/threonine-protein kinase	P	PF01453; PF00954; PF08276; PF00069			NA	20170530	TraesCS1A01G016000
IWGSC_refV1.0	TraesCS1A01G016000		Serine/threonine-protein kinase	GO:0048544	recognition of pollen	PF01453: D-mannose binding lectin; PF00954: S-locus glycoprotein domain; PF08276: PAN-like domain; PF00069: Protein kinase domain	IPR000719: Protein kinase domain; IPR000858: S-locus glycoprotein domain; IPR001480: Bulb-type lectin domain; IPR003609: PAN/Apple domain; IPR008271: Serine/threonine-protein kinase, active site; IPR011009: Protein kinase-like domain; IPR017441: Protein kinase, ATP binding site; IPR024171: S-receptor-like serine/threonine-protein kinase	P	PF01453; PF00954; PF08276; PF00069			NA	20170530	TraesCS1A01G016000
IWGSP1_2.2	TraesCS1A01G016000		Serine/threonine-protein kinase	GO:0000166	nucleotide binding	PF01453: D-mannose binding lectin; PF00954: S-locus glycoprotein domain; PF08276: PAN-like domain; PF00069: Protein kinase domain	IPR000719: Protein kinase domain; IPR000858: S-locus glycoprotein domain; IPR001480: Bulb-type lectin domain; IPR003609: PAN/Apple domain; IPR008271: Serine/threonine-protein kinase, active site; IPR011009: Protein kinase-like domain; IPR017441: Protein kinase, ATP binding site; IPR024171: S-receptor-like serine/threonine-protein kinase	F	PF01453; PF00954; PF08276; PF00069			NA	20140326	Traes_1AS_C1574E3E3
IWGSP1_2.2	TraesCS1A01G016000		Serine/threonine-protein kinase	GO:0016772	transferase activity, transferring phosphorus-containing groups	PF01453: D-mannose binding lectin; PF00954: S-locus glycoprotein domain; PF08276: PAN-like domain; PF00069: Protein kinase domain	IPR000719: Protein kinase domain; IPR000858: S-locus glycoprotein domain; IPR001480: Bulb-type lectin domain; IPR003609: PAN/Apple domain; IPR008271: Serine/threonine-protein kinase, active site; IPR011009: Protein kinase-like domain; IPR017441: Protein kinase, ATP binding site; IPR024171: S-receptor-like serine/threonine-protein kinase	F	PF01453; PF00954; PF08276; PF00069			NA	20140326	Traes_1AS_C1574E3E3
IWGSC_refV1.0	TraesCS1A01G016100		Serine/threonine-protein kinase	GO:0004672	protein kinase activity	PF01453: D-mannose binding lectin; PF00954: S-locus glycoprotein domain; PF08276: PAN-like domain; PF00069: Protein kinase domain	IPR000719: Protein kinase domain; IPR000858: S-locus glycoprotein domain; IPR001480: Bulb-type lectin domain; IPR003609: PAN/Apple domain; IPR008271: Serine/threonine-protein kinase, active site; IPR011009: Protein kinase-like domain; IPR017441: Protein kinase, ATP binding site; IPR024171: S-receptor-like serine/threonine-protein kinase	F	PF01453; PF00954; PF08276; PF00069			NA	20170530	TraesCS1A01G016100
IWGSC_refV1.0	TraesCS1A01G016100		Serine/threonine-protein kinase	GO:0004674	protein serine/threonine kinase activity	PF01453: D-mannose binding lectin; PF00954: S-locus glycoprotein domain; PF08276: PAN-like domain; PF00069: Protein kinase domain	IPR000719: Protein kinase domain; IPR000858: S-locus glycoprotein domain; IPR001480: Bulb-type lectin domain; IPR003609: PAN/Apple domain; IPR008271: Serine/threonine-protein kinase, active site; IPR011009: Protein kinase-like domain; IPR017441: Protein kinase, ATP binding site; IPR024171: S-receptor-like serine/threonine-protein kinase	F	PF01453; PF00954; PF08276; PF00069			NA	20170530	TraesCS1A01G016100
IWGSC_refV1.0	TraesCS1A01G016100		Serine/threonine-protein kinase	GO:0005524	ATP binding	PF01453: D-mannose binding lectin; PF00954: S-locus glycoprotein domain; PF08276: PAN-like domain; PF00069: Protein kinase domain	IPR000719: Protein kinase domain; IPR000858: S-locus glycoprotein domain; IPR001480: Bulb-type lectin domain; IPR003609: PAN/Apple domain; IPR008271: Serine/threonine-protein kinase, active site; IPR011009: Protein kinase-like domain; IPR017441: Protein kinase, ATP binding site; IPR024171: S-receptor-like serine/threonine-protein kinase	F	PF01453; PF00954; PF08276; PF00069			NA	20170530	TraesCS1A01G016100
IWGSC_refV1.0	TraesCS1A01G016100		Serine/threonine-protein kinase	GO:0006468	protein phosphorylation	PF01453: D-mannose binding lectin; PF00954: S-locus glycoprotein domain; PF08276: PAN-like domain; PF00069: Protein kinase domain	IPR000719: Protein kinase domain; IPR000858: S-locus glycoprotein domain; IPR001480: Bulb-type lectin domain; IPR003609: PAN/Apple domain; IPR008271: Serine/threonine-protein kinase, active site; IPR011009: Protein kinase-like domain; IPR017441: Protein kinase, ATP binding site; IPR024171: S-receptor-like serine/threonine-protein kinase	P	PF01453; PF00954; PF08276; PF00069			NA	20170530	TraesCS1A01G016100
IWGSC_refV1.0	TraesCS1A01G016100		Serine/threonine-protein kinase	GO:0048544	recognition of pollen	PF01453: D-mannose binding lectin; PF00954: S-locus glycoprotein domain; PF08276: PAN-like domain; PF00069: Protein kinase domain	IPR000719: Protein kinase domain; IPR000858: S-locus glycoprotein domain; IPR001480: Bulb-type lectin domain; IPR003609: PAN/Apple domain; IPR008271: Serine/threonine-protein kinase, active site; IPR011009: Protein kinase-like domain; IPR017441: Protein kinase, ATP binding site; IPR024171: S-receptor-like serine/threonine-protein kinase	P	PF01453; PF00954; PF08276; PF00069			NA	20170530	TraesCS1A01G016100
IWGSP1_2.2	TraesCS1A01G016100		Serine/threonine-protein kinase	GO:0009966	regulation of signal transduction	PF01453: D-mannose binding lectin; PF00954: S-locus glycoprotein domain; PF08276: PAN-like domain; PF00069: Protein kinase domain	IPR000719: Protein kinase domain; IPR000858: S-locus glycoprotein domain; IPR001480: Bulb-type lectin domain; IPR003609: PAN/Apple domain; IPR008271: Serine/threonine-protein kinase, active site; IPR011009: Protein kinase-like domain; IPR017441: Protein kinase, ATP binding site; IPR024171: S-receptor-like serine/threonine-protein kinase	P	PF01453; PF00954; PF08276; PF00069			NA	20160427	Traes_1AS_EA14D73CC
IWGSP1_2.2	TraesCS1A01G016100		Serine/threonine-protein kinase	GO:0016772	transferase activity, transferring phosphorus-containing groups	PF01453: D-mannose binding lectin; PF00954: S-locus glycoprotein domain; PF08276: PAN-like domain; PF00069: Protein kinase domain	IPR000719: Protein kinase domain; IPR000858: S-locus glycoprotein domain; IPR001480: Bulb-type lectin domain; IPR003609: PAN/Apple domain; IPR008271: Serine/threonine-protein kinase, active site; IPR011009: Protein kinase-like domain; IPR017441: Protein kinase, ATP binding site; IPR024171: S-receptor-like serine/threonine-protein kinase	F	PF01453; PF00954; PF08276; PF00069			NA	20140326	Traes_1AS_EA14D73CC
IWGSC_refV1.0	TraesCS1A01G016200		Disease resistance protein	GO:0043531	ADP binding	PF00931: NB-ARC domain	IPR002182: NB-ARC; IPR011991: Winged helix-turn-helix DNA-binding domain; IPR027417: P-loop containing nucleoside triphosphate hydrolase; IPR032675: Leucine-rich repeat domain, L domain-like	F	PF00931			NA	20170530	TraesCS1A01G016200
IWGSP1_2.2	TraesCS1A01G016200		Disease resistance protein	GO:0006952	defense response	PF00931: NB-ARC domain	IPR002182: NB-ARC; IPR011991: Winged helix-turn-helix DNA-binding domain; IPR027417: P-loop containing nucleoside triphosphate hydrolase; IPR032675: Leucine-rich repeat domain, L domain-like	P	PF00931			NA	20140326	Traes_1AS_860F1C549
IWGSC_refV1.0	TraesCS1A01G016300		Protein kinase family protein	GO:0004672	protein kinase activity	PF13947: Wall-associated receptor kinase galacturonan-binding; PF08488: Wall-associated kinase; PF00069: Protein kinase domain	IPR000152: EGF-type aspartate/asparagine hydroxylation site; IPR000719: Protein kinase domain; IPR000742: EGF-like domain; IPR001881: EGF-like calcium-binding domain; IPR008271: Serine/threonine-protein kinase, active site; IPR011009: Protein kinase-like domain; IPR013695: Wall-associated receptor kinase; IPR017441: Protein kinase, ATP binding site; IPR018097: EGF-like calcium-binding, conserved …	F	PF13947; PF08488; PF00069			NA	20170530	TraesCS1A01G016300
IWGSC_refV1.0	TraesCS1A01G016300		Protein kinase family protein	GO:0004674	protein serine/threonine kinase activity	PF13947: Wall-associated receptor kinase galacturonan-binding; PF08488: Wall-associated kinase; PF00069: Protein kinase domain	IPR000152: EGF-type aspartate/asparagine hydroxylation site; IPR000719: Protein kinase domain; IPR000742: EGF-like domain; IPR001881: EGF-like calcium-binding domain; IPR008271: Serine/threonine-protein kinase, active site; IPR011009: Protein kinase-like domain; IPR013695: Wall-associated receptor kinase; IPR017441: Protein kinase, ATP binding site; IPR018097: EGF-like calcium-binding, conserved …	F	PF13947; PF08488; PF00069			NA	20170530	TraesCS1A01G016300
IWGSC_refV1.0	TraesCS1A01G016300		Protein kinase family protein	GO:0005509	calcium ion binding	PF13947: Wall-associated receptor kinase galacturonan-binding; PF08488: Wall-associated kinase; PF00069: Protein kinase domain	IPR000152: EGF-type aspartate/asparagine hydroxylation site; IPR000719: Protein kinase domain; IPR000742: EGF-like domain; IPR001881: EGF-like calcium-binding domain; IPR008271: Serine/threonine-protein kinase, active site; IPR011009: Protein kinase-like domain; IPR013695: Wall-associated receptor kinase; IPR017441: Protein kinase, ATP binding site; IPR018097: EGF-like calcium-binding, conserved …	F	PF13947; PF08488; PF00069			NA	20170530	TraesCS1A01G016300
IWGSC_refV1.0	TraesCS1A01G016300		Protein kinase family protein	GO:0005515	protein binding	PF13947: Wall-associated receptor kinase galacturonan-binding; PF08488: Wall-associated kinase; PF00069: Protein kinase domain	IPR000152: EGF-type aspartate/asparagine hydroxylation site; IPR000719: Protein kinase domain; IPR000742: EGF-like domain; IPR001881: EGF-like calcium-binding domain; IPR008271: Serine/threonine-protein kinase, active site; IPR011009: Protein kinase-like domain; IPR013695: Wall-associated receptor kinase; IPR017441: Protein kinase, ATP binding site; IPR018097: EGF-like calcium-binding, conserved …	F	PF13947; PF08488; PF00069			NA	20170530	TraesCS1A01G016300
IWGSC_refV1.0	TraesCS1A01G016300		Protein kinase family protein	GO:0005524	ATP binding	PF13947: Wall-associated receptor kinase galacturonan-binding; PF08488: Wall-associated kinase; PF00069: Protein kinase domain	IPR000152: EGF-type aspartate/asparagine hydroxylation site; IPR000719: Protein kinase domain; IPR000742: EGF-like domain; IPR001881: EGF-like calcium-binding domain; IPR008271: Serine/threonine-protein kinase, active site; IPR011009: Protein kinase-like domain; IPR013695: Wall-associated receptor kinase; IPR017441: Protein kinase, ATP binding site; IPR018097: EGF-like calcium-binding, conserved …	F	PF13947; PF08488; PF00069			NA	20170530	TraesCS1A01G016300
IWGSC_refV1.0	TraesCS1A01G016300		Protein kinase family protein	GO:0006468	protein phosphorylation	PF13947: Wall-associated receptor kinase galacturonan-binding; PF08488: Wall-associated kinase; PF00069: Protein kinase domain	IPR000152: EGF-type aspartate/asparagine hydroxylation site; IPR000719: Protein kinase domain; IPR000742: EGF-like domain; IPR001881: EGF-like calcium-binding domain; IPR008271: Serine/threonine-protein kinase, active site; IPR011009: Protein kinase-like domain; IPR013695: Wall-associated receptor kinase; IPR017441: Protein kinase, ATP binding site; IPR018097: EGF-like calcium-binding, conserved …	P	PF13947; PF08488; PF00069			NA	20170530	TraesCS1A01G016300
IWGSC_refV1.0	TraesCS1A01G016300		Protein kinase family protein	GO:0016021	integral component of membrane	PF13947: Wall-associated receptor kinase galacturonan-binding; PF08488: Wall-associated kinase; PF00069: Protein kinase domain	IPR000152: EGF-type aspartate/asparagine hydroxylation site; IPR000719: Protein kinase domain; IPR000742: EGF-like domain; IPR001881: EGF-like calcium-binding domain; IPR008271: Serine/threonine-protein kinase, active site; IPR011009: Protein kinase-like domain; IPR013695: Wall-associated receptor kinase; IPR017441: Protein kinase, ATP binding site; IPR018097: EGF-like calcium-binding, conserved …	C	PF13947; PF08488; PF00069			NA	20170530	TraesCS1A01G016300
IWGSC_refV1.0	TraesCS1A01G016300		Protein kinase family protein	GO:0030247	polysaccharide binding	PF13947: Wall-associated receptor kinase galacturonan-binding; PF08488: Wall-associated kinase; PF00069: Protein kinase domain	IPR000152: EGF-type aspartate/asparagine hydroxylation site; IPR000719: Protein kinase domain; IPR000742: EGF-like domain; IPR001881: EGF-like calcium-binding domain; IPR008271: Serine/threonine-protein kinase, active site; IPR011009: Protein kinase-like domain; IPR013695: Wall-associated receptor kinase; IPR017441: Protein kinase, ATP binding site; IPR018097: EGF-like calcium-binding, conserved …	F	PF13947; PF08488; PF00069			NA	20170530	TraesCS1A01G016300
IWGSP1_2.2	TraesCS1A01G016300		Protein kinase family protein	GO:0016772	transferase activity, transferring phosphorus-containing groups	PF13947: Wall-associated receptor kinase galacturonan-binding; PF08488: Wall-associated kinase; PF00069: Protein kinase domain	IPR000152: EGF-type aspartate/asparagine hydroxylation site; IPR000719: Protein kinase domain; IPR000742: EGF-like domain; IPR001881: EGF-like calcium-binding domain; IPR008271: Serine/threonine-protein kinase, active site; IPR011009: Protein kinase-like domain; IPR013695: Wall-associated receptor kinase; IPR017441: Protein kinase, ATP binding site; IPR018097: EGF-like calcium-binding, conserved …	F	PF13947; PF08488; PF00069			NA	20140326	Traes_1AS_63CA1B795
IWGSC_refV1.0	TraesCS1A01G016400		NBS-LRR disease resistance protein, putative, expressed	GO:0043531	ADP binding	PF00931: NB-ARC domain	IPR002182: NB-ARC; IPR011991: Winged helix-turn-helix DNA-binding domain; IPR027417: P-loop containing nucleoside triphosphate hydrolase; IPR032675: Leucine-rich repeat domain, L domain-like	F	PF00931			NA	20170530	TraesCS1A01G016400
IWGSP1_2.2	TraesCS1A01G016400		NBS-LRR disease resistance protein, putative, expressed	GO:0006952	defense response	PF00931: NB-ARC domain	IPR002182: NB-ARC; IPR011991: Winged helix-turn-helix DNA-binding domain; IPR027417: P-loop containing nucleoside triphosphate hydrolase; IPR032675: Leucine-rich repeat domain, L domain-like	P	PF00931			NA	20140326	Traes_1AS_030F28AA6
IWGSC_refV1.0	TraesCS1A01G016600		Protein kinase family protein	GO:0004672	protein kinase activity	PF13947: Wall-associated receptor kinase galacturonan-binding; PF07645: Calcium-binding EGF domain	IPR000152: EGF-type aspartate/asparagine hydroxylation site; IPR000719: Protein kinase domain; IPR000742: EGF-like domain; IPR001881: EGF-like calcium-binding domain; IPR011009: Protein kinase-like domain; IPR017441: Protein kinase, ATP binding site; IPR018097: EGF-like calcium-binding, conserved site; IPR025287: Wall-associated receptor kinase, galacturonan-binding domain	F	PF13947; PF07645			NA	20170530	TraesCS1A01G016600
IWGSC_refV1.0	TraesCS1A01G016600		Protein kinase family protein	GO:0005509	calcium ion binding	PF13947: Wall-associated receptor kinase galacturonan-binding; PF07645: Calcium-binding EGF domain	IPR000152: EGF-type aspartate/asparagine hydroxylation site; IPR000719: Protein kinase domain; IPR000742: EGF-like domain; IPR001881: EGF-like calcium-binding domain; IPR011009: Protein kinase-like domain; IPR017441: Protein kinase, ATP binding site; IPR018097: EGF-like calcium-binding, conserved site; IPR025287: Wall-associated receptor kinase, galacturonan-binding domain	F	PF13947; PF07645			NA	20170530	TraesCS1A01G016600
IWGSC_refV1.0	TraesCS1A01G016600		Protein kinase family protein	GO:0005515	protein binding	PF13947: Wall-associated receptor kinase galacturonan-binding; PF07645: Calcium-binding EGF domain	IPR000152: EGF-type aspartate/asparagine hydroxylation site; IPR000719: Protein kinase domain; IPR000742: EGF-like domain; IPR001881: EGF-like calcium-binding domain; IPR011009: Protein kinase-like domain; IPR017441: Protein kinase, ATP binding site; IPR018097: EGF-like calcium-binding, conserved site; IPR025287: Wall-associated receptor kinase, galacturonan-binding domain	F	PF13947; PF07645			NA	20170530	TraesCS1A01G016600
IWGSC_refV1.0	TraesCS1A01G016600		Protein kinase family protein	GO:0005524	ATP binding	PF13947: Wall-associated receptor kinase galacturonan-binding; PF07645: Calcium-binding EGF domain	IPR000152: EGF-type aspartate/asparagine hydroxylation site; IPR000719: Protein kinase domain; IPR000742: EGF-like domain; IPR001881: EGF-like calcium-binding domain; IPR011009: Protein kinase-like domain; IPR017441: Protein kinase, ATP binding site; IPR018097: EGF-like calcium-binding, conserved site; IPR025287: Wall-associated receptor kinase, galacturonan-binding domain	F	PF13947; PF07645			NA	20170530	TraesCS1A01G016600
IWGSC_refV1.0	TraesCS1A01G016600		Protein kinase family protein	GO:0006468	protein phosphorylation	PF13947: Wall-associated receptor kinase galacturonan-binding; PF07645: Calcium-binding EGF domain	IPR000152: EGF-type aspartate/asparagine hydroxylation site; IPR000719: Protein kinase domain; IPR000742: EGF-like domain; IPR001881: EGF-like calcium-binding domain; IPR011009: Protein kinase-like domain; IPR017441: Protein kinase, ATP binding site; IPR018097: EGF-like calcium-binding, conserved site; IPR025287: Wall-associated receptor kinase, galacturonan-binding domain	P	PF13947; PF07645			NA	20170530	TraesCS1A01G016600
IWGSC_refV1.0	TraesCS1A01G016600		Protein kinase family protein	GO:0030247	polysaccharide binding	PF13947: Wall-associated receptor kinase galacturonan-binding; PF07645: Calcium-binding EGF domain	IPR000152: EGF-type aspartate/asparagine hydroxylation site; IPR000719: Protein kinase domain; IPR000742: EGF-like domain; IPR001881: EGF-like calcium-binding domain; IPR011009: Protein kinase-like domain; IPR017441: Protein kinase, ATP binding site; IPR018097: EGF-like calcium-binding, conserved site; IPR025287: Wall-associated receptor kinase, galacturonan-binding domain	F	PF13947; PF07645			NA	20170530	TraesCS1A01G016600
IWGSC_refV1.0	TraesCS1A01G016700		Receptor-like protein kinase	GO:0004672	protein kinase activity	PF00069: Protein kinase domain	IPR000719: Protein kinase domain; IPR008271: Serine/threonine-protein kinase, active site; IPR011009: Protein kinase-like domain	F	PF00069			NA	20170530	TraesCS1A01G016700
IWGSC_refV1.0	TraesCS1A01G016700		Receptor-like protein kinase	GO:0005524	ATP binding	PF00069: Protein kinase domain	IPR000719: Protein kinase domain; IPR008271: Serine/threonine-protein kinase, active site; IPR011009: Protein kinase-like domain	F	PF00069			NA	20170530	TraesCS1A01G016700
IWGSC_refV1.0	TraesCS1A01G016700		Receptor-like protein kinase	GO:0006468	protein phosphorylation	PF00069: Protein kinase domain	IPR000719: Protein kinase domain; IPR008271: Serine/threonine-protein kinase, active site; IPR011009: Protein kinase-like domain	P	PF00069			NA	20170530	TraesCS1A01G016700
TGCAv1_release 34	TraesCS1A01G016700		Receptor-like protein kinase	GO:0005509	calcium ion binding	PF00069: Protein kinase domain	IPR000719: Protein kinase domain; IPR008271: Serine/threonine-protein kinase, active site; IPR011009: Protein kinase-like domain	F	PF00069			NA	20170114	TRIAE_CS42_1AS_TGACv1_020062_AA0074450
TGCAv1_release 34	TraesCS1A01G016700		Receptor-like protein kinase	GO:0005515	protein binding	PF00069: Protein kinase domain	IPR000719: Protein kinase domain; IPR008271: Serine/threonine-protein kinase, active site; IPR011009: Protein kinase-like domain	F	PF00069			NA	20170114	TRIAE_CS42_1AS_TGACv1_020062_AA0074450
TGCAv1_release 34	TraesCS1A01G016700		Receptor-like protein kinase	GO:0030247	polysaccharide binding	PF00069: Protein kinase domain	IPR000719: Protein kinase domain; IPR008271: Serine/threonine-protein kinase, active site; IPR011009: Protein kinase-like domain	F	PF00069			NA	20170114	TRIAE_CS42_1AS_TGACv1_020062_AA0074450
IWGSC_refV1.0	TraesCS1A01G016800		Glutathione S-transferase	GO:0005515	protein binding	PF13417: Glutathione S-transferase, N-terminal domain; PF00043: Glutathione S-transferase, C-terminal domain	IPR004045: Glutathione S-transferase, N-terminal; IPR004046: Glutathione S-transferase, C-terminal; IPR010987: Glutathione S-transferase, C-terminal-like; IPR012336: Thioredoxin-like fold	F	PF13417; PF00043			NA	20170530	TraesCS1A01G016800
IWGSC_refV1.0	TraesCS1A01G016900		Phosphatidate cytidylyltransferase	GO:0004605	phosphatidate cytidylyltransferase activity	PF01148: Cytidylyltransferase family	IPR000374: Phosphatidate cytidylyltransferase; IPR016720: Phosphatidate cytidylyltransferase, eukaryota	F	PF01148			NA	20170530	TraesCS1A01G016900
IWGSC_refV1.0	TraesCS1A01G016900		Phosphatidate cytidylyltransferase	GO:0016020	membrane	PF01148: Cytidylyltransferase family	IPR000374: Phosphatidate cytidylyltransferase; IPR016720: Phosphatidate cytidylyltransferase, eukaryota	C	PF01148			NA	20170530	TraesCS1A01G016900
IWGSC_refV1.0	TraesCS1A01G016900		Phosphatidate cytidylyltransferase	GO:0016772	transferase activity, transferring phosphorus-containing groups	PF01148: Cytidylyltransferase family	IPR000374: Phosphatidate cytidylyltransferase; IPR016720: Phosphatidate cytidylyltransferase, eukaryota	F	PF01148			NA	20170530	TraesCS1A01G016900
TGCAv1_release 34	TraesCS1A01G016900		Phosphatidate cytidylyltransferase	GO:0016021	integral component of membrane	PF01148: Cytidylyltransferase family	IPR000374: Phosphatidate cytidylyltransferase; IPR016720: Phosphatidate cytidylyltransferase, eukaryota	C	PF01148			NA	20170114	TRIAE_CS42_1AS_TGACv1_020062_AA0074430
TGCAv1_release 34	TraesCS1A01G016900		Phosphatidate cytidylyltransferase	GO:0016024	CDP-diacylglycerol biosynthetic process	PF01148: Cytidylyltransferase family	IPR000374: Phosphatidate cytidylyltransferase; IPR016720: Phosphatidate cytidylyltransferase, eukaryota	P	PF01148			NA	20170114	TRIAE_CS42_1AS_TGACv1_020062_AA0074430
IWGSP1_2.2	TraesCS1A01G016900		Phosphatidate cytidylyltransferase	GO:0016740	transferase activity	PF01148: Cytidylyltransferase family	IPR000374: Phosphatidate cytidylyltransferase; IPR016720: Phosphatidate cytidylyltransferase, eukaryota	F	PF01148			NA	20140326	Traes_1AS_9D4506E73
IWGSP1_2.2	TraesCS1A01G016900		Phosphatidate cytidylyltransferase	GO:0016779	nucleotidyltransferase activity	PF01148: Cytidylyltransferase family	IPR000374: Phosphatidate cytidylyltransferase; IPR016720: Phosphatidate cytidylyltransferase, eukaryota	F	PF01148			NA	20140326	Traes_1AS_9D4506E73
IWGSC_refV1.0	TraesCS1A01G017000		RNA binding protein	GO:0003676	nucleic acid binding	PF00076: RNA recognition motif. (a.k.a. RRM, RBD, or RNP domain)	IPR000504: RNA recognition motif domain	F	PF00076			NA	20170530	TraesCS1A01G017000
TGCAv1_release 34	TraesCS1A01G017000		RNA binding protein	GO:0000166	nucleotide binding	PF00076: RNA recognition motif. (a.k.a. RRM, RBD, or RNP domain)	IPR000504: RNA recognition motif domain	F	PF00076			NA	20170114	TRIAE_CS42_1AS_TGACv1_020062_AA0074420
IWGSC_refV1.0	TraesCS1A01G017200		Serine/threonine-protein kinase	GO:0004672	protein kinase activity	PF01453: D-mannose binding lectin; PF08276: PAN-like domain; PF00069: Protein kinase domain	IPR000719: Protein kinase domain; IPR001480: Bulb-type lectin domain; IPR003609: PAN/Apple domain; IPR008271: Serine/threonine-protein kinase, active site; IPR011009: Protein kinase-like domain; IPR017441: Protein kinase, ATP binding site; IPR024171: S-receptor-like serine/threonine-protein kinase	F	PF01453; PF08276; PF00069			NA	20170530	TraesCS1A01G017200
IWGSC_refV1.0	TraesCS1A01G017200		Serine/threonine-protein kinase	GO:0004674	protein serine/threonine kinase activity	PF01453: D-mannose binding lectin; PF08276: PAN-like domain; PF00069: Protein kinase domain	IPR000719: Protein kinase domain; IPR001480: Bulb-type lectin domain; IPR003609: PAN/Apple domain; IPR008271: Serine/threonine-protein kinase, active site; IPR011009: Protein kinase-like domain; IPR017441: Protein kinase, ATP binding site; IPR024171: S-receptor-like serine/threonine-protein kinase	F	PF01453; PF08276; PF00069			NA	20170530	TraesCS1A01G017200
IWGSC_refV1.0	TraesCS1A01G017200		Serine/threonine-protein kinase	GO:0005524	ATP binding	PF01453: D-mannose binding lectin; PF08276: PAN-like domain; PF00069: Protein kinase domain	IPR000719: Protein kinase domain; IPR001480: Bulb-type lectin domain; IPR003609: PAN/Apple domain; IPR008271: Serine/threonine-protein kinase, active site; IPR011009: Protein kinase-like domain; IPR017441: Protein kinase, ATP binding site; IPR024171: S-receptor-like serine/threonine-protein kinase	F	PF01453; PF08276; PF00069			NA	20170530	TraesCS1A01G017200
IWGSC_refV1.0	TraesCS1A01G017200		Serine/threonine-protein kinase	GO:0006468	protein phosphorylation	PF01453: D-mannose binding lectin; PF08276: PAN-like domain; PF00069: Protein kinase domain	IPR000719: Protein kinase domain; IPR001480: Bulb-type lectin domain; IPR003609: PAN/Apple domain; IPR008271: Serine/threonine-protein kinase, active site; IPR011009: Protein kinase-like domain; IPR017441: Protein kinase, ATP binding site; IPR024171: S-receptor-like serine/threonine-protein kinase	P	PF01453; PF08276; PF00069			NA	20170530	TraesCS1A01G017200
IWGSC_refV1.0	TraesCS1A01G017300		Glutathione S-transferase	GO:0005515	protein binding	PF13417: Glutathione S-transferase, N-terminal domain; PF00043: Glutathione S-transferase, C-terminal domain	IPR004045: Glutathione S-transferase, N-terminal; IPR004046: Glutathione S-transferase, C-terminal; IPR010987: Glutathione S-transferase, C-terminal-like; IPR012336: Thioredoxin-like fold	F	PF13417; PF00043			NA	20170530	TraesCS1A01G017300
IWGSC_refV1.0	TraesCS1A01G017400		Glutathione S-transferase	GO:0005515	protein binding	PF13417: Glutathione S-transferase, N-terminal domain; PF00043: Glutathione S-transferase, C-terminal domain	IPR004045: Glutathione S-transferase, N-terminal; IPR004046: Glutathione S-transferase, C-terminal; IPR010987: Glutathione S-transferase, C-terminal-like; IPR012336: Thioredoxin-like fold	F	PF13417; PF00043			NA	20170530	TraesCS1A01G017400
IWGSC_refV1.0	TraesCS1A01G017700		Receptor-like protein kinase	GO:0004672	protein kinase activity	PF13947: Wall-associated receptor kinase galacturonan-binding; PF07645: Calcium-binding EGF domain; PF07714: Protein tyrosine kinase	IPR000152: EGF-type aspartate/asparagine hydroxylation site; IPR000719: Protein kinase domain; IPR000742: EGF-like domain; IPR001245: Serine-threonine/tyrosine-protein kinase, catalytic domain; IPR001881: EGF-like calcium-binding domain; IPR008271: Serine/threonine-protein kinase, active site; IPR009030: Growth factor receptor cysteine-rich domain; IPR011009: Protein kinase-like domain; IPR017441…	F	PF13947; PF07645; PF07714			NA	20170530	TraesCS1A01G017700
IWGSC_refV1.0	TraesCS1A01G017700		Receptor-like protein kinase	GO:0005509	calcium ion binding	PF13947: Wall-associated receptor kinase galacturonan-binding; PF07645: Calcium-binding EGF domain; PF07714: Protein tyrosine kinase	IPR000152: EGF-type aspartate/asparagine hydroxylation site; IPR000719: Protein kinase domain; IPR000742: EGF-like domain; IPR001245: Serine-threonine/tyrosine-protein kinase, catalytic domain; IPR001881: EGF-like calcium-binding domain; IPR008271: Serine/threonine-protein kinase, active site; IPR009030: Growth factor receptor cysteine-rich domain; IPR011009: Protein kinase-like domain; IPR017441…	F	PF13947; PF07645; PF07714			NA	20170530	TraesCS1A01G017700
IWGSC_refV1.0	TraesCS1A01G017700		Receptor-like protein kinase	GO:0005515	protein binding	PF13947: Wall-associated receptor kinase galacturonan-binding; PF07645: Calcium-binding EGF domain; PF07714: Protein tyrosine kinase	IPR000152: EGF-type aspartate/asparagine hydroxylation site; IPR000719: Protein kinase domain; IPR000742: EGF-like domain; IPR001245: Serine-threonine/tyrosine-protein kinase, catalytic domain; IPR001881: EGF-like calcium-binding domain; IPR008271: Serine/threonine-protein kinase, active site; IPR009030: Growth factor receptor cysteine-rich domain; IPR011009: Protein kinase-like domain; IPR017441…	F	PF13947; PF07645; PF07714			NA	20170530	TraesCS1A01G017700
IWGSC_refV1.0	TraesCS1A01G017700		Receptor-like protein kinase	GO:0005524	ATP binding	PF13947: Wall-associated receptor kinase galacturonan-binding; PF07645: Calcium-binding EGF domain; PF07714: Protein tyrosine kinase	IPR000152: EGF-type aspartate/asparagine hydroxylation site; IPR000719: Protein kinase domain; IPR000742: EGF-like domain; IPR001245: Serine-threonine/tyrosine-protein kinase, catalytic domain; IPR001881: EGF-like calcium-binding domain; IPR008271: Serine/threonine-protein kinase, active site; IPR009030: Growth factor receptor cysteine-rich domain; IPR011009: Protein kinase-like domain; IPR017441…	F	PF13947; PF07645; PF07714			NA	20170530	TraesCS1A01G017700
IWGSC_refV1.0	TraesCS1A01G017700		Receptor-like protein kinase	GO:0006468	protein phosphorylation	PF13947: Wall-associated receptor kinase galacturonan-binding; PF07645: Calcium-binding EGF domain; PF07714: Protein tyrosine kinase	IPR000152: EGF-type aspartate/asparagine hydroxylation site; IPR000719: Protein kinase domain; IPR000742: EGF-like domain; IPR001245: Serine-threonine/tyrosine-protein kinase, catalytic domain; IPR001881: EGF-like calcium-binding domain; IPR008271: Serine/threonine-protein kinase, active site; IPR009030: Growth factor receptor cysteine-rich domain; IPR011009: Protein kinase-like domain; IPR017441…	P	PF13947; PF07645; PF07714			NA	20170530	TraesCS1A01G017700
IWGSC_refV1.0	TraesCS1A01G017700		Receptor-like protein kinase	GO:0030247	polysaccharide binding	PF13947: Wall-associated receptor kinase galacturonan-binding; PF07645: Calcium-binding EGF domain; PF07714: Protein tyrosine kinase	IPR000152: EGF-type aspartate/asparagine hydroxylation site; IPR000719: Protein kinase domain; IPR000742: EGF-like domain; IPR001245: Serine-threonine/tyrosine-protein kinase, catalytic domain; IPR001881: EGF-like calcium-binding domain; IPR008271: Serine/threonine-protein kinase, active site; IPR009030: Growth factor receptor cysteine-rich domain; IPR011009: Protein kinase-like domain; IPR017441…	F	PF13947; PF07645; PF07714			NA	20170530	TraesCS1A01G017700
TGCAv1_release 34	TraesCS1A01G017700		Receptor-like protein kinase	GO:0016021	integral component of membrane	PF13947: Wall-associated receptor kinase galacturonan-binding; PF07645: Calcium-binding EGF domain; PF07714: Protein tyrosine kinase	IPR000152: EGF-type aspartate/asparagine hydroxylation site; IPR000719: Protein kinase domain; IPR000742: EGF-like domain; IPR001245: Serine-threonine/tyrosine-protein kinase, catalytic domain; IPR001881: EGF-like calcium-binding domain; IPR008271: Serine/threonine-protein kinase, active site; IPR009030: Growth factor receptor cysteine-rich domain; IPR011009: Protein kinase-like domain; IPR017441…	C	PF13947; PF07645; PF07714			NA	20170114	TRIAE_CS42_1AS_TGACv1_019754_AA0071040
IWGSP1_2.2	TraesCS1A01G017700		Receptor-like protein kinase	GO:0004674	protein serine/threonine kinase activity	PF13947: Wall-associated receptor kinase galacturonan-binding; PF07645: Calcium-binding EGF domain; PF07714: Protein tyrosine kinase	IPR000152: EGF-type aspartate/asparagine hydroxylation site; IPR000719: Protein kinase domain; IPR000742: EGF-like domain; IPR001245: Serine-threonine/tyrosine-protein kinase, catalytic domain; IPR001881: EGF-like calcium-binding domain; IPR008271: Serine/threonine-protein kinase, active site; IPR009030: Growth factor receptor cysteine-rich domain; IPR011009: Protein kinase-like domain; IPR017441…	F	PF13947; PF07645; PF07714			NA	20140326	Traes_1AS_84975D214
IWGSP1_2.2	TraesCS1A01G017700		Receptor-like protein kinase	GO:0016301	kinase activity	PF13947: Wall-associated receptor kinase galacturonan-binding; PF07645: Calcium-binding EGF domain; PF07714: Protein tyrosine kinase	IPR000152: EGF-type aspartate/asparagine hydroxylation site; IPR000719: Protein kinase domain; IPR000742: EGF-like domain; IPR001245: Serine-threonine/tyrosine-protein kinase, catalytic domain; IPR001881: EGF-like calcium-binding domain; IPR008271: Serine/threonine-protein kinase, active site; IPR009030: Growth factor receptor cysteine-rich domain; IPR011009: Protein kinase-like domain; IPR017441…	F	PF13947; PF07645; PF07714			NA	20140326	Traes_1AS_84975D214
IWGSP1_2.2	TraesCS1A01G017700		Receptor-like protein kinase	GO:0016310	phosphorylation	PF13947: Wall-associated receptor kinase galacturonan-binding; PF07645: Calcium-binding EGF domain; PF07714: Protein tyrosine kinase	IPR000152: EGF-type aspartate/asparagine hydroxylation site; IPR000719: Protein kinase domain; IPR000742: EGF-like domain; IPR001245: Serine-threonine/tyrosine-protein kinase, catalytic domain; IPR001881: EGF-like calcium-binding domain; IPR008271: Serine/threonine-protein kinase, active site; IPR009030: Growth factor receptor cysteine-rich domain; IPR011009: Protein kinase-like domain; IPR017441…	P	PF13947; PF07645; PF07714			NA	20140326	Traes_1AS_84975D214
IWGSP1_2.2	TraesCS1A01G017700		Receptor-like protein kinase	GO:0016772	transferase activity, transferring phosphorus-containing groups	PF13947: Wall-associated receptor kinase galacturonan-binding; PF07645: Calcium-binding EGF domain; PF07714: Protein tyrosine kinase	IPR000152: EGF-type aspartate/asparagine hydroxylation site; IPR000719: Protein kinase domain; IPR000742: EGF-like domain; IPR001245: Serine-threonine/tyrosine-protein kinase, catalytic domain; IPR001881: EGF-like calcium-binding domain; IPR008271: Serine/threonine-protein kinase, active site; IPR009030: Growth factor receptor cysteine-rich domain; IPR011009: Protein kinase-like domain; IPR017441…	F	PF13947; PF07645; PF07714			NA	20140326	Traes_1AS_84975D214
IWGSC_refV1.0	TraesCS1A01G017800		Disease resistance protein (NBS-LRR class) family	GO:0043531	ADP binding	PF00931: NB-ARC domain	IPR002182: NB-ARC; IPR011991: Winged helix-turn-helix DNA-binding domain; IPR027417: P-loop containing nucleoside triphosphate hydrolase; IPR032675: Leucine-rich repeat domain, L domain-like	F	PF00931			NA	20170530	TraesCS1A01G017800
IWGSC_refV1.0	TraesCS1A01G017900		Receptor-like kinase	GO:0004672	protein kinase activity	PF13947: Wall-associated receptor kinase galacturonan-binding; PF00069: Protein kinase domain	IPR000719: Protein kinase domain; IPR008271: Serine/threonine-protein kinase, active site; IPR011009: Protein kinase-like domain; IPR017441: Protein kinase, ATP binding site; IPR025287: Wall-associated receptor kinase, galacturonan-binding domain	F	PF13947; PF00069			NA	20170530	TraesCS1A01G017900
IWGSC_refV1.0	TraesCS1A01G017900		Receptor-like kinase	GO:0005524	ATP binding	PF13947: Wall-associated receptor kinase galacturonan-binding; PF00069: Protein kinase domain	IPR000719: Protein kinase domain; IPR008271: Serine/threonine-protein kinase, active site; IPR011009: Protein kinase-like domain; IPR017441: Protein kinase, ATP binding site; IPR025287: Wall-associated receptor kinase, galacturonan-binding domain	F	PF13947; PF00069			NA	20170530	TraesCS1A01G017900
IWGSC_refV1.0	TraesCS1A01G017900		Receptor-like kinase	GO:0006468	protein phosphorylation	PF13947: Wall-associated receptor kinase galacturonan-binding; PF00069: Protein kinase domain	IPR000719: Protein kinase domain; IPR008271: Serine/threonine-protein kinase, active site; IPR011009: Protein kinase-like domain; IPR017441: Protein kinase, ATP binding site; IPR025287: Wall-associated receptor kinase, galacturonan-binding domain	P	PF13947; PF00069			NA	20170530	TraesCS1A01G017900
IWGSC_refV1.0	TraesCS1A01G017900		Receptor-like kinase	GO:0030247	polysaccharide binding	PF13947: Wall-associated receptor kinase galacturonan-binding; PF00069: Protein kinase domain	IPR000719: Protein kinase domain; IPR008271: Serine/threonine-protein kinase, active site; IPR011009: Protein kinase-like domain; IPR017441: Protein kinase, ATP binding site; IPR025287: Wall-associated receptor kinase, galacturonan-binding domain	F	PF13947; PF00069			NA	20170530	TraesCS1A01G017900
TGCAv1_release 34	TraesCS1A01G017900		Receptor-like kinase	GO:0016021	integral component of membrane	PF13947: Wall-associated receptor kinase galacturonan-binding; PF00069: Protein kinase domain	IPR000719: Protein kinase domain; IPR008271: Serine/threonine-protein kinase, active site; IPR011009: Protein kinase-like domain; IPR017441: Protein kinase, ATP binding site; IPR025287: Wall-associated receptor kinase, galacturonan-binding domain	C	PF13947; PF00069			NA	20170114	TRIAE_CS42_1AS_TGACv1_019565_AA0068460
IWGSP1_2.2	TraesCS1A01G017900		Receptor-like kinase	GO:0000166	nucleotide binding	PF13947: Wall-associated receptor kinase galacturonan-binding; PF00069: Protein kinase domain	IPR000719: Protein kinase domain; IPR008271: Serine/threonine-protein kinase, active site; IPR011009: Protein kinase-like domain; IPR017441: Protein kinase, ATP binding site; IPR025287: Wall-associated receptor kinase, galacturonan-binding domain	F	PF13947; PF00069			NA	20140326	Traes_1AS_097B121E3
IWGSP1_2.2	TraesCS1A01G017900		Receptor-like kinase	GO:0004674	protein serine/threonine kinase activity	PF13947: Wall-associated receptor kinase galacturonan-binding; PF00069: Protein kinase domain	IPR000719: Protein kinase domain; IPR008271: Serine/threonine-protein kinase, active site; IPR011009: Protein kinase-like domain; IPR017441: Protein kinase, ATP binding site; IPR025287: Wall-associated receptor kinase, galacturonan-binding domain	F	PF13947; PF00069			NA	20140326	Traes_1AS_097B121E3
IWGSP1_2.2	TraesCS1A01G017900		Receptor-like kinase	GO:0016772	transferase activity, transferring phosphorus-containing groups	PF13947: Wall-associated receptor kinase galacturonan-binding; PF00069: Protein kinase domain	IPR000719: Protein kinase domain; IPR008271: Serine/threonine-protein kinase, active site; IPR011009: Protein kinase-like domain; IPR017441: Protein kinase, ATP binding site; IPR025287: Wall-associated receptor kinase, galacturonan-binding domain	F	PF13947; PF00069			NA	20140326	Traes_1AS_097B121E3
IWGSC_refV1.0	TraesCS1A01G018000		Receptor-like kinase protein	GO:0004672	protein kinase activity	PF00069: Protein kinase domain	IPR000719: Protein kinase domain; IPR008271: Serine/threonine-protein kinase, active site; IPR011009: Protein kinase-like domain; IPR017441: Protein kinase, ATP binding site	F	PF00069			NA	20170530	TraesCS1A01G018000
IWGSC_refV1.0	TraesCS1A01G018000		Receptor-like kinase protein	GO:0005524	ATP binding	PF00069: Protein kinase domain	IPR000719: Protein kinase domain; IPR008271: Serine/threonine-protein kinase, active site; IPR011009: Protein kinase-like domain; IPR017441: Protein kinase, ATP binding site	F	PF00069			NA	20170530	TraesCS1A01G018000
IWGSC_refV1.0	TraesCS1A01G018000		Receptor-like kinase protein	GO:0006468	protein phosphorylation	PF00069: Protein kinase domain	IPR000719: Protein kinase domain; IPR008271: Serine/threonine-protein kinase, active site; IPR011009: Protein kinase-like domain; IPR017441: Protein kinase, ATP binding site	P	PF00069			NA	20170530	TraesCS1A01G018000
IWGSP1_2.2	TraesCS1A01G018000		Receptor-like kinase protein	GO:0004674	protein serine/threonine kinase activity	PF00069: Protein kinase domain	IPR000719: Protein kinase domain; IPR008271: Serine/threonine-protein kinase, active site; IPR011009: Protein kinase-like domain; IPR017441: Protein kinase, ATP binding site	F	PF00069			NA	20140326	Traes_1AS_AC54CBF83
IWGSP1_2.2	TraesCS1A01G018000		Receptor-like kinase protein	GO:0016772	transferase activity, transferring phosphorus-containing groups	PF00069: Protein kinase domain	IPR000719: Protein kinase domain; IPR008271: Serine/threonine-protein kinase, active site; IPR011009: Protein kinase-like domain; IPR017441: Protein kinase, ATP binding site	F	PF00069			NA	20140326	Traes_1AS_AC54CBF83
IWGSC_refV1.0	TraesCS1A01G018100		Serine/threonine-protein kinase	GO:0004672	protein kinase activity	PF01453: D-mannose binding lectin; PF00954: S-locus glycoprotein domain; PF08276: PAN-like domain; PF00069: Protein kinase domain	IPR000719: Protein kinase domain; IPR000858: S-locus glycoprotein domain; IPR001480: Bulb-type lectin domain; IPR003609: PAN/Apple domain; IPR008271: Serine/threonine-protein kinase, active site; IPR011009: Protein kinase-like domain; IPR017441: Protein kinase, ATP binding site; IPR024171: S-receptor-like serine/threonine-protein kinase	F	PF01453; PF00954; PF08276; PF00069			NA	20170530	TraesCS1A01G018100
IWGSC_refV1.0	TraesCS1A01G018100		Serine/threonine-protein kinase	GO:0004674	protein serine/threonine kinase activity	PF01453: D-mannose binding lectin; PF00954: S-locus glycoprotein domain; PF08276: PAN-like domain; PF00069: Protein kinase domain	IPR000719: Protein kinase domain; IPR000858: S-locus glycoprotein domain; IPR001480: Bulb-type lectin domain; IPR003609: PAN/Apple domain; IPR008271: Serine/threonine-protein kinase, active site; IPR011009: Protein kinase-like domain; IPR017441: Protein kinase, ATP binding site; IPR024171: S-receptor-like serine/threonine-protein kinase	F	PF01453; PF00954; PF08276; PF00069			NA	20170530	TraesCS1A01G018100
IWGSC_refV1.0	TraesCS1A01G018100		Serine/threonine-protein kinase	GO:0005524	ATP binding	PF01453: D-mannose binding lectin; PF00954: S-locus glycoprotein domain; PF08276: PAN-like domain; PF00069: Protein kinase domain	IPR000719: Protein kinase domain; IPR000858: S-locus glycoprotein domain; IPR001480: Bulb-type lectin domain; IPR003609: PAN/Apple domain; IPR008271: Serine/threonine-protein kinase, active site; IPR011009: Protein kinase-like domain; IPR017441: Protein kinase, ATP binding site; IPR024171: S-receptor-like serine/threonine-protein kinase	F	PF01453; PF00954; PF08276; PF00069			NA	20170530	TraesCS1A01G018100
IWGSC_refV1.0	TraesCS1A01G018100		Serine/threonine-protein kinase	GO:0006468	protein phosphorylation	PF01453: D-mannose binding lectin; PF00954: S-locus glycoprotein domain; PF08276: PAN-like domain; PF00069: Protein kinase domain	IPR000719: Protein kinase domain; IPR000858: S-locus glycoprotein domain; IPR001480: Bulb-type lectin domain; IPR003609: PAN/Apple domain; IPR008271: Serine/threonine-protein kinase, active site; IPR011009: Protein kinase-like domain; IPR017441: Protein kinase, ATP binding site; IPR024171: S-receptor-like serine/threonine-protein kinase	P	PF01453; PF00954; PF08276; PF00069			NA	20170530	TraesCS1A01G018100
IWGSC_refV1.0	TraesCS1A01G018100		Serine/threonine-protein kinase	GO:0048544	recognition of pollen	PF01453: D-mannose binding lectin; PF00954: S-locus glycoprotein domain; PF08276: PAN-like domain; PF00069: Protein kinase domain	IPR000719: Protein kinase domain; IPR000858: S-locus glycoprotein domain; IPR001480: Bulb-type lectin domain; IPR003609: PAN/Apple domain; IPR008271: Serine/threonine-protein kinase, active site; IPR011009: Protein kinase-like domain; IPR017441: Protein kinase, ATP binding site; IPR024171: S-receptor-like serine/threonine-protein kinase	P	PF01453; PF00954; PF08276; PF00069			NA	20170530	TraesCS1A01G018100
IWGSC_refV1.0	TraesCS1A01G018400		NBS-LRR-like resistance protein&&NBS-LRR disease resistance protein, putative, expressed	GO:0043531	ADP binding	PF00931: NB-ARC domain	IPR002182: NB-ARC; IPR011991: Winged helix-turn-helix DNA-binding domain; IPR027417: P-loop containing nucleoside triphosphate hydrolase; IPR032675: Leucine-rich repeat domain, L domain-like	F	PF00931			NA	20170530	TraesCS1A01G018400
IWGSC_refV1.0	TraesCS1A01G018500		Receptor-like kinase	GO:0004672	protein kinase activity	PF13947: Wall-associated receptor kinase galacturonan-binding; PF00069: Protein kinase domain	IPR000719: Protein kinase domain; IPR008271: Serine/threonine-protein kinase, active site; IPR011009: Protein kinase-like domain; IPR017441: Protein kinase, ATP binding site; IPR025287: Wall-associated receptor kinase, galacturonan-binding domain	F	PF13947; PF00069			NA	20170530	TraesCS1A01G018500
IWGSC_refV1.0	TraesCS1A01G018500		Receptor-like kinase	GO:0005524	ATP binding	PF13947: Wall-associated receptor kinase galacturonan-binding; PF00069: Protein kinase domain	IPR000719: Protein kinase domain; IPR008271: Serine/threonine-protein kinase, active site; IPR011009: Protein kinase-like domain; IPR017441: Protein kinase, ATP binding site; IPR025287: Wall-associated receptor kinase, galacturonan-binding domain	F	PF13947; PF00069			NA	20170530	TraesCS1A01G018500
IWGSC_refV1.0	TraesCS1A01G018500		Receptor-like kinase	GO:0006468	protein phosphorylation	PF13947: Wall-associated receptor kinase galacturonan-binding; PF00069: Protein kinase domain	IPR000719: Protein kinase domain; IPR008271: Serine/threonine-protein kinase, active site; IPR011009: Protein kinase-like domain; IPR017441: Protein kinase, ATP binding site; IPR025287: Wall-associated receptor kinase, galacturonan-binding domain	P	PF13947; PF00069			NA	20170530	TraesCS1A01G018500
IWGSC_refV1.0	TraesCS1A01G018500		Receptor-like kinase	GO:0030247	polysaccharide binding	PF13947: Wall-associated receptor kinase galacturonan-binding; PF00069: Protein kinase domain	IPR000719: Protein kinase domain; IPR008271: Serine/threonine-protein kinase, active site; IPR011009: Protein kinase-like domain; IPR017441: Protein kinase, ATP binding site; IPR025287: Wall-associated receptor kinase, galacturonan-binding domain	F	PF13947; PF00069			NA	20170530	TraesCS1A01G018500
TGCAv1_release 34	TraesCS1A01G018500		Receptor-like kinase	GO:0016021	integral component of membrane	PF13947: Wall-associated receptor kinase galacturonan-binding; PF00069: Protein kinase domain	IPR000719: Protein kinase domain; IPR008271: Serine/threonine-protein kinase, active site; IPR011009: Protein kinase-like domain; IPR017441: Protein kinase, ATP binding site; IPR025287: Wall-associated receptor kinase, galacturonan-binding domain	C	PF13947; PF00069			NA	20170114	TRIAE_CS42_1AS_TGACv1_019203_AA0063100
IWGSP1_2.2	TraesCS1A01G018500		Receptor-like kinase	GO:0000166	nucleotide binding	PF13947: Wall-associated receptor kinase galacturonan-binding; PF00069: Protein kinase domain	IPR000719: Protein kinase domain; IPR008271: Serine/threonine-protein kinase, active site; IPR011009: Protein kinase-like domain; IPR017441: Protein kinase, ATP binding site; IPR025287: Wall-associated receptor kinase, galacturonan-binding domain	F	PF13947; PF00069			NA	20140326	Traes_1AS_581D331E0
IWGSP1_2.2	TraesCS1A01G018500		Receptor-like kinase	GO:0004674	protein serine/threonine kinase activity	PF13947: Wall-associated receptor kinase galacturonan-binding; PF00069: Protein kinase domain	IPR000719: Protein kinase domain; IPR008271: Serine/threonine-protein kinase, active site; IPR011009: Protein kinase-like domain; IPR017441: Protein kinase, ATP binding site; IPR025287: Wall-associated receptor kinase, galacturonan-binding domain	F	PF13947; PF00069			NA	20140326	Traes_1AS_581D331E0
IWGSP1_2.2	TraesCS1A01G018500		Receptor-like kinase	GO:0016772	transferase activity, transferring phosphorus-containing groups	PF13947: Wall-associated receptor kinase galacturonan-binding; PF00069: Protein kinase domain	IPR000719: Protein kinase domain; IPR008271: Serine/threonine-protein kinase, active site; IPR011009: Protein kinase-like domain; IPR017441: Protein kinase, ATP binding site; IPR025287: Wall-associated receptor kinase, galacturonan-binding domain	F	PF13947; PF00069			NA	20140326	Traes_1AS_581D331E0
IWGSC_refV1.0	TraesCS1A01G018600		Receptor-like kinase	GO:0004672	protein kinase activity	PF00069: Protein kinase domain	IPR000719: Protein kinase domain; IPR008271: Serine/threonine-protein kinase, active site; IPR011009: Protein kinase-like domain; IPR017441: Protein kinase, ATP binding site	F	PF00069			NA	20170530	TraesCS1A01G018600
IWGSC_refV1.0	TraesCS1A01G018600		Receptor-like kinase	GO:0005524	ATP binding	PF00069: Protein kinase domain	IPR000719: Protein kinase domain; IPR008271: Serine/threonine-protein kinase, active site; IPR011009: Protein kinase-like domain; IPR017441: Protein kinase, ATP binding site	F	PF00069			NA	20170530	TraesCS1A01G018600
IWGSC_refV1.0	TraesCS1A01G018600		Receptor-like kinase	GO:0006468	protein phosphorylation	PF00069: Protein kinase domain	IPR000719: Protein kinase domain; IPR008271: Serine/threonine-protein kinase, active site; IPR011009: Protein kinase-like domain; IPR017441: Protein kinase, ATP binding site	P	PF00069			NA	20170530	TraesCS1A01G018600
IWGSP1_2.2	TraesCS1A01G018600		Receptor-like kinase	GO:0000166	nucleotide binding	PF00069: Protein kinase domain	IPR000719: Protein kinase domain; IPR008271: Serine/threonine-protein kinase, active site; IPR011009: Protein kinase-like domain; IPR017441: Protein kinase, ATP binding site	F	PF00069			NA	20140326	Traes_1AS_3A3C86D64
IWGSP1_2.2	TraesCS1A01G018600		Receptor-like kinase	GO:0004674	protein serine/threonine kinase activity	PF00069: Protein kinase domain	IPR000719: Protein kinase domain; IPR008271: Serine/threonine-protein kinase, active site; IPR011009: Protein kinase-like domain; IPR017441: Protein kinase, ATP binding site	F	PF00069			NA	20140326	Traes_1AS_3A3C86D64
IWGSP1_2.2	TraesCS1A01G018600		Receptor-like kinase	GO:0016301	kinase activity	PF00069: Protein kinase domain	IPR000719: Protein kinase domain; IPR008271: Serine/threonine-protein kinase, active site; IPR011009: Protein kinase-like domain; IPR017441: Protein kinase, ATP binding site	F	PF00069			NA	20140326	Traes_1AS_3A3C86D64
IWGSP1_2.2	TraesCS1A01G018600		Receptor-like kinase	GO:0016310	phosphorylation	PF00069: Protein kinase domain	IPR000719: Protein kinase domain; IPR008271: Serine/threonine-protein kinase, active site; IPR011009: Protein kinase-like domain; IPR017441: Protein kinase, ATP binding site	P	PF00069			NA	20140326	Traes_1AS_3A3C86D64
IWGSP1_2.2	TraesCS1A01G018600		Receptor-like kinase	GO:0016772	transferase activity, transferring phosphorus-containing groups	PF00069: Protein kinase domain	IPR000719: Protein kinase domain; IPR008271: Serine/threonine-protein kinase, active site; IPR011009: Protein kinase-like domain; IPR017441: Protein kinase, ATP binding site	F	PF00069			NA	20140326	Traes_1AS_3A3C86D64
IWGSC_refV1.0	TraesCS1A01G018900		Zinc finger family protein	GO:0003676	nucleic acid binding	NA	IPR013087: Zinc finger C2H2-type	F	NA			NA	20170530	TraesCS1A01G018900
TGCAv1_release 34	TraesCS1A01G018900		Zinc finger family protein	GO:0046872	metal ion binding	NA	IPR013087: Zinc finger C2H2-type	F	NA			NA	20170114	TRIAE_CS42_1AS_TGACv1_019203_AA0063060
IWGSC_refV1.0	TraesCS1A01G019000		V-type proton ATPase proteolipid subunit	GO:0015078	hydrogen ion transmembrane transporter activity	PF00137: ATP synthase subunit C	IPR000245: V-ATPase proteolipid subunit; IPR002379: V-ATPase proteolipid subunit C-like domain; IPR011555: V-ATPase proteolipid subunit C, eukaryotic	F	PF00137			NA	20170530	TraesCS1A01G019000
IWGSC_refV1.0	TraesCS1A01G019000		V-type proton ATPase proteolipid subunit	GO:0015991	ATP hydrolysis coupled proton transport	PF00137: ATP synthase subunit C	IPR000245: V-ATPase proteolipid subunit; IPR002379: V-ATPase proteolipid subunit C-like domain; IPR011555: V-ATPase proteolipid subunit C, eukaryotic	P	PF00137			NA	20170530	TraesCS1A01G019000
IWGSC_refV1.0	TraesCS1A01G019000		V-type proton ATPase proteolipid subunit	GO:0033177	proton-transporting two-sector ATPase complex, proton-transporting domain	PF00137: ATP synthase subunit C	IPR000245: V-ATPase proteolipid subunit; IPR002379: V-ATPase proteolipid subunit C-like domain; IPR011555: V-ATPase proteolipid subunit C, eukaryotic	C	PF00137			NA	20170530	TraesCS1A01G019000
IWGSC_refV1.0	TraesCS1A01G019000		V-type proton ATPase proteolipid subunit	GO:0033179	proton-transporting V-type ATPase, V0 domain	PF00137: ATP synthase subunit C	IPR000245: V-ATPase proteolipid subunit; IPR002379: V-ATPase proteolipid subunit C-like domain; IPR011555: V-ATPase proteolipid subunit C, eukaryotic	C	PF00137			NA	20170530	TraesCS1A01G019000
IWGSP1_2.2	TraesCS1A01G019000		V-type proton ATPase proteolipid subunit	GO:0006810	transport	PF00137: ATP synthase subunit C	IPR000245: V-ATPase proteolipid subunit; IPR002379: V-ATPase proteolipid subunit C-like domain; IPR011555: V-ATPase proteolipid subunit C, eukaryotic	P	PF00137			NA	20140326	Traes_1AS_A4687B896
IWGSP1_2.2	TraesCS1A01G019000		V-type proton ATPase proteolipid subunit	GO:0006811	ion transport	PF00137: ATP synthase subunit C	IPR000245: V-ATPase proteolipid subunit; IPR002379: V-ATPase proteolipid subunit C-like domain; IPR011555: V-ATPase proteolipid subunit C, eukaryotic	P	PF00137			NA	20140326	Traes_1AS_A4687B896
IWGSP1_2.2	TraesCS1A01G019000		V-type proton ATPase proteolipid subunit	GO:0016020	membrane	PF00137: ATP synthase subunit C	IPR000245: V-ATPase proteolipid subunit; IPR002379: V-ATPase proteolipid subunit C-like domain; IPR011555: V-ATPase proteolipid subunit C, eukaryotic	C	PF00137			NA	20140326	Traes_1AS_A4687B896
IWGSP1_2.2	TraesCS1A01G019000		V-type proton ATPase proteolipid subunit	GO:0016021	integral component of membrane	PF00137: ATP synthase subunit C	IPR000245: V-ATPase proteolipid subunit; IPR002379: V-ATPase proteolipid subunit C-like domain; IPR011555: V-ATPase proteolipid subunit C, eukaryotic	C	PF00137			NA	20140326	Traes_1AS_A4687B896
IWGSC_refV1.0	TraesCS1A01G019100		F-box family protein	GO:0005515	protein binding	PF12937: F-box-like; PF03478: Protein of unknown function (DUF295)	IPR001810: F-box domain; IPR005174: Domain unknown function DUF295; IPR015943: WD40/YVTN repeat-like-containing domain	F	PF12937; PF03478			NA	20170530	TraesCS1A01G019100
IWGSC_refV1.0	TraesCS1A01G019200		Nuclear inhibitor of protein phosphatase 1	GO:0005515	protein binding	PF00498: FHA domain	IPR000253: Forkhead-associated (FHA) domain; IPR008984: SMAD/FHA domain	F	PF00498			NA	20170530	TraesCS1A01G019200
IWGSP1_2.2	TraesCS1A01G019200		Nuclear inhibitor of protein phosphatase 1	GO:0008150	biological_process	PF00498: FHA domain	IPR000253: Forkhead-associated (FHA) domain; IPR008984: SMAD/FHA domain	P	PF00498			NA	20140326	Traes_1AS_DA7EFB1F9
IWGSC_refV1.0	TraesCS1A01G019300		Werner Syndrome-like exonuclease	GO:0003676	nucleic acid binding	PF01612: 3'-5' exonuclease	IPR002562: 3'-5' exonuclease domain; IPR012337: Ribonuclease H-like domain	F	PF01612			NA	20170530	TraesCS1A01G019300
IWGSC_refV1.0	TraesCS1A01G019300		Werner Syndrome-like exonuclease	GO:0006139	nucleobase-containing compound metabolic process	PF01612: 3'-5' exonuclease	IPR002562: 3'-5' exonuclease domain; IPR012337: Ribonuclease H-like domain	P	PF01612			NA	20170530	TraesCS1A01G019300
IWGSC_refV1.0	TraesCS1A01G019300		Werner Syndrome-like exonuclease	GO:0008408	3'-5' exonuclease activity	PF01612: 3'-5' exonuclease	IPR002562: 3'-5' exonuclease domain; IPR012337: Ribonuclease H-like domain	F	PF01612			NA	20170530	TraesCS1A01G019300
IWGSC_refV1.0	TraesCS1A01G019400		F-box family protein	GO:0005515	protein binding	PF12937: F-box-like	IPR001810: F-box domain	F	PF12937			NA	20170530	TraesCS1A01G019400
IWGSC_refV1.0	TraesCS1A01G019500		UDP-glycosyltransferase	GO:0008152	metabolic process	PF00201: UDP-glucoronosyl and UDP-glucosyl transferase	IPR002213: UDP-glucuronosyl/UDP-glucosyltransferase	P	PF00201			NA	20170530	TraesCS1A01G019500
IWGSC_refV1.0	TraesCS1A01G019500		UDP-glycosyltransferase	GO:0016758	transferase activity, transferring hexosyl groups	PF00201: UDP-glucoronosyl and UDP-glucosyl transferase	IPR002213: UDP-glucuronosyl/UDP-glucosyltransferase	F	PF00201			NA	20170530	TraesCS1A01G019500
IWGSP1_2.2	TraesCS1A01G019500		UDP-glycosyltransferase	GO:0016740	transferase activity	PF00201: UDP-glucoronosyl and UDP-glucosyl transferase	IPR002213: UDP-glucuronosyl/UDP-glucosyltransferase	F	PF00201			NA	20140326	Traes_1AS_C4ED9BEE6
IWGSP1_2.2	TraesCS1A01G019500		UDP-glycosyltransferase	GO:0016757	transferase activity, transferring glycosyl groups	PF00201: UDP-glucoronosyl and UDP-glucosyl transferase	IPR002213: UDP-glucuronosyl/UDP-glucosyltransferase	F	PF00201			NA	20140326	Traes_1AS_C4ED9BEE6
IWGSC_refV1.0	TraesCS1A01G019600		UDP-glycosyltransferase	GO:0008152	metabolic process	PF00201: UDP-glucoronosyl and UDP-glucosyl transferase	IPR002213: UDP-glucuronosyl/UDP-glucosyltransferase	P	PF00201			NA	20170530	TraesCS1A01G019600
IWGSC_refV1.0	TraesCS1A01G019600		UDP-glycosyltransferase	GO:0016758	transferase activity, transferring hexosyl groups	PF00201: UDP-glucoronosyl and UDP-glucosyl transferase	IPR002213: UDP-glucuronosyl/UDP-glucosyltransferase	F	PF00201			NA	20170530	TraesCS1A01G019600
IWGSC_refV1.0	TraesCS1A01G019700		WAT1-related protein	GO:0016020	membrane	PF00892: EamA-like transporter family	IPR000620: EamA domain	C	PF00892			NA	20170530	TraesCS1A01G019700
IWGSC_refV1.0	TraesCS1A01G019700		WAT1-related protein	GO:0016021	integral component of membrane	PF00892: EamA-like transporter family	IPR000620: EamA domain	C	PF00892			NA	20170530	TraesCS1A01G019700
IWGSC_refV1.0	TraesCS1A01G019800		WAT1-related protein	GO:0016020	membrane	PF00892: EamA-like transporter family	IPR000620: EamA domain	C	PF00892			NA	20170530	TraesCS1A01G019800
IWGSC_refV1.0	TraesCS1A01G019800		WAT1-related protein	GO:0016021	integral component of membrane	PF00892: EamA-like transporter family	IPR000620: EamA domain	C	PF00892			NA	20170530	TraesCS1A01G019800
TGCAv1_release 34	TraesCS1A01G019800		WAT1-related protein	GO:0022857	transmembrane transporter activity	PF00892: EamA-like transporter family	IPR000620: EamA domain	F	PF00892			NA	20170114	TRIAE_CS42_1AS_TGACv1_019378_AA0065830
IWGSC_refV1.0	TraesCS1A01G019900		Cytochrome P450 family protein	GO:0005506	iron ion binding	PF00067: Cytochrome P450	IPR001128: Cytochrome P450; IPR002401: Cytochrome P450, E-class, group I; IPR017972: Cytochrome P450, conserved site	F	PF00067			NA	20170530	TraesCS1A01G019900
IWGSC_refV1.0	TraesCS1A01G019900		Cytochrome P450 family protein	GO:0016705	oxidoreductase activity, acting on paired donors, with incorporation or reduction of molecular oxygen	PF00067: Cytochrome P450	IPR001128: Cytochrome P450; IPR002401: Cytochrome P450, E-class, group I; IPR017972: Cytochrome P450, conserved site	F	PF00067			NA	20170530	TraesCS1A01G019900
IWGSC_refV1.0	TraesCS1A01G019900		Cytochrome P450 family protein	GO:0020037	heme binding	PF00067: Cytochrome P450	IPR001128: Cytochrome P450; IPR002401: Cytochrome P450, E-class, group I; IPR017972: Cytochrome P450, conserved site	F	PF00067			NA	20170530	TraesCS1A01G019900
IWGSC_refV1.0	TraesCS1A01G019900		Cytochrome P450 family protein	GO:0055114	oxidation-reduction process	PF00067: Cytochrome P450	IPR001128: Cytochrome P450; IPR002401: Cytochrome P450, E-class, group I; IPR017972: Cytochrome P450, conserved site	P	PF00067			NA	20170530	TraesCS1A01G019900
IWGSC_refV1.0	TraesCS1A01G020200		WAT1-related protein	GO:0016020	membrane	PF00892: EamA-like transporter family	IPR000620: EamA domain	C	PF00892			NA	20170530	TraesCS1A01G020200
IWGSC_refV1.0	TraesCS1A01G020200		WAT1-related protein	GO:0016021	integral component of membrane	PF00892: EamA-like transporter family	IPR000620: EamA domain	C	PF00892			NA	20170530	TraesCS1A01G020200
TGCAv1_release 34	TraesCS1A01G020200		WAT1-related protein	GO:0022857	transmembrane transporter activity	PF00892: EamA-like transporter family	IPR000620: EamA domain	F	PF00892			NA	20170114	TRIAE_CS42_1AS_TGACv1_019378_AA0065790
TGCAv1_release 34	TraesCS1A01G020300		Regulator of chromosome condensation (RCC1) family with FYVE zinc finger domain-containing protein	GO:0046872	metal ion binding	PF08381: Transcription factor regulating root and shoot growth via Pin3	IPR013591: Brevis radix (BRX) domain	F	PF08381			NA	20170114	TRIAE_CS42_1AS_TGACv1_020044_AA0074220
IWGSC_refV1.0	TraesCS1A01G020400		Regulator of chromosome condensation (RCC1) family with FYVE zinc finger domain	GO:0046872	metal ion binding	PF00415: Regulator of chromosome condensation (RCC1) repeat; PF01363: FYVE zinc finger; PF13713: Transcription factor BRX N-terminal domain; PF08381: Transcription factor regulating root and shoot growth via Pin3	IPR000306: FYVE zinc finger; IPR000408: Regulator of chromosome condensation, RCC1; IPR009091: Regulator of chromosome condensation 1/beta-lactamase-inhibitor protein II; IPR011011: Zinc finger, FYVE/PHD-type; IPR013083: Zinc finger, RING/FYVE/PHD-type; IPR013591: Brevis radix (BRX) domain; IPR017455: Zinc finger, FYVE-related; IPR027988: Transcription factor BREVIS RADIX, N-terminal domain	F	PF00415; PF01363; PF13713; PF08381			NA	20170530	TraesCS1A01G020400
TGCAv1_release 34	TraesCS1A01G020500		Actin	GO:0005524	ATP binding	PF00022: Actin	IPR004000: Actin family; IPR004001: Actin, conserved site; IPR020902: Actin/actin-like conserved site	F	PF00022			NA	20170114	TRIAE_CS42_1AS_TGACv1_020044_AA0074210
IWGSP1_2.2	TraesCS1A01G020500		Actin	GO:0000166	nucleotide binding	PF00022: Actin	IPR004000: Actin family; IPR004001: Actin, conserved site; IPR020902: Actin/actin-like conserved site	F	PF00022			NA	20140326	Traes_1AS_FB446F3DC
IWGSP1_2.2	TraesCS1A01G020500		Actin	GO:0005737	cytoplasm	PF00022: Actin	IPR004000: Actin family; IPR004001: Actin, conserved site; IPR020902: Actin/actin-like conserved site	C	PF00022			NA	20140326	Traes_1AS_FB446F3DC
IWGSP1_2.2	TraesCS1A01G020500		Actin	GO:0005856	cytoskeleton	PF00022: Actin	IPR004000: Actin family; IPR004001: Actin, conserved site; IPR020902: Actin/actin-like conserved site	C	PF00022			NA	20140326	Traes_1AS_FB446F3DC
IWGSC_refV1.0	TraesCS1A01G020700		Phosphoinositide phosphatase family protein	GO:0042578	phosphoric ester hydrolase activity	PF02383: SacI homology domain	IPR002013: SAC domain	F	PF02383			NA	20170530	TraesCS1A01G020700
IWGSP1_2.2	TraesCS1A01G020700		Phosphoinositide phosphatase family protein	GO:0008152	metabolic process	PF02383: SacI homology domain	IPR002013: SAC domain	P	PF02383			NA	20140326	Traes_1AS_F84D7A1D5
IWGSP1_2.2	TraesCS1A01G020700		Phosphoinositide phosphatase family protein	GO:0052866	phosphatidylinositol phosphate phosphatase activity	PF02383: SacI homology domain	IPR002013: SAC domain	F	PF02383			NA	20160427	Traes_1AS_F84D7A1D5
IWGSC_refV1.0	TraesCS1A01G020800		Cytochrome P450 family protein, expressed	GO:0005506	iron ion binding	PF00067: Cytochrome P450	IPR001128: Cytochrome P450; IPR002401: Cytochrome P450, E-class, group I; IPR017972: Cytochrome P450, conserved site	F	PF00067			NA	20170530	TraesCS1A01G020800
IWGSC_refV1.0	TraesCS1A01G020800		Cytochrome P450 family protein, expressed	GO:0016705	oxidoreductase activity, acting on paired donors, with incorporation or reduction of molecular oxygen	PF00067: Cytochrome P450	IPR001128: Cytochrome P450; IPR002401: Cytochrome P450, E-class, group I; IPR017972: Cytochrome P450, conserved site	F	PF00067			NA	20170530	TraesCS1A01G020800
IWGSC_refV1.0	TraesCS1A01G020800		Cytochrome P450 family protein, expressed	GO:0020037	heme binding	PF00067: Cytochrome P450	IPR001128: Cytochrome P450; IPR002401: Cytochrome P450, E-class, group I; IPR017972: Cytochrome P450, conserved site	F	PF00067			NA	20170530	TraesCS1A01G020800
IWGSC_refV1.0	TraesCS1A01G020800		Cytochrome P450 family protein, expressed	GO:0055114	oxidation-reduction process	PF00067: Cytochrome P450	IPR001128: Cytochrome P450; IPR002401: Cytochrome P450, E-class, group I; IPR017972: Cytochrome P450, conserved site	P	PF00067			NA	20170530	TraesCS1A01G020800
TGCAv1_release 34	TraesCS1A01G020800		Cytochrome P450 family protein, expressed	GO:0004497	monooxygenase activity	PF00067: Cytochrome P450	IPR001128: Cytochrome P450; IPR002401: Cytochrome P450, E-class, group I; IPR017972: Cytochrome P450, conserved site	F	PF00067			NA	20170114	TRIAE_CS42_1AS_TGACv1_019137_AA0061470
TGCAv1_release 34	TraesCS1A01G020800		Cytochrome P450 family protein, expressed	GO:0016021	integral component of membrane	PF00067: Cytochrome P450	IPR001128: Cytochrome P450; IPR002401: Cytochrome P450, E-class, group I; IPR017972: Cytochrome P450, conserved site	C	PF00067			NA	20170114	TRIAE_CS42_1AS_TGACv1_019137_AA0061470
IWGSP1_2.2	TraesCS1A01G020800		Cytochrome P450 family protein, expressed	GO:0016491	oxidoreductase activity	PF00067: Cytochrome P450	IPR001128: Cytochrome P450; IPR002401: Cytochrome P450, E-class, group I; IPR017972: Cytochrome P450, conserved site	F	PF00067			NA	20140326	Traes_1AS_C43FB2D5B
IWGSP1_2.2	TraesCS1A01G020800		Cytochrome P450 family protein, expressed	GO:0046872	metal ion binding	PF00067: Cytochrome P450	IPR001128: Cytochrome P450; IPR002401: Cytochrome P450, E-class, group I; IPR017972: Cytochrome P450, conserved site	F	PF00067			NA	20140326	Traes_1AS_C43FB2D5B
IWGSC_refV1.0	TraesCS1A01G021000		Trypsin inhibitor	GO:0004867	serine-type endopeptidase inhibitor activity	PF00228: Bowman-Birk serine protease inhibitor family	IPR000877: Proteinase inhibitor I12, Bowman-Birk	F	PF00228			NA	20170530	TraesCS1A01G021000
IWGSC_refV1.0	TraesCS1A01G021000		Trypsin inhibitor	GO:0005576	extracellular region	PF00228: Bowman-Birk serine protease inhibitor family	IPR000877: Proteinase inhibitor I12, Bowman-Birk	C	PF00228			NA	20170530	TraesCS1A01G021000
IWGSP1_2.2	TraesCS1A01G021000		Trypsin inhibitor	GO:0010466	negative regulation of peptidase activity	PF00228: Bowman-Birk serine protease inhibitor family	IPR000877: Proteinase inhibitor I12, Bowman-Birk	P	PF00228			NA	20140326	Traes_1AS_7AD96C53A
IWGSP1_2.2	TraesCS1A01G021000		Trypsin inhibitor	GO:0010951	negative regulation of endopeptidase activity	PF00228: Bowman-Birk serine protease inhibitor family	IPR000877: Proteinase inhibitor I12, Bowman-Birk	P	PF00228			NA	20140326	Traes_1AS_7AD96C53A
IWGSP1_2.2	TraesCS1A01G021000		Trypsin inhibitor	GO:0030414	peptidase inhibitor activity	PF00228: Bowman-Birk serine protease inhibitor family	IPR000877: Proteinase inhibitor I12, Bowman-Birk	F	PF00228			NA	20140326	Traes_1AS_7AD96C53A
IWGSC_refV1.0	TraesCS1A01G021100		Anthocyanin 5-aromatic acyltransferase	GO:0016747	transferase activity, transferring acyl groups other than amino-acyl groups	PF02458: Transferase family	IPR003480: Transferase	F	PF02458			NA	20170530	TraesCS1A01G021100
IWGSC_refV1.0	TraesCS1A01G021200		Mechanosensitive ion channel family protein	GO:0016020	membrane	PF00924: Mechanosensitive ion channel	IPR006685: Mechanosensitive ion channel MscS; IPR010920: LSM domain; IPR016688: Mechanosensitive ion channel MscS-like, plants/fungi	C	PF00924			NA	20170530	TraesCS1A01G021200
IWGSC_refV1.0	TraesCS1A01G021200		Mechanosensitive ion channel family protein	GO:0055085	transmembrane transport	PF00924: Mechanosensitive ion channel	IPR006685: Mechanosensitive ion channel MscS; IPR010920: LSM domain; IPR016688: Mechanosensitive ion channel MscS-like, plants/fungi	P	PF00924			NA	20170530	TraesCS1A01G021200
IWGSC_refV1.0	TraesCS1A01G021400		Trypsin inhibitor	GO:0004867	serine-type endopeptidase inhibitor activity	PF00228: Bowman-Birk serine protease inhibitor family	IPR000877: Proteinase inhibitor I12, Bowman-Birk	F	PF00228			NA	20170530	TraesCS1A01G021400
IWGSC_refV1.0	TraesCS1A01G021400		Trypsin inhibitor	GO:0005576	extracellular region	PF00228: Bowman-Birk serine protease inhibitor family	IPR000877: Proteinase inhibitor I12, Bowman-Birk	C	PF00228			NA	20170530	TraesCS1A01G021400
IWGSP1_2.2	TraesCS1A01G021400		Trypsin inhibitor	GO:0010466	negative regulation of peptidase activity	PF00228: Bowman-Birk serine protease inhibitor family	IPR000877: Proteinase inhibitor I12, Bowman-Birk	P	PF00228			NA	20140326	Traes_1AS_F098402B4
IWGSP1_2.2	TraesCS1A01G021400		Trypsin inhibitor	GO:0010951	negative regulation of endopeptidase activity	PF00228: Bowman-Birk serine protease inhibitor family	IPR000877: Proteinase inhibitor I12, Bowman-Birk	P	PF00228			NA	20140326	Traes_1AS_F098402B4
IWGSP1_2.2	TraesCS1A01G021400		Trypsin inhibitor	GO:0030414	peptidase inhibitor activity	PF00228: Bowman-Birk serine protease inhibitor family	IPR000877: Proteinase inhibitor I12, Bowman-Birk	F	PF00228			NA	20140326	Traes_1AS_F098402B4
IWGSC_refV1.0	TraesCS1A01G021500		MYB transcription factor	GO:0003677	DNA binding	PF00249: Myb-like DNA-binding domain; PF06640: P protein C-terminus	IPR001005: SANT/Myb domain; IPR009057: Homeobox domain-like; IPR010588: Myb-related protein P, C-terminal; IPR017930: Myb domain	F	PF00249; PF06640			NA	20170530	TraesCS1A01G021500
IWGSC_refV1.0	TraesCS1A01G021600		Cytochrome P450	GO:0005506	iron ion binding	PF00067: Cytochrome P450	IPR001128: Cytochrome P450; IPR002401: Cytochrome P450, E-class, group I; IPR017972: Cytochrome P450, conserved site	F	PF00067			NA	20170530	TraesCS1A01G021600
IWGSC_refV1.0	TraesCS1A01G021600		Cytochrome P450	GO:0016705	oxidoreductase activity, acting on paired donors, with incorporation or reduction of molecular oxygen	PF00067: Cytochrome P450	IPR001128: Cytochrome P450; IPR002401: Cytochrome P450, E-class, group I; IPR017972: Cytochrome P450, conserved site	F	PF00067			NA	20170530	TraesCS1A01G021600
IWGSC_refV1.0	TraesCS1A01G021600		Cytochrome P450	GO:0020037	heme binding	PF00067: Cytochrome P450	IPR001128: Cytochrome P450; IPR002401: Cytochrome P450, E-class, group I; IPR017972: Cytochrome P450, conserved site	F	PF00067			NA	20170530	TraesCS1A01G021600
IWGSC_refV1.0	TraesCS1A01G021600		Cytochrome P450	GO:0055114	oxidation-reduction process	PF00067: Cytochrome P450	IPR001128: Cytochrome P450; IPR002401: Cytochrome P450, E-class, group I; IPR017972: Cytochrome P450, conserved site	P	PF00067			NA	20170530	TraesCS1A01G021600
IWGSC_refV1.0	TraesCS1A01G021700		Disease resistance protein RPM1	GO:0043531	ADP binding	PF00931: NB-ARC domain	IPR002182: NB-ARC; IPR011991: Winged helix-turn-helix DNA-binding domain; IPR027417: P-loop containing nucleoside triphosphate hydrolase; IPR032675: Leucine-rich repeat domain, L domain-like	F	PF00931			NA	20170530	TraesCS1A01G021700
IWGSP1_2.2	TraesCS1A01G021700		Disease resistance protein RPM1	GO:0006952	defense response	PF00931: NB-ARC domain	IPR002182: NB-ARC; IPR011991: Winged helix-turn-helix DNA-binding domain; IPR027417: P-loop containing nucleoside triphosphate hydrolase; IPR032675: Leucine-rich repeat domain, L domain-like	P	PF00931			NA	20140326	Traes_1AS_C7A8188D1
IWGSC_refV1.0	TraesCS1A01G021800		Disease resistance protein RPM1	GO:0043531	ADP binding	PF00931: NB-ARC domain	IPR002182: NB-ARC; IPR011991: Winged helix-turn-helix DNA-binding domain; IPR027417: P-loop containing nucleoside triphosphate hydrolase; IPR032675: Leucine-rich repeat domain, L domain-like	F	PF00931			NA	20170530	TraesCS1A01G021800
IWGSP1_2.2	TraesCS1A01G021800		Disease resistance protein RPM1	GO:0006952	defense response	PF00931: NB-ARC domain	IPR002182: NB-ARC; IPR011991: Winged helix-turn-helix DNA-binding domain; IPR027417: P-loop containing nucleoside triphosphate hydrolase; IPR032675: Leucine-rich repeat domain, L domain-like	P	PF00931			NA	20140326	Traes_1AS_17306388F
IWGSC_refV1.0	TraesCS1A01G021900		Aldo-keto reductase	GO:0016491	oxidoreductase activity	PF00248: Aldo/keto reductase family	IPR018170: Aldo/keto reductase, conserved site; IPR020471: Aldo/keto reductase; IPR023210: NADP-dependent oxidoreductase domain	F	PF00248			NA	20170530	TraesCS1A01G021900
IWGSC_refV1.0	TraesCS1A01G021900		Aldo-keto reductase	GO:0055114	oxidation-reduction process	PF00248: Aldo/keto reductase family	IPR018170: Aldo/keto reductase, conserved site; IPR020471: Aldo/keto reductase; IPR023210: NADP-dependent oxidoreductase domain	P	PF00248			NA	20170530	TraesCS1A01G021900
IWGSC_refV1.0	TraesCS1A01G022000		Bowman-Birk trypsin inhibitor-like protein	GO:0004867	serine-type endopeptidase inhibitor activity	PF00228: Bowman-Birk serine protease inhibitor family	IPR000877: Proteinase inhibitor I12, Bowman-Birk	F	PF00228			NA	20170530	TraesCS1A01G022000
IWGSC_refV1.0	TraesCS1A01G022000		Bowman-Birk trypsin inhibitor-like protein	GO:0005576	extracellular region	PF00228: Bowman-Birk serine protease inhibitor family	IPR000877: Proteinase inhibitor I12, Bowman-Birk	C	PF00228			NA	20170530	TraesCS1A01G022000
IWGSC_refV1.0	TraesCS1A01G022100		Inhibitor protein	GO:0004867	serine-type endopeptidase inhibitor activity	PF00280: Potato inhibitor I family	IPR000864: Proteinase inhibitor I13, potato inhibitor I	F	PF00280			NA	20170530	TraesCS1A01G022100
IWGSC_refV1.0	TraesCS1A01G022100		Inhibitor protein	GO:0009611	response to wounding	PF00280: Potato inhibitor I family	IPR000864: Proteinase inhibitor I13, potato inhibitor I	P	PF00280			NA	20170530	TraesCS1A01G022100
IWGSC_refV1.0	TraesCS1A01G022200		Inhibitor protein	GO:0004867	serine-type endopeptidase inhibitor activity	PF00280: Potato inhibitor I family	IPR000864: Proteinase inhibitor I13, potato inhibitor I	F	PF00280			NA	20170530	TraesCS1A01G022200
IWGSC_refV1.0	TraesCS1A01G022200		Inhibitor protein	GO:0009611	response to wounding	PF00280: Potato inhibitor I family	IPR000864: Proteinase inhibitor I13, potato inhibitor I	P	PF00280			NA	20170530	TraesCS1A01G022200
IWGSC_refV1.0	TraesCS1A01G022300		Chymotrypsin inhibitor	GO:0004867	serine-type endopeptidase inhibitor activity	PF00280: Potato inhibitor I family	IPR000864: Proteinase inhibitor I13, potato inhibitor I	F	PF00280			NA	20170530	TraesCS1A01G022300
IWGSC_refV1.0	TraesCS1A01G022300		Chymotrypsin inhibitor	GO:0009611	response to wounding	PF00280: Potato inhibitor I family	IPR000864: Proteinase inhibitor I13, potato inhibitor I	P	PF00280			NA	20170530	TraesCS1A01G022300
IWGSC_refV1.0	TraesCS1A01G022400		Core-2/I-branching beta-1,6-N-acetylglucosaminyltransferase family protein	GO:0008375	acetylglucosaminyltransferase activity	PF02485: Core-2/I-Branching enzyme	IPR003406: Glycosyl transferase, family 14	F	PF02485			NA	20170530	TraesCS1A01G022400
IWGSC_refV1.0	TraesCS1A01G022400		Core-2/I-branching beta-1,6-N-acetylglucosaminyltransferase family protein	GO:0016020	membrane	PF02485: Core-2/I-Branching enzyme	IPR003406: Glycosyl transferase, family 14	C	PF02485			NA	20170530	TraesCS1A01G022400
IWGSC_refV1.0	TraesCS1A01G022600		Protein transport protein Sec61 subunit gamma	GO:0006605	protein targeting	PF00584: SecE/Sec61-gamma subunits of protein translocation complex	IPR001901: Protein translocase complex, SecE/Sec61-gamma subunit; IPR008158: Protein translocase SEC61 complex, gamma subunit; IPR022943: Preprotein translocase subunit SecE; IPR023391: Protein translocase SecE domain	P	PF00584			NA	20170530	TraesCS1A01G022600
IWGSC_refV1.0	TraesCS1A01G022600		Protein transport protein Sec61 subunit gamma	GO:0006886	intracellular protein transport	PF00584: SecE/Sec61-gamma subunits of protein translocation complex	IPR001901: Protein translocase complex, SecE/Sec61-gamma subunit; IPR008158: Protein translocase SEC61 complex, gamma subunit; IPR022943: Preprotein translocase subunit SecE; IPR023391: Protein translocase SecE domain	P	PF00584			NA	20170530	TraesCS1A01G022600
IWGSC_refV1.0	TraesCS1A01G022600		Protein transport protein Sec61 subunit gamma	GO:0015031	protein transport	PF00584: SecE/Sec61-gamma subunits of protein translocation complex	IPR001901: Protein translocase complex, SecE/Sec61-gamma subunit; IPR008158: Protein translocase SEC61 complex, gamma subunit; IPR022943: Preprotein translocase subunit SecE; IPR023391: Protein translocase SecE domain	P	PF00584			NA	20170530	TraesCS1A01G022600
IWGSC_refV1.0	TraesCS1A01G022600		Protein transport protein Sec61 subunit gamma	GO:0015450	P-P-bond-hydrolysis-driven protein transmembrane transporter activity	PF00584: SecE/Sec61-gamma subunits of protein translocation complex	IPR001901: Protein translocase complex, SecE/Sec61-gamma subunit; IPR008158: Protein translocase SEC61 complex, gamma subunit; IPR022943: Preprotein translocase subunit SecE; IPR023391: Protein translocase SecE domain	F	PF00584			NA	20170530	TraesCS1A01G022600
IWGSC_refV1.0	TraesCS1A01G022600		Protein transport protein Sec61 subunit gamma	GO:0016020	membrane	PF00584: SecE/Sec61-gamma subunits of protein translocation complex	IPR001901: Protein translocase complex, SecE/Sec61-gamma subunit; IPR008158: Protein translocase SEC61 complex, gamma subunit; IPR022943: Preprotein translocase subunit SecE; IPR023391: Protein translocase SecE domain	C	PF00584			NA	20170530	TraesCS1A01G022600
TGCAv1_release 34	TraesCS1A01G022900		Serotonin N-acetyltransferase 1, chloroplastic	GO:0005515	protein binding	NA	NA	F	NA			NA	20170114	TRIAE_CS42_1AS_TGACv1_020751_AA0079770
TGCAv1_release 34	TraesCS1A01G023000		cysteine-rich RLK (RECEPTOR-like protein kinase) 19	GO:0005515	protein binding	NA	NA	F	NA			NA	20170114	TRIAE_CS42_1AS_TGACv1_019420_AA0066400
TGCAv1_release 34	TraesCS1A01G023000		cysteine-rich RLK (RECEPTOR-like protein kinase) 19	GO:0008180	COP9 signalosome	NA	NA	C	NA			NA	20170114	TRIAE_CS42_1AS_TGACv1_019420_AA0066400
TGCAv1_release 34	TraesCS1A01G023000		cysteine-rich RLK (RECEPTOR-like protein kinase) 19	GO:0010387	COP9 signalosome assembly	NA	NA	P	NA			NA	20170114	TRIAE_CS42_1AS_TGACv1_019420_AA0066400
TGCAv1_release 34	TraesCS1A01G023000		cysteine-rich RLK (RECEPTOR-like protein kinase) 19	GO:0010388	cullin deneddylation	NA	NA	P	NA			NA	20170114	TRIAE_CS42_1AS_TGACv1_019420_AA0066400
IWGSC_refV1.0	TraesCS1A01G023200		Sulfotransferase	GO:0008146	sulfotransferase activity	PF00685: Sulfotransferase domain	IPR000863: Sulfotransferase domain; IPR027417: P-loop containing nucleoside triphosphate hydrolase	F	PF00685			NA	20170530	TraesCS1A01G023200
IWGSC_refV1.0	TraesCS1A01G023500		Disease resistance protein (TIR-NBS-LRR class) family	GO:0005515	protein binding	PF13855: Leucine rich repeat	IPR001611: Leucine-rich repeat; IPR003591: Leucine-rich repeat, typical subtype; IPR011991: Winged helix-turn-helix DNA-binding domain; IPR032675: Leucine-rich repeat domain, L domain-like	F	PF13855			NA	20170530	TraesCS1A01G023500
IWGSP1_2.2	TraesCS1A01G023600		Disease resistance protein (TIR-NBS-LRR class), putative	GO:0005515	protein binding	NA	IPR032675: Leucine-rich repeat domain, L domain-like	F	NA			NA	20140326	Traes_1AS_3BE2A2127
IWGSC_refV1.0	TraesCS1A01G024100		Beta-galactosidase	GO:0004553	hydrolase activity, hydrolyzing O-glycosyl compounds	PF01301: Glycosyl hydrolases family 35; PF13364: Beta-galactosidase jelly roll domain; PF02140: Galactose binding lectin domain	IPR000922: D-galactoside/L-rhamnose binding SUEL lectin domain; IPR001944: Glycoside hydrolase, family 35; IPR008979: Galactose-binding domain-like; IPR017853: Glycoside hydrolase superfamily; IPR019801: Glycoside hydrolase, family 35, conserved site; IPR025300: Beta-galactosidase jelly roll domain; IPR031330: Glycoside hydrolase 35, catalytic domain	F	PF01301; PF13364; PF02140			NA	20170530	TraesCS1A01G024100
IWGSC_refV1.0	TraesCS1A01G024100		Beta-galactosidase	GO:0005975	carbohydrate metabolic process	PF01301: Glycosyl hydrolases family 35; PF13364: Beta-galactosidase jelly roll domain; PF02140: Galactose binding lectin domain	IPR000922: D-galactoside/L-rhamnose binding SUEL lectin domain; IPR001944: Glycoside hydrolase, family 35; IPR008979: Galactose-binding domain-like; IPR017853: Glycoside hydrolase superfamily; IPR019801: Glycoside hydrolase, family 35, conserved site; IPR025300: Beta-galactosidase jelly roll domain; IPR031330: Glycoside hydrolase 35, catalytic domain	P	PF01301; PF13364; PF02140			NA	20170530	TraesCS1A01G024100
IWGSC_refV1.0	TraesCS1A01G024100		Beta-galactosidase	GO:0030246	carbohydrate binding	PF01301: Glycosyl hydrolases family 35; PF13364: Beta-galactosidase jelly roll domain; PF02140: Galactose binding lectin domain	IPR000922: D-galactoside/L-rhamnose binding SUEL lectin domain; IPR001944: Glycoside hydrolase, family 35; IPR008979: Galactose-binding domain-like; IPR017853: Glycoside hydrolase superfamily; IPR019801: Glycoside hydrolase, family 35, conserved site; IPR025300: Beta-galactosidase jelly roll domain; IPR031330: Glycoside hydrolase 35, catalytic domain	F	PF01301; PF13364; PF02140			NA	20170530	TraesCS1A01G024100
TGCAv1_release 34	TraesCS1A01G024100		Beta-galactosidase	GO:0004565	beta-galactosidase activity	PF01301: Glycosyl hydrolases family 35; PF13364: Beta-galactosidase jelly roll domain; PF02140: Galactose binding lectin domain	IPR000922: D-galactoside/L-rhamnose binding SUEL lectin domain; IPR001944: Glycoside hydrolase, family 35; IPR008979: Galactose-binding domain-like; IPR017853: Glycoside hydrolase superfamily; IPR019801: Glycoside hydrolase, family 35, conserved site; IPR025300: Beta-galactosidase jelly roll domain; IPR031330: Glycoside hydrolase 35, catalytic domain	F	PF01301; PF13364; PF02140			NA	20170114	TRIAE_CS42_1AS_TGACv1_020465_AA0077660
IWGSP1_2.2	TraesCS1A01G024100		Beta-galactosidase	GO:0008152	metabolic process	PF01301: Glycosyl hydrolases family 35; PF13364: Beta-galactosidase jelly roll domain; PF02140: Galactose binding lectin domain	IPR000922: D-galactoside/L-rhamnose binding SUEL lectin domain; IPR001944: Glycoside hydrolase, family 35; IPR008979: Galactose-binding domain-like; IPR017853: Glycoside hydrolase superfamily; IPR019801: Glycoside hydrolase, family 35, conserved site; IPR025300: Beta-galactosidase jelly roll domain; IPR031330: Glycoside hydrolase 35, catalytic domain	P	PF01301; PF13364; PF02140			NA	20140326	Traes_1AS_B06466383
IWGSP1_2.2	TraesCS1A01G024100		Beta-galactosidase	GO:0016787	hydrolase activity	PF01301: Glycosyl hydrolases family 35; PF13364: Beta-galactosidase jelly roll domain; PF02140: Galactose binding lectin domain	IPR000922: D-galactoside/L-rhamnose binding SUEL lectin domain; IPR001944: Glycoside hydrolase, family 35; IPR008979: Galactose-binding domain-like; IPR017853: Glycoside hydrolase superfamily; IPR019801: Glycoside hydrolase, family 35, conserved site; IPR025300: Beta-galactosidase jelly roll domain; IPR031330: Glycoside hydrolase 35, catalytic domain	F	PF01301; PF13364; PF02140			NA	20140326	Traes_1AS_B06466383
IWGSP1_2.2	TraesCS1A01G024100		Beta-galactosidase	GO:0016798	hydrolase activity, acting on glycosyl bonds	PF01301: Glycosyl hydrolases family 35; PF13364: Beta-galactosidase jelly roll domain; PF02140: Galactose binding lectin domain	IPR000922: D-galactoside/L-rhamnose binding SUEL lectin domain; IPR001944: Glycoside hydrolase, family 35; IPR008979: Galactose-binding domain-like; IPR017853: Glycoside hydrolase superfamily; IPR019801: Glycoside hydrolase, family 35, conserved site; IPR025300: Beta-galactosidase jelly roll domain; IPR031330: Glycoside hydrolase 35, catalytic domain	F	PF01301; PF13364; PF02140			NA	20140326	Traes_1AS_B06466383
IWGSC_refV1.0	TraesCS1A01G024400		Receptor-kinase, putative	GO:0004672	protein kinase activity	PF08263: Leucine rich repeat N-terminal domain; PF13516: Leucine Rich repeat; PF13855: Leucine rich repeat; PF07714: Protein tyrosine kinase&&PF13855: Leucine rich repeat; PF00069: Protein kinase domain	IPR000719: Protein kinase domain; IPR001245: Serine-threonine/tyrosine-protein kinase, catalytic domain; IPR001611: Leucine-rich repeat; IPR003591: Leucine-rich repeat, typical subtype; IPR008271: Serine/threonine-protein kinase, active site; IPR011009: Protein kinase-like domain; IPR013210: Leucine-rich repeat-containing N-terminal, plant-type; IPR017441: Protein kinase, ATP binding site; IPR032…	F	PF08263; PF13516; PF13855; PF07714&&PF13855; PF00069			NA	20170530	TraesCS1A01G024400
IWGSC_refV1.0	TraesCS1A01G024400		Receptor-kinase, putative	GO:0005515	protein binding	PF08263: Leucine rich repeat N-terminal domain; PF13516: Leucine Rich repeat; PF13855: Leucine rich repeat; PF07714: Protein tyrosine kinase&&PF13855: Leucine rich repeat; PF00069: Protein kinase domain	IPR000719: Protein kinase domain; IPR001245: Serine-threonine/tyrosine-protein kinase, catalytic domain; IPR001611: Leucine-rich repeat; IPR003591: Leucine-rich repeat, typical subtype; IPR008271: Serine/threonine-protein kinase, active site; IPR011009: Protein kinase-like domain; IPR013210: Leucine-rich repeat-containing N-terminal, plant-type; IPR017441: Protein kinase, ATP binding site; IPR032…	F	PF08263; PF13516; PF13855; PF07714&&PF13855; PF00069			NA	20170530	TraesCS1A01G024400
IWGSC_refV1.0	TraesCS1A01G024400		Receptor-kinase, putative	GO:0005524	ATP binding	PF08263: Leucine rich repeat N-terminal domain; PF13516: Leucine Rich repeat; PF13855: Leucine rich repeat; PF07714: Protein tyrosine kinase&&PF13855: Leucine rich repeat; PF00069: Protein kinase domain	IPR000719: Protein kinase domain; IPR001245: Serine-threonine/tyrosine-protein kinase, catalytic domain; IPR001611: Leucine-rich repeat; IPR003591: Leucine-rich repeat, typical subtype; IPR008271: Serine/threonine-protein kinase, active site; IPR011009: Protein kinase-like domain; IPR013210: Leucine-rich repeat-containing N-terminal, plant-type; IPR017441: Protein kinase, ATP binding site; IPR032…	F	PF08263; PF13516; PF13855; PF07714&&PF13855; PF00069			NA	20170530	TraesCS1A01G024400
IWGSC_refV1.0	TraesCS1A01G024400		Receptor-kinase, putative	GO:0006468	protein phosphorylation	PF08263: Leucine rich repeat N-terminal domain; PF13516: Leucine Rich repeat; PF13855: Leucine rich repeat; PF07714: Protein tyrosine kinase&&PF13855: Leucine rich repeat; PF00069: Protein kinase domain	IPR000719: Protein kinase domain; IPR001245: Serine-threonine/tyrosine-protein kinase, catalytic domain; IPR001611: Leucine-rich repeat; IPR003591: Leucine-rich repeat, typical subtype; IPR008271: Serine/threonine-protein kinase, active site; IPR011009: Protein kinase-like domain; IPR013210: Leucine-rich repeat-containing N-terminal, plant-type; IPR017441: Protein kinase, ATP binding site; IPR032…	P	PF08263; PF13516; PF13855; PF07714&&PF13855; PF00069			NA	20170530	TraesCS1A01G024400
TGCAv1_release 34	TraesCS1A01G024400		Receptor-kinase, putative	GO:0004674	protein serine/threonine kinase activity	PF08263: Leucine rich repeat N-terminal domain; PF13516: Leucine Rich repeat; PF13855: Leucine rich repeat; PF07714: Protein tyrosine kinase&&PF13855: Leucine rich repeat; PF00069: Protein kinase domain	IPR000719: Protein kinase domain; IPR001245: Serine-threonine/tyrosine-protein kinase, catalytic domain; IPR001611: Leucine-rich repeat; IPR003591: Leucine-rich repeat, typical subtype; IPR008271: Serine/threonine-protein kinase, active site; IPR011009: Protein kinase-like domain; IPR013210: Leucine-rich repeat-containing N-terminal, plant-type; IPR017441: Protein kinase, ATP binding site; IPR032…	F	PF08263; PF13516; PF13855; PF07714&&PF13855; PF00069			NA	20170114	TRIAE_CS42_1AS_TGACv1_019067_AA0059600
TGCAv1_release 34	TraesCS1A01G024400		Receptor-kinase, putative	GO:0016021	integral component of membrane	PF08263: Leucine rich repeat N-terminal domain; PF13516: Leucine Rich repeat; PF13855: Leucine rich repeat; PF07714: Protein tyrosine kinase&&PF13855: Leucine rich repeat; PF00069: Protein kinase domain	IPR000719: Protein kinase domain; IPR001245: Serine-threonine/tyrosine-protein kinase, catalytic domain; IPR001611: Leucine-rich repeat; IPR003591: Leucine-rich repeat, typical subtype; IPR008271: Serine/threonine-protein kinase, active site; IPR011009: Protein kinase-like domain; IPR013210: Leucine-rich repeat-containing N-terminal, plant-type; IPR017441: Protein kinase, ATP binding site; IPR032…	C	PF08263; PF13516; PF13855; PF07714&&PF13855; PF00069			NA	20170114	TRIAE_CS42_1AS_TGACv1_019067_AA0059600
IWGSP1_2.2	TraesCS1A01G024400		Receptor-kinase, putative	GO:0016020	membrane	PF08263: Leucine rich repeat N-terminal domain; PF13516: Leucine Rich repeat; PF13855: Leucine rich repeat; PF07714: Protein tyrosine kinase&&PF13855: Leucine rich repeat; PF00069: Protein kinase domain	IPR000719: Protein kinase domain; IPR001245: Serine-threonine/tyrosine-protein kinase, catalytic domain; IPR001611: Leucine-rich repeat; IPR003591: Leucine-rich repeat, typical subtype; IPR008271: Serine/threonine-protein kinase, active site; IPR011009: Protein kinase-like domain; IPR013210: Leucine-rich repeat-containing N-terminal, plant-type; IPR017441: Protein kinase, ATP binding site; IPR032…	C	PF08263; PF13516; PF13855; PF07714&&PF13855; PF00069			NA	20140326	Traes_1AS_3CF969B6A
IWGSP1_2.2	TraesCS1A01G024400		Receptor-kinase, putative	GO:0016772	transferase activity, transferring phosphorus-containing groups	PF08263: Leucine rich repeat N-terminal domain; PF13516: Leucine Rich repeat; PF13855: Leucine rich repeat; PF07714: Protein tyrosine kinase&&PF13855: Leucine rich repeat; PF00069: Protein kinase domain	IPR000719: Protein kinase domain; IPR001245: Serine-threonine/tyrosine-protein kinase, catalytic domain; IPR001611: Leucine-rich repeat; IPR003591: Leucine-rich repeat, typical subtype; IPR008271: Serine/threonine-protein kinase, active site; IPR011009: Protein kinase-like domain; IPR013210: Leucine-rich repeat-containing N-terminal, plant-type; IPR017441: Protein kinase, ATP binding site; IPR032…	F	PF08263; PF13516; PF13855; PF07714&&PF13855; PF00069			NA	20140326	Traes_1AS_3CF969B6A
IWGSC_refV1.0	TraesCS1A01G024500		Transcription initiation factor IIA subunit 2	GO:0005672	transcription factor TFIIA complex	PF02268: Transcription initiation factor IIA, gamma subunit, helical domain; PF02751: Transcription initiation factor IIA, gamma subunit	IPR009083: Transcription factor IIA, helical; IPR009088: Transcription factor IIA, beta-barrel; IPR015871: Transcription initiation factor IIA, gamma subunit, C-terminal; IPR015872: Transcription initiation factor IIA, gamma subunit, N-terminal	C	PF02268; PF02751			NA	20170530	TraesCS1A01G024500
IWGSC_refV1.0	TraesCS1A01G024500		Transcription initiation factor IIA subunit 2	GO:0006367	transcription initiation from RNA polymerase II promoter	PF02268: Transcription initiation factor IIA, gamma subunit, helical domain; PF02751: Transcription initiation factor IIA, gamma subunit	IPR009083: Transcription factor IIA, helical; IPR009088: Transcription factor IIA, beta-barrel; IPR015871: Transcription initiation factor IIA, gamma subunit, C-terminal; IPR015872: Transcription initiation factor IIA, gamma subunit, N-terminal	P	PF02268; PF02751			NA	20170530	TraesCS1A01G024500
IWGSP1_2.2	TraesCS1A01G024500		Transcription initiation factor IIA subunit 2	GO:0000394	RNA splicing, via endonucleolytic cleavage and ligation	PF02268: Transcription initiation factor IIA, gamma subunit, helical domain; PF02751: Transcription initiation factor IIA, gamma subunit	IPR009083: Transcription factor IIA, helical; IPR009088: Transcription factor IIA, beta-barrel; IPR015871: Transcription initiation factor IIA, gamma subunit, C-terminal; IPR015872: Transcription initiation factor IIA, gamma subunit, N-terminal	P	PF02268; PF02751			NA	20140326	Traes_1AS_228DFDD0F
IWGSP1_2.2	TraesCS1A01G024500		Transcription initiation factor IIA subunit 2	GO:0005634	nucleus	PF02268: Transcription initiation factor IIA, gamma subunit, helical domain; PF02751: Transcription initiation factor IIA, gamma subunit	IPR009083: Transcription factor IIA, helical; IPR009088: Transcription factor IIA, beta-barrel; IPR015871: Transcription initiation factor IIA, gamma subunit, C-terminal; IPR015872: Transcription initiation factor IIA, gamma subunit, N-terminal	C	PF02268; PF02751			NA	20140326	Traes_1AS_228DFDD0F
IWGSP1_2.2	TraesCS1A01G024500		Transcription initiation factor IIA subunit 2	GO:0006351	transcription, DNA-templated	PF02268: Transcription initiation factor IIA, gamma subunit, helical domain; PF02751: Transcription initiation factor IIA, gamma subunit	IPR009083: Transcription factor IIA, helical; IPR009088: Transcription factor IIA, beta-barrel; IPR015871: Transcription initiation factor IIA, gamma subunit, C-terminal; IPR015872: Transcription initiation factor IIA, gamma subunit, N-terminal	P	PF02268; PF02751			NA	20140326	Traes_1AS_228DFDD0F
IWGSP1_2.2	TraesCS1A01G024500		Transcription initiation factor IIA subunit 2	GO:0006355	regulation of transcription, DNA-templated	PF02268: Transcription initiation factor IIA, gamma subunit, helical domain; PF02751: Transcription initiation factor IIA, gamma subunit	IPR009083: Transcription factor IIA, helical; IPR009088: Transcription factor IIA, beta-barrel; IPR015871: Transcription initiation factor IIA, gamma subunit, C-terminal; IPR015872: Transcription initiation factor IIA, gamma subunit, N-terminal	P	PF02268; PF02751			NA	20140326	Traes_1AS_228DFDD0F
IWGSP1_2.2	TraesCS1A01G024500		Transcription initiation factor IIA subunit 2	GO:0006366	transcription from RNA polymerase II promoter	PF02268: Transcription initiation factor IIA, gamma subunit, helical domain; PF02751: Transcription initiation factor IIA, gamma subunit	IPR009083: Transcription factor IIA, helical; IPR009088: Transcription factor IIA, beta-barrel; IPR015871: Transcription initiation factor IIA, gamma subunit, C-terminal; IPR015872: Transcription initiation factor IIA, gamma subunit, N-terminal	P	PF02268; PF02751			NA	20140326	Traes_1AS_228DFDD0F
IWGSC_refV1.0	TraesCS1A01G024700		tRNA pseudouridine synthase B	GO:0001522	pseudouridine synthesis	PF01509: TruB family pseudouridylate synthase (N terminal domain); PF16198: tRNA pseudouridylate synthase B C-terminal domain	IPR002501: Pseudouridine synthase II, N-terminal; IPR014780: tRNA pseudouridine synthase II, TruB; IPR020103: Pseudouridine synthase, catalytic domain; IPR032819: tRNA pseudouridylate synthase B, C-terminal	P	PF01509; PF16198			NA	20170530	TraesCS1A01G024700
IWGSC_refV1.0	TraesCS1A01G024700		tRNA pseudouridine synthase B	GO:0003723	RNA binding	PF01509: TruB family pseudouridylate synthase (N terminal domain); PF16198: tRNA pseudouridylate synthase B C-terminal domain	IPR002501: Pseudouridine synthase II, N-terminal; IPR014780: tRNA pseudouridine synthase II, TruB; IPR020103: Pseudouridine synthase, catalytic domain; IPR032819: tRNA pseudouridylate synthase B, C-terminal	F	PF01509; PF16198			NA	20170530	TraesCS1A01G024700
IWGSC_refV1.0	TraesCS1A01G024700		tRNA pseudouridine synthase B	GO:0006396	RNA processing	PF01509: TruB family pseudouridylate synthase (N terminal domain); PF16198: tRNA pseudouridylate synthase B C-terminal domain	IPR002501: Pseudouridine synthase II, N-terminal; IPR014780: tRNA pseudouridine synthase II, TruB; IPR020103: Pseudouridine synthase, catalytic domain; IPR032819: tRNA pseudouridylate synthase B, C-terminal	P	PF01509; PF16198			NA	20170530	TraesCS1A01G024700
IWGSC_refV1.0	TraesCS1A01G024700		tRNA pseudouridine synthase B	GO:0009451	RNA modification	PF01509: TruB family pseudouridylate synthase (N terminal domain); PF16198: tRNA pseudouridylate synthase B C-terminal domain	IPR002501: Pseudouridine synthase II, N-terminal; IPR014780: tRNA pseudouridine synthase II, TruB; IPR020103: Pseudouridine synthase, catalytic domain; IPR032819: tRNA pseudouridylate synthase B, C-terminal	P	PF01509; PF16198			NA	20170530	TraesCS1A01G024700
IWGSC_refV1.0	TraesCS1A01G024700		tRNA pseudouridine synthase B	GO:0009982	pseudouridine synthase activity	PF01509: TruB family pseudouridylate synthase (N terminal domain); PF16198: tRNA pseudouridylate synthase B C-terminal domain	IPR002501: Pseudouridine synthase II, N-terminal; IPR014780: tRNA pseudouridine synthase II, TruB; IPR020103: Pseudouridine synthase, catalytic domain; IPR032819: tRNA pseudouridylate synthase B, C-terminal	F	PF01509; PF16198			NA	20170530	TraesCS1A01G024700
IWGSP1_2.2	TraesCS1A01G024700		tRNA pseudouridine synthase B	GO:0019288	isopentenyl diphosphate biosynthetic process, methylerythritol 4-phosphate pathway	PF01509: TruB family pseudouridylate synthase (N terminal domain); PF16198: tRNA pseudouridylate synthase B C-terminal domain	IPR002501: Pseudouridine synthase II, N-terminal; IPR014780: tRNA pseudouridine synthase II, TruB; IPR020103: Pseudouridine synthase, catalytic domain; IPR032819: tRNA pseudouridylate synthase B, C-terminal	P	PF01509; PF16198			NA	20140326	Traes_1AS_5CFE36C1B
IWGSC_refV1.0	TraesCS1A01G024800		Inhibitor protein	GO:0004867	serine-type endopeptidase inhibitor activity	PF00280: Potato inhibitor I family	IPR000864: Proteinase inhibitor I13, potato inhibitor I	F	PF00280			NA	20170530	TraesCS1A01G024800
IWGSC_refV1.0	TraesCS1A01G024800		Inhibitor protein	GO:0009611	response to wounding	PF00280: Potato inhibitor I family	IPR000864: Proteinase inhibitor I13, potato inhibitor I	P	PF00280			NA	20170530	TraesCS1A01G024800
IWGSC_refV1.0	TraesCS1A01G024900		Inhibitor protein	GO:0004867	serine-type endopeptidase inhibitor activity	PF00280: Potato inhibitor I family	IPR000864: Proteinase inhibitor I13, potato inhibitor I	F	PF00280			NA	20170530	TraesCS1A01G024900
IWGSC_refV1.0	TraesCS1A01G024900		Inhibitor protein	GO:0009611	response to wounding	PF00280: Potato inhibitor I family	IPR000864: Proteinase inhibitor I13, potato inhibitor I	P	PF00280			NA	20170530	TraesCS1A01G024900
IWGSC_refV1.0	TraesCS1A01G025000		Inhibitor protein	GO:0004867	serine-type endopeptidase inhibitor activity	PF00280: Potato inhibitor I family	IPR000864: Proteinase inhibitor I13, potato inhibitor I	F	PF00280			NA	20170530	TraesCS1A01G025000
IWGSC_refV1.0	TraesCS1A01G025000		Inhibitor protein	GO:0009611	response to wounding	PF00280: Potato inhibitor I family	IPR000864: Proteinase inhibitor I13, potato inhibitor I	P	PF00280			NA	20170530	TraesCS1A01G025000
IWGSC_refV1.0	TraesCS1A01G025100		50S ribosomal protein L22	GO:0003735	structural constituent of ribosome	PF00237: Ribosomal protein L22p/L17e	IPR001063: Ribosomal protein L22/L17; IPR005727: Ribosomal protein L22, bacterial/chloroplast-type	F	PF00237			NA	20170530	TraesCS1A01G025100
IWGSC_refV1.0	TraesCS1A01G025100		50S ribosomal protein L22	GO:0005840	ribosome	PF00237: Ribosomal protein L22p/L17e	IPR001063: Ribosomal protein L22/L17; IPR005727: Ribosomal protein L22, bacterial/chloroplast-type	C	PF00237			NA	20170530	TraesCS1A01G025100
IWGSC_refV1.0	TraesCS1A01G025100		50S ribosomal protein L22	GO:0006412	translation	PF00237: Ribosomal protein L22p/L17e	IPR001063: Ribosomal protein L22/L17; IPR005727: Ribosomal protein L22, bacterial/chloroplast-type	P	PF00237			NA	20170530	TraesCS1A01G025100
IWGSC_refV1.0	TraesCS1A01G025100		50S ribosomal protein L22	GO:0015934	large ribosomal subunit	PF00237: Ribosomal protein L22p/L17e	IPR001063: Ribosomal protein L22/L17; IPR005727: Ribosomal protein L22, bacterial/chloroplast-type	C	PF00237			NA	20170530	TraesCS1A01G025100
IWGSP1_2.2	TraesCS1A01G025100		50S ribosomal protein L22	GO:0030529	ribonucleoprotein complex	PF00237: Ribosomal protein L22p/L17e	IPR001063: Ribosomal protein L22/L17; IPR005727: Ribosomal protein L22, bacterial/chloroplast-type	C	PF00237			NA	20140326	Traes_1AS_79C89E16F
TGCAv1_release 34	TraesCS1A01G025200		lysine ketoglutarate reductase trans-splicing protein (DUF707)	GO:0016021	integral component of membrane	PF05212: Protein of unknown function (DUF707)	IPR007877: Protein of unknown function DUF707	C	PF05212			NA	20170114	TRIAE_CS42_1AS_TGACv1_019182_AA0062410
IWGSC_refV1.0	TraesCS1A01G025300		Inhibitor protein	GO:0004867	serine-type endopeptidase inhibitor activity	PF00280: Potato inhibitor I family	IPR000864: Proteinase inhibitor I13, potato inhibitor I	F	PF00280			NA	20170530	TraesCS1A01G025300
IWGSC_refV1.0	TraesCS1A01G025300		Inhibitor protein	GO:0009611	response to wounding	PF00280: Potato inhibitor I family	IPR000864: Proteinase inhibitor I13, potato inhibitor I	P	PF00280			NA	20170530	TraesCS1A01G025300
IWGSC_refV1.0	TraesCS1A01G025400		ATP dependent RNA helicase	GO:0003676	nucleic acid binding	PF00270: DEAD/DEAH box helicase; PF00271: Helicase conserved C-terminal domain	IPR001650: Helicase, C-terminal; IPR011545: DEAD/DEAH box helicase domain; IPR014001: Helicase superfamily 1/2, ATP-binding domain; IPR027417: P-loop containing nucleoside triphosphate hydrolase	F	PF00270; PF00271			NA	20170530	TraesCS1A01G025400
IWGSC_refV1.0	TraesCS1A01G025400		ATP dependent RNA helicase	GO:0005524	ATP binding	PF00270: DEAD/DEAH box helicase; PF00271: Helicase conserved C-terminal domain	IPR001650: Helicase, C-terminal; IPR011545: DEAD/DEAH box helicase domain; IPR014001: Helicase superfamily 1/2, ATP-binding domain; IPR027417: P-loop containing nucleoside triphosphate hydrolase	F	PF00270; PF00271			NA	20170530	TraesCS1A01G025400
IWGSC_refV1.0	TraesCS1A01G025500		NBS-LRR disease resistance protein, putative, expressed	GO:0043531	ADP binding	PF00931: NB-ARC domain	IPR002182: NB-ARC; IPR011991: Winged helix-turn-helix DNA-binding domain; IPR027417: P-loop containing nucleoside triphosphate hydrolase; IPR032675: Leucine-rich repeat domain, L domain-like	F	PF00931			NA	20170530	TraesCS1A01G025500
IWGSP1_2.2	TraesCS1A01G025500		NBS-LRR disease resistance protein, putative, expressed	GO:0006952	defense response	PF00931: NB-ARC domain	IPR002182: NB-ARC; IPR011991: Winged helix-turn-helix DNA-binding domain; IPR027417: P-loop containing nucleoside triphosphate hydrolase; IPR032675: Leucine-rich repeat domain, L domain-like	P	PF00931			NA	20140326	Traes_1AS_BF353B963
IWGSC_refV1.0	TraesCS1A01G025600		NBS-LRR disease resistance protein, putative, expressed	GO:0043531	ADP binding	PF00931: NB-ARC domain	IPR002182: NB-ARC; IPR011991: Winged helix-turn-helix DNA-binding domain; IPR027417: P-loop containing nucleoside triphosphate hydrolase; IPR032675: Leucine-rich repeat domain, L domain-like	F	PF00931			NA	20170530	TraesCS1A01G025600
IWGSP1_2.2	TraesCS1A01G025600		NBS-LRR disease resistance protein, putative, expressed	GO:0006952	defense response	PF00931: NB-ARC domain	IPR002182: NB-ARC; IPR011991: Winged helix-turn-helix DNA-binding domain; IPR027417: P-loop containing nucleoside triphosphate hydrolase; IPR032675: Leucine-rich repeat domain, L domain-like	P	PF00931			NA	20140326	Traes_1AS_8BAC45B9A1
IWGSC_refV1.0	TraesCS1A01G025700		RING/U-box protein	GO:0005515	protein binding	PF12738: twin BRCT domain; PF13639: Ring finger domain	IPR001357: BRCT domain; IPR001841: Zinc finger, RING-type; IPR011011: Zinc finger, FYVE/PHD-type; IPR013083: Zinc finger, RING/FYVE/PHD-type; IPR017907: Zinc finger, RING-type, conserved site; IPR019786: Zinc finger, PHD-type, conserved site	F	PF12738; PF13639			NA	20170530	TraesCS1A01G025700
IWGSC_refV1.0	TraesCS1A01G025700		RING/U-box protein	GO:0008270	zinc ion binding	PF12738: twin BRCT domain; PF13639: Ring finger domain	IPR001357: BRCT domain; IPR001841: Zinc finger, RING-type; IPR011011: Zinc finger, FYVE/PHD-type; IPR013083: Zinc finger, RING/FYVE/PHD-type; IPR017907: Zinc finger, RING-type, conserved site; IPR019786: Zinc finger, PHD-type, conserved site	F	PF12738; PF13639			NA	20170530	TraesCS1A01G025700
IWGSP1_2.2	TraesCS1A01G025700		RING/U-box protein	GO:0046872	metal ion binding	PF12738: twin BRCT domain; PF13639: Ring finger domain	IPR001357: BRCT domain; IPR001841: Zinc finger, RING-type; IPR011011: Zinc finger, FYVE/PHD-type; IPR013083: Zinc finger, RING/FYVE/PHD-type; IPR017907: Zinc finger, RING-type, conserved site; IPR019786: Zinc finger, PHD-type, conserved site	F	PF12738; PF13639			NA	20140326	Traes_1AS_8B8D904D7
IWGSP1_2.2	TraesCS1A01G025700		RING/U-box protein	GO:0048451	petal formation	PF12738: twin BRCT domain; PF13639: Ring finger domain	IPR001357: BRCT domain; IPR001841: Zinc finger, RING-type; IPR011011: Zinc finger, FYVE/PHD-type; IPR013083: Zinc finger, RING/FYVE/PHD-type; IPR017907: Zinc finger, RING-type, conserved site; IPR019786: Zinc finger, PHD-type, conserved site	P	PF12738; PF13639			NA	20140326	Traes_1AS_8B8D904D7
IWGSP1_2.2	TraesCS1A01G025700		RING/U-box protein	GO:0048453	sepal formation	PF12738: twin BRCT domain; PF13639: Ring finger domain	IPR001357: BRCT domain; IPR001841: Zinc finger, RING-type; IPR011011: Zinc finger, FYVE/PHD-type; IPR013083: Zinc finger, RING/FYVE/PHD-type; IPR017907: Zinc finger, RING-type, conserved site; IPR019786: Zinc finger, PHD-type, conserved site	P	PF12738; PF13639			NA	20140326	Traes_1AS_8B8D904D7
IWGSC_refV1.0	TraesCS1A01G025800		2-oxoglutarate (2OG) and Fe(II)-dependent oxygenase superfamily protein	GO:0016491	oxidoreductase activity	PF14226: non-haem dioxygenase in morphine synthesis N-terminal; PF03171: 2OG-Fe(II) oxygenase superfamily	IPR005123: Oxoglutarate/iron-dependent dioxygenase; IPR026992: Non-haem dioxygenase N-terminal domain; IPR027443: Isopenicillin N synthase-like	F	PF14226; PF03171			NA	20170530	TraesCS1A01G025800
IWGSC_refV1.0	TraesCS1A01G025800		2-oxoglutarate (2OG) and Fe(II)-dependent oxygenase superfamily protein	GO:0055114	oxidation-reduction process	PF14226: non-haem dioxygenase in morphine synthesis N-terminal; PF03171: 2OG-Fe(II) oxygenase superfamily	IPR005123: Oxoglutarate/iron-dependent dioxygenase; IPR026992: Non-haem dioxygenase N-terminal domain; IPR027443: Isopenicillin N synthase-like	P	PF14226; PF03171			NA	20170530	TraesCS1A01G025800
IWGSC_refV1.0	TraesCS1A01G025900		Kinase family protein	GO:0004672	protein kinase activity	PF00069: Protein kinase domain	IPR000719: Protein kinase domain; IPR008271: Serine/threonine-protein kinase, active site; IPR011009: Protein kinase-like domain	F	PF00069			NA	20170530	TraesCS1A01G025900
IWGSC_refV1.0	TraesCS1A01G025900		Kinase family protein	GO:0005524	ATP binding	PF00069: Protein kinase domain	IPR000719: Protein kinase domain; IPR008271: Serine/threonine-protein kinase, active site; IPR011009: Protein kinase-like domain	F	PF00069			NA	20170530	TraesCS1A01G025900
IWGSC_refV1.0	TraesCS1A01G025900		Kinase family protein	GO:0006468	protein phosphorylation	PF00069: Protein kinase domain	IPR000719: Protein kinase domain; IPR008271: Serine/threonine-protein kinase, active site; IPR011009: Protein kinase-like domain	P	PF00069			NA	20170530	TraesCS1A01G025900
IWGSP1_2.2	TraesCS1A01G025900		Kinase family protein	GO:0004674	protein serine/threonine kinase activity	PF00069: Protein kinase domain	IPR000719: Protein kinase domain; IPR008271: Serine/threonine-protein kinase, active site; IPR011009: Protein kinase-like domain	F	PF00069			NA	20140326	Traes_1AS_F03FF6BAE
IWGSP1_2.2	TraesCS1A01G025900		Kinase family protein	GO:0016772	transferase activity, transferring phosphorus-containing groups	PF00069: Protein kinase domain	IPR000719: Protein kinase domain; IPR008271: Serine/threonine-protein kinase, active site; IPR011009: Protein kinase-like domain	F	PF00069			NA	20140326	Traes_1AS_F03FF6BAE
IWGSC_refV1.0	TraesCS1A01G026200		NBS-LRR disease resistance protein-like protein	GO:0043531	ADP binding	PF00931: NB-ARC domain	IPR002182: NB-ARC; IPR027417: P-loop containing nucleoside triphosphate hydrolase	F	PF00931			NA	20170530	TraesCS1A01G026200
IWGSP1_2.2	TraesCS1A01G026200		NBS-LRR disease resistance protein-like protein	GO:0006952	defense response	PF00931: NB-ARC domain	IPR002182: NB-ARC; IPR027417: P-loop containing nucleoside triphosphate hydrolase	P	PF00931			NA	20140326	Traes_1AS_AAB89883E1
IWGSC_refV1.0	TraesCS1A01G026300		Disease resistance protein (NBS-LRR class) family	GO:0043531	ADP binding	PF00931: NB-ARC domain	IPR002182: NB-ARC; IPR027417: P-loop containing nucleoside triphosphate hydrolase	F	PF00931			NA	20170530	TraesCS1A01G026300
IWGSC_refV1.0	TraesCS1A01G026400		Disease resistance protein (NBS-LRR class) family	GO:0043531	ADP binding	PF00931: NB-ARC domain	IPR002182: NB-ARC; IPR011991: Winged helix-turn-helix DNA-binding domain; IPR027417: P-loop containing nucleoside triphosphate hydrolase; IPR032675: Leucine-rich repeat domain, L domain-like	F	PF00931			NA	20170530	TraesCS1A01G026400
IWGSP1_2.2	TraesCS1A01G026400		Disease resistance protein (NBS-LRR class) family	GO:0005515	protein binding	PF00931: NB-ARC domain	IPR002182: NB-ARC; IPR011991: Winged helix-turn-helix DNA-binding domain; IPR027417: P-loop containing nucleoside triphosphate hydrolase; IPR032675: Leucine-rich repeat domain, L domain-like	F	PF00931			NA	20140326	Traes_1AS_13532D7C4
IWGSP1_2.2	TraesCS1A01G026400		Disease resistance protein (NBS-LRR class) family	GO:0006952	defense response	PF00931: NB-ARC domain	IPR002182: NB-ARC; IPR011991: Winged helix-turn-helix DNA-binding domain; IPR027417: P-loop containing nucleoside triphosphate hydrolase; IPR032675: Leucine-rich repeat domain, L domain-like	P	PF00931			NA	20140326	Traes_1AS_13532D7C4
IWGSC_refV1.0	TraesCS1A01G026500		Strictosidine synthase	GO:0009058	biosynthetic process	PF03088: Strictosidine synthase	IPR011042: Six-bladed beta-propeller, TolB-like; IPR018119: Strictosidine synthase, conserved region	P	PF03088			NA	20170530	TraesCS1A01G026500
IWGSC_refV1.0	TraesCS1A01G026500		Strictosidine synthase	GO:0016844	strictosidine synthase activity	PF03088: Strictosidine synthase	IPR011042: Six-bladed beta-propeller, TolB-like; IPR018119: Strictosidine synthase, conserved region	F	PF03088			NA	20170530	TraesCS1A01G026500
IWGSC_refV1.0	TraesCS1A01G026700		Chymotrypsin inhibitor	GO:0004867	serine-type endopeptidase inhibitor activity	PF00280: Potato inhibitor I family	IPR000864: Proteinase inhibitor I13, potato inhibitor I	F	PF00280			NA	20170530	TraesCS1A01G026700
IWGSC_refV1.0	TraesCS1A01G026700		Chymotrypsin inhibitor	GO:0009611	response to wounding	PF00280: Potato inhibitor I family	IPR000864: Proteinase inhibitor I13, potato inhibitor I	P	PF00280			NA	20170530	TraesCS1A01G026700
IWGSP1_2.2	TraesCS1A01G026700		Chymotrypsin inhibitor	GO:0010951	negative regulation of endopeptidase activity	PF00280: Potato inhibitor I family	IPR000864: Proteinase inhibitor I13, potato inhibitor I	P	PF00280			NA	20140326	Traes_1AS_1B59B007F
IWGSC_refV1.0	TraesCS1A01G026800		Chymotrypsin inhibitor	GO:0004867	serine-type endopeptidase inhibitor activity	PF00280: Potato inhibitor I family	IPR000864: Proteinase inhibitor I13, potato inhibitor I	F	PF00280			NA	20170530	TraesCS1A01G026800
IWGSC_refV1.0	TraesCS1A01G026800		Chymotrypsin inhibitor	GO:0009611	response to wounding	PF00280: Potato inhibitor I family	IPR000864: Proteinase inhibitor I13, potato inhibitor I	P	PF00280			NA	20170530	TraesCS1A01G026800
IWGSC_refV1.0	TraesCS1A01G027000		ARM repeat superfamily protein	GO:0005488	binding	NA	IPR011989: Armadillo-like helical; IPR016024: Armadillo-type fold	F	NA			NA	20170530	TraesCS1A01G027000
IWGSC_refV1.0	TraesCS1A01G027100		Laccase	GO:0005507	copper ion binding	PF07732: Multicopper oxidase; PF00394: Multicopper oxidase	IPR001117: Multicopper oxidase, type 1; IPR008972: Cupredoxin; IPR011707: Multicopper oxidase, type 3	F	PF07732; PF00394			NA	20170530	TraesCS1A01G027100
IWGSC_refV1.0	TraesCS1A01G027100		Laccase	GO:0055114	oxidation-reduction process	PF07732: Multicopper oxidase; PF00394: Multicopper oxidase	IPR001117: Multicopper oxidase, type 1; IPR008972: Cupredoxin; IPR011707: Multicopper oxidase, type 3	P	PF07732; PF00394			NA	20170530	TraesCS1A01G027100
TGCAv1_release 34	TraesCS1A01G027100		Laccase	GO:0016491	oxidoreductase activity	PF07732: Multicopper oxidase; PF00394: Multicopper oxidase	IPR001117: Multicopper oxidase, type 1; IPR008972: Cupredoxin; IPR011707: Multicopper oxidase, type 3	F	PF07732; PF00394			NA	20170114	TRIAE_CS42_1AS_TGACv1_020480_AA0077710
IWGSC_refV1.0	TraesCS1A01G027200		General transcription factor IIH subunit 5	GO:0000439	core TFIIH complex	PF06331: Transcription factor TFIIH complex subunit Tfb5	IPR009400: TFIIH subunit TTDA/Tfb5	C	PF06331			NA	20170530	TraesCS1A01G027200
IWGSC_refV1.0	TraesCS1A01G027200		General transcription factor IIH subunit 5	GO:0006289	nucleotide-excision repair	PF06331: Transcription factor TFIIH complex subunit Tfb5	IPR009400: TFIIH subunit TTDA/Tfb5	P	PF06331			NA	20170530	TraesCS1A01G027200
IWGSC_refV1.0	TraesCS1A01G027200		General transcription factor IIH subunit 5	GO:0006355	regulation of transcription, DNA-templated	PF06331: Transcription factor TFIIH complex subunit Tfb5	IPR009400: TFIIH subunit TTDA/Tfb5	P	PF06331			NA	20170530	TraesCS1A01G027200
IWGSC_refV1.0	TraesCS1A01G027300		Cysteine proteinase	GO:0006508	proteolysis	PF08246: Cathepsin propeptide inhibitor domain (I29); PF00112: Papain family cysteine protease	IPR000169: Cysteine peptidase, cysteine active site; IPR000668: Peptidase C1A, papain C-terminal; IPR013201: Cathepsin propeptide inhibitor domain (I29); IPR025660: Cysteine peptidase, histidine active site; IPR025661: Cysteine peptidase, asparagine active site	P	PF08246; PF00112			NA	20170530	TraesCS1A01G027300
IWGSC_refV1.0	TraesCS1A01G027300		Cysteine proteinase	GO:0008234	cysteine-type peptidase activity	PF08246: Cathepsin propeptide inhibitor domain (I29); PF00112: Papain family cysteine protease	IPR000169: Cysteine peptidase, cysteine active site; IPR000668: Peptidase C1A, papain C-terminal; IPR013201: Cathepsin propeptide inhibitor domain (I29); IPR025660: Cysteine peptidase, histidine active site; IPR025661: Cysteine peptidase, asparagine active site	F	PF08246; PF00112			NA	20170530	TraesCS1A01G027300
IWGSP1_2.2	TraesCS1A01G027300		Cysteine proteinase	GO:0008233	peptidase activity	PF08246: Cathepsin propeptide inhibitor domain (I29); PF00112: Papain family cysteine protease	IPR000169: Cysteine peptidase, cysteine active site; IPR000668: Peptidase C1A, papain C-terminal; IPR013201: Cathepsin propeptide inhibitor domain (I29); IPR025660: Cysteine peptidase, histidine active site; IPR025661: Cysteine peptidase, asparagine active site	F	PF08246; PF00112			NA	20140326	Traes_1AS_53CDC5AC0
IWGSP1_2.2	TraesCS1A01G027300		Cysteine proteinase	GO:0016787	hydrolase activity	PF08246: Cathepsin propeptide inhibitor domain (I29); PF00112: Papain family cysteine protease	IPR000169: Cysteine peptidase, cysteine active site; IPR000668: Peptidase C1A, papain C-terminal; IPR013201: Cathepsin propeptide inhibitor domain (I29); IPR025660: Cysteine peptidase, histidine active site; IPR025661: Cysteine peptidase, asparagine active site	F	PF08246; PF00112			NA	20140326	Traes_1AS_53CDC5AC0
IWGSC_refV1.0	TraesCS1A01G027600		Elongation factor	GO:0003924	GTPase activity	PF00009: Elongation factor Tu GTP binding domain; PF03144: Elongation factor Tu domain 2; PF14492: Elongation Factor G, domain II; PF03764: Elongation factor G, domain IV; PF00679: Elongation factor G C-terminus	IPR000640: Translation elongation factor EFG, V domain; IPR000795: Transcription factor, GTP-binding domain; IPR004161: Translation elongation factor EFTu-like, domain 2; IPR005225: Small GTP-binding protein domain; IPR005517: Translation elongation factor EFG/EF2, domain IV; IPR009000: Translation protein, beta-barrel domain; IPR009022: Elongation factor G, III-V domain; IPR014721: Ribosomal pro…	F	PF00009; PF03144; PF14492; PF03764; PF00679			NA	20170530	TraesCS1A01G027600
IWGSC_refV1.0	TraesCS1A01G027600		Elongation factor	GO:0005525	GTP binding	PF00009: Elongation factor Tu GTP binding domain; PF03144: Elongation factor Tu domain 2; PF14492: Elongation Factor G, domain II; PF03764: Elongation factor G, domain IV; PF00679: Elongation factor G C-terminus	IPR000640: Translation elongation factor EFG, V domain; IPR000795: Transcription factor, GTP-binding domain; IPR004161: Translation elongation factor EFTu-like, domain 2; IPR005225: Small GTP-binding protein domain; IPR005517: Translation elongation factor EFG/EF2, domain IV; IPR009000: Translation protein, beta-barrel domain; IPR009022: Elongation factor G, III-V domain; IPR014721: Ribosomal pro…	F	PF00009; PF03144; PF14492; PF03764; PF00679			NA	20170530	TraesCS1A01G027600
IWGSP1_2.2	TraesCS1A01G027600		Elongation factor	GO:0000166	nucleotide binding	PF00009: Elongation factor Tu GTP binding domain; PF03144: Elongation factor Tu domain 2; PF14492: Elongation Factor G, domain II; PF03764: Elongation factor G, domain IV; PF00679: Elongation factor G C-terminus	IPR000640: Translation elongation factor EFG, V domain; IPR000795: Transcription factor, GTP-binding domain; IPR004161: Translation elongation factor EFTu-like, domain 2; IPR005225: Small GTP-binding protein domain; IPR005517: Translation elongation factor EFG/EF2, domain IV; IPR009000: Translation protein, beta-barrel domain; IPR009022: Elongation factor G, III-V domain; IPR014721: Ribosomal pro…	F	PF00009; PF03144; PF14492; PF03764; PF00679			NA	20140326	Traes_1AS_71689D988
IWGSP1_2.2	TraesCS1A01G027600		Elongation factor	GO:0006184	GTP catabolic process	PF00009: Elongation factor Tu GTP binding domain; PF03144: Elongation factor Tu domain 2; PF14492: Elongation Factor G, domain II; PF03764: Elongation factor G, domain IV; PF00679: Elongation factor G C-terminus	IPR000640: Translation elongation factor EFG, V domain; IPR000795: Transcription factor, GTP-binding domain; IPR004161: Translation elongation factor EFTu-like, domain 2; IPR005225: Small GTP-binding protein domain; IPR005517: Translation elongation factor EFG/EF2, domain IV; IPR009000: Translation protein, beta-barrel domain; IPR009022: Elongation factor G, III-V domain; IPR014721: Ribosomal pro…	P	PF00009; PF03144; PF14492; PF03764; PF00679			NA	20140326	Traes_1AS_71689D988
IWGSC_refV1.0	TraesCS1A01G028100		Chymotrypsin inhibitor	GO:0004867	serine-type endopeptidase inhibitor activity	PF00280: Potato inhibitor I family	IPR000864: Proteinase inhibitor I13, potato inhibitor I	F	PF00280			NA	20170530	TraesCS1A01G028100
IWGSC_refV1.0	TraesCS1A01G028100		Chymotrypsin inhibitor	GO:0009611	response to wounding	PF00280: Potato inhibitor I family	IPR000864: Proteinase inhibitor I13, potato inhibitor I	P	PF00280			NA	20170530	TraesCS1A01G028100
IWGSC_refV1.0	TraesCS1A01G028200		Chymotrypsin inhibitor	GO:0004867	serine-type endopeptidase inhibitor activity	PF00280: Potato inhibitor I family	IPR000864: Proteinase inhibitor I13, potato inhibitor I	F	PF00280			NA	20170530	TraesCS1A01G028200
IWGSC_refV1.0	TraesCS1A01G028200		Chymotrypsin inhibitor	GO:0009611	response to wounding	PF00280: Potato inhibitor I family	IPR000864: Proteinase inhibitor I13, potato inhibitor I	P	PF00280			NA	20170530	TraesCS1A01G028200
IWGSC_refV1.0	TraesCS1A01G028300		Chymotrypsin inhibitor	GO:0004867	serine-type endopeptidase inhibitor activity	PF00280: Potato inhibitor I family	IPR000864: Proteinase inhibitor I13, potato inhibitor I	F	PF00280			NA	20170530	TraesCS1A01G028300
IWGSC_refV1.0	TraesCS1A01G028300		Chymotrypsin inhibitor	GO:0009611	response to wounding	PF00280: Potato inhibitor I family	IPR000864: Proteinase inhibitor I13, potato inhibitor I	P	PF00280			NA	20170530	TraesCS1A01G028300
IWGSC_refV1.0	TraesCS1A01G028400		NBS-LRR-like resistance protein	GO:0043531	ADP binding	PF00931: NB-ARC domain	IPR002182: NB-ARC; IPR011991: Winged helix-turn-helix DNA-binding domain; IPR027417: P-loop containing nucleoside triphosphate hydrolase; IPR032675: Leucine-rich repeat domain, L domain-like	F	PF00931			NA	20170530	TraesCS1A01G028400
IWGSC_refV1.0	TraesCS1A01G028500		NBS-LRR-like resistance protein	GO:0043531	ADP binding	PF00931: NB-ARC domain	IPR002182: NB-ARC; IPR011991: Winged helix-turn-helix DNA-binding domain; IPR027417: P-loop containing nucleoside triphosphate hydrolase; IPR032675: Leucine-rich repeat domain, L domain-like	F	PF00931			NA	20170530	TraesCS1A01G028500
IWGSC_refV1.0	TraesCS1A01G028600		Disease resistance protein (NBS-LRR class) family	GO:0043531	ADP binding	PF00931: NB-ARC domain	IPR002182: NB-ARC; IPR027417: P-loop containing nucleoside triphosphate hydrolase&&IPR002182: NB-ARC; IPR011991: Winged helix-turn-helix DNA-binding domain; IPR027417: P-loop containing nucleoside triphosphate hydrolase; IPR032675: Leucine-rich repeat domain, L domain-like	F	PF00931			NA	20170530	TraesCS1A01G028600
IWGSC_refV1.0	TraesCS1A01G028700		Disease resistance protein (TIR-NBS-LRR class) family	GO:0043531	ADP binding	PF00931: NB-ARC domain	IPR002182: NB-ARC; IPR027417: P-loop containing nucleoside triphosphate hydrolase	F	PF00931			NA	20170530	TraesCS1A01G028700
IWGSC_refV1.0	TraesCS1A01G028800		Leucine-rich repeat (LRR) family protein	GO:0043531	ADP binding	PF00931: NB-ARC domain	IPR002182: NB-ARC; IPR003591: Leucine-rich repeat, typical subtype; IPR011991: Winged helix-turn-helix DNA-binding domain; IPR032675: Leucine-rich repeat domain, L domain-like	F	PF00931			NA	20170530	TraesCS1A01G028800
IWGSC_refV1.0	TraesCS1A01G028900		NBS-LRR-like resistance protein	GO:0043531	ADP binding	PF00931: NB-ARC domain	IPR002182: NB-ARC; IPR011991: Winged helix-turn-helix DNA-binding domain; IPR027417: P-loop containing nucleoside triphosphate hydrolase; IPR032675: Leucine-rich repeat domain, L domain-like	F	PF00931			NA	20170530	TraesCS1A01G028900
IWGSP1_2.2	TraesCS1A01G028900		NBS-LRR-like resistance protein	GO:0006952	defense response	PF00931: NB-ARC domain	IPR002182: NB-ARC; IPR011991: Winged helix-turn-helix DNA-binding domain; IPR027417: P-loop containing nucleoside triphosphate hydrolase; IPR032675: Leucine-rich repeat domain, L domain-like	P	PF00931			NA	20140326	Traes_1AS_61A9895E7
IWGSC_refV1.0	TraesCS1A01G029100		Disease resistance protein (TIR-NBS-LRR class) family&&NBS-LRR-like resistance protein	GO:0043531	ADP binding	PF00931: NB-ARC domain	IPR002182: NB-ARC; IPR011991: Winged helix-turn-helix DNA-binding domain; IPR027417: P-loop containing nucleoside triphosphate hydrolase; IPR032675: Leucine-rich repeat domain, L domain-like	F	PF00931			NA	20170530	TraesCS1A01G029100
IWGSC_refV1.0	TraesCS1A01G029200		Pumilio-like protein	GO:0003723	RNA binding	PF07990: Nucleic acid binding protein NABP; PF00806: Pumilio-family RNA binding repeat	IPR001313: Pumilio RNA-binding repeat; IPR011989: Armadillo-like helical; IPR012940: Nucleic acid binding NABP; IPR016024: Armadillo-type fold; IPR033133: Pumilio homology domain	F	PF07990; PF00806			NA	20170530	TraesCS1A01G029200
IWGSC_refV1.0	TraesCS1A01G029200		Pumilio-like protein	GO:0005488	binding	PF07990: Nucleic acid binding protein NABP; PF00806: Pumilio-family RNA binding repeat	IPR001313: Pumilio RNA-binding repeat; IPR011989: Armadillo-like helical; IPR012940: Nucleic acid binding NABP; IPR016024: Armadillo-type fold; IPR033133: Pumilio homology domain	F	PF07990; PF00806			NA	20170530	TraesCS1A01G029200
IWGSC_refV1.0	TraesCS1A01G029300		ERD (Early-responsive to dehydration stress) family protein	GO:0016020	membrane	PF13967: Late exocytosis, associated with Golgi transport; PF14703: Cytosolic domain of 10TM putative phosphate transporter; PF02714: Calcium-dependent channel, 7TM region, putative phosphate	IPR003864: Calcium-dependent channel, 7TM region, putative phosphate; IPR027815: 10TM putative phosphate transporter, cytosolic domain; IPR032880: Calcium permeable stress-gated cation channel 1, N-terminal transmembrane domain	C	PF13967; PF14703; PF02714			NA	20170530	TraesCS1A01G029300
IWGSC_refV1.0	TraesCS1A01G029500		HXXXD-type acyl-transferase family protein	GO:0016747	transferase activity, transferring acyl groups other than amino-acyl groups	PF02458: Transferase family	IPR003480: Transferase	F	PF02458			NA	20170530	TraesCS1A01G029500
IWGSP1_2.2	TraesCS1A01G029500		HXXXD-type acyl-transferase family protein	GO:0008152	metabolic process	PF02458: Transferase family	IPR003480: Transferase	P	PF02458			NA	20140326	Traes_1AS_CED09577C
IWGSC_refV1.0	TraesCS1A01G029800		RING/U-box superfamily protein	GO:0005515	protein binding	PF14369: zinc-ribbon; PF13639: Ring finger domain; PF06547: Protein of unknown function (DUF1117)	IPR001841: Zinc finger, RING-type; IPR010543: Domain of unknown function DUF1117; IPR013083: Zinc finger, RING/FYVE/PHD-type	F	PF14369; PF13639; PF06547			NA	20170530	TraesCS1A01G029800
IWGSC_refV1.0	TraesCS1A01G029800		RING/U-box superfamily protein	GO:0008270	zinc ion binding	PF14369: zinc-ribbon; PF13639: Ring finger domain; PF06547: Protein of unknown function (DUF1117)	IPR001841: Zinc finger, RING-type; IPR010543: Domain of unknown function DUF1117; IPR013083: Zinc finger, RING/FYVE/PHD-type	F	PF14369; PF13639; PF06547			NA	20170530	TraesCS1A01G029800
IWGSC_refV1.0	TraesCS1A01G029900		Protein DETOXIFICATION	GO:0006855	drug transmembrane transport	PF01554: MatE	IPR002528: Multi antimicrobial extrusion protein	P	PF01554			NA	20170530	TraesCS1A01G029900
IWGSC_refV1.0	TraesCS1A01G029900		Protein DETOXIFICATION	GO:0015238	drug transmembrane transporter activity	PF01554: MatE	IPR002528: Multi antimicrobial extrusion protein	F	PF01554			NA	20170530	TraesCS1A01G029900
IWGSC_refV1.0	TraesCS1A01G029900		Protein DETOXIFICATION	GO:0015297	antiporter activity	PF01554: MatE	IPR002528: Multi antimicrobial extrusion protein	F	PF01554			NA	20170530	TraesCS1A01G029900
IWGSC_refV1.0	TraesCS1A01G029900		Protein DETOXIFICATION	GO:0016020	membrane	PF01554: MatE	IPR002528: Multi antimicrobial extrusion protein	C	PF01554			NA	20170530	TraesCS1A01G029900
IWGSC_refV1.0	TraesCS1A01G029900		Protein DETOXIFICATION	GO:0055085	transmembrane transport	PF01554: MatE	IPR002528: Multi antimicrobial extrusion protein	P	PF01554			NA	20170530	TraesCS1A01G029900
TGCAv1_release 34	TraesCS1A01G029900		Protein DETOXIFICATION	GO:0016021	integral component of membrane	PF01554: MatE	IPR002528: Multi antimicrobial extrusion protein	C	PF01554			NA	20170114	TRIAE_CS42_1AS_TGACv1_020737_AA0079640
IWGSC_refV1.0	TraesCS1A01G030000		Chaperone DnaJ	GO:0031072	heat shock protein binding	NA	IPR001305: Heat shock protein DnaJ, cysteine-rich domain	F	NA			NA	20170530	TraesCS1A01G030000
IWGSC_refV1.0	TraesCS1A01G030000		Chaperone DnaJ	GO:0051082	unfolded protein binding	NA	IPR001305: Heat shock protein DnaJ, cysteine-rich domain	F	NA			NA	20170530	TraesCS1A01G030000
TGCAv1_release 34	TraesCS1A01G030000		Chaperone DnaJ	GO:0009535	chloroplast thylakoid membrane	NA	IPR001305: Heat shock protein DnaJ, cysteine-rich domain	C	NA			NA	20170114	TRIAE_CS42_1AS_TGACv1_020737_AA0079650
TGCAv1_release 34	TraesCS1A01G030000		Chaperone DnaJ	GO:0016021	integral component of membrane	NA	IPR001305: Heat shock protein DnaJ, cysteine-rich domain	C	NA			NA	20170114	TRIAE_CS42_1AS_TGACv1_020737_AA0079650
IWGSP1_2.2	TraesCS1A01G030000		Chaperone DnaJ	GO:0008150	biological_process	NA	IPR001305: Heat shock protein DnaJ, cysteine-rich domain	P	NA			NA	20140326	Traes_1AS_10A0B5BBF
IWGSP1_2.2	TraesCS1A01G030000		Chaperone DnaJ	GO:0009965	leaf morphogenesis	NA	IPR001305: Heat shock protein DnaJ, cysteine-rich domain	P	NA			NA	20140326	Traes_1AS_10A0B5BBF
IWGSP1_2.2	TraesCS1A01G030000		Chaperone DnaJ	GO:0030003	cellular cation homeostasis	NA	IPR001305: Heat shock protein DnaJ, cysteine-rich domain	P	NA			NA	20140326	Traes_1AS_10A0B5BBF
IWGSP1_2.2	TraesCS1A01G030000		Chaperone DnaJ	GO:0030154	cell differentiation	NA	IPR001305: Heat shock protein DnaJ, cysteine-rich domain	P	NA			NA	20140326	Traes_1AS_10A0B5BBF
IWGSP1_2.2	TraesCS1A01G030000		Chaperone DnaJ	GO:0043085	positive regulation of catalytic activity	NA	IPR001305: Heat shock protein DnaJ, cysteine-rich domain	P	NA			NA	20140326	Traes_1AS_10A0B5BBF
IWGSP1_2.2	TraesCS1A01G030000		Chaperone DnaJ	GO:0045893	positive regulation of transcription, DNA-templated	NA	IPR001305: Heat shock protein DnaJ, cysteine-rich domain	P	NA			NA	20140326	Traes_1AS_10A0B5BBF
IWGSP1_2.2	TraesCS1A01G030000		Chaperone DnaJ	GO:0070838	divalent metal ion transport	NA	IPR001305: Heat shock protein DnaJ, cysteine-rich domain	P	NA			NA	20140326	Traes_1AS_10A0B5BBF
IWGSC_refV1.0	TraesCS1A01G030400		Jasmonate O-methyltransferase	GO:0008168	methyltransferase activity	PF03492: SAM dependent carboxyl methyltransferase	IPR005299: SAM dependent carboxyl methyltransferase; IPR029063: S-adenosyl-L-methionine-dependent methyltransferase	F	PF03492			NA	20170530	TraesCS1A01G030400
IWGSP1_2.2	TraesCS1A01G030400		Jasmonate O-methyltransferase	GO:0032259	methylation	PF03492: SAM dependent carboxyl methyltransferase	IPR005299: SAM dependent carboxyl methyltransferase; IPR029063: S-adenosyl-L-methionine-dependent methyltransferase	P	PF03492			NA	20140326	Traes_1AS_DCABDBF92
IWGSC_refV1.0	TraesCS1A01G030500		ATP-dependent RNA helicase	GO:0003676	nucleic acid binding	PF00270: DEAD/DEAH box helicase; PF00271: Helicase conserved C-terminal domain; PF13959: Domain of unknown function (DUF4217)	IPR001650: Helicase, C-terminal; IPR011545: DEAD/DEAH box helicase domain; IPR014001: Helicase superfamily 1/2, ATP-binding domain; IPR014014: RNA helicase, DEAD-box type, Q motif; IPR025313: Domain of unknown function DUF4217; IPR027417: P-loop containing nucleoside triphosphate hydrolase	F	PF00270; PF00271; PF13959			NA	20170530	TraesCS1A01G030500
IWGSC_refV1.0	TraesCS1A01G030500		ATP-dependent RNA helicase	GO:0005524	ATP binding	PF00270: DEAD/DEAH box helicase; PF00271: Helicase conserved C-terminal domain; PF13959: Domain of unknown function (DUF4217)	IPR001650: Helicase, C-terminal; IPR011545: DEAD/DEAH box helicase domain; IPR014001: Helicase superfamily 1/2, ATP-binding domain; IPR014014: RNA helicase, DEAD-box type, Q motif; IPR025313: Domain of unknown function DUF4217; IPR027417: P-loop containing nucleoside triphosphate hydrolase	F	PF00270; PF00271; PF13959			NA	20170530	TraesCS1A01G030500
TGCAv1_release 34	TraesCS1A01G030500		ATP-dependent RNA helicase	GO:0003723	RNA binding	PF00270: DEAD/DEAH box helicase; PF00271: Helicase conserved C-terminal domain; PF13959: Domain of unknown function (DUF4217)	IPR001650: Helicase, C-terminal; IPR011545: DEAD/DEAH box helicase domain; IPR014001: Helicase superfamily 1/2, ATP-binding domain; IPR014014: RNA helicase, DEAD-box type, Q motif; IPR025313: Domain of unknown function DUF4217; IPR027417: P-loop containing nucleoside triphosphate hydrolase	F	PF00270; PF00271; PF13959			NA	20170114	TRIAE_CS42_1AS_TGACv1_019302_AA0064600
TGCAv1_release 34	TraesCS1A01G030500		ATP-dependent RNA helicase	GO:0004386	helicase activity	PF00270: DEAD/DEAH box helicase; PF00271: Helicase conserved C-terminal domain; PF13959: Domain of unknown function (DUF4217)	IPR001650: Helicase, C-terminal; IPR011545: DEAD/DEAH box helicase domain; IPR014001: Helicase superfamily 1/2, ATP-binding domain; IPR014014: RNA helicase, DEAD-box type, Q motif; IPR025313: Domain of unknown function DUF4217; IPR027417: P-loop containing nucleoside triphosphate hydrolase	F	PF00270; PF00271; PF13959			NA	20170114	TRIAE_CS42_1AS_TGACv1_019302_AA0064600
IWGSP1_2.2	TraesCS1A01G030500		ATP-dependent RNA helicase	GO:0000166	nucleotide binding	PF00270: DEAD/DEAH box helicase; PF00271: Helicase conserved C-terminal domain; PF13959: Domain of unknown function (DUF4217)	IPR001650: Helicase, C-terminal; IPR011545: DEAD/DEAH box helicase domain; IPR014001: Helicase superfamily 1/2, ATP-binding domain; IPR014014: RNA helicase, DEAD-box type, Q motif; IPR025313: Domain of unknown function DUF4217; IPR027417: P-loop containing nucleoside triphosphate hydrolase	F	PF00270; PF00271; PF13959			NA	20140326	Traes_1AS_7C15EE1DE
IWGSP1_2.2	TraesCS1A01G030500		ATP-dependent RNA helicase	GO:0006312	mitotic recombination	PF00270: DEAD/DEAH box helicase; PF00271: Helicase conserved C-terminal domain; PF13959: Domain of unknown function (DUF4217)	IPR001650: Helicase, C-terminal; IPR011545: DEAD/DEAH box helicase domain; IPR014001: Helicase superfamily 1/2, ATP-binding domain; IPR014014: RNA helicase, DEAD-box type, Q motif; IPR025313: Domain of unknown function DUF4217; IPR027417: P-loop containing nucleoside triphosphate hydrolase	P	PF00270; PF00271; PF13959			NA	20140326	Traes_1AS_7C15EE1DE
IWGSP1_2.2	TraesCS1A01G030500		ATP-dependent RNA helicase	GO:0006406	mRNA export from nucleus	PF00270: DEAD/DEAH box helicase; PF00271: Helicase conserved C-terminal domain; PF13959: Domain of unknown function (DUF4217)	IPR001650: Helicase, C-terminal; IPR011545: DEAD/DEAH box helicase domain; IPR014001: Helicase superfamily 1/2, ATP-binding domain; IPR014014: RNA helicase, DEAD-box type, Q motif; IPR025313: Domain of unknown function DUF4217; IPR027417: P-loop containing nucleoside triphosphate hydrolase	P	PF00270; PF00271; PF13959			NA	20140326	Traes_1AS_7C15EE1DE
IWGSP1_2.2	TraesCS1A01G030500		ATP-dependent RNA helicase	GO:0006606	protein import into nucleus	PF00270: DEAD/DEAH box helicase; PF00271: Helicase conserved C-terminal domain; PF13959: Domain of unknown function (DUF4217)	IPR001650: Helicase, C-terminal; IPR011545: DEAD/DEAH box helicase domain; IPR014001: Helicase superfamily 1/2, ATP-binding domain; IPR014014: RNA helicase, DEAD-box type, Q motif; IPR025313: Domain of unknown function DUF4217; IPR027417: P-loop containing nucleoside triphosphate hydrolase	P	PF00270; PF00271; PF13959			NA	20140326	Traes_1AS_7C15EE1DE
IWGSP1_2.2	TraesCS1A01G030500		ATP-dependent RNA helicase	GO:0006626	protein targeting to mitochondrion	PF00270: DEAD/DEAH box helicase; PF00271: Helicase conserved C-terminal domain; PF13959: Domain of unknown function (DUF4217)	IPR001650: Helicase, C-terminal; IPR011545: DEAD/DEAH box helicase domain; IPR014001: Helicase superfamily 1/2, ATP-binding domain; IPR014014: RNA helicase, DEAD-box type, Q motif; IPR025313: Domain of unknown function DUF4217; IPR027417: P-loop containing nucleoside triphosphate hydrolase	P	PF00270; PF00271; PF13959			NA	20140326	Traes_1AS_7C15EE1DE
IWGSP1_2.2	TraesCS1A01G030500		ATP-dependent RNA helicase	GO:0008026	ATP-dependent helicase activity	PF00270: DEAD/DEAH box helicase; PF00271: Helicase conserved C-terminal domain; PF13959: Domain of unknown function (DUF4217)	IPR001650: Helicase, C-terminal; IPR011545: DEAD/DEAH box helicase domain; IPR014001: Helicase superfamily 1/2, ATP-binding domain; IPR014014: RNA helicase, DEAD-box type, Q motif; IPR025313: Domain of unknown function DUF4217; IPR027417: P-loop containing nucleoside triphosphate hydrolase	F	PF00270; PF00271; PF13959			NA	20140326	Traes_1AS_7C15EE1DE
IWGSP1_2.2	TraesCS1A01G030500		ATP-dependent RNA helicase	GO:0008152	metabolic process	PF00270: DEAD/DEAH box helicase; PF00271: Helicase conserved C-terminal domain; PF13959: Domain of unknown function (DUF4217)	IPR001650: Helicase, C-terminal; IPR011545: DEAD/DEAH box helicase domain; IPR014001: Helicase superfamily 1/2, ATP-binding domain; IPR014014: RNA helicase, DEAD-box type, Q motif; IPR025313: Domain of unknown function DUF4217; IPR027417: P-loop containing nucleoside triphosphate hydrolase	P	PF00270; PF00271; PF13959			NA	20140326	Traes_1AS_7C15EE1DE
IWGSP1_2.2	TraesCS1A01G030500		ATP-dependent RNA helicase	GO:0009560	embryo sac egg cell differentiation	PF00270: DEAD/DEAH box helicase; PF00271: Helicase conserved C-terminal domain; PF13959: Domain of unknown function (DUF4217)	IPR001650: Helicase, C-terminal; IPR011545: DEAD/DEAH box helicase domain; IPR014001: Helicase superfamily 1/2, ATP-binding domain; IPR014014: RNA helicase, DEAD-box type, Q motif; IPR025313: Domain of unknown function DUF4217; IPR027417: P-loop containing nucleoside triphosphate hydrolase	P	PF00270; PF00271; PF13959			NA	20140326	Traes_1AS_7C15EE1DE
IWGSP1_2.2	TraesCS1A01G030500		ATP-dependent RNA helicase	GO:0009561	megagametogenesis	PF00270: DEAD/DEAH box helicase; PF00271: Helicase conserved C-terminal domain; PF13959: Domain of unknown function (DUF4217)	IPR001650: Helicase, C-terminal; IPR011545: DEAD/DEAH box helicase domain; IPR014001: Helicase superfamily 1/2, ATP-binding domain; IPR014014: RNA helicase, DEAD-box type, Q motif; IPR025313: Domain of unknown function DUF4217; IPR027417: P-loop containing nucleoside triphosphate hydrolase	P	PF00270; PF00271; PF13959			NA	20140326	Traes_1AS_7C15EE1DE
IWGSP1_2.2	TraesCS1A01G030500		ATP-dependent RNA helicase	GO:0009640	photomorphogenesis	PF00270: DEAD/DEAH box helicase; PF00271: Helicase conserved C-terminal domain; PF13959: Domain of unknown function (DUF4217)	IPR001650: Helicase, C-terminal; IPR011545: DEAD/DEAH box helicase domain; IPR014001: Helicase superfamily 1/2, ATP-binding domain; IPR014014: RNA helicase, DEAD-box type, Q motif; IPR025313: Domain of unknown function DUF4217; IPR027417: P-loop containing nucleoside triphosphate hydrolase	P	PF00270; PF00271; PF13959			NA	20140326	Traes_1AS_7C15EE1DE
IWGSP1_2.2	TraesCS1A01G030500		ATP-dependent RNA helicase	GO:0010388	cullin deneddylation	PF00270: DEAD/DEAH box helicase; PF00271: Helicase conserved C-terminal domain; PF13959: Domain of unknown function (DUF4217)	IPR001650: Helicase, C-terminal; IPR011545: DEAD/DEAH box helicase domain; IPR014001: Helicase superfamily 1/2, ATP-binding domain; IPR014014: RNA helicase, DEAD-box type, Q motif; IPR025313: Domain of unknown function DUF4217; IPR027417: P-loop containing nucleoside triphosphate hydrolase	P	PF00270; PF00271; PF13959			NA	20140326	Traes_1AS_7C15EE1DE
IWGSP1_2.2	TraesCS1A01G030500		ATP-dependent RNA helicase	GO:0016787	hydrolase activity	PF00270: DEAD/DEAH box helicase; PF00271: Helicase conserved C-terminal domain; PF13959: Domain of unknown function (DUF4217)	IPR001650: Helicase, C-terminal; IPR011545: DEAD/DEAH box helicase domain; IPR014001: Helicase superfamily 1/2, ATP-binding domain; IPR014014: RNA helicase, DEAD-box type, Q motif; IPR025313: Domain of unknown function DUF4217; IPR027417: P-loop containing nucleoside triphosphate hydrolase	F	PF00270; PF00271; PF13959			NA	20140326	Traes_1AS_7C15EE1DE
IWGSP1_2.2	TraesCS1A01G030500		ATP-dependent RNA helicase	GO:0042991	transcription factor import into nucleus	PF00270: DEAD/DEAH box helicase; PF00271: Helicase conserved C-terminal domain; PF13959: Domain of unknown function (DUF4217)	IPR001650: Helicase, C-terminal; IPR011545: DEAD/DEAH box helicase domain; IPR014001: Helicase superfamily 1/2, ATP-binding domain; IPR014014: RNA helicase, DEAD-box type, Q motif; IPR025313: Domain of unknown function DUF4217; IPR027417: P-loop containing nucleoside triphosphate hydrolase	P	PF00270; PF00271; PF13959			NA	20140326	Traes_1AS_7C15EE1DE
IWGSP1_2.2	TraesCS1A01G030500		ATP-dependent RNA helicase	GO:0051604	protein maturation	PF00270: DEAD/DEAH box helicase; PF00271: Helicase conserved C-terminal domain; PF13959: Domain of unknown function (DUF4217)	IPR001650: Helicase, C-terminal; IPR011545: DEAD/DEAH box helicase domain; IPR014001: Helicase superfamily 1/2, ATP-binding domain; IPR014014: RNA helicase, DEAD-box type, Q motif; IPR025313: Domain of unknown function DUF4217; IPR027417: P-loop containing nucleoside triphosphate hydrolase	P	PF00270; PF00271; PF13959			NA	20140326	Traes_1AS_7C15EE1DE
IWGSP1_2.2	TraesCS1A01G030700		PGR5-like protein 1A, chloroplastic	GO:0008150	biological_process	NA	NA	P	NA			NA	20140326	Traes_1AS_F5A8841D2
IWGSC_refV1.0	TraesCS1A01G030800		Protein FAR1-RELATED SEQUENCE 5	GO:0003676	nucleic acid binding	PF10551: MULE transposase domain	IPR001878: Zinc finger, CCHC-type; IPR007527: Zinc finger, SWIM-type&&IPR018289: MULE transposase domain	F	PF10551			NA	20170530	TraesCS1A01G030800
IWGSC_refV1.0	TraesCS1A01G030800		Protein FAR1-RELATED SEQUENCE 5	GO:0008270	zinc ion binding	PF10551: MULE transposase domain	IPR001878: Zinc finger, CCHC-type; IPR007527: Zinc finger, SWIM-type&&IPR018289: MULE transposase domain	F	PF10551			NA	20170530	TraesCS1A01G030800
TGCAv1_release 34	TraesCS1A01G030800		Protein FAR1-RELATED SEQUENCE 5	GO:0006355	regulation of transcription, DNA-templated	PF10551: MULE transposase domain	IPR001878: Zinc finger, CCHC-type; IPR007527: Zinc finger, SWIM-type&&IPR018289: MULE transposase domain	P	PF10551			NA	20170114	TRIAE_CS42_1AS_TGACv1_019302_AA0064650
IWGSC_refV1.0	TraesCS1A01G030900		receptor kinase 1&&Receptor-like protein kinase	GO:0004672	protein kinase activity	PF00069: Protein kinase domain; PF07714: Protein tyrosine kinase	IPR000719: Protein kinase domain; IPR001245: Serine-threonine/tyrosine-protein kinase, catalytic domain; IPR008271: Serine/threonine-protein kinase, active site; IPR011009: Protein kinase-like domain; IPR017441: Protein kinase, ATP binding site	F	PF00069; PF07714			NA	20170530	TraesCS1A01G030900
IWGSC_refV1.0	TraesCS1A01G030900		receptor kinase 1&&Receptor-like protein kinase	GO:0005524	ATP binding	PF00069: Protein kinase domain; PF07714: Protein tyrosine kinase	IPR000719: Protein kinase domain; IPR001245: Serine-threonine/tyrosine-protein kinase, catalytic domain; IPR008271: Serine/threonine-protein kinase, active site; IPR011009: Protein kinase-like domain; IPR017441: Protein kinase, ATP binding site	F	PF00069; PF07714			NA	20170530	TraesCS1A01G030900
IWGSC_refV1.0	TraesCS1A01G030900		receptor kinase 1&&Receptor-like protein kinase	GO:0006468	protein phosphorylation	PF00069: Protein kinase domain; PF07714: Protein tyrosine kinase	IPR000719: Protein kinase domain; IPR001245: Serine-threonine/tyrosine-protein kinase, catalytic domain; IPR008271: Serine/threonine-protein kinase, active site; IPR011009: Protein kinase-like domain; IPR017441: Protein kinase, ATP binding site	P	PF00069; PF07714			NA	20170530	TraesCS1A01G030900
IWGSP1_2.2	TraesCS1A01G030900		receptor kinase 1&&Receptor-like protein kinase	GO:0000166	nucleotide binding	PF00069: Protein kinase domain; PF07714: Protein tyrosine kinase	IPR000719: Protein kinase domain; IPR001245: Serine-threonine/tyrosine-protein kinase, catalytic domain; IPR008271: Serine/threonine-protein kinase, active site; IPR011009: Protein kinase-like domain; IPR017441: Protein kinase, ATP binding site	F	PF00069; PF07714			NA	20140326	Traes_1AS_526E9BD2A
IWGSP1_2.2	TraesCS1A01G030900		receptor kinase 1&&Receptor-like protein kinase	GO:0004674	protein serine/threonine kinase activity	PF00069: Protein kinase domain; PF07714: Protein tyrosine kinase	IPR000719: Protein kinase domain; IPR001245: Serine-threonine/tyrosine-protein kinase, catalytic domain; IPR008271: Serine/threonine-protein kinase, active site; IPR011009: Protein kinase-like domain; IPR017441: Protein kinase, ATP binding site	F	PF00069; PF07714			NA	20140326	Traes_1AS_526E9BD2A
IWGSP1_2.2	TraesCS1A01G030900		receptor kinase 1&&Receptor-like protein kinase	GO:0016772	transferase activity, transferring phosphorus-containing groups	PF00069: Protein kinase domain; PF07714: Protein tyrosine kinase	IPR000719: Protein kinase domain; IPR001245: Serine-threonine/tyrosine-protein kinase, catalytic domain; IPR008271: Serine/threonine-protein kinase, active site; IPR011009: Protein kinase-like domain; IPR017441: Protein kinase, ATP binding site	F	PF00069; PF07714			NA	20140326	Traes_1AS_526E9BD2A
IWGSC_refV1.0	TraesCS1A01G031100		Cysteine protease	GO:0006508	proteolysis	PF08246: Cathepsin propeptide inhibitor domain (I29); PF00112: Papain family cysteine protease	IPR000169: Cysteine peptidase, cysteine active site; IPR000668: Peptidase C1A, papain C-terminal; IPR013201: Cathepsin propeptide inhibitor domain (I29); IPR025661: Cysteine peptidase, asparagine active site	P	PF08246; PF00112			NA	20170530	TraesCS1A01G031100
IWGSC_refV1.0	TraesCS1A01G031100		Cysteine protease	GO:0008234	cysteine-type peptidase activity	PF08246: Cathepsin propeptide inhibitor domain (I29); PF00112: Papain family cysteine protease	IPR000169: Cysteine peptidase, cysteine active site; IPR000668: Peptidase C1A, papain C-terminal; IPR013201: Cathepsin propeptide inhibitor domain (I29); IPR025661: Cysteine peptidase, asparagine active site	F	PF08246; PF00112			NA	20170530	TraesCS1A01G031100
IWGSC_refV1.0	TraesCS1A01G031200		Protein kinase	GO:0004672	protein kinase activity	PF00069: Protein kinase domain	IPR000719: Protein kinase domain; IPR008271: Serine/threonine-protein kinase, active site; IPR011009: Protein kinase-like domain; IPR017441: Protein kinase, ATP binding site	F	PF00069			NA	20170530	TraesCS1A01G031200
IWGSC_refV1.0	TraesCS1A01G031200		Protein kinase	GO:0005524	ATP binding	PF00069: Protein kinase domain	IPR000719: Protein kinase domain; IPR008271: Serine/threonine-protein kinase, active site; IPR011009: Protein kinase-like domain; IPR017441: Protein kinase, ATP binding site	F	PF00069			NA	20170530	TraesCS1A01G031200
IWGSC_refV1.0	TraesCS1A01G031200		Protein kinase	GO:0006468	protein phosphorylation	PF00069: Protein kinase domain	IPR000719: Protein kinase domain; IPR008271: Serine/threonine-protein kinase, active site; IPR011009: Protein kinase-like domain; IPR017441: Protein kinase, ATP binding site	P	PF00069			NA	20170530	TraesCS1A01G031200
IWGSP1_2.2	TraesCS1A01G031200		Protein kinase	GO:0000166	nucleotide binding	PF00069: Protein kinase domain	IPR000719: Protein kinase domain; IPR008271: Serine/threonine-protein kinase, active site; IPR011009: Protein kinase-like domain; IPR017441: Protein kinase, ATP binding site	F	PF00069			NA	20140326	Traes_1AS_AC509D7F5
IWGSP1_2.2	TraesCS1A01G031200		Protein kinase	GO:0004674	protein serine/threonine kinase activity	PF00069: Protein kinase domain	IPR000719: Protein kinase domain; IPR008271: Serine/threonine-protein kinase, active site; IPR011009: Protein kinase-like domain; IPR017441: Protein kinase, ATP binding site	F	PF00069			NA	20140326	Traes_1AS_AC509D7F5
IWGSP1_2.2	TraesCS1A01G031200		Protein kinase	GO:0016772	transferase activity, transferring phosphorus-containing groups	PF00069: Protein kinase domain	IPR000719: Protein kinase domain; IPR008271: Serine/threonine-protein kinase, active site; IPR011009: Protein kinase-like domain; IPR017441: Protein kinase, ATP binding site	F	PF00069			NA	20140326	Traes_1AS_AC509D7F5
IWGSC_refV1.0	TraesCS1A01G031300		Nitrate transporter 1.1	GO:0005215	transporter activity	PF00854: POT family	IPR000109: Proton-dependent oligopeptide transporter family; IPR018456: PTR2 family proton/oligopeptide symporter, conserved site; IPR020846: Major facilitator superfamily domain	F	PF00854			NA	20170530	TraesCS1A01G031300
IWGSC_refV1.0	TraesCS1A01G031300		Nitrate transporter 1.1	GO:0006810	transport	PF00854: POT family	IPR000109: Proton-dependent oligopeptide transporter family; IPR018456: PTR2 family proton/oligopeptide symporter, conserved site; IPR020846: Major facilitator superfamily domain	P	PF00854			NA	20170530	TraesCS1A01G031300
IWGSC_refV1.0	TraesCS1A01G031300		Nitrate transporter 1.1	GO:0006857	oligopeptide transport	PF00854: POT family	IPR000109: Proton-dependent oligopeptide transporter family; IPR018456: PTR2 family proton/oligopeptide symporter, conserved site; IPR020846: Major facilitator superfamily domain	P	PF00854			NA	20170530	TraesCS1A01G031300
IWGSC_refV1.0	TraesCS1A01G031300		Nitrate transporter 1.1	GO:0016020	membrane	PF00854: POT family	IPR000109: Proton-dependent oligopeptide transporter family; IPR018456: PTR2 family proton/oligopeptide symporter, conserved site; IPR020846: Major facilitator superfamily domain	C	PF00854			NA	20170530	TraesCS1A01G031300
IWGSP1_2.2	TraesCS1A01G031300		Nitrate transporter 1.1	GO:0015293	symporter activity	PF00854: POT family	IPR000109: Proton-dependent oligopeptide transporter family; IPR018456: PTR2 family proton/oligopeptide symporter, conserved site; IPR020846: Major facilitator superfamily domain	F	PF00854			NA	20140326	Traes_1AS_D9B051FA5
IWGSP1_2.2	TraesCS1A01G031300		Nitrate transporter 1.1	GO:0016021	integral component of membrane	PF00854: POT family	IPR000109: Proton-dependent oligopeptide transporter family; IPR018456: PTR2 family proton/oligopeptide symporter, conserved site; IPR020846: Major facilitator superfamily domain	C	PF00854			NA	20140326	Traes_1AS_D9B051FA5
IWGSP1_2.2	TraesCS1A01G031300		Nitrate transporter 1.1	GO:0030003	cellular cation homeostasis	PF00854: POT family	IPR000109: Proton-dependent oligopeptide transporter family; IPR018456: PTR2 family proton/oligopeptide symporter, conserved site; IPR020846: Major facilitator superfamily domain	P	PF00854			NA	20140326	Traes_1AS_D9B051FA5
IWGSP1_2.2	TraesCS1A01G031300		Nitrate transporter 1.1	GO:0042128	nitrate assimilation	PF00854: POT family	IPR000109: Proton-dependent oligopeptide transporter family; IPR018456: PTR2 family proton/oligopeptide symporter, conserved site; IPR020846: Major facilitator superfamily domain	P	PF00854			NA	20140326	Traes_1AS_D9B051FA5
IWGSP1_2.2	TraesCS1A01G031300		Nitrate transporter 1.1	GO:0070838	divalent metal ion transport	PF00854: POT family	IPR000109: Proton-dependent oligopeptide transporter family; IPR018456: PTR2 family proton/oligopeptide symporter, conserved site; IPR020846: Major facilitator superfamily domain	P	PF00854			NA	20140326	Traes_1AS_D9B051FA5
TGCAv1_release 34	TraesCS1A01G031600		Pentatricopeptide repeat-containing protein	GO:0005515	protein binding	PF01535: PPR repeat; PF13041: PPR repeat family; PF12854: PPR repeat	IPR002885: Pentatricopeptide repeat	F	PF01535; PF13041; PF12854			NA	20170114	TRIAE_CS42_1AS_TGACv1_019014_AA0057870
TGCAv1_release 34	TraesCS1A01G031700		Pentatricopeptide repeat-containing protein	GO:0005515	protein binding	PF13041: PPR repeat family; PF12854: PPR repeat; PF01535: PPR repeat	IPR002885: Pentatricopeptide repeat	F	PF13041; PF12854; PF01535			NA	20170114	TRIAE_CS42_1AS_TGACv1_019014_AA0057880
IWGSC_refV1.0	TraesCS1A01G031800		Protein kinase, putative	GO:0004672	protein kinase activity	PF12819: Carbohydrate-binding protein of the ER; PF13855: Leucine rich repeat; PF07714: Protein tyrosine kinase	IPR000719: Protein kinase domain; IPR001245: Serine-threonine/tyrosine-protein kinase, catalytic domain; IPR001611: Leucine-rich repeat; IPR003591: Leucine-rich repeat, typical subtype; IPR008271: Serine/threonine-protein kinase, active site; IPR011009: Protein kinase-like domain; IPR017441: Protein kinase, ATP binding site; IPR024788: Malectin-like carbohydrate-binding domain; IPR032675: Leucine…	F	PF12819; PF13855; PF07714			NA	20170530	TraesCS1A01G031800
IWGSC_refV1.0	TraesCS1A01G031800		Protein kinase, putative	GO:0005515	protein binding	PF12819: Carbohydrate-binding protein of the ER; PF13855: Leucine rich repeat; PF07714: Protein tyrosine kinase	IPR000719: Protein kinase domain; IPR001245: Serine-threonine/tyrosine-protein kinase, catalytic domain; IPR001611: Leucine-rich repeat; IPR003591: Leucine-rich repeat, typical subtype; IPR008271: Serine/threonine-protein kinase, active site; IPR011009: Protein kinase-like domain; IPR017441: Protein kinase, ATP binding site; IPR024788: Malectin-like carbohydrate-binding domain; IPR032675: Leucine…	F	PF12819; PF13855; PF07714			NA	20170530	TraesCS1A01G031800
IWGSC_refV1.0	TraesCS1A01G031800		Protein kinase, putative	GO:0005524	ATP binding	PF12819: Carbohydrate-binding protein of the ER; PF13855: Leucine rich repeat; PF07714: Protein tyrosine kinase	IPR000719: Protein kinase domain; IPR001245: Serine-threonine/tyrosine-protein kinase, catalytic domain; IPR001611: Leucine-rich repeat; IPR003591: Leucine-rich repeat, typical subtype; IPR008271: Serine/threonine-protein kinase, active site; IPR011009: Protein kinase-like domain; IPR017441: Protein kinase, ATP binding site; IPR024788: Malectin-like carbohydrate-binding domain; IPR032675: Leucine…	F	PF12819; PF13855; PF07714			NA	20170530	TraesCS1A01G031800
IWGSC_refV1.0	TraesCS1A01G031800		Protein kinase, putative	GO:0006468	protein phosphorylation	PF12819: Carbohydrate-binding protein of the ER; PF13855: Leucine rich repeat; PF07714: Protein tyrosine kinase	IPR000719: Protein kinase domain; IPR001245: Serine-threonine/tyrosine-protein kinase, catalytic domain; IPR001611: Leucine-rich repeat; IPR003591: Leucine-rich repeat, typical subtype; IPR008271: Serine/threonine-protein kinase, active site; IPR011009: Protein kinase-like domain; IPR017441: Protein kinase, ATP binding site; IPR024788: Malectin-like carbohydrate-binding domain; IPR032675: Leucine…	P	PF12819; PF13855; PF07714			NA	20170530	TraesCS1A01G031800
IWGSP1_2.2	TraesCS1A01G031800		Protein kinase, putative	GO:0016772	transferase activity, transferring phosphorus-containing groups	PF12819: Carbohydrate-binding protein of the ER; PF13855: Leucine rich repeat; PF07714: Protein tyrosine kinase	IPR000719: Protein kinase domain; IPR001245: Serine-threonine/tyrosine-protein kinase, catalytic domain; IPR001611: Leucine-rich repeat; IPR003591: Leucine-rich repeat, typical subtype; IPR008271: Serine/threonine-protein kinase, active site; IPR011009: Protein kinase-like domain; IPR017441: Protein kinase, ATP binding site; IPR024788: Malectin-like carbohydrate-binding domain; IPR032675: Leucine…	F	PF12819; PF13855; PF07714			NA	20140326	Traes_1AS_1D92F5FB5
IWGSC_refV1.0	TraesCS1A01G031900		Protein kinase, putative	GO:0004672	protein kinase activity	PF12819: Carbohydrate-binding protein of the ER; PF13855: Leucine rich repeat; PF07714: Protein tyrosine kinase	IPR000719: Protein kinase domain; IPR001245: Serine-threonine/tyrosine-protein kinase, catalytic domain; IPR001611: Leucine-rich repeat; IPR008271: Serine/threonine-protein kinase, active site; IPR011009: Protein kinase-like domain; IPR017441: Protein kinase, ATP binding site; IPR024788: Malectin-like carbohydrate-binding domain; IPR032675: Leucine-rich repeat domain, L domain-like	F	PF12819; PF13855; PF07714			NA	20170530	TraesCS1A01G031900
IWGSC_refV1.0	TraesCS1A01G031900		Protein kinase, putative	GO:0005515	protein binding	PF12819: Carbohydrate-binding protein of the ER; PF13855: Leucine rich repeat; PF07714: Protein tyrosine kinase	IPR000719: Protein kinase domain; IPR001245: Serine-threonine/tyrosine-protein kinase, catalytic domain; IPR001611: Leucine-rich repeat; IPR008271: Serine/threonine-protein kinase, active site; IPR011009: Protein kinase-like domain; IPR017441: Protein kinase, ATP binding site; IPR024788: Malectin-like carbohydrate-binding domain; IPR032675: Leucine-rich repeat domain, L domain-like	F	PF12819; PF13855; PF07714			NA	20170530	TraesCS1A01G031900
IWGSC_refV1.0	TraesCS1A01G031900		Protein kinase, putative	GO:0005524	ATP binding	PF12819: Carbohydrate-binding protein of the ER; PF13855: Leucine rich repeat; PF07714: Protein tyrosine kinase	IPR000719: Protein kinase domain; IPR001245: Serine-threonine/tyrosine-protein kinase, catalytic domain; IPR001611: Leucine-rich repeat; IPR008271: Serine/threonine-protein kinase, active site; IPR011009: Protein kinase-like domain; IPR017441: Protein kinase, ATP binding site; IPR024788: Malectin-like carbohydrate-binding domain; IPR032675: Leucine-rich repeat domain, L domain-like	F	PF12819; PF13855; PF07714			NA	20170530	TraesCS1A01G031900
IWGSC_refV1.0	TraesCS1A01G031900		Protein kinase, putative	GO:0006468	protein phosphorylation	PF12819: Carbohydrate-binding protein of the ER; PF13855: Leucine rich repeat; PF07714: Protein tyrosine kinase	IPR000719: Protein kinase domain; IPR001245: Serine-threonine/tyrosine-protein kinase, catalytic domain; IPR001611: Leucine-rich repeat; IPR008271: Serine/threonine-protein kinase, active site; IPR011009: Protein kinase-like domain; IPR017441: Protein kinase, ATP binding site; IPR024788: Malectin-like carbohydrate-binding domain; IPR032675: Leucine-rich repeat domain, L domain-like	P	PF12819; PF13855; PF07714			NA	20170530	TraesCS1A01G031900
IWGSP1_2.2	TraesCS1A01G031900		Protein kinase, putative	GO:0004674	protein serine/threonine kinase activity	PF12819: Carbohydrate-binding protein of the ER; PF13855: Leucine rich repeat; PF07714: Protein tyrosine kinase	IPR000719: Protein kinase domain; IPR001245: Serine-threonine/tyrosine-protein kinase, catalytic domain; IPR001611: Leucine-rich repeat; IPR008271: Serine/threonine-protein kinase, active site; IPR011009: Protein kinase-like domain; IPR017441: Protein kinase, ATP binding site; IPR024788: Malectin-like carbohydrate-binding domain; IPR032675: Leucine-rich repeat domain, L domain-like	F	PF12819; PF13855; PF07714			NA	20140326	Traes_1AS_126301F41
IWGSP1_2.2	TraesCS1A01G031900		Protein kinase, putative	GO:0016772	transferase activity, transferring phosphorus-containing groups	PF12819: Carbohydrate-binding protein of the ER; PF13855: Leucine rich repeat; PF07714: Protein tyrosine kinase	IPR000719: Protein kinase domain; IPR001245: Serine-threonine/tyrosine-protein kinase, catalytic domain; IPR001611: Leucine-rich repeat; IPR008271: Serine/threonine-protein kinase, active site; IPR011009: Protein kinase-like domain; IPR017441: Protein kinase, ATP binding site; IPR024788: Malectin-like carbohydrate-binding domain; IPR032675: Leucine-rich repeat domain, L domain-like	F	PF12819; PF13855; PF07714			NA	20140326	Traes_1AS_126301F41
IWGSC_refV1.0	TraesCS1A01G032000		O-methyltransferase	GO:0008168	methyltransferase activity	PF08100: Dimerisation domain; PF00891: O-methyltransferase	IPR001077: O-methyltransferase, family 2; IPR011991: Winged helix-turn-helix DNA-binding domain; IPR012967: Plant methyltransferase dimerisation; IPR016461: O-methyltransferase COMT-type; IPR029063: S-adenosyl-L-methionine-dependent methyltransferase	F	PF08100; PF00891			NA	20170530	TraesCS1A01G032000
IWGSC_refV1.0	TraesCS1A01G032000		O-methyltransferase	GO:0008171	O-methyltransferase activity	PF08100: Dimerisation domain; PF00891: O-methyltransferase	IPR001077: O-methyltransferase, family 2; IPR011991: Winged helix-turn-helix DNA-binding domain; IPR012967: Plant methyltransferase dimerisation; IPR016461: O-methyltransferase COMT-type; IPR029063: S-adenosyl-L-methionine-dependent methyltransferase	F	PF08100; PF00891			NA	20170530	TraesCS1A01G032000
IWGSC_refV1.0	TraesCS1A01G032000		O-methyltransferase	GO:0046983	protein dimerization activity	PF08100: Dimerisation domain; PF00891: O-methyltransferase	IPR001077: O-methyltransferase, family 2; IPR011991: Winged helix-turn-helix DNA-binding domain; IPR012967: Plant methyltransferase dimerisation; IPR016461: O-methyltransferase COMT-type; IPR029063: S-adenosyl-L-methionine-dependent methyltransferase	F	PF08100; PF00891			NA	20170530	TraesCS1A01G032000
IWGSP1_2.2	TraesCS1A01G032000		O-methyltransferase	GO:0032259	methylation	PF08100: Dimerisation domain; PF00891: O-methyltransferase	IPR001077: O-methyltransferase, family 2; IPR011991: Winged helix-turn-helix DNA-binding domain; IPR012967: Plant methyltransferase dimerisation; IPR016461: O-methyltransferase COMT-type; IPR029063: S-adenosyl-L-methionine-dependent methyltransferase	P	PF08100; PF00891			NA	20140326	Traes_1AS_049D894AF
IWGSC_refV1.0	TraesCS1A01G032100		Chalcone synthase	GO:0003824	catalytic activity	PF00195: Chalcone and stilbene synthases, N-terminal domain; PF02797: Chalcone and stilbene synthases, C-terminal domain	IPR001099: Chalcone/stilbene synthase, N-terminal; IPR011141: Polyketide synthase, type III; IPR012328: Chalcone/stilbene synthase, C-terminal; IPR016039: Thiolase-like; IPR018088: Chalcone/stilbene synthase, active site	F	PF00195; PF02797			NA	20170530	TraesCS1A01G032100
IWGSC_refV1.0	TraesCS1A01G032100		Chalcone synthase	GO:0008152	metabolic process	PF00195: Chalcone and stilbene synthases, N-terminal domain; PF02797: Chalcone and stilbene synthases, C-terminal domain	IPR001099: Chalcone/stilbene synthase, N-terminal; IPR011141: Polyketide synthase, type III; IPR012328: Chalcone/stilbene synthase, C-terminal; IPR016039: Thiolase-like; IPR018088: Chalcone/stilbene synthase, active site	P	PF00195; PF02797			NA	20170530	TraesCS1A01G032100
IWGSC_refV1.0	TraesCS1A01G032100		Chalcone synthase	GO:0009058	biosynthetic process	PF00195: Chalcone and stilbene synthases, N-terminal domain; PF02797: Chalcone and stilbene synthases, C-terminal domain	IPR001099: Chalcone/stilbene synthase, N-terminal; IPR011141: Polyketide synthase, type III; IPR012328: Chalcone/stilbene synthase, C-terminal; IPR016039: Thiolase-like; IPR018088: Chalcone/stilbene synthase, active site	P	PF00195; PF02797			NA	20170530	TraesCS1A01G032100
IWGSC_refV1.0	TraesCS1A01G032100		Chalcone synthase	GO:0016746	transferase activity, transferring acyl groups	PF00195: Chalcone and stilbene synthases, N-terminal domain; PF02797: Chalcone and stilbene synthases, C-terminal domain	IPR001099: Chalcone/stilbene synthase, N-terminal; IPR011141: Polyketide synthase, type III; IPR012328: Chalcone/stilbene synthase, C-terminal; IPR016039: Thiolase-like; IPR018088: Chalcone/stilbene synthase, active site	F	PF00195; PF02797			NA	20170530	TraesCS1A01G032100
IWGSC_refV1.0	TraesCS1A01G032100		Chalcone synthase	GO:0016747	transferase activity, transferring acyl groups other than amino-acyl groups	PF00195: Chalcone and stilbene synthases, N-terminal domain; PF02797: Chalcone and stilbene synthases, C-terminal domain	IPR001099: Chalcone/stilbene synthase, N-terminal; IPR011141: Polyketide synthase, type III; IPR012328: Chalcone/stilbene synthase, C-terminal; IPR016039: Thiolase-like; IPR018088: Chalcone/stilbene synthase, active site	F	PF00195; PF02797			NA	20170530	TraesCS1A01G032100
IWGSC_refV1.0	TraesCS1A01G032200		O-methyltransferase	GO:0008168	methyltransferase activity	PF08100: Dimerisation domain; PF00891: O-methyltransferase	IPR001077: O-methyltransferase, family 2; IPR011991: Winged helix-turn-helix DNA-binding domain; IPR012967: Plant methyltransferase dimerisation; IPR016461: O-methyltransferase COMT-type; IPR029063: S-adenosyl-L-methionine-dependent methyltransferase	F	PF08100; PF00891			NA	20170530	TraesCS1A01G032200
IWGSC_refV1.0	TraesCS1A01G032200		O-methyltransferase	GO:0008171	O-methyltransferase activity	PF08100: Dimerisation domain; PF00891: O-methyltransferase	IPR001077: O-methyltransferase, family 2; IPR011991: Winged helix-turn-helix DNA-binding domain; IPR012967: Plant methyltransferase dimerisation; IPR016461: O-methyltransferase COMT-type; IPR029063: S-adenosyl-L-methionine-dependent methyltransferase	F	PF08100; PF00891			NA	20170530	TraesCS1A01G032200
IWGSC_refV1.0	TraesCS1A01G032200		O-methyltransferase	GO:0046983	protein dimerization activity	PF08100: Dimerisation domain; PF00891: O-methyltransferase	IPR001077: O-methyltransferase, family 2; IPR011991: Winged helix-turn-helix DNA-binding domain; IPR012967: Plant methyltransferase dimerisation; IPR016461: O-methyltransferase COMT-type; IPR029063: S-adenosyl-L-methionine-dependent methyltransferase	F	PF08100; PF00891			NA	20170530	TraesCS1A01G032200
IWGSC_refV1.0	TraesCS1A01G032300		Chalcone synthase	GO:0003824	catalytic activity	PF00195: Chalcone and stilbene synthases, N-terminal domain; PF02797: Chalcone and stilbene synthases, C-terminal domain	IPR001099: Chalcone/stilbene synthase, N-terminal; IPR011141: Polyketide synthase, type III; IPR012328: Chalcone/stilbene synthase, C-terminal; IPR016039: Thiolase-like; IPR018088: Chalcone/stilbene synthase, active site	F	PF00195; PF02797			NA	20170530	TraesCS1A01G032300
IWGSC_refV1.0	TraesCS1A01G032300		Chalcone synthase	GO:0008152	metabolic process	PF00195: Chalcone and stilbene synthases, N-terminal domain; PF02797: Chalcone and stilbene synthases, C-terminal domain	IPR001099: Chalcone/stilbene synthase, N-terminal; IPR011141: Polyketide synthase, type III; IPR012328: Chalcone/stilbene synthase, C-terminal; IPR016039: Thiolase-like; IPR018088: Chalcone/stilbene synthase, active site	P	PF00195; PF02797			NA	20170530	TraesCS1A01G032300
IWGSC_refV1.0	TraesCS1A01G032300		Chalcone synthase	GO:0009058	biosynthetic process	PF00195: Chalcone and stilbene synthases, N-terminal domain; PF02797: Chalcone and stilbene synthases, C-terminal domain	IPR001099: Chalcone/stilbene synthase, N-terminal; IPR011141: Polyketide synthase, type III; IPR012328: Chalcone/stilbene synthase, C-terminal; IPR016039: Thiolase-like; IPR018088: Chalcone/stilbene synthase, active site	P	PF00195; PF02797			NA	20170530	TraesCS1A01G032300
IWGSC_refV1.0	TraesCS1A01G032300		Chalcone synthase	GO:0016746	transferase activity, transferring acyl groups	PF00195: Chalcone and stilbene synthases, N-terminal domain; PF02797: Chalcone and stilbene synthases, C-terminal domain	IPR001099: Chalcone/stilbene synthase, N-terminal; IPR011141: Polyketide synthase, type III; IPR012328: Chalcone/stilbene synthase, C-terminal; IPR016039: Thiolase-like; IPR018088: Chalcone/stilbene synthase, active site	F	PF00195; PF02797			NA	20170530	TraesCS1A01G032300
IWGSC_refV1.0	TraesCS1A01G032300		Chalcone synthase	GO:0016747	transferase activity, transferring acyl groups other than amino-acyl groups	PF00195: Chalcone and stilbene synthases, N-terminal domain; PF02797: Chalcone and stilbene synthases, C-terminal domain	IPR001099: Chalcone/stilbene synthase, N-terminal; IPR011141: Polyketide synthase, type III; IPR012328: Chalcone/stilbene synthase, C-terminal; IPR016039: Thiolase-like; IPR018088: Chalcone/stilbene synthase, active site	F	PF00195; PF02797			NA	20170530	TraesCS1A01G032300
IWGSC_refV1.0	TraesCS1A01G032400		O-methyltransferase	GO:0008168	methyltransferase activity	PF08100: Dimerisation domain; PF00891: O-methyltransferase	IPR001077: O-methyltransferase, family 2; IPR011991: Winged helix-turn-helix DNA-binding domain; IPR012967: Plant methyltransferase dimerisation; IPR016461: O-methyltransferase COMT-type; IPR029063: S-adenosyl-L-methionine-dependent methyltransferase	F	PF08100; PF00891			NA	20170530	TraesCS1A01G032400
IWGSC_refV1.0	TraesCS1A01G032400		O-methyltransferase	GO:0008171	O-methyltransferase activity	PF08100: Dimerisation domain; PF00891: O-methyltransferase	IPR001077: O-methyltransferase, family 2; IPR011991: Winged helix-turn-helix DNA-binding domain; IPR012967: Plant methyltransferase dimerisation; IPR016461: O-methyltransferase COMT-type; IPR029063: S-adenosyl-L-methionine-dependent methyltransferase	F	PF08100; PF00891			NA	20170530	TraesCS1A01G032400
IWGSC_refV1.0	TraesCS1A01G032400		O-methyltransferase	GO:0046983	protein dimerization activity	PF08100: Dimerisation domain; PF00891: O-methyltransferase	IPR001077: O-methyltransferase, family 2; IPR011991: Winged helix-turn-helix DNA-binding domain; IPR012967: Plant methyltransferase dimerisation; IPR016461: O-methyltransferase COMT-type; IPR029063: S-adenosyl-L-methionine-dependent methyltransferase	F	PF08100; PF00891			NA	20170530	TraesCS1A01G032400
IWGSC_refV1.0	TraesCS1A01G032600		Anthocyanidin synthase	GO:0016491	oxidoreductase activity	PF03171: 2OG-Fe(II) oxygenase superfamily	IPR027443: Isopenicillin N synthase-like&&IPR005123: Oxoglutarate/iron-dependent dioxygenase; IPR027443: Isopenicillin N synthase-like	F	PF03171			NA	20170530	TraesCS1A01G032600
IWGSC_refV1.0	TraesCS1A01G032600		Anthocyanidin synthase	GO:0055114	oxidation-reduction process	PF03171: 2OG-Fe(II) oxygenase superfamily	IPR027443: Isopenicillin N synthase-like&&IPR005123: Oxoglutarate/iron-dependent dioxygenase; IPR027443: Isopenicillin N synthase-like	P	PF03171			NA	20170530	TraesCS1A01G032600
IWGSP1_2.2	TraesCS1A01G032600		Anthocyanidin synthase	GO:0016706	oxidoreductase activity, acting on paired donors, with incorporation or reduction of molecular oxygen, 2-oxoglutarate as one donor, and incorporation of one atom each of oxygen into both donors	PF03171: 2OG-Fe(II) oxygenase superfamily	IPR027443: Isopenicillin N synthase-like&&IPR005123: Oxoglutarate/iron-dependent dioxygenase; IPR027443: Isopenicillin N synthase-like	F	PF03171			NA	20140326	Traes_1AS_12BBA24D1
IWGSC_refV1.0	TraesCS1A01G032700		Replication protein A 70 kDa DNA-binding subunit	GO:0003676	nucleic acid binding	PF04057: Replication factor-A protein 1, N-terminal domain; PF01336: OB-fold nucleic acid binding domain; PF16900: Replication protein A OB domain; PF08646: Replication factor-A C terminal domain; PF00098: Zinc knuckle	IPR001878: Zinc finger, CCHC-type; IPR004365: OB-fold nucleic acid binding domain, AA-tRNA synthetase-type; IPR004591: Replication factor A protein 1; IPR007199: Replication factor-A protein 1, N-terminal; IPR012340: Nucleic acid-binding, OB-fold; IPR013955: Replication factor A, C-terminal; IPR031657: Replication protein A, OB domain	F	PF04057; PF01336; PF16900; PF08646; PF00098			NA	20170530	TraesCS1A01G032700
IWGSC_refV1.0	TraesCS1A01G032700		Replication protein A 70 kDa DNA-binding subunit	GO:0003677	DNA binding	PF04057: Replication factor-A protein 1, N-terminal domain; PF01336: OB-fold nucleic acid binding domain; PF16900: Replication protein A OB domain; PF08646: Replication factor-A C terminal domain; PF00098: Zinc knuckle	IPR001878: Zinc finger, CCHC-type; IPR004365: OB-fold nucleic acid binding domain, AA-tRNA synthetase-type; IPR004591: Replication factor A protein 1; IPR007199: Replication factor-A protein 1, N-terminal; IPR012340: Nucleic acid-binding, OB-fold; IPR013955: Replication factor A, C-terminal; IPR031657: Replication protein A, OB domain	F	PF04057; PF01336; PF16900; PF08646; PF00098			NA	20170530	TraesCS1A01G032700
IWGSC_refV1.0	TraesCS1A01G032700		Replication protein A 70 kDa DNA-binding subunit	GO:0005634	nucleus	PF04057: Replication factor-A protein 1, N-terminal domain; PF01336: OB-fold nucleic acid binding domain; PF16900: Replication protein A OB domain; PF08646: Replication factor-A C terminal domain; PF00098: Zinc knuckle	IPR001878: Zinc finger, CCHC-type; IPR004365: OB-fold nucleic acid binding domain, AA-tRNA synthetase-type; IPR004591: Replication factor A protein 1; IPR007199: Replication factor-A protein 1, N-terminal; IPR012340: Nucleic acid-binding, OB-fold; IPR013955: Replication factor A, C-terminal; IPR031657: Replication protein A, OB domain	C	PF04057; PF01336; PF16900; PF08646; PF00098			NA	20170530	TraesCS1A01G032700
IWGSC_refV1.0	TraesCS1A01G032700		Replication protein A 70 kDa DNA-binding subunit	GO:0006260	DNA replication	PF04057: Replication factor-A protein 1, N-terminal domain; PF01336: OB-fold nucleic acid binding domain; PF16900: Replication protein A OB domain; PF08646: Replication factor-A C terminal domain; PF00098: Zinc knuckle	IPR001878: Zinc finger, CCHC-type; IPR004365: OB-fold nucleic acid binding domain, AA-tRNA synthetase-type; IPR004591: Replication factor A protein 1; IPR007199: Replication factor-A protein 1, N-terminal; IPR012340: Nucleic acid-binding, OB-fold; IPR013955: Replication factor A, C-terminal; IPR031657: Replication protein A, OB domain	P	PF04057; PF01336; PF16900; PF08646; PF00098			NA	20170530	TraesCS1A01G032700
IWGSC_refV1.0	TraesCS1A01G032700		Replication protein A 70 kDa DNA-binding subunit	GO:0006281	DNA repair	PF04057: Replication factor-A protein 1, N-terminal domain; PF01336: OB-fold nucleic acid binding domain; PF16900: Replication protein A OB domain; PF08646: Replication factor-A C terminal domain; PF00098: Zinc knuckle	IPR001878: Zinc finger, CCHC-type; IPR004365: OB-fold nucleic acid binding domain, AA-tRNA synthetase-type; IPR004591: Replication factor A protein 1; IPR007199: Replication factor-A protein 1, N-terminal; IPR012340: Nucleic acid-binding, OB-fold; IPR013955: Replication factor A, C-terminal; IPR031657: Replication protein A, OB domain	P	PF04057; PF01336; PF16900; PF08646; PF00098			NA	20170530	TraesCS1A01G032700
IWGSC_refV1.0	TraesCS1A01G032700		Replication protein A 70 kDa DNA-binding subunit	GO:0006310	DNA recombination	PF04057: Replication factor-A protein 1, N-terminal domain; PF01336: OB-fold nucleic acid binding domain; PF16900: Replication protein A OB domain; PF08646: Replication factor-A C terminal domain; PF00098: Zinc knuckle	IPR001878: Zinc finger, CCHC-type; IPR004365: OB-fold nucleic acid binding domain, AA-tRNA synthetase-type; IPR004591: Replication factor A protein 1; IPR007199: Replication factor-A protein 1, N-terminal; IPR012340: Nucleic acid-binding, OB-fold; IPR013955: Replication factor A, C-terminal; IPR031657: Replication protein A, OB domain	P	PF04057; PF01336; PF16900; PF08646; PF00098			NA	20170530	TraesCS1A01G032700
IWGSC_refV1.0	TraesCS1A01G032700		Replication protein A 70 kDa DNA-binding subunit	GO:0008270	zinc ion binding	PF04057: Replication factor-A protein 1, N-terminal domain; PF01336: OB-fold nucleic acid binding domain; PF16900: Replication protein A OB domain; PF08646: Replication factor-A C terminal domain; PF00098: Zinc knuckle	IPR001878: Zinc finger, CCHC-type; IPR004365: OB-fold nucleic acid binding domain, AA-tRNA synthetase-type; IPR004591: Replication factor A protein 1; IPR007199: Replication factor-A protein 1, N-terminal; IPR012340: Nucleic acid-binding, OB-fold; IPR013955: Replication factor A, C-terminal; IPR031657: Replication protein A, OB domain	F	PF04057; PF01336; PF16900; PF08646; PF00098			NA	20170530	TraesCS1A01G032700
IWGSP1_2.2	TraesCS1A01G032700		Replication protein A 70 kDa DNA-binding subunit	GO:0046872	metal ion binding	PF04057: Replication factor-A protein 1, N-terminal domain; PF01336: OB-fold nucleic acid binding domain; PF16900: Replication protein A OB domain; PF08646: Replication factor-A C terminal domain; PF00098: Zinc knuckle	IPR001878: Zinc finger, CCHC-type; IPR004365: OB-fold nucleic acid binding domain, AA-tRNA synthetase-type; IPR004591: Replication factor A protein 1; IPR007199: Replication factor-A protein 1, N-terminal; IPR012340: Nucleic acid-binding, OB-fold; IPR013955: Replication factor A, C-terminal; IPR031657: Replication protein A, OB domain	F	PF04057; PF01336; PF16900; PF08646; PF00098			NA	20140326	Traes_1AS_586766A80
IWGSC_refV1.0	TraesCS1A01G032800		Tyrosine decarboxylase	GO:0003824	catalytic activity	PF00282: Pyridoxal-dependent decarboxylase conserved domain	IPR002129: Pyridoxal phosphate-dependent decarboxylase; IPR010977: Aromatic-L-amino-acid decarboxylase; IPR015421: Pyridoxal phosphate-dependent transferase, major region, subdomain 1; IPR015422: Pyridoxal phosphate-dependent transferase, subdomain 2; IPR015424: Pyridoxal phosphate-dependent transferase	F	PF00282			NA	20170530	TraesCS1A01G032800
IWGSC_refV1.0	TraesCS1A01G032800		Tyrosine decarboxylase	GO:0006520	cellular amino acid metabolic process	PF00282: Pyridoxal-dependent decarboxylase conserved domain	IPR002129: Pyridoxal phosphate-dependent decarboxylase; IPR010977: Aromatic-L-amino-acid decarboxylase; IPR015421: Pyridoxal phosphate-dependent transferase, major region, subdomain 1; IPR015422: Pyridoxal phosphate-dependent transferase, subdomain 2; IPR015424: Pyridoxal phosphate-dependent transferase	P	PF00282			NA	20170530	TraesCS1A01G032800
IWGSC_refV1.0	TraesCS1A01G032800		Tyrosine decarboxylase	GO:0016831	carboxy-lyase activity	PF00282: Pyridoxal-dependent decarboxylase conserved domain	IPR002129: Pyridoxal phosphate-dependent decarboxylase; IPR010977: Aromatic-L-amino-acid decarboxylase; IPR015421: Pyridoxal phosphate-dependent transferase, major region, subdomain 1; IPR015422: Pyridoxal phosphate-dependent transferase, subdomain 2; IPR015424: Pyridoxal phosphate-dependent transferase	F	PF00282			NA	20170530	TraesCS1A01G032800
IWGSC_refV1.0	TraesCS1A01G032800		Tyrosine decarboxylase	GO:0019752	carboxylic acid metabolic process	PF00282: Pyridoxal-dependent decarboxylase conserved domain	IPR002129: Pyridoxal phosphate-dependent decarboxylase; IPR010977: Aromatic-L-amino-acid decarboxylase; IPR015421: Pyridoxal phosphate-dependent transferase, major region, subdomain 1; IPR015422: Pyridoxal phosphate-dependent transferase, subdomain 2; IPR015424: Pyridoxal phosphate-dependent transferase	P	PF00282			NA	20170530	TraesCS1A01G032800
IWGSC_refV1.0	TraesCS1A01G032800		Tyrosine decarboxylase	GO:0030170	pyridoxal phosphate binding	PF00282: Pyridoxal-dependent decarboxylase conserved domain	IPR002129: Pyridoxal phosphate-dependent decarboxylase; IPR010977: Aromatic-L-amino-acid decarboxylase; IPR015421: Pyridoxal phosphate-dependent transferase, major region, subdomain 1; IPR015422: Pyridoxal phosphate-dependent transferase, subdomain 2; IPR015424: Pyridoxal phosphate-dependent transferase	F	PF00282			NA	20170530	TraesCS1A01G032800
IWGSC_refV1.0	TraesCS1A01G032900		Protein DETOXIFICATION	GO:0006855	drug transmembrane transport	PF01554: MatE	IPR002528: Multi antimicrobial extrusion protein	P	PF01554			NA	20170530	TraesCS1A01G032900
IWGSC_refV1.0	TraesCS1A01G032900		Protein DETOXIFICATION	GO:0015238	drug transmembrane transporter activity	PF01554: MatE	IPR002528: Multi antimicrobial extrusion protein	F	PF01554			NA	20170530	TraesCS1A01G032900
IWGSC_refV1.0	TraesCS1A01G032900		Protein DETOXIFICATION	GO:0015297	antiporter activity	PF01554: MatE	IPR002528: Multi antimicrobial extrusion protein	F	PF01554			NA	20170530	TraesCS1A01G032900
IWGSC_refV1.0	TraesCS1A01G032900		Protein DETOXIFICATION	GO:0016020	membrane	PF01554: MatE	IPR002528: Multi antimicrobial extrusion protein	C	PF01554			NA	20170530	TraesCS1A01G032900
IWGSC_refV1.0	TraesCS1A01G032900		Protein DETOXIFICATION	GO:0055085	transmembrane transport	PF01554: MatE	IPR002528: Multi antimicrobial extrusion protein	P	PF01554			NA	20170530	TraesCS1A01G032900
TGCAv1_release 34	TraesCS1A01G032900		Protein DETOXIFICATION	GO:0016021	integral component of membrane	PF01554: MatE	IPR002528: Multi antimicrobial extrusion protein	C	PF01554			NA	20170114	TRIAE_CS42_1AS_TGACv1_019995_AA0073690
IWGSC_refV1.0	TraesCS1A01G033000		WD40 repeat-like protein	GO:0005515	protein binding	PF00400: WD domain, G-beta repeat	IPR001680: WD40 repeat; IPR015943: WD40/YVTN repeat-like-containing domain; IPR017986: WD40-repeat-containing domain; IPR020472: G-protein beta WD-40 repeat	F	PF00400			NA	20170530	TraesCS1A01G033000
IWGSC_refV1.0	TraesCS1A01G033100		F-box protein-like	GO:0005515	protein binding	PF12937: F-box-like	IPR001810: F-box domain; IPR006553: Leucine-rich repeat, cysteine-containing subtype; IPR032675: Leucine-rich repeat domain, L domain-like	F	PF12937			NA	20170530	TraesCS1A01G033100
IWGSC_refV1.0	TraesCS1A01G033200		Glycosyltransferase	GO:0016757	transferase activity, transferring glycosyl groups	PF04577: Protein of unknown function (DUF563)	IPR007657: Glycosyltransferase 61	F	PF04577			NA	20170530	TraesCS1A01G033200
TGCAv1_release 34	TraesCS1A01G033200		Glycosyltransferase	GO:0016021	integral component of membrane	PF04577: Protein of unknown function (DUF563)	IPR007657: Glycosyltransferase 61	C	PF04577			NA	20170114	TRIAE_CS42_1AS_TGACv1_019706_AA0070290
IWGSP1_2.2	TraesCS1A01G033200		Glycosyltransferase	GO:0008152	metabolic process	PF04577: Protein of unknown function (DUF563)	IPR007657: Glycosyltransferase 61	P	PF04577			NA	20140326	Traes_1AS_ECE644985
IWGSP1_2.2	TraesCS1A01G033300		Mitochondrial import inner membrane translocase subunit Tim9	GO:0005739	mitochondrion	PF02953: Tim10/DDP family zinc finger	IPR004217: Tim10/DDP family zinc finger	C	PF02953			NA	20140326	Traes_1AS_20C575D95
IWGSP1_2.2	TraesCS1A01G033300		Mitochondrial import inner membrane translocase subunit Tim9	GO:0006810	transport	PF02953: Tim10/DDP family zinc finger	IPR004217: Tim10/DDP family zinc finger	P	PF02953			NA	20140326	Traes_1AS_20C575D95
IWGSP1_2.2	TraesCS1A01G033300		Mitochondrial import inner membrane translocase subunit Tim9	GO:0015031	protein transport	PF02953: Tim10/DDP family zinc finger	IPR004217: Tim10/DDP family zinc finger	P	PF02953			NA	20140326	Traes_1AS_20C575D95
IWGSP1_2.2	TraesCS1A01G033300		Mitochondrial import inner membrane translocase subunit Tim9	GO:0046872	metal ion binding	PF02953: Tim10/DDP family zinc finger	IPR004217: Tim10/DDP family zinc finger	F	PF02953			NA	20140326	Traes_1AS_20C575D95
IWGSP1_2.2	TraesCS1A01G033500		Mitochondrial import inner membrane translocase subunit Tim17/Tim22/Tim23 family protein	GO:0016020	membrane	PF02466: Tim17/Tim22/Tim23/Pmp24 family	IPR003397: Mitochondrial inner membrane translocase subunit Tim17/Tim22/Tim23/peroxisomal protein PMP24	C	PF02466			NA	20140326	Traes_1AS_A4B0D42DF
IWGSP1_2.2	TraesCS1A01G033500		Mitochondrial import inner membrane translocase subunit Tim17/Tim22/Tim23 family protein	GO:0016021	integral component of membrane	PF02466: Tim17/Tim22/Tim23/Pmp24 family	IPR003397: Mitochondrial inner membrane translocase subunit Tim17/Tim22/Tim23/peroxisomal protein PMP24	C	PF02466			NA	20140326	Traes_1AS_A4B0D42DF
IWGSP1_2.2	TraesCS1A01G033600		Mitochondrial import inner membrane translocase subunit Tim17/Tim22/Tim23 family protein	GO:0016020	membrane	PF02466: Tim17/Tim22/Tim23/Pmp24 family	IPR003397: Mitochondrial inner membrane translocase subunit Tim17/Tim22/Tim23/peroxisomal protein PMP24	C	PF02466			NA	20140326	Traes_1AS_FF874F72D
IWGSP1_2.2	TraesCS1A01G033600		Mitochondrial import inner membrane translocase subunit Tim17/Tim22/Tim23 family protein	GO:0016021	integral component of membrane	PF02466: Tim17/Tim22/Tim23/Pmp24 family	IPR003397: Mitochondrial inner membrane translocase subunit Tim17/Tim22/Tim23/peroxisomal protein PMP24	C	PF02466			NA	20140326	Traes_1AS_FF874F72D
IWGSC_refV1.0	TraesCS1A01G033700		Protein phosphatase 2C family protein	GO:0003824	catalytic activity	PF00481: Protein phosphatase 2C	IPR001932: PPM-type phosphatase domain	F	PF00481			NA	20170530	TraesCS1A01G033700
TGCAv1_release 34	TraesCS1A01G033700		Protein phosphatase 2C family protein	GO:0004722	protein serine/threonine phosphatase activity	PF00481: Protein phosphatase 2C	IPR001932: PPM-type phosphatase domain	F	PF00481			NA	20170114	TRIAE_CS42_1AS_TGACv1_019220_AA0063330
TGCAv1_release 34	TraesCS1A01G033700		Protein phosphatase 2C family protein	GO:0006470	protein dephosphorylation	PF00481: Protein phosphatase 2C	IPR001932: PPM-type phosphatase domain	P	PF00481			NA	20170114	TRIAE_CS42_1AS_TGACv1_019220_AA0063330
IWGSP1_2.2	TraesCS1A01G033700		Protein phosphatase 2C family protein	GO:0008152	metabolic process	PF00481: Protein phosphatase 2C	IPR001932: PPM-type phosphatase domain	P	PF00481			NA	20140326	Traes_1AS_1AFD2BE50
IWGSC_refV1.0	TraesCS1A01G033800		Pectin acetylesterase	GO:0016787	hydrolase activity	PF03283: Pectinacetylesterase	IPR004963: Pectinacetylesterase/NOTUM	F	PF03283			NA	20170530	TraesCS1A01G033800
IWGSC_refV1.0	TraesCS1A01G034100		ERD (Early-responsive to dehydration stress) family protein	GO:0016020	membrane	PF13967: Late exocytosis, associated with Golgi transport; PF14703: Cytosolic domain of 10TM putative phosphate transporter; PF02714: Calcium-dependent channel, 7TM region, putative phosphate	IPR003864: Calcium-dependent channel, 7TM region, putative phosphate; IPR027815: 10TM putative phosphate transporter, cytosolic domain; IPR032880: Calcium permeable stress-gated cation channel 1, N-terminal transmembrane domain	C	PF13967; PF14703; PF02714			NA	20170530	TraesCS1A01G034100
IWGSC_refV1.0	TraesCS1A01G034200		B3 domain-containing protein family	GO:0003677	DNA binding	PF02362: B3 DNA binding domain	IPR003340: B3 DNA binding domain; IPR015300: DNA-binding pseudobarrel domain	F	PF02362			NA	20170530	TraesCS1A01G034200
IWGSC_refV1.0	TraesCS1A01G034300		Ankyrin repeat family protein	GO:0005515	protein binding	PF12796: Ankyrin repeats (3 copies); PF13606: Ankyrin repeat&&PF13637: Ankyrin repeats (many copies)	IPR001841: Zinc finger, RING-type; IPR002110: Ankyrin repeat; IPR020683: Ankyrin repeat-containing domain	F	PF12796; PF13606&&PF13637			NA	20170530	TraesCS1A01G034300
IWGSC_refV1.0	TraesCS1A01G034300		Ankyrin repeat family protein	GO:0008270	zinc ion binding	PF12796: Ankyrin repeats (3 copies); PF13606: Ankyrin repeat&&PF13637: Ankyrin repeats (many copies)	IPR001841: Zinc finger, RING-type; IPR002110: Ankyrin repeat; IPR020683: Ankyrin repeat-containing domain	F	PF12796; PF13606&&PF13637			NA	20170530	TraesCS1A01G034300
IWGSP1_2.2	TraesCS1A01G034300		Ankyrin repeat family protein	GO:0046872	metal ion binding	PF12796: Ankyrin repeats (3 copies); PF13606: Ankyrin repeat&&PF13637: Ankyrin repeats (many copies)	IPR001841: Zinc finger, RING-type; IPR002110: Ankyrin repeat; IPR020683: Ankyrin repeat-containing domain	F	PF12796; PF13606&&PF13637			NA	20140326	Traes_1AS_396B5BC2F
IWGSC_refV1.0	TraesCS1A01G034600		Lecithin-cholesterol acyltransferase-like 1	GO:0006629	lipid metabolic process	PF02450: Lecithin:cholesterol acyltransferase	IPR003386: Lecithin:cholesterol/phospholipid:diacylglycerol acyltransferase; IPR029058: Alpha/Beta hydrolase fold	P	PF02450			NA	20170530	TraesCS1A01G034600
IWGSC_refV1.0	TraesCS1A01G034600		Lecithin-cholesterol acyltransferase-like 1	GO:0008374	O-acyltransferase activity	PF02450: Lecithin:cholesterol acyltransferase	IPR003386: Lecithin:cholesterol/phospholipid:diacylglycerol acyltransferase; IPR029058: Alpha/Beta hydrolase fold	F	PF02450			NA	20170530	TraesCS1A01G034600
IWGSC_refV1.0	TraesCS1A01G034800		Non-specific ribonucleoside hydrolase RihC	GO:0008270	zinc ion binding	PF06839: GRF zinc finger	IPR010666: Zinc finger, GRF-type	F	PF06839			NA	20170530	TraesCS1A01G034800
IWGSC_refV1.0	TraesCS1A01G034900		Cytochrome P450, putative	GO:0004497	monooxygenase activity	PF00067: Cytochrome P450	IPR001128: Cytochrome P450; IPR002403: Cytochrome P450, E-class, group IV; IPR017972: Cytochrome P450, conserved site	F	PF00067			NA	20170530	TraesCS1A01G034900
IWGSC_refV1.0	TraesCS1A01G034900		Cytochrome P450, putative	GO:0005506	iron ion binding	PF00067: Cytochrome P450	IPR001128: Cytochrome P450; IPR002403: Cytochrome P450, E-class, group IV; IPR017972: Cytochrome P450, conserved site	F	PF00067			NA	20170530	TraesCS1A01G034900
IWGSC_refV1.0	TraesCS1A01G034900		Cytochrome P450, putative	GO:0016705	oxidoreductase activity, acting on paired donors, with incorporation or reduction of molecular oxygen	PF00067: Cytochrome P450	IPR001128: Cytochrome P450; IPR002403: Cytochrome P450, E-class, group IV; IPR017972: Cytochrome P450, conserved site	F	PF00067			NA	20170530	TraesCS1A01G034900
IWGSC_refV1.0	TraesCS1A01G034900		Cytochrome P450, putative	GO:0020037	heme binding	PF00067: Cytochrome P450	IPR001128: Cytochrome P450; IPR002403: Cytochrome P450, E-class, group IV; IPR017972: Cytochrome P450, conserved site	F	PF00067			NA	20170530	TraesCS1A01G034900
IWGSC_refV1.0	TraesCS1A01G034900		Cytochrome P450, putative	GO:0055114	oxidation-reduction process	PF00067: Cytochrome P450	IPR001128: Cytochrome P450; IPR002403: Cytochrome P450, E-class, group IV; IPR017972: Cytochrome P450, conserved site	P	PF00067			NA	20170530	TraesCS1A01G034900
IWGSC_refV1.0	TraesCS1A01G035000		Nuclear pore complex protein NUP43	GO:0005515	protein binding	NA	IPR015943: WD40/YVTN repeat-like-containing domain; IPR017986: WD40-repeat-containing domain	F	NA			NA	20170530	TraesCS1A01G035000
TGCAv1_release 34	TraesCS1A01G035000		Nuclear pore complex protein NUP43	GO:0005635	nuclear envelope	NA	IPR015943: WD40/YVTN repeat-like-containing domain; IPR017986: WD40-repeat-containing domain	C	NA			NA	20170114	TRIAE_CS42_1AS_TGACv1_019069_AA0059670
TGCAv1_release 34	TraesCS1A01G035000		Nuclear pore complex protein NUP43	GO:0009507	chloroplast	NA	IPR015943: WD40/YVTN repeat-like-containing domain; IPR017986: WD40-repeat-containing domain	C	NA			NA	20170114	TRIAE_CS42_1AS_TGACv1_019069_AA0059670
IWGSP1_2.2	TraesCS1A01G035000		Nuclear pore complex protein NUP43	GO:0006261	DNA-dependent DNA replication	NA	IPR015943: WD40/YVTN repeat-like-containing domain; IPR017986: WD40-repeat-containing domain	P	NA			NA	20140326	Traes_1AS_28062D839
IWGSP1_2.2	TraesCS1A01G035000		Nuclear pore complex protein NUP43	GO:0008150	biological_process	NA	IPR015943: WD40/YVTN repeat-like-containing domain; IPR017986: WD40-repeat-containing domain	P	NA			NA	20140326	Traes_1AS_28062D839
IWGSC_refV1.0	TraesCS1A01G035100		Clathrin assembly protein, putative, expressed	GO:0005543	phospholipid binding	PF07651: ANTH domain	IPR008942: ENTH/VHS; IPR011417: AP180 N-terminal homology (ANTH) domain; IPR013809: ENTH domain; IPR014712: Phosphoinositide-binding clathrin adaptor, domain 2	F	PF07651			NA	20170530	TraesCS1A01G035100
IWGSC_refV1.0	TraesCS1A01G035100		Clathrin assembly protein, putative, expressed	GO:0005545	1-phosphatidylinositol binding	PF07651: ANTH domain	IPR008942: ENTH/VHS; IPR011417: AP180 N-terminal homology (ANTH) domain; IPR013809: ENTH domain; IPR014712: Phosphoinositide-binding clathrin adaptor, domain 2	F	PF07651			NA	20170530	TraesCS1A01G035100
IWGSC_refV1.0	TraesCS1A01G035100		Clathrin assembly protein, putative, expressed	GO:0030136	clathrin-coated vesicle	PF07651: ANTH domain	IPR008942: ENTH/VHS; IPR011417: AP180 N-terminal homology (ANTH) domain; IPR013809: ENTH domain; IPR014712: Phosphoinositide-binding clathrin adaptor, domain 2	C	PF07651			NA	20170530	TraesCS1A01G035100
IWGSC_refV1.0	TraesCS1A01G035100		Clathrin assembly protein, putative, expressed	GO:0030276	clathrin binding	PF07651: ANTH domain	IPR008942: ENTH/VHS; IPR011417: AP180 N-terminal homology (ANTH) domain; IPR013809: ENTH domain; IPR014712: Phosphoinositide-binding clathrin adaptor, domain 2	F	PF07651			NA	20170530	TraesCS1A01G035100
IWGSC_refV1.0	TraesCS1A01G035100		Clathrin assembly protein, putative, expressed	GO:0048268	clathrin coat assembly	PF07651: ANTH domain	IPR008942: ENTH/VHS; IPR011417: AP180 N-terminal homology (ANTH) domain; IPR013809: ENTH domain; IPR014712: Phosphoinositide-binding clathrin adaptor, domain 2	P	PF07651			NA	20170530	TraesCS1A01G035100
IWGSP1_2.2	TraesCS1A01G035100		Clathrin assembly protein, putative, expressed	GO:0030118	clathrin coat	PF07651: ANTH domain	IPR008942: ENTH/VHS; IPR011417: AP180 N-terminal homology (ANTH) domain; IPR013809: ENTH domain; IPR014712: Phosphoinositide-binding clathrin adaptor, domain 2	C	PF07651			NA	20140326	Traes_1AS_75839CC28
IWGSC_refV1.0	TraesCS1A01G035200		Dof zinc finger protein	GO:0003677	DNA binding	PF02701: Dof domain, zinc finger	IPR003851: Zinc finger, Dof-type	F	PF02701			NA	20170530	TraesCS1A01G035200
IWGSC_refV1.0	TraesCS1A01G035200		Dof zinc finger protein	GO:0006355	regulation of transcription, DNA-templated	PF02701: Dof domain, zinc finger	IPR003851: Zinc finger, Dof-type	P	PF02701			NA	20170530	TraesCS1A01G035200
IWGSP1_2.2	TraesCS1A01G035300		Embryo defective 2735	GO:0003674	molecular_function	NA	NA	F	NA			NA	20140326	Traes_1AS_256820753
IWGSP1_2.2	TraesCS1A01G035300		Embryo defective 2735	GO:0005575	cellular_component	NA	NA	C	NA			NA	20140326	Traes_1AS_256820753
IWGSC_refV1.0	TraesCS1A01G035700		Protein kinase family protein	GO:0004672	protein kinase activity	PF13947: Wall-associated receptor kinase galacturonan-binding; PF07645: Calcium-binding EGF domain; PF00069: Protein kinase domain	IPR000152: EGF-type aspartate/asparagine hydroxylation site; IPR000719: Protein kinase domain; IPR000742: EGF-like domain; IPR001881: EGF-like calcium-binding domain; IPR008271: Serine/threonine-protein kinase, active site; IPR011009: Protein kinase-like domain; IPR017441: Protein kinase, ATP binding site; IPR018097: EGF-like calcium-binding, conserved site; IPR025287: Wall-associated receptor ki…	F	PF13947; PF07645; PF00069			NA	20170530	TraesCS1A01G035700
IWGSC_refV1.0	TraesCS1A01G035700		Protein kinase family protein	GO:0005509	calcium ion binding	PF13947: Wall-associated receptor kinase galacturonan-binding; PF07645: Calcium-binding EGF domain; PF00069: Protein kinase domain	IPR000152: EGF-type aspartate/asparagine hydroxylation site; IPR000719: Protein kinase domain; IPR000742: EGF-like domain; IPR001881: EGF-like calcium-binding domain; IPR008271: Serine/threonine-protein kinase, active site; IPR011009: Protein kinase-like domain; IPR017441: Protein kinase, ATP binding site; IPR018097: EGF-like calcium-binding, conserved site; IPR025287: Wall-associated receptor ki…	F	PF13947; PF07645; PF00069			NA	20170530	TraesCS1A01G035700
IWGSC_refV1.0	TraesCS1A01G035700		Protein kinase family protein	GO:0005515	protein binding	PF13947: Wall-associated receptor kinase galacturonan-binding; PF07645: Calcium-binding EGF domain; PF00069: Protein kinase domain	IPR000152: EGF-type aspartate/asparagine hydroxylation site; IPR000719: Protein kinase domain; IPR000742: EGF-like domain; IPR001881: EGF-like calcium-binding domain; IPR008271: Serine/threonine-protein kinase, active site; IPR011009: Protein kinase-like domain; IPR017441: Protein kinase, ATP binding site; IPR018097: EGF-like calcium-binding, conserved site; IPR025287: Wall-associated receptor ki…	F	PF13947; PF07645; PF00069			NA	20170530	TraesCS1A01G035700
IWGSC_refV1.0	TraesCS1A01G035700		Protein kinase family protein	GO:0005524	ATP binding	PF13947: Wall-associated receptor kinase galacturonan-binding; PF07645: Calcium-binding EGF domain; PF00069: Protein kinase domain	IPR000152: EGF-type aspartate/asparagine hydroxylation site; IPR000719: Protein kinase domain; IPR000742: EGF-like domain; IPR001881: EGF-like calcium-binding domain; IPR008271: Serine/threonine-protein kinase, active site; IPR011009: Protein kinase-like domain; IPR017441: Protein kinase, ATP binding site; IPR018097: EGF-like calcium-binding, conserved site; IPR025287: Wall-associated receptor ki…	F	PF13947; PF07645; PF00069			NA	20170530	TraesCS1A01G035700
IWGSC_refV1.0	TraesCS1A01G035700		Protein kinase family protein	GO:0006468	protein phosphorylation	PF13947: Wall-associated receptor kinase galacturonan-binding; PF07645: Calcium-binding EGF domain; PF00069: Protein kinase domain	IPR000152: EGF-type aspartate/asparagine hydroxylation site; IPR000719: Protein kinase domain; IPR000742: EGF-like domain; IPR001881: EGF-like calcium-binding domain; IPR008271: Serine/threonine-protein kinase, active site; IPR011009: Protein kinase-like domain; IPR017441: Protein kinase, ATP binding site; IPR018097: EGF-like calcium-binding, conserved site; IPR025287: Wall-associated receptor ki…	P	PF13947; PF07645; PF00069			NA	20170530	TraesCS1A01G035700
IWGSC_refV1.0	TraesCS1A01G035700		Protein kinase family protein	GO:0030247	polysaccharide binding	PF13947: Wall-associated receptor kinase galacturonan-binding; PF07645: Calcium-binding EGF domain; PF00069: Protein kinase domain	IPR000152: EGF-type aspartate/asparagine hydroxylation site; IPR000719: Protein kinase domain; IPR000742: EGF-like domain; IPR001881: EGF-like calcium-binding domain; IPR008271: Serine/threonine-protein kinase, active site; IPR011009: Protein kinase-like domain; IPR017441: Protein kinase, ATP binding site; IPR018097: EGF-like calcium-binding, conserved site; IPR025287: Wall-associated receptor ki…	F	PF13947; PF07645; PF00069			NA	20170530	TraesCS1A01G035700
IWGSC_refV1.0	TraesCS1A01G035900		Disease resistance protein RPM1	GO:0043531	ADP binding	PF00931: NB-ARC domain	IPR002182: NB-ARC; IPR011991: Winged helix-turn-helix DNA-binding domain; IPR027417: P-loop containing nucleoside triphosphate hydrolase; IPR032675: Leucine-rich repeat domain, L domain-like	F	PF00931			NA	20170530	TraesCS1A01G035900
IWGSP1_2.2	TraesCS1A01G035900		Disease resistance protein RPM1	GO:0006952	defense response	PF00931: NB-ARC domain	IPR002182: NB-ARC; IPR011991: Winged helix-turn-helix DNA-binding domain; IPR027417: P-loop containing nucleoside triphosphate hydrolase; IPR032675: Leucine-rich repeat domain, L domain-like	P	PF00931			NA	20140326	Traes_1AS_CEF6F9D43
IWGSC_refV1.0	TraesCS1A01G036100		ACT domain-containing protein	GO:0008152	metabolic process	PF01842: ACT domain	IPR002912: ACT domain	P	PF01842			NA	20170530	TraesCS1A01G036100
IWGSC_refV1.0	TraesCS1A01G036100		ACT domain-containing protein	GO:0016597	amino acid binding	PF01842: ACT domain	IPR002912: ACT domain	F	PF01842			NA	20170530	TraesCS1A01G036100
IWGSC_refV1.0	TraesCS1A01G036200		Chalcone-flavonone isomerase family protein	GO:0009813	flavonoid biosynthetic process	PF02431: Chalcone-flavanone isomerase	IPR016087: Chalcone isomerase; IPR016088: Chalcone isomerase, 3-layer sandwich; IPR016089: Chalcone isomerase, orthogonal bundle domain	P	PF02431			NA	20170530	TraesCS1A01G036200
IWGSC_refV1.0	TraesCS1A01G036200		Chalcone-flavonone isomerase family protein	GO:0016872	intramolecular lyase activity	PF02431: Chalcone-flavanone isomerase	IPR016087: Chalcone isomerase; IPR016088: Chalcone isomerase, 3-layer sandwich; IPR016089: Chalcone isomerase, orthogonal bundle domain	F	PF02431			NA	20170530	TraesCS1A01G036200
IWGSC_refV1.0	TraesCS1A01G036200		Chalcone-flavonone isomerase family protein	GO:0045430	chalcone isomerase activity	PF02431: Chalcone-flavanone isomerase	IPR016087: Chalcone isomerase; IPR016088: Chalcone isomerase, 3-layer sandwich; IPR016089: Chalcone isomerase, orthogonal bundle domain	F	PF02431			NA	20170530	TraesCS1A01G036200
IWGSP1_2.2	TraesCS1A01G036200		Chalcone-flavonone isomerase family protein	GO:0005504	fatty acid binding	PF02431: Chalcone-flavanone isomerase	IPR016087: Chalcone isomerase; IPR016088: Chalcone isomerase, 3-layer sandwich; IPR016089: Chalcone isomerase, orthogonal bundle domain	F	PF02431			NA	20140326	Traes_1AS_7350AC7C8
IWGSP1_2.2	TraesCS1A01G036200		Chalcone-flavonone isomerase family protein	GO:0006631	fatty acid metabolic process	PF02431: Chalcone-flavanone isomerase	IPR016087: Chalcone isomerase; IPR016088: Chalcone isomerase, 3-layer sandwich; IPR016089: Chalcone isomerase, orthogonal bundle domain	P	PF02431			NA	20140326	Traes_1AS_7350AC7C8
IWGSP1_2.2	TraesCS1A01G036200		Chalcone-flavonone isomerase family protein	GO:0009507	chloroplast	PF02431: Chalcone-flavanone isomerase	IPR016087: Chalcone isomerase; IPR016088: Chalcone isomerase, 3-layer sandwich; IPR016089: Chalcone isomerase, orthogonal bundle domain	C	PF02431			NA	20140326	Traes_1AS_7350AC7C8
IWGSP1_2.2	TraesCS1A01G036200		Chalcone-flavonone isomerase family protein	GO:0009536	plastid	PF02431: Chalcone-flavanone isomerase	IPR016087: Chalcone isomerase; IPR016088: Chalcone isomerase, 3-layer sandwich; IPR016089: Chalcone isomerase, orthogonal bundle domain	C	PF02431			NA	20140326	Traes_1AS_7350AC7C8
IWGSP1_2.2	TraesCS1A01G036200		Chalcone-flavonone isomerase family protein	GO:0009570	chloroplast stroma	PF02431: Chalcone-flavanone isomerase	IPR016087: Chalcone isomerase; IPR016088: Chalcone isomerase, 3-layer sandwich; IPR016089: Chalcone isomerase, orthogonal bundle domain	C	PF02431			NA	20140326	Traes_1AS_7350AC7C8
IWGSC_refV1.0	TraesCS1A01G036300		Beta-1,3-galactosyltransferase-like protein	GO:0006486	protein glycosylation	PF00337: Galactoside-binding lectin; PF01762: Galactosyltransferase	IPR001079: Galectin, carbohydrate recognition domain; IPR002659: Glycosyl transferase, family 31; IPR013320: Concanavalin A-like lectin/glucanase domain; IPR029044: Nucleotide-diphospho-sugar transferases	P	PF00337; PF01762			NA	20170530	TraesCS1A01G036300
IWGSC_refV1.0	TraesCS1A01G036300		Beta-1,3-galactosyltransferase-like protein	GO:0008378	galactosyltransferase activity	PF00337: Galactoside-binding lectin; PF01762: Galactosyltransferase	IPR001079: Galectin, carbohydrate recognition domain; IPR002659: Glycosyl transferase, family 31; IPR013320: Concanavalin A-like lectin/glucanase domain; IPR029044: Nucleotide-diphospho-sugar transferases	F	PF00337; PF01762			NA	20170530	TraesCS1A01G036300
IWGSC_refV1.0	TraesCS1A01G036300		Beta-1,3-galactosyltransferase-like protein	GO:0016020	membrane	PF00337: Galactoside-binding lectin; PF01762: Galactosyltransferase	IPR001079: Galectin, carbohydrate recognition domain; IPR002659: Glycosyl transferase, family 31; IPR013320: Concanavalin A-like lectin/glucanase domain; IPR029044: Nucleotide-diphospho-sugar transferases	C	PF00337; PF01762			NA	20170530	TraesCS1A01G036300
IWGSC_refV1.0	TraesCS1A01G036300		Beta-1,3-galactosyltransferase-like protein	GO:0030246	carbohydrate binding	PF00337: Galactoside-binding lectin; PF01762: Galactosyltransferase	IPR001079: Galectin, carbohydrate recognition domain; IPR002659: Glycosyl transferase, family 31; IPR013320: Concanavalin A-like lectin/glucanase domain; IPR029044: Nucleotide-diphospho-sugar transferases	F	PF00337; PF01762			NA	20170530	TraesCS1A01G036300
IWGSP1_2.2	TraesCS1A01G036300		Beta-1,3-galactosyltransferase-like protein	GO:0005794	Golgi apparatus	PF00337: Galactoside-binding lectin; PF01762: Galactosyltransferase	IPR001079: Galectin, carbohydrate recognition domain; IPR002659: Glycosyl transferase, family 31; IPR013320: Concanavalin A-like lectin/glucanase domain; IPR029044: Nucleotide-diphospho-sugar transferases	C	PF00337; PF01762			NA	20140326	Traes_1AS_20FF2F4501
IWGSP1_2.2	TraesCS1A01G036300		Beta-1,3-galactosyltransferase-like protein	GO:0016021	integral component of membrane	PF00337: Galactoside-binding lectin; PF01762: Galactosyltransferase	IPR001079: Galectin, carbohydrate recognition domain; IPR002659: Glycosyl transferase, family 31; IPR013320: Concanavalin A-like lectin/glucanase domain; IPR029044: Nucleotide-diphospho-sugar transferases	C	PF00337; PF01762			NA	20140326	Traes_1AS_20FF2F4501
IWGSP1_2.2	TraesCS1A01G036300		Beta-1,3-galactosyltransferase-like protein	GO:0016740	transferase activity	PF00337: Galactoside-binding lectin; PF01762: Galactosyltransferase	IPR001079: Galectin, carbohydrate recognition domain; IPR002659: Glycosyl transferase, family 31; IPR013320: Concanavalin A-like lectin/glucanase domain; IPR029044: Nucleotide-diphospho-sugar transferases	F	PF00337; PF01762			NA	20140326	Traes_1AS_20FF2F4501
IWGSP1_2.2	TraesCS1A01G036300		Beta-1,3-galactosyltransferase-like protein	GO:0016757	transferase activity, transferring glycosyl groups	PF00337: Galactoside-binding lectin; PF01762: Galactosyltransferase	IPR001079: Galectin, carbohydrate recognition domain; IPR002659: Glycosyl transferase, family 31; IPR013320: Concanavalin A-like lectin/glucanase domain; IPR029044: Nucleotide-diphospho-sugar transferases	F	PF00337; PF01762			NA	20140326	Traes_1AS_20FF2F4501
IWGSC_refV1.0	TraesCS1A01G036400		F-box protein	GO:0005515	protein binding	PF00646: F-box domain	IPR001810: F-box domain; IPR015915: Kelch-type beta propeller; IPR017451: F-box associated interaction domain	F	PF00646			NA	20170530	TraesCS1A01G036400
IWGSC_refV1.0	TraesCS1A01G036500		F-box protein	GO:0005515	protein binding	PF00646: F-box domain	IPR001810: F-box domain; IPR017451: F-box associated interaction domain	F	PF00646			NA	20170530	TraesCS1A01G036500
IWGSP1_2.2	TraesCS1A01G036700		Short-chain dehydrogenase/reductase family protein	GO:0008152	metabolic process	PF13561: Enoyl-(Acyl carrier protein) reductase	IPR002347: Short-chain dehydrogenase/reductase SDR; IPR016040: NAD(P)-binding domain	P	PF13561			NA	20140326	Traes_1AS_0F3ACDCFB
IWGSP1_2.2	TraesCS1A01G036700		Short-chain dehydrogenase/reductase family protein	GO:0016491	oxidoreductase activity	PF13561: Enoyl-(Acyl carrier protein) reductase	IPR002347: Short-chain dehydrogenase/reductase SDR; IPR016040: NAD(P)-binding domain	F	PF13561			NA	20140326	Traes_1AS_0F3ACDCFB
IWGSP1_2.2	TraesCS1A01G036700		Short-chain dehydrogenase/reductase family protein	GO:0055114	oxidation-reduction process	PF13561: Enoyl-(Acyl carrier protein) reductase	IPR002347: Short-chain dehydrogenase/reductase SDR; IPR016040: NAD(P)-binding domain	P	PF13561			NA	20140326	Traes_1AS_0F3ACDCFB
IWGSC_refV1.0	TraesCS1A01G036800		F-box family protein	GO:0005515	protein binding	PF03478: Protein of unknown function (DUF295)	IPR001810: F-box domain; IPR005174: Domain unknown function DUF295	F	PF03478			NA	20170530	TraesCS1A01G036800
IWGSC_refV1.0	TraesCS1A01G037100		F-box protein	GO:0005515	protein binding	PF00646: F-box domain	IPR001810: F-box domain; IPR015943: WD40/YVTN repeat-like-containing domain; IPR017451: F-box associated interaction domain	F	PF00646			NA	20170530	TraesCS1A01G037100
IWGSC_refV1.0	TraesCS1A01G037400		Cation/H(+) antiporter	GO:0006812	cation transport	PF00999: Sodium/hydrogen exchanger family	IPR014729: Rossmann-like alpha/beta/alpha sandwich fold&&IPR006153: Cation/H+ exchanger; IPR014729: Rossmann-like alpha/beta/alpha sandwich fold	P	PF00999			NA	20170530	TraesCS1A01G037400
IWGSC_refV1.0	TraesCS1A01G037400		Cation/H(+) antiporter	GO:0015299	solute:proton antiporter activity	PF00999: Sodium/hydrogen exchanger family	IPR014729: Rossmann-like alpha/beta/alpha sandwich fold&&IPR006153: Cation/H+ exchanger; IPR014729: Rossmann-like alpha/beta/alpha sandwich fold	F	PF00999			NA	20170530	TraesCS1A01G037400
IWGSC_refV1.0	TraesCS1A01G037400		Cation/H(+) antiporter	GO:0016021	integral component of membrane	PF00999: Sodium/hydrogen exchanger family	IPR014729: Rossmann-like alpha/beta/alpha sandwich fold&&IPR006153: Cation/H+ exchanger; IPR014729: Rossmann-like alpha/beta/alpha sandwich fold	C	PF00999			NA	20170530	TraesCS1A01G037400
IWGSC_refV1.0	TraesCS1A01G037400		Cation/H(+) antiporter	GO:0055085	transmembrane transport	PF00999: Sodium/hydrogen exchanger family	IPR014729: Rossmann-like alpha/beta/alpha sandwich fold&&IPR006153: Cation/H+ exchanger; IPR014729: Rossmann-like alpha/beta/alpha sandwich fold	P	PF00999			NA	20170530	TraesCS1A01G037400
IWGSP1_2.2	TraesCS1A01G037400		Cation/H(+) antiporter	GO:0005783	endoplasmic reticulum	PF00999: Sodium/hydrogen exchanger family	IPR014729: Rossmann-like alpha/beta/alpha sandwich fold&&IPR006153: Cation/H+ exchanger; IPR014729: Rossmann-like alpha/beta/alpha sandwich fold	C	PF00999			NA	20140326	Traes_1AS_8B8173359
IWGSP1_2.2	TraesCS1A01G037400		Cation/H(+) antiporter	GO:0006623	protein targeting to vacuole	PF00999: Sodium/hydrogen exchanger family	IPR014729: Rossmann-like alpha/beta/alpha sandwich fold&&IPR006153: Cation/H+ exchanger; IPR014729: Rossmann-like alpha/beta/alpha sandwich fold	P	PF00999			NA	20140326	Traes_1AS_8B8173359
IWGSP1_2.2	TraesCS1A01G037400		Cation/H(+) antiporter	GO:0006810	transport	PF00999: Sodium/hydrogen exchanger family	IPR014729: Rossmann-like alpha/beta/alpha sandwich fold&&IPR006153: Cation/H+ exchanger; IPR014729: Rossmann-like alpha/beta/alpha sandwich fold	P	PF00999			NA	20140326	Traes_1AS_8B8173359
IWGSP1_2.2	TraesCS1A01G037400		Cation/H(+) antiporter	GO:0006811	ion transport	PF00999: Sodium/hydrogen exchanger family	IPR014729: Rossmann-like alpha/beta/alpha sandwich fold&&IPR006153: Cation/H+ exchanger; IPR014729: Rossmann-like alpha/beta/alpha sandwich fold	P	PF00999			NA	20140326	Traes_1AS_8B8173359
IWGSP1_2.2	TraesCS1A01G037400		Cation/H(+) antiporter	GO:0006813	potassium ion transport	PF00999: Sodium/hydrogen exchanger family	IPR014729: Rossmann-like alpha/beta/alpha sandwich fold&&IPR006153: Cation/H+ exchanger; IPR014729: Rossmann-like alpha/beta/alpha sandwich fold	P	PF00999			NA	20140326	Traes_1AS_8B8173359
IWGSP1_2.2	TraesCS1A01G037400		Cation/H(+) antiporter	GO:0006885	regulation of pH	PF00999: Sodium/hydrogen exchanger family	IPR014729: Rossmann-like alpha/beta/alpha sandwich fold&&IPR006153: Cation/H+ exchanger; IPR014729: Rossmann-like alpha/beta/alpha sandwich fold	P	PF00999			NA	20140326	Traes_1AS_8B8173359
IWGSP1_2.2	TraesCS1A01G037400		Cation/H(+) antiporter	GO:0012505	endomembrane system	PF00999: Sodium/hydrogen exchanger family	IPR014729: Rossmann-like alpha/beta/alpha sandwich fold&&IPR006153: Cation/H+ exchanger; IPR014729: Rossmann-like alpha/beta/alpha sandwich fold	C	PF00999			NA	20140326	Traes_1AS_8B8173359
IWGSP1_2.2	TraesCS1A01G037400		Cation/H(+) antiporter	GO:0015297	antiporter activity	PF00999: Sodium/hydrogen exchanger family	IPR014729: Rossmann-like alpha/beta/alpha sandwich fold&&IPR006153: Cation/H+ exchanger; IPR014729: Rossmann-like alpha/beta/alpha sandwich fold	F	PF00999			NA	20140326	Traes_1AS_8B8173359
IWGSP1_2.2	TraesCS1A01G037400		Cation/H(+) antiporter	GO:0016020	membrane	PF00999: Sodium/hydrogen exchanger family	IPR014729: Rossmann-like alpha/beta/alpha sandwich fold&&IPR006153: Cation/H+ exchanger; IPR014729: Rossmann-like alpha/beta/alpha sandwich fold	C	PF00999			NA	20140326	Traes_1AS_8B8173359
[truncated: 288,166+ more rows]
