# Supplementary material for: Transcriptome dynamics associated with resistance and susceptibility against fusarium head blight in four wheat genotypes
Source: BMC Genomics. 2018 Aug 29;19:642. doi: 10.1186/s12864-018-5012-3 (PMC6116500; doi:10.1186/s12864-018-5012-3)
Supplement: Supplementary file 11 — Primers used for RT-qPCR analyses in this study. (XLSX 13 kb) [file 12864_2018_5012_MOESM11_ESM.xlsx]

## Sheet: Sheet1
Additional file 11. Primers used for RT-qPCR analyses in this study.
Gene Name	Annotation	Forward (5'-3')	Reverse (5'-3')
FGSG_06257	Fusarium graminearum GAPDH (FgGAPDH)	TGACTTGACTGTTCGCCTCGAGAA	ATGGAGGAGTTGGTGTTGCCGTTA
TraesCS2A01G246300	Indole-3 acetaldehyde oxidase (IAAOx)	CACAGCAGGATTTAAGCTCTGG	GGGATGGACTAATTTCACAGGC
TraesCS2A01G327600	Amine oxidase (Aox)	GACTTGTCATGGTAGATGCCTG	CAGGACGAGCATAACCATTCTC
TraesCS2A01G390200	Heteogeneous nuclear ribonucleoprotein (hn-RNP-Q)	TCACCTTCGCCAAGCTCAGAACTA	AGTTGAACTTGCCCGAAAC
TraesCS7D01G508800	NFXL1 homolog (TF)	GTGGAGCCTACAATGGTGATAG	TGATTCCACTGGTTGGAGAG
TraesCS7A01G021900	Glutathione S-transferase (GST)	TGAAGGAGATGAAGGAGAACC	CCTCCTCGAACGCATAGAT
TraesCS6A01G183000	Sesquiterpene Synthase (TaSqTS)	GGAAAGACATGGTGCGACA	GATCTCGTGCGAGGAAGTG
